# Supplementary material for: Direct production of XYDMY− sex reversal female medaka (Oryzias latipes) by embryo microinjection of TALENs
Source: Sci Rep. 2015 Sep 14;5:14057. doi: 10.1038/srep14057 (PMC4568496; doi:10.1038/srep14057)
Supplement: Supplementary Dataset 1 [file srep14057-s2.xls]

## Sheet: Title Page
Direct production of XY DMY- sex reversal female medaka (Oryzias latipes) by embryo microinjection of TALENs
Daji Luo1, 2, Yun Liu3, Ji Chen 2, Xiaoqin Xia 2, Mengxi Cao 2, Bin Cheng 1, Xuejuan Wang 1, Wuming Gong 4, Chao Qiu 1, Yunsheng Zhang 2, Christopher Hon Ki Cheng 3, Zuoyan Zhu 2 and Wei Hu 2, *
1 Department of Genetics, School of Basic Medical Sciences, Wuhan University, Wuhan, Hubei, P. R. China, 430071;
2 State Key Laboratory of Freshwater Ecology and Biotechnology, Institutes of Hydrobiology, Chinese Academy of Sciences, Wuhan, Hubei, P. R. China, 430072;
3 School of Biomedical Sciences, The Chinese University of Hong Kong, Shatin, Hong Kong, P. R. China.
4 Lillehei Heart Institute, University of Minnesota, Minneapolis, USA
* Correspondence and requests for materials should be addressed to Wei Hu (email: huwei@ihb.ac.cn)

## Sheet: Differentially express
WT-M-Te-vs-TA-F-Ov differentially expressed gene list (FDR<=0.001 and |log2Ratio|>=1) and annotations in annotation.xls
geneID All-Unigene sequence ID
geneLength Length of All-Unigene sequence
WT-F-Ov_FPKM FPKM of each All-Unigene in WT-F-Ov
TA-F-Ov_FPKM FPKM of each All-Unigene in TA-F-Ov
log2(TA-F-Ov_FPKM/WT-F-Ov_FPKM) log2(TA-F-Ov_FPKM/WT-F-Ov_FPKM)
up/down Up or down regulated. If log2(TA-F-Ov_FPKM/WT-F-Ov_FPKM)>0, then this gene is up regulated in TA-F-Ov,or else it's down.
pvalue p-value of statistical test
FDR False Discovery Rate
geneID(30937)	geneLength	WT-M-Te_FPKM	TA-F-Ov_FPKM	log2(TA-F-Ov_FPKM/WT-M-Te_FPKM)	up/down	pvalue	FDR	Nr-ID	Nr-annotation	Nt-ID	Nt-annotation	Swissprot-ID	Swissprot-annotation	COG-Protein-or-Domain	COG-ID	COG-Function-Description	KO_id	ko_definition
CL10131.Contig1_All	597	227.51	0.3952	-9.1691	Down	0	0	gi|432867123|ref|XP_004071039.1|	PREDICTED: arf-GAP with coiled-coil, ANK repeat and PH domain-containing protein 3-like [Oryzias latipes]	gi|432867122|ref|XM_004070991.1|	PREDICTED: Oryzias latipes arf-GAP with coiled-coil, ANK repeat and PH domain-containing protein 3-like (LOC101161486), mRNA	--	--	--	--	--	--	--
CL10179.Contig2_All	3411	40.5784	0.9856	-5.3636	Down	0	0	gi|432943358|ref|XP_004083175.1|	PREDICTED: coiled-coil domain-containing protein 146-like [Oryzias latipes]	gi|432943357|ref|XM_004083127.1|	PREDICTED: Oryzias latipes coiled-coil domain-containing protein 146-like (LOC101166596), mRNA	sp|Q66H60|CC146_RAT	Coiled-coil domain-containing protein 146 OS=Rattus norvegicus GN=Ccdc146 PE=2 SV=1	aq_629	COG1196	Chromosome segregation ATPases	K11498	centromeric protein E
CL10194.Contig2_All	3613	122.025	3.526	-5.113	Down	0	0	gi|432852402|ref|XP_004067230.1|	PREDICTED: meiosis-specific nuclear structural protein 1-like [Oryzias latipes]	gi|432852401|ref|XM_004067182.1|	PREDICTED: Oryzias latipes meiosis-specific nuclear structural protein 1-like (LOC101163401), mRNA	sp|Q6PBA8|MNS1_DANRE	Meiosis-specific nuclear structural protein 1 OS=Danio rerio GN=mns1 PE=2 SV=1	NMA0905	COG3468	Type V secretory pathway, adhesin AidA	K05702	afadin
CL1029.Contig4_All	954	108.51	9.7061	-3.4828	Down	0	0	gi|432842996|ref|XP_004065532.1|	PREDICTED: puromycin-sensitive aminopeptidase-like [Oryzias latipes]	gi|432842995|ref|XM_004065484.1|	PREDICTED: Oryzias latipes puromycin-sensitive aminopeptidase-like (LOC101158915), mRNA	sp|P55786|PSA_HUMAN	Puromycin-sensitive aminopeptidase OS=Homo sapiens GN=NPEPPS PE=1 SV=2	SPBC1921.05	COG0308	Aminopeptidase N	K08776	puromycin-sensitive aminopeptidase [EC:3.4.11.-]
CL10316.Contig1_All	10237	94.4941	16.0107	-2.5612	Down	0	0	gi|432930144|ref|XP_004081342.1|	PREDICTED: uncharacterized protein LOC101159053 [Oryzias latipes]	gi|432930143|ref|XM_004081294.1|	PREDICTED: Oryzias latipes uncharacterized LOC101159053 (LOC101159053), mRNA	sp|Q0VA03|SUZ12_XENTR	Polycomb protein suz12 OS=Xenopus tropicalis GN=suz12 PE=2 SV=1	YBR112c	COG0457	FOG: TPR repeat	K11463	polycomb protein SUZ12
CL10317.Contig2_All	2669	70.2213	3.0053	-4.5463	Down	0	0	gi|432860227|ref|XP_004069454.1|	PREDICTED: creatine kinase U-type, mitochondrial-like [Oryzias latipes]	gi|432860226|ref|XM_004069406.1|	PREDICTED: Oryzias latipes creatine kinase U-type, mitochondrial-like (LOC101164721), mRNA	sp|P30275|KCRU_MOUSE	Creatine kinase U-type, mitochondrial OS=Mus musculus GN=Ckmt1 PE=1 SV=1	CAC3190	COG3869	Arginine kinase	K00933	creatine kinase [EC:2.7.3.2]
CL10373.Contig2_All	1222	292.546	1.5927	-7.521	Down	0	0	gi|432940852|ref|XP_004082739.1|	PREDICTED: radial spoke head protein 3 homolog [Oryzias latipes]	gi|432940851|ref|XM_004082691.1|	PREDICTED: Oryzias latipes radial spoke head protein 3 homolog (LOC101175526), mRNA	sp|Q86UC2|RSPH3_HUMAN	Radial spoke head protein 3 homolog OS=Homo sapiens GN=RSPH3 PE=2 SV=1	Rv3876	COG0455	ATPases involved in chromosome partitioning	K00624	carnitine O-acetyltransferase [EC:2.3.1.7]
CL10412.Contig1_All	1998	4.7955	50.7722	3.4043	Up	0	0	gi|432869384|ref|XP_004071720.1|	PREDICTED: cerebellar degeneration-related protein 2-like [Oryzias latipes]	gi|432869383|ref|XM_004071672.1|	PREDICTED: Oryzias latipes cerebellar degeneration-related protein 2-like (LOC101157700), mRNA	sp|Q5ZJA3|CDR2_CHICK	Cerebellar degeneration-related protein 2 OS=Gallus gallus GN=CDR2 PE=2 SV=1	MK0690	COG0419	ATPase involved in DNA repair	K10352	myosin heavy chain
CL10432.Contig3_All	4211	3.1824	100.898	4.9866	Up	0	0	gi|432894953|ref|XP_004076013.1|	PREDICTED: tripartite motif-containing protein 65-like [Oryzias latipes]	gi|432894952|ref|XM_004075965.1|	PREDICTED: Oryzias latipes tripartite motif-containing protein 65-like (LOC101167887), mRNA	sp|Q9CR24|NUDT8_MOUSE	Nucleoside diphosphate-linked moiety X motif 8, mitochondrial OS=Mus musculus GN=Nudt8 PE=1 SV=1	SMc02701	COG0494	NTP pyrophosphohydrolases including oxidative damage repair enzymes	K12023	tripartite motif-containing protein 47
CL1044.Contig1_All	9340	43.46	18.1419	-1.2604	Down	0	0	gi|432866356|ref|XP_004070811.1|	PREDICTED: dystroglycan-like [Oryzias latipes]	gi|432866355|ref|XM_004070763.1|	PREDICTED: Oryzias latipes dystroglycan-like (LOC101165732), mRNA	sp|Q14118|DAG1_HUMAN	Dystroglycan OS=Homo sapiens GN=DAG1 PE=1 SV=2	PA2976	COG1530	Ribonucleases G and E	K06265	dystroglycan 1
CL10485.Contig1_All	1897	38.2908	0.1244	-8.2659	Down	0	0	gi|292614454|ref|XP_002662274.1|	PREDICTED: hypothetical protein LOC100331600 [Danio rerio]	gi|432911302|ref|XM_004078565.1|	PREDICTED: Oryzias latipes uncharacterized LOC101158135 (LOC101158135), mRNA	--	--	--	--	--	K09103	early B-cell factor
CL10508.Contig2_All	4629	0.3077	23.5073	6.2554	Up	0	0	gi|432896632|ref|XP_004076356.1|	PREDICTED: T-lymphoma invasion and metastasis-inducing protein 1-like [Oryzias latipes]	gi|432896631|ref|XM_004076308.1|	PREDICTED: Oryzias latipes T-lymphoma invasion and metastasis-inducing protein 1-like (LOC101173083), mRNA	sp|Q13009|TIAM1_HUMAN	T-lymphoma invasion and metastasis-inducing protein 1 OS=Homo sapiens GN=TIAM1 PE=1 SV=2	SPAC1006.06	COG5422	RhoGEF, Guanine nucleotide exchange factor for Rho/Rac/Cdc42-like GTPases	K05731	T-cell lymphoma invasion and metastasis
CL10519.Contig1_All	5532	48.4375	8.1452	-2.5721	Down	0	0	gi|432882842|ref|XP_004074154.1|	PREDICTED: DNA topoisomerase 2-beta-like [Oryzias latipes]	gi|432882841|ref|XM_004074106.1|	PREDICTED: Oryzias latipes DNA topoisomerase 2-beta-like (LOC101157229), mRNA	sp|O42131|TOP2B_CHICK	DNA topoisomerase 2-beta OS=Gallus gallus GN=TOP2B PE=2 SV=1	ECU04g0350_1	COG0187	Type IIA topoisomerase (DNA gyrase/topo II, topoisomerase IV), B subunit	K03164	DNA topoisomerase II [EC:5.99.1.3]
CL1053.Contig1_All	2428	0.2133	73.3587	8.4259	Up	0	0	--	--	gi|375234419|gb|JN776711.1|	Cyprinus carpio clone 883402 microsatellite sequence	--	--	--	--	--	--	--
CL10541.Contig1_All	2673	29.8145	0.8605	-5.1147	Down	0	0	gi|432889521|ref|XP_004075269.1|	PREDICTED: cyclin-dependent kinase-like 1-like [Oryzias latipes]	gi|432889530|ref|XM_004075226.1|	PREDICTED: Oryzias latipes transforming growth factor beta-1-like, transcript variant 5 (LOC101157631), mRNA	sp|Q6AXJ9|CDKL1_DANRE	Cyclin-dependent kinase-like 1 OS=Danio rerio GN=cdkl1 PE=2 SV=1	YBL016w	COG0515	Serine/threonine protein kinase	K08824	cyclin-dependent kinase-like [EC:2.7.11.22]
CL10580.Contig2_All	984	81.2532	0.0599	-10.4057	Down	0	0	gi|432865215|ref|XP_004070473.1|	PREDICTED: transmembrane protease serine 11D-like [Oryzias latipes]	gi|432865214|ref|XM_004070425.1|	PREDICTED: Oryzias latipes transmembrane protease serine 11D-like (LOC101163815), mRNA	sp|Q8VHJ4|TM11D_RAT	Transmembrane protease serine 11D OS=Rattus norvegicus GN=Tmprss11d PE=2 SV=1	mlr3307	COG5640	Secreted trypsin-like serine protease	K01317	acrosin [EC:3.4.21.10]
CL10590.Contig2_All	4314	59.6371	6.4802	-3.2021	Down	0	0	gi|432865738|ref|XP_004070589.1|	PREDICTED: intraflagellar transport protein 122 homolog [Oryzias latipes]	gi|432865737|ref|XM_004070541.1|	PREDICTED: Oryzias latipes intraflagellar transport protein 122 homolog (LOC101171743), mRNA	sp|Q6NYH1|IF122_DANRE	Intraflagellar transport protein 122 homolog OS=Danio rerio GN=ift122 PE=2 SV=1	all0664	COG2319	FOG: WD40 repeat	K02084	apoptotic protease-activating factor
CL10592.Contig3_All	2135	25262.7	0.8011	-14.9447	Down	0	0	gi|292619751|ref|XP_002664076.1|	PREDICTED: general transcription factor II-I repeat domain-containing protein 2-like [Danio rerio]	gi|961485|dbj|D63796.1|ORZP	Oryzias latipes mRNA for protamine, complete cds	sp|Q91185|PRT_ORYLA	Protamine OS=Oryzias latipes PE=2 SV=1	--	--	--	--	--
CL10594.Contig2_All	1553	38.1433	138.654	1.862	Up	0	0	gi|432911386|ref|XP_004078654.1|	PREDICTED: thioredoxin domain-containing protein 12-like [Oryzias latipes]	gi|432911385|ref|XM_004078606.1|	PREDICTED: Oryzias latipes thioredoxin domain-containing protein 12-like (LOC101170372), mRNA	sp|O95881|TXD12_HUMAN	Thioredoxin domain-containing protein 12 OS=Homo sapiens GN=TXNDC12 PE=1 SV=1	--	--	--	K05360	protein-disulfide reductase (glutathione) [EC:1.8.4.2]
CL10599.Contig2_All	5420	61.7533	0.8052	-6.261	Down	0	0	gi|432856494|ref|XP_004068445.1|	PREDICTED: cadherin-24-like [Oryzias latipes]	gi|432856493|ref|XM_004068397.1|	PREDICTED: Oryzias latipes cadherin-24-like (LOC101170833), mRNA	sp|Q6PFX6|CAD24_MOUSE	Cadherin-24 OS=Mus musculus GN=Cdh24 PE=2 SV=1	--	--	--	K06814	cadherin-like 24
CL10615.Contig1_All	1123	0.1153	1395.79	13.5634	Up	0	0	gi|432878253|ref|XP_004073291.1|	PREDICTED: uncharacterized protein LOC101159113 [Oryzias latipes]	gi|157278156|ref|NM_001104708.1|	Oryzias latipes transformer 2a (tra2a), mRNA >gi|49204533|dbj|AB159270.1| Oryzias latipes Tra2a4 mRNA for transformer-2a4, complete cds	--	--	--	--	--	--	--
CL10615.Contig2_All	1010	0.1282	1693.85	13.6896	Up	0	0	gi|432878253|ref|XP_004073291.1|	PREDICTED: uncharacterized protein LOC101159113 [Oryzias latipes]	gi|432878252|ref|XM_004073243.1|	PREDICTED: Oryzias latipes uncharacterized LOC101159113 (LOC101159113), mRNA	--	--	--	--	--	--	--
CL10623.Contig4_All	2805	2.3542	56.7076	4.5902	Up	0	0	gi|432854680|ref|XP_004068020.1|	PREDICTED: very low-density lipoprotein receptor-like [Oryzias latipes]	gi|432854679|ref|XM_004067972.1|	PREDICTED: Oryzias latipes very low-density lipoprotein receptor-like (LOC101161302), mRNA	sp|Q14114|LRP8_HUMAN	Low-density lipoprotein receptor-related protein 8 OS=Homo sapiens GN=LRP8 PE=1 SV=4	--	--	--	K12473	low-density lipoprotein receptor
CL10637.Contig2_All	1894	8.9555	78.0359	3.1233	Up	0	0	gi|432901341|ref|XP_004076839.1|	PREDICTED: lathosterol oxidase-like [Oryzias latipes]	gi|432901340|ref|XM_004076791.1|	PREDICTED: Oryzias latipes lathosterol oxidase-like (LOC101173647), mRNA	sp|O88822|SC5D_MOUSE	Lathosterol oxidase OS=Mus musculus GN=Sc5dl PE=2 SV=1	SPAC1687.16c	COG3000	Sterol desaturase	K00227	lathosterol oxidase [EC:1.14.21.6]
CL10645.Contig1_All	907	181.156	0.1301	-10.4434	Down	0	0	gi|432931232|ref|XP_004081615.1|	PREDICTED: uncharacterized protein LOC101169323 [Oryzias latipes]	gi|432931231|ref|XM_004081567.1|	PREDICTED: Oryzias latipes uncharacterized LOC101169323 (LOC101169323), mRNA	sp|O42184|CLIP1_CHICK	CAP-Gly domain-containing linker protein 1 OS=Gallus gallus GN=CLIP1 PE=2 SV=1	aq_629	COG1196	Chromosome segregation ATPases	K10352	myosin heavy chain
CL10648.Contig4_All	2696	65.1716	0.1969	-8.3706	Down	0	0	gi|432925704|ref|XP_004080737.1|	PREDICTED: PH and SEC7 domain-containing protein 1-like [Oryzias latipes]	gi|432925703|ref|XM_004080689.1|	PREDICTED: Oryzias latipes PH and SEC7 domain-containing protein 1-like (LOC101166258), mRNA	--	--	--	--	--	K05642	ATP-binding cassette, subfamily A (ABC1), member 2
CL10648.Contig5_All	3908	169.171	0.7697	-7.78	Down	0	0	gi|432877097|ref|XP_004073105.1|	PREDICTED: uncharacterized protein LOC101174355 [Oryzias latipes]	gi|432877096|ref|XM_004073057.1|	PREDICTED: Oryzias latipes uncharacterized LOC101174355 (LOC101174355), mRNA	sp|Q9N0P9|PIM1_BOVIN	Serine/threonine-protein kinase pim-1 OS=Bos taurus GN=PIM1 PE=2 SV=1	YAL017w_2	COG0515	Serine/threonine protein kinase	K04702	proto-oncogene serine/threonine-protein kinase Pim-1 [EC:2.7.11.1]
CL10648.Contig7_All	367	252.607	0.1607	-10.6183	Down	0	0	gi|432877097|ref|XP_004073105.1|	PREDICTED: uncharacterized protein LOC101174355 [Oryzias latipes]	gi|432877096|ref|XM_004073057.1|	PREDICTED: Oryzias latipes uncharacterized LOC101174355 (LOC101174355), mRNA	--	--	--	--	--	--	--
CL10664.Contig3_All	2978	32.848	2.0003	-4.0375	Down	0	0	gi|432863581|ref|XP_004070137.1|	PREDICTED: uncharacterized protein LOC101156406 [Oryzias latipes]	gi|432863580|ref|XM_004070089.1|	PREDICTED: Oryzias latipes uncharacterized LOC101156406 (LOC101156406), mRNA	sp|Q04791|SASB_ANAPL	Fatty acyl-CoA hydrolase precursor, medium chain OS=Anas platyrhynchos PE=1 SV=1	BS_pnbA	COG2272	Carboxylesterase type B	K03927	carboxylesterase 2 [EC:3.1.1.1 3.1.1.84 3.1.1.56]
CL10702.Contig4_All	5074	17.1354	0.802	-4.4172	Down	0	0	gi|432852406|ref|XP_004067232.1|	PREDICTED: cell cycle progression protein 1-like [Oryzias latipes]	gi|432852405|ref|XM_004067184.1|	PREDICTED: Oryzias latipes cell cycle progression protein 1-like (LOC101163889), mRNA	sp|Q7SXZ1|PIGB_DANRE	GPI mannosyltransferase 3 OS=Danio rerio GN=pigb PE=2 SV=1	AF1558	COG1196	Chromosome segregation ATPases	K05286	phosphatidylinositol glycan, class B [EC:2.4.1.-]
CL10724.Contig2_All	3938	60.9747	4.2833	-3.8314	Down	0	0	gi|432945530|ref|XP_004083644.1|	PREDICTED: androglobin-like [Oryzias latipes]	gi|432945529|ref|XM_004083596.1|	PREDICTED: Oryzias latipes androglobin-like (LOC101164862), mRNA	sp|Q8N7X0|ADGB_HUMAN	Androglobin OS=Homo sapiens GN=ADGB PE=2 SV=3	--	--	--	K08576	calpain-7 [EC:3.4.22.-]
CL10751.Contig3_All	3214	65.9681	9.7074	-2.7646	Down	0	0	gi|348531705|ref|XP_003453349.1|	PREDICTED: plasminogen activator inhibitor 1 RNA-binding protein-like isoform 1 [Oreochromis niloticus]	gi|432914803|ref|XM_004079081.1|	PREDICTED: Oryzias latipes plasminogen activator inhibitor 1 RNA-binding protein-like (LOC101155636), mRNA	sp|Q8NC51|PAIRB_HUMAN	Plasminogen activator inhibitor 1 RNA-binding protein OS=Homo sapiens GN=SERBP1 PE=1 SV=2	RSc1040	COG1530	Ribonucleases G and E	K13199	plasminogen activator inhibitor 1 RNA-binding protein
CL10768.Contig2_All	5215	9.9313	65.4135	2.7195	Up	0	0	gi|432960280|ref|XP_004086445.1|	PREDICTED: uncharacterized protein LOC101167689 [Oryzias latipes]	gi|432960279|ref|XM_004086397.1|	PREDICTED: Oryzias latipes uncharacterized LOC101167689 (LOC101167689), mRNA	sp|Q9V727|ASX_DROME	Polycomb protein Asx OS=Drosophila melanogaster GN=Asx PE=1 SV=1	SPAC140.02	COG0724	RNA-binding proteins (RRM domain)	K11471	additional sex combs-like protein
CL10771.Contig4_All	6327	18.459	1.4728	-3.6477	Down	0	0	gi|432843418|ref|XP_004065626.1|	PREDICTED: multidrug resistance-associated protein 7-like [Oryzias latipes]	gi|432843417|ref|XM_004065578.1|	PREDICTED: Oryzias latipes multidrug resistance-associated protein 7-like (LOC101163384), mRNA	sp|Q5T3U5|MRP7_HUMAN	Multidrug resistance-associated protein 7 OS=Homo sapiens GN=ABCC10 PE=1 SV=1	SPAC3F10.11c	COG1132	ABC-type multidrug transport system, ATPase and permease components	K05674	ATP-binding cassette, subfamily C (CFTR/MRP), member 10
CL10793.Contig2_All	5764	74.7805	22.5927	-1.7268	Down	0	0	gi|432883800|ref|XP_004074359.1|	PREDICTED: probable ATP-dependent RNA helicase ddx6-like [Oryzias latipes]	gi|432883799|ref|XM_004074311.1|	PREDICTED: Oryzias latipes probable ATP-dependent RNA helicase ddx6-like (LOC101166148), mRNA	sp|Q0IHV9|DDX6_XENTR	Probable ATP-dependent RNA helicase ddx6 OS=Xenopus tropicalis GN=ddx6 PE=2 SV=1	YDL160c	COG0513	Superfamily II DNA and RNA helicases	K12614	ATP-dependent RNA helicase DDX6/DHH1 [EC:3.6.4.13]
CL10808.Contig1_All	3736	0.7278	40.6661	5.8041	Up	0	0	gi|348521910|ref|XP_003448469.1|	PREDICTED: interleukin-17 receptor D-like [Oreochromis niloticus]	gi|348521909|ref|XM_003448421.1|	PREDICTED: Oreochromis niloticus interleukin-17 receptor D-like (LOC100709254), mRNA	sp|Q8QHJ9|I17RD_DANRE	Interleukin-17 receptor D OS=Danio rerio GN=il17rd PE=1 SV=2	--	--	--	K05167	interleukin 17 receptor D
CL10818.Contig2_All	4261	5.0594	33.3579	2.721	Up	0	0	gi|47226852|emb|CAG06694.1|	unnamed protein product [Tetraodon nigroviridis]	gi|432850315|ref|XM_004066722.1|	PREDICTED: Oryzias latipes partitioning defective 3 homolog B-like (LOC101164537), mRNA	sp|Q9CSB4|PAR3L_MOUSE	Partitioning defective 3 homolog B OS=Mus musculus GN=Pard3b PE=1 SV=2	Cgl1939	COG0532	Translation initiation factor 2 (IF-2; GTPase)	K04237	partitioning defective protein 3
CL10877.Contig3_All	5148	77.8432	21.63	-1.8475	Down	0	0	gi|432948484|ref|XP_004084068.1|	PREDICTED: phosphatidylinositol 5-phosphate 4-kinase type-2 beta-like isoform 1 [Oryzias latipes]	gi|432948483|ref|XM_004084020.1|	PREDICTED: Oryzias latipes phosphatidylinositol 5-phosphate 4-kinase type-2 beta-like, transcript variant 1 (LOC101171380), mRNA	sp|O88377|PI42B_RAT	Phosphatidylinositol 5-phosphate 4-kinase type-2 beta OS=Rattus norvegicus GN=Pip4k2b PE=1 SV=1	YDR208w	COG5253	Phosphatidylinositol-4-phosphate 5-kinase	K00920	1-phosphatidylinositol-5-phosphate 4-kinase [EC:2.7.1.149]
CL10918.Contig5_All	2758	78.5652	2.1384	-5.1993	Down	0	0	gi|432855873|ref|XP_004068315.1|	PREDICTED: uncharacterized protein LOC101157768 [Oryzias latipes]	gi|432855872|ref|XM_004068267.1|	PREDICTED: Oryzias latipes uncharacterized LOC101157768 (LOC101157768), mRNA	sp|Q9H6X5|CS044_HUMAN	Uncharacterized protein C19orf44 OS=Homo sapiens GN=C19orf44 PE=2 SV=1	--	--	--	K00002	alcohol dehydrogenase (NADP+) [EC:1.1.1.2]
CL10928.Contig1_All	1318	176.683	21.9715	-3.0075	Down	0	0	gi|432950806|ref|XP_004084620.1|	PREDICTED: UPF0468 protein C16orf80 homolog [Oryzias latipes]	gi|432950805|ref|XM_004084572.1|	PREDICTED: Oryzias latipes UPF0468 protein C16orf80 homolog (LOC101155160), mRNA	sp|Q8BTU1|CP080_MOUSE	UPF0468 protein C16orf80 homolog OS=Mus musculus GN=Gtl3 PE=2 SV=1	--	--	--	--	--
CL10931.Contig1_All	1952	32.436	120.888	1.898	Up	0	0	gi|348519150|ref|XP_003447094.1|	PREDICTED: UPF0428 protein CXorf56 homolog [Oreochromis niloticus]	gi|112421947|gb|BT028684.1|	Gasterosteus aculeatus clone CNB281-A05 mRNA sequence	sp|Q66I61|CX056_DANRE	UPF0428 protein CXorf56 homolog OS=Danio rerio GN=zgc:103697 PE=2 SV=1	--	--	--	K14739	metallothionein 1/2
CL10970.Contig1_All	1527	94.2898	3.0513	-4.9496	Down	0	0	gi|432914325|ref|XP_004079056.1|	PREDICTED: uncharacterized protein CXorf38 homolog [Oryzias latipes]	gi|432914324|ref|XM_004079008.1|	PREDICTED: Oryzias latipes uncharacterized LOC101158887 (LOC101158887), mRNA	sp|Q8TB03|CX038_HUMAN	Uncharacterized protein CXorf38 OS=Homo sapiens GN=CXorf38 PE=1 SV=1	--	--	--	K04952	cyclic nucleotide gated channel beta 1
CL11075.Contig2_All	3264	32.7267	1.301	-4.6528	Down	0	0	gi|432843792|ref|XP_004065667.1|	PREDICTED: protein FAM161A-like [Oryzias latipes]	gi|432843791|ref|XM_004065619.1|	PREDICTED: Oryzias latipes protein FAM161A-like (LOC101173765), mRNA	sp|Q66KE9|F161A_XENLA	Protein FAM161A OS=Xenopus laevis GN=fam161a PE=2 SV=1	--	--	--	K08818	cell division cycle 2-like [EC:2.7.11.22]
CL11112.Contig1_All	4845	24.4393	0.3652	-6.0644	Down	0	0	gi|390357067|ref|XP_003728921.1|	PREDICTED: uncharacterized protein LOC100894010 [Strongylocentrotus purpuratus]	gi|432884236|ref|XR_177465.1|	PREDICTED: Oryzias latipes uncharacterized LOC101169048 (LOC101169048), misc_RNA	sp|P04323|POL3_DROME	Retrovirus-related Pol polyprotein from transposon 17.6 OS=Drosophila melanogaster GN=pol PE=4 SV=1	YIL082w-a_2	COG2801	Transposase and inactivated derivatives	K04228	arginine vasopressin receptor 2
CL1114.Contig2_All	1125	0.9207	113.081	6.9404	Up	0	0	gi|432858878|ref|XP_004068983.1|	PREDICTED: uncharacterized protein LOC101163484 isoform 1 [Oryzias latipes]	gi|432858877|ref|XM_004068935.1|	PREDICTED: Oryzias latipes uncharacterized LOC101163484, transcript variant 1 (LOC101163484), mRNA	sp|Q62559|IFT52_MOUSE	Intraflagellar transport protein 52 homolog OS=Mus musculus GN=Ift52 PE=1 SV=2	--	--	--	--	--
CL1114.Contig3_All	2129	132.033	4.4878	-4.8787	Down	0	0	gi|432858876|ref|XP_004068982.1|	PREDICTED: intraflagellar transport protein 52 homolog [Oryzias latipes]	gi|432858875|ref|XM_004068934.1|	PREDICTED: Oryzias latipes intraflagellar transport protein 52 homolog (LOC101163244), mRNA	sp|Q62559|IFT52_MOUSE	Intraflagellar transport protein 52 homolog OS=Mus musculus GN=Ift52 PE=1 SV=2	--	--	--	--	--
CL11170.Contig2_All	5284	277.091	21.4974	-3.6881	Down	0	0	gi|432911830|ref|XP_004078741.1|	PREDICTED: telomerase protein component 1-like [Oryzias latipes]	gi|432911829|ref|XM_004078693.1|	PREDICTED: Oryzias latipes telomerase protein component 1-like (LOC101170954), mRNA	sp|A8CVX7|TTLL6_DANRE	Tubulin polyglutamylase ttll6 OS=Danio rerio GN=ttll6 PE=2 SV=1	--	--	--	K11127	telomerase protein component 1
CL11194.Contig1_All	1171	199.802	31.1261	-2.6824	Down	0	0	gi|432863304|ref|XP_004070071.1|	PREDICTED: ras and EF-hand domain-containing protein-like [Oryzias latipes]	gi|432863303|ref|XM_004070023.1|	PREDICTED: Oryzias latipes ras and EF-hand domain-containing protein-like (LOC101159669), mRNA	sp|A5WW21|RASEF_DANRE	Ras and EF-hand domain-containing protein OS=Danio rerio GN=rasef PE=2 SV=1	--	--	--	K10395	kinesin family member 4/7/21/27
CL11207.Contig2_All	6081	45.555	14.2475	-1.6769	Down	0	0	gi|432875332|ref|XP_004072789.1|	PREDICTED: uncharacterized protein LOC101171497 [Oryzias latipes]	gi|432875331|ref|XM_004072741.1|	PREDICTED: Oryzias latipes uncharacterized LOC101171497 (LOC101171497), mRNA	sp|Q07283|TRHY_HUMAN	Trichohyalin OS=Homo sapiens GN=TCHH PE=1 SV=2	aq_1006	COG0419	ATPase involved in DNA repair	K14822	rRNA-processing protein CGR1
CL11220.Contig1_All	976	0.0663	2558.49	15.2359	Up	0	0	gi|432933219|ref|XP_004081842.1|	PREDICTED: NAD(P)H dehydrogenase [quinone] 1-like isoform 1 [Oryzias latipes]	gi|432933218|ref|XM_004081794.1|	PREDICTED: Oryzias latipes NAD(P)H dehydrogenase [quinone] 1-like, transcript variant 1 (LOC101170885), mRNA	sp|P05982|NQO1_RAT	NAD(P)H dehydrogenase [quinone] 1 OS=Rattus norvegicus GN=Nqo1 PE=1 SV=4	PA4975	COG2249	Putative NADPH-quinone reductase (modulator of drug activity B)	K00355	NAD(P)H dehydrogenase (quinone) [EC:1.6.5.2]
CL11220.Contig2_All	1078	0	223.658	17.7709	Up	0	0	gi|432933219|ref|XP_004081842.1|	PREDICTED: NAD(P)H dehydrogenase [quinone] 1-like isoform 1 [Oryzias latipes]	gi|432933218|ref|XM_004081794.1|	PREDICTED: Oryzias latipes NAD(P)H dehydrogenase [quinone] 1-like, transcript variant 1 (LOC101170885), mRNA	sp|P05982|NQO1_RAT	NAD(P)H dehydrogenase [quinone] 1 OS=Rattus norvegicus GN=Nqo1 PE=1 SV=4	PA4975	COG2249	Putative NADPH-quinone reductase (modulator of drug activity B)	K00355	NAD(P)H dehydrogenase (quinone) [EC:1.6.5.2]
CL11220.Contig4_All	1334	0.0485	260.672	12.392	Up	0	0	gi|157278403|ref|NP_001098304.1|	NAD(P)H dehydrogenase, quinone 1 [Oryzias latipes] >gi|5059091|gb|AAD38913.1|AF128816_1 quinone reductase [Oryzias latipes]	gi|157278402|ref|NM_001104834.1|	Oryzias latipes NAD(P)H dehydrogenase, quinone 1 (nqo1), mRNA >gi|5059090|gb|AF128816.1|AF128816 Oryzias latipes quinone reductase mRNA, complete cds	sp|P05982|NQO1_RAT	NAD(P)H dehydrogenase [quinone] 1 OS=Rattus norvegicus GN=Nqo1 PE=1 SV=4	PA4975	COG2249	Putative NADPH-quinone reductase (modulator of drug activity B)	K00355	NAD(P)H dehydrogenase (quinone) [EC:1.6.5.2]
CL11249.Contig2_All	4565	54.0039	10.0257	-2.4294	Down	0	0	gi|432879075|ref|XP_004073440.1|	PREDICTED: tetraspanin-17-like [Oryzias latipes]	gi|432879074|ref|XM_004073392.1|	PREDICTED: Oryzias latipes tetraspanin-17-like (LOC101157787), mRNA	sp|Q58DN3|TSN17_BOVIN	Tetraspanin-17 OS=Bos taurus GN=TSPAN17 PE=2 SV=1	--	--	--	K10303	F-box protein 23
CL11303.Contig1_All	2252	7.5606	196.472	4.6997	Up	0	0	gi|432849196|ref|XP_004066579.1|	PREDICTED: gap junction gamma-1 protein-like [Oryzias latipes]	gi|432849195|ref|XM_004066531.1|	PREDICTED: Oryzias latipes gap junction gamma-1 protein-like (LOC101157676), mRNA	sp|Q92052|CXG1_DANRE	Gap junction gamma-1 protein OS=Danio rerio GN=gjc1 PE=2 SV=1	--	--	--	K07616	gap junction protein, alpha 7
CL11320.Contig2_All	8393	32.8364	10.6671	-1.6221	Down	0	0	gi|432930172|ref|XP_004081356.1|	PREDICTED: structural maintenance of chromosomes flexible hinge domain-containing protein 1-like [Oryzias latipes]	gi|432930171|ref|XM_004081308.1|	PREDICTED: Oryzias latipes structural maintenance of chromosomes flexible hinge domain-containing protein 1-like (LOC101162718), mRNA	sp|Q6P5D8|SMHD1_MOUSE	Structural maintenance of chromosomes flexible hinge domain-containing protein 1 OS=Mus musculus GN=Smchd1 PE=1 SV=2	all7280	COG4725	Transcriptional activator, adenine-specific DNA methyltransferase	K05925	mRNA (2'-O-methyladenosine-N6-)-methyltransferase [EC:2.1.1.62]
CL11338.Contig1_All	1645	1.3774	99.9586	6.1813	Up	0	0	gi|432889068|ref|XP_004075129.1|	PREDICTED: annexin A1-like [Oryzias latipes]	gi|432889067|ref|XM_004075081.1|	PREDICTED: Oryzias latipes annexin A1-like (LOC101161495), mRNA	sp|P14087|ANXA1_CAVCU	Annexin A1 OS=Cavia cutleri GN=ANXA1 PE=1 SV=1	--	--	--	--	--
CL11341.Contig1_All	6744	40.0782	7.556	-2.4071	Down	0	0	gi|432918422|ref|XP_004079617.1|	PREDICTED: uncharacterized protein LOC101156851 [Oryzias latipes]	gi|432918421|ref|XM_004079569.1|	PREDICTED: Oryzias latipes uncharacterized LOC101156851 (LOC101156851), mRNA	sp|Q96G27|WBP1_HUMAN	WW domain-binding protein 1 OS=Homo sapiens GN=WBP1 PE=1 SV=1	--	--	--	K10955	intestinal mucin-2
CL11392.Contig2_All	3479	52.9974	0.1187	-8.8025	Down	0	0	gi|432853260|ref|XP_004067619.1|	PREDICTED: E3 ubiquitin-protein ligase LNX-like isoform 2 [Oryzias latipes]	gi|432853259|ref|XM_004067571.1|	PREDICTED: Oryzias latipes E3 ubiquitin-protein ligase LNX-like, transcript variant 2 (LOC101156395), mRNA	sp|Q8TBB1|LNX1_HUMAN	E3 ubiquitin-protein ligase LNX OS=Homo sapiens GN=LNX1 PE=1 SV=1	SPAC22G7.10	COG5213	Polyadenylation factor I complex, subunit FIP1	K10692	ligand of Numb protein X 1/2
CL11407.Contig1_All	1439	16.8709	117.67	2.8021	Up	0	0	gi|432910644|ref|XP_004078454.1|	PREDICTED: ADP-ribosylation factor-like protein 4A-like [Oryzias latipes]	gi|432910643|ref|XM_004078406.1|	PREDICTED: Oryzias latipes ADP-ribosylation factor-like protein 4A-like (LOC101159610), mRNA	sp|P61214|ARL4A_RAT	ADP-ribosylation factor-like protein 4A OS=Rattus norvegicus GN=Arl4a PE=2 SV=1	YDL192w	COG1100	GTPase SAR1 and related small G proteins	K07945	ADP-ribosylation factor-like 4A
CL11428.Contig2_All	2204	114.616	0	-16.8064	Down	0	0	gi|432862514|ref|XP_004069893.1|	PREDICTED: RIB43A-like with coiled-coils protein 2-like [Oryzias latipes]	gi|432862513|ref|XM_004069845.1|	PREDICTED: Oryzias latipes RIB43A-like with coiled-coils protein 2-like (LOC101155347), mRNA	sp|Q9NZK5|CECR1_HUMAN	Adenosine deaminase CECR1 OS=Homo sapiens GN=CECR1 PE=1 SV=2	RSc2098	COG1816	Adenosine deaminase	K13697	abhydrolase domain-containing protein 2
CL11428.Contig3_All	2732	60.5214	4.6198	-3.7115	Down	0	0	gi|432862516|ref|XP_004069894.1|	PREDICTED: adenosine deaminase CECR1-A-like [Oryzias latipes]	gi|432862515|ref|XM_004069846.1|	PREDICTED: Oryzias latipes adenosine deaminase CECR1-A-like (LOC101155598), mRNA	sp|P58781|CEC1A_DANRE	Adenosine deaminase CECR1-A OS=Danio rerio GN=cecr1a PE=2 SV=2	mll3163	COG1816	Adenosine deaminase	K13697	abhydrolase domain-containing protein 2
CL11438.Contig1_All	716	115.374	0.1647	-9.4523	Down	0	0	gi|432931232|ref|XP_004081615.1|	PREDICTED: uncharacterized protein LOC101169323 [Oryzias latipes]	gi|432931231|ref|XM_004081567.1|	PREDICTED: Oryzias latipes uncharacterized LOC101169323 (LOC101169323), mRNA	sp|P30622|CLIP1_HUMAN	CAP-Gly domain-containing linker protein 1 OS=Homo sapiens GN=CLIP1 PE=1 SV=2	aq_1006	COG0419	ATPase involved in DNA repair	K09291	nucleoprotein TPR
CL11524.Contig1_All	1585	91.6971	6.3258	-3.8576	Down	0	0	gi|432877257|ref|XP_004073124.1|	PREDICTED: septin-6-like [Oryzias latipes]	gi|432877256|ref|XM_004073076.1|	PREDICTED: Oryzias latipes septin-6-like (LOC101158862), mRNA	sp|Q14141|SEPT6_HUMAN	Septin-6 OS=Homo sapiens GN=SEPT6 PE=1 SV=4	YLR314c	COG5019	Septin family protein	K04557	peanut-like protein 1 (cell division control related protein 1)
CL11594.Contig1_All	269	0.2407	1128.7	12.1951	Up	0	0	gi|432959479|ref|XP_004086310.1|	PREDICTED: uncharacterized protein LOC101172140 [Oryzias latipes]	gi|432959478|ref|XM_004086262.1|	PREDICTED: Oryzias latipes uncharacterized LOC101172140 (LOC101172140), mRNA	--	--	--	--	--	--	--
CL11630.Contig1_All	7542	39.0651	3.8631	-3.338	Down	0	0	gi|432887761|ref|XP_004074961.1|	PREDICTED: uncharacterized protein C5orf42-like [Oryzias latipes]	gi|432887760|ref|XM_004074913.1|	PREDICTED: Oryzias latipes uncharacterized LOC101158961 (LOC101158961), mRNA	sp|Q9H799|CE042_HUMAN	Uncharacterized protein C5orf42 OS=Homo sapiens GN=C5orf42 PE=1 SV=4	--	--	--	K10955	intestinal mucin-2
CL11637.Contig1_All	4426	0.8484	60.0844	6.1461	Up	0	0	gi|432906928|ref|XP_004077596.1|	PREDICTED: uncharacterized protein LOC101165914 [Oryzias latipes]	gi|432906927|ref|XM_004077548.1|	PREDICTED: Oryzias latipes uncharacterized LOC101165914 (LOC101165914), mRNA	sp|B1AVY7|KI16B_MOUSE	Kinesin-like protein KIF16B OS=Mus musculus GN=Kif16b PE=1 SV=1	YGL216w	COG5059	Kinesin-like protein	K10392	kinesin family member 1/13/14
CL11644.Contig1_All	809	142.523	1.7497	-6.3479	Down	0	0	gi|432848382|ref|XP_004066317.1|	PREDICTED: coiled-coil domain-containing protein 151-like [Oryzias latipes]	gi|432848381|ref|XM_004066269.1|	PREDICTED: Oryzias latipes coiled-coil domain-containing protein 151-like (LOC101163390), mRNA	sp|Q8BSN3|CC151_MOUSE	Coiled-coil domain-containing protein 151 OS=Mus musculus GN=Ccdc151 PE=2 SV=1	--	--	--	--	--
CL11718.Contig2_All	2759	51.7868	3.9761	-3.7032	Down	0	0	gi|432920823|ref|XP_004079994.1|	PREDICTED: E3 ubiquitin/ISG15 ligase TRIM25-like [Oryzias latipes]	gi|432920822|ref|XM_004079946.1|	PREDICTED: Oryzias latipes E3 ubiquitin/ISG15 ligase TRIM25-like (LOC101159778), mRNA	sp|Q61510|TRI25_MOUSE	E3 ubiquitin/ISG15 ligase TRIM25 OS=Mus musculus GN=Trim25 PE=2 SV=2	XF1267	COG5297	Cellobiohydrolase A (1,4-beta-cellobiosidase A)	K10652	tripartite motif-containing protein 25
CL1172.Contig4_All	4345	56.9468	1.0452	-5.7678	Down	0	0	gi|432926042|ref|XP_004080801.1|	PREDICTED: uncharacterized protein LOC101162250 [Oryzias latipes]	gi|432926041|ref|XM_004080753.1|	PREDICTED: Oryzias latipes uncharacterized LOC101162250 (LOC101162250), mRNA	sp|P98088|MUC5A_HUMAN	Mucin-5AC (Fragments) OS=Homo sapiens GN=MUC5AC PE=1 SV=3	--	--	--	--	--
CL1172.Contig5_All	1145	260.032	0	-17.9883	Down	0	0	gi|432926114|ref|XP_004080836.1|	PREDICTED: uncharacterized protein LOC101171115 [Oryzias latipes]	gi|432926113|ref|XM_004080788.1|	PREDICTED: Oryzias latipes uncharacterized LOC101171115 (LOC101171115), mRNA	--	--	--	--	--	--	--
CL11733.Contig1_All	2058	32.2753	147.933	2.1964	Up	0	0	gi|432866557|ref|XP_004070862.1|	PREDICTED: glycerol-3-phosphate dehydrogenase [NAD(+)], cytoplasmic-like [Oryzias latipes]	gi|432866556|ref|XM_004070814.1|	PREDICTED: Oryzias latipes glycerol-3-phosphate dehydrogenase [NAD(+)], cytoplasmic-like (LOC101158855), mRNA	sp|O57656|GPDA_TAKRU	Glycerol-3-phosphate dehydrogenase [NAD(+)], cytoplasmic OS=Takifugu rubripes GN=gpd1 PE=3 SV=1	SPBC215.05	COG0240	Glycerol-3-phosphate dehydrogenase	K00006	glycerol-3-phosphate dehydrogenase (NAD+) [EC:1.1.1.8]
CL11843.Contig1_All	3230	0.9019	53.2997	5.885	Up	0	0	gi|432947066|ref|XP_004083925.1|	PREDICTED: vertnin-like [Oryzias latipes]	gi|432947065|ref|XM_004083877.1|	PREDICTED: Oryzias latipes vertnin-like (LOC101155564), mRNA	sp|Q08C99|VRTN_DANRE	Vertnin OS=Danio rerio GN=vrtn PE=2 SV=1	--	--	--	K13171	serine/arginine repetitive matrix protein 1
CL11916.Contig2_All	2914	38.7903	145.867	1.9109	Up	0	0	gi|348518327|ref|XP_003446683.1|	PREDICTED: ribonucleoside-diphosphate reductase subunit M2-like isoform 1 [Oreochromis niloticus]	gi|432951681|ref|XM_004084835.1|	PREDICTED: Oryzias latipes ribonucleoside-diphosphate reductase subunit M2-like (LOC101158912), mRNA	sp|P79733|RIR2_DANRE	Ribonucleoside-diphosphate reductase subunit M2 OS=Danio rerio GN=rrm2 PE=1 SV=1	YJL026w	COG0208	Ribonucleotide reductase, beta subunit	K10808	ribonucleoside-diphosphate reductase subunit M2 [EC:1.17.4.1]
CL11971.Contig1_All	1522	1.191	298.496	7.9694	Up	0	0	gi|432847204|ref|XP_004065982.1|	PREDICTED: uncharacterized protein LOC101156947 [Oryzias latipes]	gi|432847203|ref|XM_004065934.1|	PREDICTED: Oryzias latipes uncharacterized LOC101156947 (LOC101156947), mRNA	sp|Q54VY3|SPT20_DICDI	Transcription factor SPT20 homolog OS=Dictyostelium discoideum GN=DDB_G0280065 PE=3 SV=1	STM0960	COG1674	DNA segregation ATPase FtsK/SpoIIIE and related proteins	K14972	PAX-interacting protein 1
CL11994.Contig2_All	3079	0.6098	36.9884	5.9226	Up	0	0	gi|432847780|ref|XP_004066146.1|	PREDICTED: ubinuclein-2-like [Oryzias latipes]	gi|432847779|ref|XM_004066098.1|	PREDICTED: Oryzias latipes ubinuclein-2-like (LOC101158670), mRNA	sp|Q9NPG3|UBN1_HUMAN	Ubinuclein-1 OS=Homo sapiens GN=UBN1 PE=1 SV=2	--	--	--	--	--
CL12000.Contig1_All	3282	28.464	1.8869	-3.915	Down	0	0	gi|410904875|ref|XP_003965917.1|	PREDICTED: regulator of G-protein signaling 22-like [Takifugu rubripes]	gi|432907586|ref|XM_004077619.1|	PREDICTED: Oryzias latipes regulator of G-protein signaling 22-like (LOC101164250), mRNA	sp|Q8NE09|RGS22_HUMAN	Regulator of G-protein signaling 22 OS=Homo sapiens GN=RGS22 PE=2 SV=3	--	--	--	K13172	serine/arginine repetitive matrix protein 2
CL12037.Contig2_All	1208	199.042	0.2929	-9.4084	Down	0	0	gi|432895889|ref|XP_004076212.1|	PREDICTED: uncharacterized protein LOC101158468 [Oryzias latipes]	gi|432895888|ref|XM_004076164.1|	PREDICTED: Oryzias latipes uncharacterized LOC101158468 (LOC101158468), mRNA	sp|Q6ZQX7|CQ097_HUMAN	Uncharacterized protein C17orf97 OS=Homo sapiens GN=C17orf97 PE=2 SV=2	--	--	--	--	--
CL12061.Contig1_All	1504	157.243	37.0968	-2.0836	Down	0	0	gi|432856203|ref|XP_004068404.1|	PREDICTED: 39S ribosomal protein L54, mitochondrial-like [Oryzias latipes]	gi|432856202|ref|XM_004068356.1|	PREDICTED: Oryzias latipes 39S ribosomal protein L54, mitochondrial-like (LOC101160060), mRNA	sp|Q6GQN4|FA32A_DANRE	Protein FAM32A-like OS=Danio rerio GN=fam32al PE=2 SV=1	--	--	--	K13120	protein FAM32A
CL12073.Contig1_All	3083	3.9268	1411.18	8.4893	Up	0	0	gi|432916782|ref|XP_004079381.1|	PREDICTED: zonadhesin-like [Oryzias latipes]	gi|432916781|ref|XM_004079333.1|	PREDICTED: Oryzias latipes zonadhesin-like (LOC101157398), mRNA	sp|Q9Y493|ZAN_HUMAN	Zonadhesin OS=Homo sapiens GN=ZAN PE=2 SV=4	YPO2725	COG3501	Uncharacterized protein conserved in bacteria	K10955	intestinal mucin-2
CL12143.Contig1_All	897	140.377	0	-17.0989	Down	0	0	gi|432851150|ref|XP_004066880.1|	PREDICTED: uncharacterized protein LOC101155584 [Oryzias latipes]	gi|432851149|ref|XM_004066832.1|	PREDICTED: Oryzias latipes uncharacterized LOC101155584 (LOC101155584), mRNA	sp|Q75JP5|Y2471_DICDI	Calponin homology domain-containing protein DDB_G0272472 OS=Dictyostelium discoideum GN=DDB_G0272472 PE=4 SV=1	aq_629	COG1196	Chromosome segregation ATPases	K10388	plectin
CL12224.Contig2_All	3351	51.1385	6.0721	-3.0741	Down	0	0	gi|432891847|ref|XP_004075677.1|	PREDICTED: intraflagellar transport protein 80 homolog [Oryzias latipes]	gi|432891846|ref|XM_004075629.1|	PREDICTED: Oryzias latipes intraflagellar transport protein 80 homolog (LOC101157236), mRNA	sp|Q9P2H3|IFT80_HUMAN	Intraflagellar transport protein 80 homolog OS=Homo sapiens GN=IFT80 PE=1 SV=3	all0478	COG2319	FOG: WD40 repeat	K04508	transducin (beta)-like 1
CL12264.Contig1_All	2057	149.747	49.1152	-1.6083	Down	0	0	gi|432847951|ref|XP_004066230.1|	PREDICTED: stromal membrane-associated protein 1-like [Oryzias latipes]	gi|432847950|ref|XM_004066182.1|	PREDICTED: Oryzias latipes stromal membrane-associated protein 1-like (LOC101160389), mRNA	sp|Q91VZ6|SMAP1_MOUSE	Stromal membrane-associated protein 1 OS=Mus musculus GN=Smap1 PE=1 SV=1	SPAC824.09c	COG5347	GTPase-activating protein that regulates ARFs (ADP-ribosylation factors), involved in ARF-mediated vesicular transport	K12486	stromal membrane-associated protein
CL12291.Contig2_All	3702	56.3103	5.1459	-3.4519	Down	0	0	gi|432909291|ref|XP_004078160.1|	PREDICTED: transmembrane protein 245-like [Oryzias latipes]	gi|432909290|ref|XM_004078112.1|	PREDICTED: Oryzias latipes transmembrane protein 245-like (LOC101167733), mRNA	sp|Q9H330|TM245_HUMAN	Transmembrane protein 245 OS=Homo sapiens GN=TMEM245 PE=1 SV=2	MA2895	COG0628	Predicted permease	K13171	serine/arginine repetitive matrix protein 1
CL12303.Contig2_All	3030	110.634	1.4988	-6.2058	Down	0	0	gi|47214435|emb|CAF95770.1|	unnamed protein product [Tetraodon nigroviridis]	--	--	sp|Q04832|HEXP_LEIMA	DNA-binding protein HEXBP OS=Leishmania major GN=HEXBP PE=4 SV=1	SPAC13D6.02c	COG5082	Arginine methyltransferase-interacting protein, contains RING Zn-finger	K13199	plasminogen activator inhibitor 1 RNA-binding protein
CL12313.Contig1_All	9903	77.4153	1.2507	-5.9518	Down	0	0	gi|292613807|ref|XP_698507.4|	PREDICTED: dynein heavy chain 10, axonemal [Danio rerio]	gi|432911823|ref|XM_004078690.1|	PREDICTED: Oryzias latipes dynein heavy chain 10, axonemal-like (LOC101170214), mRNA	sp|Q8IVF4|DYH10_HUMAN	Dynein heavy chain 10, axonemal OS=Homo sapiens GN=DNAH10 PE=1 SV=4	YKR054c	COG5245	Dynein, heavy chain	K01509	adenosinetriphosphatase [EC:3.6.1.3]
CL12319.Contig2_All	2210	0.9081	34.3729	5.2423	Up	0	0	gi|432866575|ref|XP_004070871.1|	PREDICTED: high mobility group protein HMG-I/HMG-Y-like isoform 1 [Oryzias latipes] >gi|432866577|ref|XP_004070872.1| PREDICTED: high mobility group protein HMG-I/HMG-Y-like isoform 2 [Oryzias latipes] >gi|432866579|ref|XP_004070873.1| PREDICTED: high mobility group protein HMG-I/HMG-Y-like isoform 3 [Oryzias latipes]	gi|432866576|ref|XM_004070824.1|	PREDICTED: Oryzias latipes high mobility group protein HMG-I/HMG-Y-like, transcript variant 2 (LOC101161241), mRNA	sp|Q9QXP3|HMGA1_CRIGR	High mobility group protein HMG-I/HMG-Y OS=Cricetulus griseus GN=HMGA1 PE=3 SV=3	--	--	--	K09282	high mobility group AT-hook protein 1
CL12373.Contig1_All	1284	65.5461	0.3675	-7.4786	Down	0	0	gi|432883272|ref|XP_004074241.1|	PREDICTED: dynein light chain 1, axonemal-like [Oryzias latipes]	gi|432883271|ref|XM_004074193.1|	PREDICTED: Oryzias latipes dynein light chain 1, axonemal-like (LOC101157711), mRNA	sp|Q6DHB1|DNAL1_DANRE	Dynein light chain 1, axonemal OS=Danio rerio GN=dnal1 PE=2 SV=1	YKL193c	COG4886	Leucine-rich repeat (LRR) protein	K10411	dynein light chain 1, axonemal
CL12391.Contig1_All	2617	83.5403	398.178	2.2529	Up	0	0	gi|432890244|ref|XP_004075435.1|	PREDICTED: ribonucleoside-diphosphate reductase large subunit-like [Oryzias latipes]	gi|432890243|ref|XM_004075387.1|	PREDICTED: Oryzias latipes ribonucleoside-diphosphate reductase large subunit-like (LOC101156995), mRNA	sp|P79732|RIR1_DANRE	Ribonucleoside-diphosphate reductase large subunit OS=Danio rerio GN=rrm1 PE=2 SV=1	SPAC1F7.05	COG0209	Ribonucleotide reductase, alpha subunit	K10807	ribonucleoside-diphosphate reductase subunit M1 [EC:1.17.4.1]
CL1244.Contig9_All	6653	0.5157	13.0137	4.6574	Up	0	0	gi|432843044|ref|XP_004065556.1|	PREDICTED: myosin-9-like [Oryzias latipes]	gi|432843043|ref|XM_004065508.1|	PREDICTED: Oryzias latipes myosin-9-like (LOC101165201), mRNA	sp|P35579|MYH9_HUMAN	Myosin-9 OS=Homo sapiens GN=MYH9 PE=1 SV=4	SPCC645.05c	COG5022	Myosin heavy chain	K10352	myosin heavy chain
CL12520.Contig2_All	3035	52.5594	4.9359	-3.4126	Down	0	0	gi|348521778|ref|XP_003448403.1|	PREDICTED: inositol hexakisphosphate kinase 1-like [Oreochromis niloticus]	gi|432958323|ref|XM_004085931.1|	PREDICTED: Oryzias latipes inositol hexakisphosphate kinase 1-like (LOC101159326), partial mRNA	sp|Q92551|IP6K1_HUMAN	Inositol hexakisphosphate kinase 1 OS=Homo sapiens GN=IP6K1 PE=1 SV=3	--	--	--	K07756	inositol-hexakisphosphate kinase [EC:2.7.4.21]
CL12523.Contig1_All	5466	4.8442	44.4982	3.1994	Up	0	0	gi|432939995|ref|XP_004082665.1|	PREDICTED: uncharacterized protein LOC101155733 [Oryzias latipes]	gi|432939994|ref|XM_004082617.1|	PREDICTED: Oryzias latipes uncharacterized LOC101155733 (LOC101155733), mRNA	sp|Q1LWM5|K1522_DANRE	Uncharacterized protein KIAA1522 homolog OS=Danio rerio GN=si:ch211-194e15.5 PE=4 SV=1	YPO2725	COG3501	Uncharacterized protein conserved in bacteria	K12567	titin [EC:2.7.11.1]
CL12534.Contig1_All	5903	48.4421	16.8353	-1.5248	Down	0	0	gi|432882561|ref|XP_004074091.1|	PREDICTED: uncharacterized protein LOC101159683 [Oryzias latipes]	gi|432882560|ref|XM_004074043.1|	PREDICTED: Oryzias latipes uncharacterized LOC101159683 (LOC101159683), mRNA	sp|P0CJ78|ZN865_HUMAN	Zinc finger protein 865 OS=Homo sapiens GN=ZNF865 PE=3 SV=1	YDR146c	COG5048	FOG: Zn-finger	K09228	KRAB domain-containing zinc finger protein
CL12601.Contig2_All	1370	0.4726	89.63	7.5672	Up	0	0	gi|47216333|emb|CAG03370.1|	unnamed protein product [Tetraodon nigroviridis]	gi|432910426|ref|XR_177519.1|	PREDICTED: Oryzias latipes uncharacterized LOC101156195 (LOC101156195), misc_RNA	--	--	--	--	--	--	--
CL12620.Contig2_All	4024	49.4555	8.3103	-2.5732	Down	0	0	gi|432882764|ref|XP_004074132.1|	PREDICTED: protein dpy-19 homolog 4-like [Oryzias latipes]	gi|432882763|ref|XM_004074084.1|	PREDICTED: Oryzias latipes protein dpy-19 homolog 4-like (LOC101172591), mRNA	sp|Q7Z388|D19L4_HUMAN	Protein dpy-19 homolog 4 OS=Homo sapiens GN=DPY19L4 PE=2 SV=1	--	--	--	K13145	integrator complex subunit 8
CL12656.Contig2_All	3844	192.702	16.2329	-3.5694	Down	0	0	gi|432873544|ref|XP_004072269.1|	PREDICTED: succinyl-CoA:3-ketoacid coenzyme A transferase 1, mitochondrial-like [Oryzias latipes]	gi|432873543|ref|XM_004072221.1|	PREDICTED: Oryzias latipes succinyl-CoA:3-ketoacid coenzyme A transferase 1, mitochondrial-like (LOC101163581), mRNA	sp|P55809|SCOT1_HUMAN	Succinyl-CoA:3-ketoacid coenzyme A transferase 1, mitochondrial OS=Homo sapiens GN=OXCT1 PE=1 SV=1	PA1999	COG1788	Acyl CoA:acetate/3-ketoacid CoA transferase, alpha subunit	K01027	3-oxoacid CoA-transferase [EC:2.8.3.5]
CL12707.Contig1_All	2010	103.712	20.5104	-2.3382	Down	0	0	gi|432958967|ref|XP_004086133.1|	PREDICTED: katanin p80 WD40 repeat-containing subunit B1-like [Oryzias latipes]	gi|432958966|ref|XM_004086085.1|	PREDICTED: Oryzias latipes katanin p80 WD40 repeat-containing subunit B1-like (LOC101167102), mRNA	sp|Q7ZUV2|KTNB1_DANRE	Katanin p80 WD40 repeat-containing subunit B1 OS=Danio rerio GN=katnb1 PE=2 SV=1	all0283_3	COG2319	FOG: WD40 repeat	K12862	pleiotropic regulator 1
CL12760.Contig1_All	2257	5.4499	79.387	3.8646	Up	0	0	gi|470268163|ref|XP_004362270.1|	hypothetical protein DFA_06569 [Dictyostelium fasciculatum] >gi|328876055|gb|EGG24419.1| hypothetical protein DFA_06569 [Dictyostelium fasciculatum]	--	--	sp|Q02505|MUC3A_HUMAN	Mucin-3A OS=Homo sapiens GN=MUC3A PE=2 SV=2	RSp1620	COG5295	Autotransporter adhesin	K10955	intestinal mucin-2
CL12763.Contig2_All	2718	6.4787	45.8721	2.8238	Up	0	0	gi|432861740|ref|XP_004069714.1|	PREDICTED: lipase maturation factor 2-like [Oryzias latipes]	gi|432861739|ref|XM_004069666.1|	PREDICTED: Oryzias latipes lipase maturation factor 2-like (LOC101174420), mRNA	sp|Q7ZWN0|LMF2_XENLA	Lipase maturation factor 2 OS=Xenopus laevis GN=lmf2 PE=2 SV=1	--	--	--	--	--
CL12783.Contig3_All	2762	30.5649	0.8114	-5.2353	Down	0	0	gi|432876093|ref|XP_004072973.1|	PREDICTED: carbon catabolite-derepressing protein kinase-like [Oryzias latipes]	gi|432876092|ref|XM_004072925.1|	PREDICTED: Oryzias latipes carbon catabolite-derepressing protein kinase-like (LOC101160566), mRNA	--	--	--	--	--	--	--
CL12783.Contig5_All	772	139.29	0.1528	-9.8322	Down	0	0	gi|432876046|ref|XP_004072950.1|	PREDICTED: serine/threonine-protein kinase pim-2-like [Oryzias latipes]	gi|432876045|ref|XM_004072902.1|	PREDICTED: Oryzias latipes serine/threonine-protein kinase pim-2-like (LOC101175411), mRNA	--	--	--	--	--	--	--
CL12843.Contig2_All	4049	83.1587	9.5263	-3.1259	Down	0	0	gi|432933056|ref|XP_004081785.1|	PREDICTED: tetratricopeptide repeat protein 21B-like [Oryzias latipes]	gi|432933055|ref|XM_004081737.1|	PREDICTED: Oryzias latipes tetratricopeptide repeat protein 21B-like (LOC101156290), mRNA	sp|Q7Z4L5|TT21B_HUMAN	Tetratricopeptide repeat protein 21B OS=Homo sapiens GN=TTC21B PE=1 SV=2	CAC0415	COG0457	FOG: TPR repeat	K09553	stress-induced-phosphoprotein 1
CL12863.Contig4_All	3960	60.4888	13.7021	-2.1423	Down	0	0	gi|432924653|ref|XP_004080661.1|	PREDICTED: kinesin-like protein KIF19-like [Oryzias latipes]	gi|432924652|ref|XM_004080613.1|	PREDICTED: Oryzias latipes kinesin-like protein KIF19-like (LOC101166996), mRNA	sp|Q99PT9|KIF19_MOUSE	Kinesin-like protein KIF19 OS=Mus musculus GN=Kif19 PE=1 SV=2	YGL216w	COG5059	Kinesin-like protein	K10401	kinesin family member 18/19
CL12865.Contig2_All	2054	66.2208	1.6941	-5.2887	Down	0	0	gi|410905947|ref|XP_003966453.1|	PREDICTED: centrosomal protein of 70 kDa-like [Takifugu rubripes]	gi|432958611|ref|XM_004086022.1|	PREDICTED: Oryzias latipes centrosomal protein of 70 kDa-like (LOC101171643), mRNA	sp|Q5RDE3|CEP70_PONAB	Centrosomal protein of 70 kDa OS=Pongo abelii GN=CEP70 PE=2 SV=1	Cgl1939	COG0532	Translation initiation factor 2 (IF-2; GTPase)	K03626	nascent polypeptide-associated complex subunit alpha
CL1287.Contig4_All	9496	54.1313	2.4285	-4.4783	Down	0	0	gi|301616361|ref|XP_002937628.1|	PREDICTED: hypothetical protein LOC100496475 [Xenopus (Silurana) tropicalis]	gi|45502070|emb|AJ621375.1|	Tetraodon nigroviridis partial Penelope-like element Neptune2_Tet	sp|O14686|MLL2_HUMAN	Histone-lysine N-methyltransferase MLL2 OS=Homo sapiens GN=MLL2 PE=1 SV=2	--	--	--	K03129	transcription initiation factor TFIID subunit 4
CL12889.Contig2_All	5227	2.7372	34.6739	3.6631	Up	0	0	gi|432868558|ref|XP_004071597.1|	PREDICTED: supervillin-like [Oryzias latipes]	gi|432868557|ref|XM_004071549.1|	PREDICTED: Oryzias latipes supervillin-like (LOC101165735), mRNA	sp|Q8K4L3|SVIL_MOUSE	Supervillin OS=Mus musculus GN=Svil PE=1 SV=1	--	--	--	K10369	supervillin
CL12906.Contig1_All	2530	0	155.209	17.2439	Up	0	0	gi|432868365|ref|XP_004071502.1|	PREDICTED: uncharacterized protein LOC101160909 [Oryzias latipes]	gi|432868364|ref|XM_004071454.1|	PREDICTED: Oryzias latipes uncharacterized LOC101160909 (LOC101160909), mRNA	sp|Q685J3|MUC17_HUMAN	Mucin-17 OS=Homo sapiens GN=MUC17 PE=1 SV=2	--	--	--	K13172	serine/arginine repetitive matrix protein 2
CL12906.Contig2_All	2587	0	423.085	18.6906	Up	0	0	gi|432868365|ref|XP_004071502.1|	PREDICTED: uncharacterized protein LOC101160909 [Oryzias latipes]	gi|432868364|ref|XM_004071454.1|	PREDICTED: Oryzias latipes uncharacterized LOC101160909 (LOC101160909), mRNA	sp|Q685J3|MUC17_HUMAN	Mucin-17 OS=Homo sapiens GN=MUC17 PE=1 SV=2	--	--	--	K13172	serine/arginine repetitive matrix protein 2
CL12940.Contig1_All	2093	139.315	5.0722	-4.7796	Down	0	0	gi|432901106|ref|XP_004076807.1|	PREDICTED: uncharacterized protein C7orf43 homolog [Oryzias latipes]	gi|432901105|ref|XM_004076759.1|	PREDICTED: Oryzias latipes uncharacterized LOC101163510 (LOC101163510), mRNA	sp|Q3UTZ3|CG043_MOUSE	Uncharacterized protein C7orf43 homolog OS=Mus musculus PE=1 SV=1	--	--	--	--	--
CL12957.Contig3_All	5328	1.1908	40.4702	5.0869	Up	0	0	gi|432882489|ref|XP_004074056.1|	PREDICTED: inactive phospholipase C-like protein 2-like [Oryzias latipes]	gi|432882488|ref|XM_004074008.1|	PREDICTED: Oryzias latipes inactive phospholipase C-like protein 2-like (LOC101171092), mRNA	sp|Q8K394|PLCL2_MOUSE	Inactive phospholipase C-like protein 2 OS=Mus musculus GN=Plcl2 PE=1 SV=2	--	--	--	K15370	inactive phospholipase C-like protein 2
CL12960.Contig3_All	4560	38.1764	3.906	-3.2889	Down	0	0	gi|348543079|ref|XP_003459011.1|	PREDICTED: ankyrin repeat and MYND domain-containing protein 1-like [Oreochromis niloticus]	gi|432855266|ref|XM_004068088.1|	PREDICTED: Oryzias latipes ankyrin repeat and MYND domain-containing protein 1-like (LOC101172320), mRNA	sp|Q9P2S6|ANKY1_HUMAN	Ankyrin repeat and MYND domain-containing protein 1 OS=Homo sapiens GN=ANKMY1 PE=2 SV=2	slr1485	COG4642	Uncharacterized protein conserved in bacteria	K11431	histone-lysine N-methyltransferase SETD7 [EC:2.1.1.43]
CL12983.Contig3_All	1168	178.366	23.9347	-2.8977	Down	0	0	gi|432844977|ref|XP_004065803.1|	PREDICTED: transmembrane protein 134-like [Oryzias latipes]	gi|432844976|ref|XM_004065755.1|	PREDICTED: Oryzias latipes transmembrane protein 134-like (LOC101169517), mRNA	sp|Q8R0J4|TM134_MOUSE	Transmembrane protein 134 OS=Mus musculus GN=Tmem134 PE=2 SV=1	--	--	--	--	--
CL13038.Contig3_All	3996	89.4622	30.9209	-1.5327	Down	0	0	gi|348524410|ref|XP_003449716.1|	PREDICTED: SWI/SNF-related matrix-associated actin-dependent regulator of chromatin subfamily A member 5 [Oreochromis niloticus]	gi|432950976|ref|XM_004084653.1|	PREDICTED: Oryzias latipes SWI/SNF-related matrix-associated actin-dependent regulator of chromatin subfamily A member 5-like (LOC101161213), mRNA	sp|O60264|SMCA5_HUMAN	SWI/SNF-related matrix-associated actin-dependent regulator of chromatin subfamily A member 5 OS=Homo sapiens GN=SMARCA5 PE=1 SV=1	YBR245c	COG0553	Superfamily II DNA/RNA helicases, SNF2 family	K11654	SWI/SNF-related matrix-associated actin-dependent regulator of chromatin subfamily A member 5 [EC:3.6.4.-]
CL13130.Contig1_All	687	533.276	197.968	-1.4296	Down	0	0	gi|432908665|ref|XP_004077973.1|	PREDICTED: 60S ribosomal protein L18 [Oryzias latipes]	gi|432908664|ref|XM_004077925.1|	PREDICTED: Oryzias latipes ribosomal protein L18 (rpl18), mRNA	sp|P69091|RL18_ORENI	60S ribosomal protein L18 OS=Oreochromis niloticus GN=rpl18 PE=2 SV=2	SPBC11C11.07	COG1727	Ribosomal protein L18E	K02883	large subunit ribosomal protein L18e
CL1319.Contig3_All	5470	34.6421	1.6389	-4.4017	Down	0	0	gi|432903124|ref|XP_004077103.1|	PREDICTED: RAC-gamma serine/threonine-protein kinase-like [Oryzias latipes]	gi|432903123|ref|XM_004077055.1|	PREDICTED: Oryzias latipes RAC-gamma serine/threonine-protein kinase-like (LOC101162468), mRNA	sp|Q9Y243|AKT3_HUMAN	RAC-gamma serine/threonine-protein kinase OS=Homo sapiens GN=AKT3 PE=1 SV=1	SPAC17G8.14c_2	COG0515	Serine/threonine protein kinase	K04456	RAC serine/threonine-protein kinase [EC:2.7.11.1]
CL13202.Contig1_All	1854	83.5257	0.5726	-7.1885	Down	0	0	gi|432877898|ref|XP_004073250.1|	PREDICTED: testis-expressed sequence 11 protein-like [Oryzias latipes]	gi|432877897|ref|XM_004073202.1|	PREDICTED: Oryzias latipes testis-expressed sequence 11 protein-like (LOC101168793), mRNA	sp|Q8IYF3|TEX11_HUMAN	Testis-expressed sequence 11 protein OS=Homo sapiens GN=TEX11 PE=1 SV=3	--	--	--	--	--
CL1321.Contig2_All	7882	89.6266	27.9852	-1.6793	Down	0	0	gi|432939258|ref|XP_004082600.1|	PREDICTED: putative ATP-dependent RNA helicase TDRD9-like [Oryzias latipes]	gi|432937062|ref|XM_004082287.1|	PREDICTED: Oryzias latipes reticulon-1-A-like, transcript variant 2 (LOC101155557), mRNA	sp|B0XDC4|SPNE_CULQU	Probable ATP-dependent RNA helicase spindle-E OS=Culex quinquefasciatus GN=spn-E PE=3 SV=1	SPBC15C4.05	COG1643	HrpA-like helicases	K13026	ATP-dependent RNA helicase DHX57 [EC:3.6.4.13]
CL1326.Contig1_All	7562	3.9638	24.755	2.6428	Up	0	0	gi|396077166|dbj|BAM33594.1|	Gag-Pol precursor polyprotein [Felis catus]	gi|295901491|dbj|AB450971.1|	Oryzias latipes DNA, MHC class I region, strain: cab	sp|Q8I7P9|POL5_DROME	Retrovirus-related Pol polyprotein from transposon opus OS=Drosophila melanogaster GN=pol PE=4 SV=1	SPAC9.04	COG2801	Transposase and inactivated derivatives	K06833	disintegrin and metalloproteinase domain-containing protein 2 [EC:3.4.24.-]
CL13337.Contig1_All	1362	169.169	2.5982	-6.0248	Down	0	0	gi|432883646|ref|XP_004074309.1|	PREDICTED: synaptonemal complex protein 3-like [Oryzias latipes]	gi|432883645|ref|XM_004074261.1|	PREDICTED: Oryzias latipes synaptonemal complex protein 3-like (LOC101174359), mRNA	sp|Q8IZU3|SYCP3_HUMAN	Synaptonemal complex protein 3 OS=Homo sapiens GN=SYCP3 PE=1 SV=1	sll1021	COG2268	Uncharacterized protein conserved in bacteria	--	--
CL13337.Contig2_All	1084	222.945	3.7542	-5.892	Down	0	0	gi|157278165|ref|NP_001098182.1|	synaptonemal complex protein 3 [Oryzias latipes] >gi|51465796|dbj|BAD36840.1| synaptonemal complex protein 3 [Oryzias latipes]	gi|157278164|ref|NM_001104712.1|	Oryzias latipes synaptonemal complex protein 3 (scp3), mRNA >gi|51465795|dbj|AB162905.1| Oryzias latipes SCP3 mRNA for synaptonemal complex protein 3, complete cds	sp|Q4R764|SYCP3_MACFA	Synaptonemal complex protein 3 OS=Macaca fascicularis GN=SYCP3 PE=2 SV=1	--	--	--	K09187	histone-lysine N-methyltransferase MLL2 [EC:2.1.1.43]
CL13350.Contig2_All	1258	61.7546	0.0469	-10.3627	Down	0	0	gi|348515217|ref|XP_003445136.1|	PREDICTED: cancer susceptibility candidate protein 1 homolog [Oreochromis niloticus]	gi|432941565|ref|XM_004082861.1|	PREDICTED: Oryzias latipes uncharacterized LOC101158903 (LOC101158903), mRNA	sp|A6H8T2|CASC1_DANRE	Cancer susceptibility candidate protein 1 homolog OS=Danio rerio GN=casc1 PE=2 SV=2	--	--	--	K10358	myosin VI
CL13384.Contig1_All	3085	90.3204	0.8794	-6.6824	Down	0	0	gi|432855211|ref|XP_004068127.1|	PREDICTED: WD repeat-containing protein 63-like [Oryzias latipes]	gi|432855123|ref|XM_004068036.1|	PREDICTED: Oryzias latipes WD repeat-containing protein 63-like (LOC101158265), mRNA	sp|Q95JP0|WDR63_MACFA	WD repeat-containing protein 63 OS=Macaca fascicularis GN=WDR63 PE=2 SV=1	--	--	--	K11143	dynein intermediate chain 2, axonemal
CL13385.Contig2_All	1577	11.9462	818.517	6.0984	Up	0	0	gi|432894431|ref|XP_004075990.1|	PREDICTED: uncharacterized protein LOC101161180 [Oryzias latipes]	gi|432894430|ref|XM_004075942.1|	PREDICTED: Oryzias latipes uncharacterized LOC101161180 (LOC101161180), mRNA	sp|P48831|ZP3_CANFA	Zona pellucida sperm-binding protein 3 OS=Canis familiaris GN=ZP3 PE=2 SV=1	--	--	--	--	--
CL13401.Contig1_All	1617	102.975	0.1459	-9.4631	Down	0	0	gi|432894165|ref|XP_004075937.1|	PREDICTED: uncharacterized protein LOC101167312 [Oryzias latipes]	gi|432894164|ref|XM_004075889.1|	PREDICTED: Oryzias latipes uncharacterized LOC101167312 (LOC101167312), mRNA	sp|P10587|MYH11_CHICK	Myosin-11 OS=Gallus gallus GN=MYH11 PE=1 SV=4	aq_1006	COG0419	ATPase involved in DNA repair	K03257	translation initiation factor 4A
CL13449.Contig2_All	10645	22.861	1.3353	-4.0977	Down	0	0	gi|432892816|ref|XP_004075851.1|	PREDICTED: cytoplasmic dynein 2 heavy chain 1-like [Oryzias latipes]	gi|432892815|ref|XM_004075803.1|	PREDICTED: Oryzias latipes cytoplasmic dynein 2 heavy chain 1-like (LOC101163989), mRNA	sp|Q45VK7|DYHC2_MOUSE	Cytoplasmic dynein 2 heavy chain 1 OS=Mus musculus GN=Dync2h1 PE=1 SV=1	YKR054c	COG5245	Dynein, heavy chain	K10414	dynein heavy chain 2, cytosolic
CL1350.Contig2_All	4110	33.11	4.9077	-2.7541	Down	0	0	gi|432885348|ref|XP_004074677.1|	PREDICTED: M-phase phosphoprotein 9-like [Oryzias latipes]	gi|432885347|ref|XM_004074629.1|	PREDICTED: Oryzias latipes M-phase phosphoprotein 9-like (LOC101164909), mRNA	sp|A6H5Y1|MPP9_MOUSE	M-phase phosphoprotein 9 OS=Mus musculus GN=Mphosph9 PE=2 SV=1	Cgl1939	COG0532	Translation initiation factor 2 (IF-2; GTPase)	K13172	serine/arginine repetitive matrix protein 2
CL13537.Contig1_All	334	0	1917.51	20.8708	Up	0	0	gi|432947212|ref|XP_004083947.1|	PREDICTED: uncharacterized protein LOC101161851 [Oryzias latipes]	gi|432947211|ref|XM_004083899.1|	PREDICTED: Oryzias latipes uncharacterized LOC101161851 (LOC101161851), mRNA	--	--	--	--	--	--	--
CL13537.Contig2_All	313	0	1261.16	20.2663	Up	0	0	gi|432947466|ref|XP_004084025.1|	PREDICTED: uncharacterized protein LOC101160128 [Oryzias latipes]	gi|432947465|ref|XM_004083977.1|	PREDICTED: Oryzias latipes uncharacterized LOC101160128 (LOC101160128), mRNA	--	--	--	--	--	--	--
CL13540.Contig1_All	492	176.06	0.1199	-10.52	Down	0	0	--	--	--	--	--	--	--	--	--	--	--
CL13571.Contig1_All	944	0	613.9	19.2276	Up	0	0	gi|432940043|ref|XP_004082689.1|	PREDICTED: uncharacterized protein LOC101162088 [Oryzias latipes]	gi|432940042|ref|XM_004082641.1|	PREDICTED: Oryzias latipes uncharacterized LOC101162088 (LOC101162088), mRNA	--	--	--	--	--	--	--
CL13635.Contig1_All	5818	83.9009	33.0677	-1.3433	Down	0	0	gi|432854522|ref|XP_004067942.1|	PREDICTED: 26S proteasome non-ATPase regulatory subunit 1-like [Oryzias latipes]	gi|432854521|ref|XM_004067894.1|	PREDICTED: Oryzias latipes 26S proteasome non-ATPase regulatory subunit 1-like (LOC101161966), mRNA	sp|Q5R5S4|PSMD1_PONAB	26S proteasome non-ATPase regulatory subunit 1 OS=Pongo abelii GN=PSMD1 PE=2 SV=1	SPBC17D11.07c	COG5116	26S proteasome regulatory complex component	K03032	26S proteasome regulatory subunit N2
CL13656.Contig1_All	1925	0.3363	69.0277	7.6813	Up	0	0	gi|146160698|gb|ABQ08578.1|	cytochrome P450 26A1 [Oryzias latipes]	gi|432925917|ref|XM_004080730.1|	PREDICTED: Oryzias latipes cytochrome P450 26A1-like (LOC101156925), mRNA	sp|P79739|CP26A_DANRE	Cytochrome P450 26A1 OS=Danio rerio GN=cyp26a1 PE=2 SV=1	slr0574	COG2124	Cytochrome P450	K07437	cytochrome P450, family 26, subfamily A
CL13686.Contig1_All	4080	95.7445	0.4915	-7.6059	Down	0	0	gi|432874995|ref|XP_004072622.1|	PREDICTED: WD repeat-containing protein 66-like [Oryzias latipes]	gi|432874994|ref|XM_004072574.1|	PREDICTED: Oryzias latipes WD repeat-containing protein 66-like (LOC101170685), mRNA	sp|Q8TBY9|WDR66_HUMAN	WD repeat-containing protein 66 OS=Homo sapiens GN=WDR66 PE=2 SV=2	--	--	--	K03002	DNA-directed RNA polymerase I subunit RPA2 [EC:2.7.7.6]
CL13910.Contig2_All	3661	18.886	71.5764	1.9222	Up	0	0	gi|432950140|ref|XP_004084404.1|	PREDICTED: DNA excision repair protein ERCC-6-like [Oryzias latipes]	gi|432950139|ref|XM_004084356.1|	PREDICTED: Oryzias latipes DNA excision repair protein ERCC-6-like (LOC101172129), mRNA	sp|A2BGR3|ERC6L_DANRE	DNA excision repair protein ERCC-6-like OS=Danio rerio GN=ercc6l PE=1 SV=1	ECU09g0410	COG0553	Superfamily II DNA/RNA helicases, SNF2 family	K10841	DNA excision repair protein ERCC-6
CL13918.Contig2_All	2480	49.9381	1.8787	-4.7323	Down	0	0	gi|432949777|ref|XP_004084253.1|	PREDICTED: prolyl 4-hydroxylase subunit alpha-2-like [Oryzias latipes]	gi|432949776|ref|XM_004084205.1|	PREDICTED: Oryzias latipes prolyl 4-hydroxylase subunit alpha-2-like (LOC101166436), mRNA	sp|Q5ZLK5|P4HA2_CHICK	Prolyl 4-hydroxylase subunit alpha-2 OS=Gallus gallus GN=P4HA2 PE=2 SV=1	--	--	--	K00472	prolyl 4-hydroxylase [EC:1.14.11.2]
CL13931.Contig1_All	1996	90.8492	7.6235	-3.5749	Down	0	0	gi|348506660|ref|XP_003440876.1|	PREDICTED: tudor domain-containing protein 6-like [Oreochromis niloticus]	gi|157278196|ref|NM_001104728.1|	Oryzias latipes anti-mullerian hormone (amh), mRNA >gi|90990984|dbj|AB214971.1| Oryzias latipes amh mRNA for anti-mullerian hormone, complete cds	sp|P61407|TDRD6_MOUSE	Tudor domain-containing protein 6 OS=Mus musculus GN=Tdrd6 PE=1 SV=1	--	--	--	K15979	staphylococcal nuclease domain-containing protein 1
CL13931.Contig2_All	1996	61.3662	5.5551	-3.4656	Down	0	0	gi|348506660|ref|XP_003440876.1|	PREDICTED: tudor domain-containing protein 6-like [Oreochromis niloticus]	gi|157278196|ref|NM_001104728.1|	Oryzias latipes anti-mullerian hormone (amh), mRNA >gi|90990984|dbj|AB214971.1| Oryzias latipes amh mRNA for anti-mullerian hormone, complete cds	sp|P61407|TDRD6_MOUSE	Tudor domain-containing protein 6 OS=Mus musculus GN=Tdrd6 PE=1 SV=1	--	--	--	K15979	staphylococcal nuclease domain-containing protein 1
CL13960.Contig1_All	3906	45.9441	4.8318	-3.2492	Down	0	0	gi|432858509|ref|XP_004068881.1|	PREDICTED: solute carrier family 2, facilitated glucose transporter member 1-like [Oryzias latipes]	gi|432858508|ref|XM_004068833.1|	PREDICTED: Oryzias latipes solute carrier family 2, facilitated glucose transporter member 1-like (LOC101159343), mRNA	sp|P46896|GTR1_CHICK	Solute carrier family 2, facilitated glucose transporter member 1 OS=Gallus gallus GN=SLC2A1 PE=2 SV=1	YBR241c	COG0477	Permeases of the major facilitator superfamily	K07299	MFS transporter, SP family, solute carrier family 2 (facilitated glucose transporter), member 1
CL14047.Contig1_All	6038	76.6944	13.2941	-2.5283	Down	0	0	gi|432865241|ref|XP_004070486.1|	PREDICTED: structural maintenance of chromosomes protein 1A [Oryzias latipes]	gi|432865240|ref|XM_004070438.1|	PREDICTED: Oryzias latipes SMC1 alpha (LOC100049244), mRNA	sp|Q9CU62|SMC1A_MOUSE	Structural maintenance of chromosomes protein 1A OS=Mus musculus GN=Smc1a PE=1 SV=4	SPBC29A10.04	COG1196	Chromosome segregation ATPases	K06636	structural maintenance of chromosome 1
CL14099.Contig7_All	4435	17.9548	0.2926	-5.9393	Down	0	0	gi|432946574|ref|XP_004083833.1|	PREDICTED: kinesin-like protein KIF3C-like [Oryzias latipes]	gi|432946573|ref|XM_004083785.1|	PREDICTED: Oryzias latipes kinesin-like protein KIF3C-like (LOC101173427), mRNA	sp|O14782|KIF3C_HUMAN	Kinesin-like protein KIF3C OS=Homo sapiens GN=KIF3C PE=1 SV=3	SPAC1834.07	COG5059	Kinesin-like protein	K10394	kinesin family member 3/17
CL14100.Contig1_All	3415	109.441	30.9831	-1.8206	Down	0	0	gi|432855679|ref|XP_004068304.1|	PREDICTED: bromodomain testis-specific protein-like [Oryzias latipes]	gi|432855678|ref|XM_004068256.1|	PREDICTED: Oryzias latipes bromodomain testis-specific protein-like (LOC101155101), mRNA	sp|F1QW93|BRDT_DANRE	Bromodomain testis-specific protein OS=Danio rerio GN=brdt PE=2 SV=2	YDL070w	COG5076	Transcription factor involved in chromatin remodeling, contains bromodomain	K11724	bromodomain testis-specific protein
CL14114.Contig1_All	4169	0.3882	20.8808	5.7492	Up	0	0	gi|432891827|ref|XP_004075667.1|	PREDICTED: rho guanine nucleotide exchange factor 26-like [Oryzias latipes]	gi|432891826|ref|XM_004075619.1|	PREDICTED: Oryzias latipes rho guanine nucleotide exchange factor 26-like (LOC101154796), mRNA	sp|Q96DR7|ARHGQ_HUMAN	Rho guanine nucleotide exchange factor 26 OS=Homo sapiens GN=ARHGEF26 PE=1 SV=4	SPCC645.07	COG5422	RhoGEF, Guanine nucleotide exchange factor for Rho/Rac/Cdc42-like GTPases	K13744	SH3 domain-containing guanine exchange factor
CL14136.Contig1_All	2897	0.581	152.2	8.0332	Up	0	0	gi|432888040|ref|XP_004075037.1|	PREDICTED: low-density lipoprotein receptor-related protein 2-like [Oryzias latipes]	gi|432888039|ref|XM_004074989.1|	PREDICTED: Oryzias latipes low-density lipoprotein receptor-related protein 2-like (LOC101157871), mRNA	sp|Q9JI18|LRP1B_MOUSE	Low-density lipoprotein receptor-related protein 1B OS=Mus musculus GN=Lrp1b PE=2 SV=1	--	--	--	K06233	low density lipoprotein-related protein 2
CL14136.Contig2_All	5483	0.7084	169.47	7.9023	Up	0	0	gi|432888040|ref|XP_004075037.1|	PREDICTED: low-density lipoprotein receptor-related protein 2-like [Oryzias latipes]	gi|432888039|ref|XM_004074989.1|	PREDICTED: Oryzias latipes low-density lipoprotein receptor-related protein 2-like (LOC101157871), mRNA	sp|A2ARV4|LRP2_MOUSE	Low-density lipoprotein receptor-related protein 2 OS=Mus musculus GN=Lrp2 PE=1 SV=1	--	--	--	K06233	low density lipoprotein-related protein 2
CL14151.Contig2_All	2221	2.0987	75.469	5.1683	Up	0	0	gi|432862526|ref|XP_004069899.1|	PREDICTED: wee1-like protein kinase 2-like [Oryzias latipes]	gi|432862525|ref|XM_004069851.1|	PREDICTED: Oryzias latipes wee1-like protein kinase 2-like (LOC101156733), mRNA	sp|Q1LX51|WEE2_DANRE	Wee1-like protein kinase 2 OS=Danio rerio GN=wee2 PE=2 SV=2	YAR019c	COG0515	Serine/threonine protein kinase	K06632	wee1-like protein kinase [EC:2.7.11.1]
CL14225.Contig2_All	2968	1.5051	31.218	4.3744	Up	0	0	gi|432859908|ref|XP_004069296.1|	PREDICTED: LIM domain and actin-binding protein 1-like [Oryzias latipes]	gi|432859907|ref|XM_004069248.1|	PREDICTED: Oryzias latipes LIM domain and actin-binding protein 1-like (LOC101163320), mRNA	sp|Q9UHB6|LIMA1_HUMAN	LIM domain and actin-binding protein 1 OS=Homo sapiens GN=LIMA1 PE=1 SV=1	--	--	--	K04574	neurofilament heavy polypeptide
CL14249.Contig1_All	1973	90.9239	7.4433	-3.6106	Down	0	0	gi|432849095|ref|XP_004066530.1|	PREDICTED: uncharacterized protein LOC101163720 [Oryzias latipes]	gi|432849094|ref|XM_004066482.1|	PREDICTED: Oryzias latipes uncharacterized LOC101163720 (LOC101163720), mRNA	sp|P25155|FA10_CHICK	Coagulation factor X OS=Gallus gallus GN=F10 PE=1 SV=1	VC1649	COG5640	Secreted trypsin-like serine protease	K01314	coagulation factor X [EC:3.4.21.6]
CL14381.Contig1_All	3087	0.0419	1012.42	14.5605	Up	0	0	gi|432860255|ref|XP_004069468.1|	PREDICTED: uncharacterized protein LOC101168455 [Oryzias latipes]	gi|432860254|ref|XM_004069420.1|	PREDICTED: Oryzias latipes uncharacterized LOC101168455 (LOC101168455), mRNA	sp|P20930|FILA_HUMAN	Filaggrin OS=Homo sapiens GN=FLG PE=1 SV=3	--	--	--	--	--
CL14384.Contig2_All	7721	96.4258	1.9173	-5.6523	Down	0	0	gi|432875260|ref|XP_004072753.1|	PREDICTED: histone-lysine N-methyltransferase SETD1B-like [Oryzias latipes]	gi|432875259|ref|XM_004072705.1|	PREDICTED: Oryzias latipes histone-lysine N-methyltransferase SETD1B-like (LOC101162134), mRNA	sp|Q1LY77|SE1BA_DANRE	Histone-lysine N-methyltransferase SETD1B-A OS=Danio rerio GN=setd1ba PE=1 SV=2	SPCC306.04c	COG2940	Proteins containing SET domain	K11422	histone-lysine N-methyltransferase SETD1 [EC:2.1.1.43]
CL14446.Contig1_All	1677	107.59	0.0703	-10.5797	Down	0	0	--	--	gi|224473828|gb|FJ481085.1|	Oryzias luzonensis non-classical MHC class I antigen (Orlu-UDA) gene, Orlu-UDA*101 allele and antigen processing transporter-associated protein (ABCB3) gene, partial cds; antigen processing proteasome-associated protein (PSMB9), antigen processing proteasome-associated protein (PSMB9L), antigen processing proteasome-associated protein (PSMB10), and proteasome associated anitgen processing (PSMB8)…	--	--	--	--	--	--	--
CL14508.Contig1_All	3761	4.0624	37.134	3.1923	Up	0	0	gi|432883129|ref|XP_004074219.1|	PREDICTED: alpha-1,3-mannosyl-glycoprotein 2-beta-N-acetylglucosaminyltransferase-like [Oryzias latipes]	gi|432883128|ref|XM_004074171.1|	PREDICTED: Oryzias latipes alpha-1,3-mannosyl-glycoprotein 2-beta-N-acetylglucosaminyltransferase-like (LOC101173236), mRNA	sp|P27115|MGAT1_RABIT	Alpha-1,3-mannosyl-glycoprotein 2-beta-N-acetylglucosaminyltransferase OS=Oryctolagus cuniculus GN=MGAT1 PE=1 SV=1	--	--	--	K00726	alpha-1,3-mannosyl-glycoprotein beta-1,2-N-acetylglucosaminyltransferase [EC:2.4.1.101]
CL14541.Contig1_All	743	0.5228	258.06	8.9472	Up	0	0	gi|432956878|ref|XP_004085750.1|	PREDICTED: uncharacterized protein LOC101159075 [Oryzias latipes]	gi|432956877|ref|XM_004085702.1|	PREDICTED: Oryzias latipes uncharacterized LOC101159075 (LOC101159075), mRNA	--	--	--	--	--	--	--
CL14549.Contig3_All	2854	108.111	0.8059	-7.0677	Down	0	0	gi|432949828|ref|XP_004084278.1|	PREDICTED: coiled-coil domain-containing protein 147-like [Oryzias latipes]	gi|432949827|ref|XM_004084230.1|	PREDICTED: Oryzias latipes coiled-coil domain-containing protein 147-like (LOC101173115), mRNA	sp|Q5T655|CC147_HUMAN	Coiled-coil domain-containing protein 147 OS=Homo sapiens GN=CCDC147 PE=2 SV=1	aq_1006	COG0419	ATPase involved in DNA repair	K10352	myosin heavy chain
CL14589.Contig1_All	3230	963.014	67.323	-3.8384	Down	0	0	gi|432881580|ref|XP_004073850.1|	PREDICTED: polyadenylate-binding protein 1-like [Oryzias latipes]	gi|432881579|ref|XM_004073802.1|	PREDICTED: Oryzias latipes polyadenylate-binding protein 1-like (LOC101169122), mRNA	sp|P29341|PABP1_MOUSE	Polyadenylate-binding protein 1 OS=Mus musculus GN=Pabpc1 PE=1 SV=2	YCL011c	COG0724	RNA-binding proteins (RRM domain)	K13126	polyadenylate-binding protein
CL14598.Contig1_All	2767	0.0468	46.2534	9.9488	Up	0	0	gi|432867955|ref|XP_004071345.1|	PREDICTED: estradiol 17-beta-dehydrogenase 1 [Oryzias latipes]	gi|432867954|ref|XM_004071297.1|	PREDICTED: Oryzias latipes 17-beta hydroxysteroid dehydrogenase type 1 (hsd17b1), mRNA	sp|Q1WNP0|DHB1_PANTR	Estradiol 17-beta-dehydrogenase 1 OS=Pan troglodytes GN=HSD17B1 PE=3 SV=3	CAC3335	COG1028	Dehydrogenases with different specificities (related to short-chain alcohol dehydrogenases)	K00044	estradiol 17beta-dehydrogenase [EC:1.1.1.62]
CL1464.Contig2_All	3289	2.4801	29.6237	3.5783	Up	0	0	gi|432889404|ref|XP_004075260.1|	PREDICTED: alpha-actinin-4-like isoform 1 [Oryzias latipes]	gi|432889504|ref|XM_004075213.1|	PREDICTED: Oryzias latipes alpha-actinin-4-like, transcript variant 2 (LOC101155449), mRNA	sp|P57780|ACTN4_MOUSE	Alpha-actinin-4 OS=Mus musculus GN=Actn4 PE=1 SV=1	SPAC15A10.08	COG5069	Ca2+-binding actin-bundling protein fimbrin/plastin (EF-Hand superfamily)	K05699	actinin alpha
CL14656.Contig1_All	5261	16.4033	59.6286	1.862	Up	0	0	gi|432866833|ref|XP_004070958.1|	PREDICTED: bromodomain adjacent to zinc finger domain protein 2A-like [Oryzias latipes]	gi|432866832|ref|XM_004070910.1|	PREDICTED: Oryzias latipes bromodomain adjacent to zinc finger domain protein 2A-like (LOC101161807), mRNA	sp|B7ZS37|BAZ2A_XENLA	Bromodomain adjacent to zinc finger domain protein 2A OS=Xenopus laevis GN=baz2a PE=2 SV=1	DR1549	COG0739	Membrane proteins related to metalloendopeptidases	K15224	bromodomain adjacent to zinc finger domain protein 2A
CL14683.Contig1_All	4719	33.5564	3.237	-3.3739	Down	0	0	gi|348530958|ref|XP_003452977.1|	PREDICTED: serine/threonine-protein kinase SIK2-like [Oreochromis niloticus]	gi|432930984|ref|XR_177577.1|	PREDICTED: Oryzias latipes serine/threonine-protein kinase SIK2-like (LOC101175275), misc_RNA	sp|Q9IA88|SIK2_CHICK	Serine/threonine-protein kinase SIK2 OS=Gallus gallus GN=SIK2 PE=2 SV=1	SPAC14C4.03	COG0515	Serine/threonine protein kinase	K08286	protein-serine/threonine kinase [EC:2.7.11.-]
CL1470.Contig2_All	3334	65.6909	8.2435	-2.9944	Down	0	0	gi|432946963|ref|XP_004083878.1|	PREDICTED: lebercilin-like [Oryzias latipes]	gi|432946962|ref|XM_004083830.1|	PREDICTED: Oryzias latipes lebercilin-like (LOC101164200), mRNA	sp|Q86VQ0|LCA5_HUMAN	Lebercilin OS=Homo sapiens GN=LCA5 PE=1 SV=2	aq_629	COG1196	Chromosome segregation ATPases	K10352	myosin heavy chain
CL14790.Contig1_All	4738	49.5179	13.6305	-1.8611	Down	0	0	gi|348510153|ref|XP_003442610.1|	PREDICTED: serine/threonine-protein kinase NLK2-like [Oreochromis niloticus]	gi|432867330|ref|XM_004071091.1|	PREDICTED: Oryzias latipes serine/threonine-protein kinase NLK2-like (LOC101168711), mRNA	sp|B1H3E1|NLK2_XENTR	Serine/threonine-protein kinase NLK2 OS=Xenopus tropicalis GN=nlk.2 PE=2 SV=1	YBL016w	COG0515	Serine/threonine protein kinase	K04468	nemo like kinase [EC:2.7.11.24]
CL14802.Contig1_All	2310	161.484	21.0127	-2.9421	Down	0	0	gi|348522302|ref|XP_003448664.1|	PREDICTED: max dimerization protein 1-like [Oreochromis niloticus]	gi|432875804|ref|XM_004072868.1|	PREDICTED: Oryzias latipes max dimerization protein 1-like (LOC101166560), mRNA	sp|Q05195|MAD1_HUMAN	Max dimerization protein 1 OS=Homo sapiens GN=MXD1 PE=1 SV=1	--	--	--	K09114	MAX dimerization protein
CL14871.Contig2_All	2583	122.762	17.1935	-2.8359	Down	0	0	gi|432887919|ref|XP_004074977.1|	PREDICTED: transmembrane protein 120B-like [Oryzias latipes]	gi|432887918|ref|XM_004074929.1|	PREDICTED: Oryzias latipes transmembrane protein 120B-like (LOC101162856), mRNA	sp|Q1LY80|T120B_DANRE	Transmembrane protein 120B OS=Danio rerio GN=tmem120b PE=2 SV=1	slr1485	COG4642	Uncharacterized protein conserved in bacteria	K14165	dual specificity phosphatase [EC:3.1.3.16 3.1.3.48]
CL14917.Contig1_All	2165	77.8368	1.4711	-5.7255	Down	0	0	gi|432929863|ref|XP_004081264.1|	PREDICTED: meiotic recombination protein REC8 homolog [Oryzias latipes]	gi|432929862|ref|XM_004081216.1|	PREDICTED: Oryzias latipes meiotic recombination protein REC8 homolog (LOC101160116), mRNA	sp|Q6AYJ4|REC8_RAT	Meiotic recombination protein REC8 homolog OS=Rattus norvegicus GN=Rec8 PE=1 SV=1	--	--	--	K13054	meiotic recombination protein REC8, animal type
CL14943.Contig1_All	2581	49.4387	3.5876	-3.7845	Down	0	0	gi|432903128|ref|XP_004077105.1|	PREDICTED: adenylosuccinate synthetase isozyme 2-like [Oryzias latipes]	gi|432903127|ref|XM_004077057.1|	PREDICTED: Oryzias latipes adenylosuccinate synthetase isozyme 2-like (LOC101162945), mRNA	sp|Q568F6|PURA2_DANRE	Adenylosuccinate synthetase isozyme 2 OS=Danio rerio GN=adss PE=2 SV=1	YNL220w	COG0104	Adenylosuccinate synthase	K01939	adenylosuccinate synthase [EC:6.3.4.4]
CL14957.Contig3_All	511	127.579	0	-16.961	Down	0	0	gi|432947482|ref|XP_004084033.1|	PREDICTED: transcription factor 7-like 1-A-like [Oryzias latipes]	gi|432947481|ref|XM_004083985.1|	PREDICTED: Oryzias latipes transcription factor 7-like 1-A-like (LOC101162335), mRNA	sp|Q9YHE8|T7L1A_DANRE	Transcription factor 7-like 1-A OS=Danio rerio GN=tcf7l1a PE=2 SV=1	SPAC57A10.09c	COG5648	Chromatin-associated proteins containing the HMG domain	K04490	transcription factor 7-like 1
CL14998.Contig1_All	317	209.739	0.1861	-10.1383	Down	0	0	--	--	--	--	--	--	--	--	--	--	--
CL15221.Contig1_All	1064	3.4682	114.631	5.0467	Up	0	0	gi|432937268|ref|XP_004082418.1|	PREDICTED: protein L-Myc-1b-like [Oryzias latipes]	gi|432937267|ref|XM_004082370.1|	PREDICTED: Oryzias latipes protein L-Myc-1b-like (LOC101155312), mRNA	sp|Q1LWL8|MCL1B_DANRE	Protein L-Myc-1b OS=Danio rerio GN=mycl1b PE=2 SV=1	--	--	--	K09110	L-myc proto-oncogene protein
CL15222.Contig1_All	2881	25.0329	81.5585	1.704	Up	0	0	gi|432858569|ref|XP_004068911.1|	PREDICTED: LOW QUALITY PROTEIN: WD repeat-containing protein 1-like [Oryzias latipes]	gi|432858568|ref|XM_004068863.1|	PREDICTED: Oryzias latipes WD repeat-containing protein 1-like (LOC101166294), mRNA	sp|O93277|WDR1_CHICK	WD repeat-containing protein 1 OS=Gallus gallus GN=WDR1 PE=2 SV=1	all0284_3	COG2319	FOG: WD40 repeat	K14855	ribosome assembly protein 4
CL15243.Contig2_All	1151	180.494	0.2562	-9.4605	Down	0	0	gi|432931497|ref|XP_004081684.1|	PREDICTED: EF-hand domain-containing family member C2-like [Oryzias latipes]	gi|432931496|ref|XM_004081636.1|	PREDICTED: Oryzias latipes EF-hand domain-containing family member C2-like (LOC101168160), mRNA	sp|Q32TF8|EFHC2_DANRE	EF-hand domain-containing family member C2 OS=Danio rerio GN=efhc2 PE=2 SV=2	--	--	--	--	--
CL1525.Contig1_All	1616	104.12	3.5037	-4.8932	Down	0	0	gi|432908752|ref|XP_004078016.1|	PREDICTED: caspase-2-like [Oryzias latipes]	gi|432908751|ref|XM_004077968.1|	PREDICTED: Oryzias latipes caspase-2-like (LOC101171774), mRNA	sp|Q98943|CASP2_CHICK	Caspase-2 OS=Gallus gallus GN=CASP2 PE=2 SV=2	--	--	--	K02186	caspase 2 [EC:3.4.22.55]
CL15264.Contig3_All	3874	41.1264	1.0505	-5.2909	Down	0	0	gi|432878338|ref|XP_004073308.1|	PREDICTED: RING finger protein 38-like [Oryzias latipes]	gi|432878337|ref|XM_004073260.1|	PREDICTED: Oryzias latipes RING finger protein 38-like (LOC101163418), mRNA	sp|Q9H0F5|RNF38_HUMAN	RING finger protein 38 OS=Homo sapiens GN=RNF38 PE=1 SV=4	ECU07g0330	COG5540	RING-finger-containing ubiquitin ligase	K13201	nucleolysin TIA-1/TIAR
CL1526.Contig1_All	2329	164.253	0.1266	-10.3414	Down	0	0	gi|432921869|ref|XP_004080262.1|	PREDICTED: radial spoke head 10 homolog B-like [Oryzias latipes]	gi|432921868|ref|XM_004080214.1|	PREDICTED: Oryzias latipes radial spoke head 10 homolog B-like (LOC101169070), mRNA	sp|Q08CH7|RS10B_DANRE	Radial spoke head 10 homolog B OS=Danio rerio GN=rsph10b PE=2 SV=1	slr1485	COG4642	Uncharacterized protein conserved in bacteria	K04575	amyotrophic lateral sclerosis 2 (juvenile)
CL15280.Contig1_All	3554	34.082	0.7468	-5.5121	Down	0	0	gi|432922393|ref|XP_004080330.1|	PREDICTED: IgGFc-binding protein-like [Oryzias latipes]	gi|432922392|ref|XM_004080282.1|	PREDICTED: Oryzias latipes IgGFc-binding protein-like (LOC101166587), mRNA	sp|O08523|TECTA_MOUSE	Alpha-tectorin OS=Mus musculus GN=Tecta PE=1 SV=2	--	--	--	K13908	mucin-5B
CL15344.Contig5_All	5199	2.3908	22.2459	3.218	Up	0	0	gi|432869986|ref|XP_004071781.1|	PREDICTED: uncharacterized protein LOC101156898 [Oryzias latipes]	gi|83016961|dbj|AB232922.1|	Oryzias latipes hox gene cluster, complete cds, contains hoxCa	sp|Q95SX7|RTBS_DROME	Probable RNA-directed DNA polymerase from transposon BS OS=Drosophila melanogaster GN=RTase PE=2 SV=1	CAC3514	COG3344	Retron-type reverse transcriptase	K08017	advillin
CL15350.Contig2_All	4811	10.4557	59.3585	2.5052	Up	0	0	gi|432944172|ref|XP_004083358.1|	PREDICTED: CAD protein-like [Oryzias latipes]	gi|432944171|ref|XM_004083310.1|	PREDICTED: Oryzias latipes CAD protein-like (LOC101175119), mRNA	sp|Q91437|PYR1_SQUAC	CAD protein OS=Squalus acanthias GN=CAD PE=2 SV=1	YJL130c_2	COG0458	Carbamoylphosphate synthase large subunit (split gene in MJ)	K11540	carbamoyl-phosphate synthase / aspartate carbamoyltransferase / dihydroorotase [EC:6.3.5.5 2.1.3.2 3.5.2.3]
CL15427.Contig1_All	2856	0.0907	27.0318	8.2193	Up	0	0	gi|432904050|ref|XP_004077259.1|	PREDICTED: neuroblast differentiation-associated protein AHNAK-like [Oryzias latipes]	gi|432904049|ref|XM_004077211.1|	PREDICTED: Oryzias latipes neuroblast differentiation-associated protein AHNAK-like (LOC101158048), mRNA	sp|Q09666|AHNK_HUMAN	Neuroblast differentiation-associated protein AHNAK OS=Homo sapiens GN=AHNAK PE=1 SV=2	--	--	--	K14317	nuclear pore complex protein Nup214
CL15427.Contig2_All	3760	0.2927	51.1199	7.4483	Up	0	0	gi|432904050|ref|XP_004077259.1|	PREDICTED: neuroblast differentiation-associated protein AHNAK-like [Oryzias latipes]	gi|432904049|ref|XM_004077211.1|	PREDICTED: Oryzias latipes neuroblast differentiation-associated protein AHNAK-like (LOC101158048), mRNA	sp|Q09666|AHNK_HUMAN	Neuroblast differentiation-associated protein AHNAK OS=Homo sapiens GN=AHNAK PE=1 SV=2	--	--	--	K14317	nuclear pore complex protein Nup214
CL15429.Contig2_All	1416	127.97	0.125	-9.9997	Down	0	0	gi|432962880|ref|XP_004086762.1|	PREDICTED: cytochrome b5 domain-containing protein 1-like [Oryzias latipes]	gi|432962879|ref|XM_004086714.1|	PREDICTED: Oryzias latipes cytochrome b5 domain-containing protein 1-like (LOC101174411), mRNA	sp|Q567I9|CB5D1_DANRE	Cytochrome b5 domain-containing protein 1 OS=Danio rerio GN=cyb5d1 PE=2 SV=1	--	--	--	--	--
CL15437.Contig2_All	5416	7.5187	51.2903	2.7701	Up	0	0	gi|348504466|ref|XP_003439782.1|	PREDICTED: hypothetical protein LOC100707962 [Oreochromis niloticus]	gi|432843737|ref|XM_004065593.1|	PREDICTED: Oryzias latipes uncharacterized LOC101167096 (LOC101167096), mRNA	sp|Q9Y520|PRC2C_HUMAN	Protein PRRC2C OS=Homo sapiens GN=PRRC2C PE=1 SV=4	YGR189c	COG2273	Beta-glucanase/Beta-glucan synthetase	K13172	serine/arginine repetitive matrix protein 2
CL15455.Contig1_All	545	1266.16	130.618	-3.277	Down	0	0	gi|195047978|ref|XP_001992449.1|	GH24756 [Drosophila grimshawi] >gi|193893290|gb|EDV92156.1| GH24756 [Drosophila grimshawi]	gi|432937252|ref|XR_177600.1|	PREDICTED: Oryzias latipes uncharacterized LOC101174310 (LOC101174310), misc_RNA	sp|O08677|KNG1_MOUSE	Kininogen-1 OS=Mus musculus GN=Kng1 PE=1 SV=1	CC0303	COG1230	Co/Zn/Cd efflux system component	K03898	kininogen
CL15501.Contig2_All	2130	161.362	33.5319	-2.2667	Down	0	0	gi|432960028|ref|XP_004086411.1|	PREDICTED: microtubule-associated protein RP/EB family member 1-like [Oryzias latipes]	gi|432960027|ref|XM_004086363.1|	PREDICTED: Oryzias latipes microtubule-associated protein RP/EB family member 1-like (LOC101158178), mRNA	sp|Q66HR2|MARE1_RAT	Microtubule-associated protein RP/EB family member 1 OS=Rattus norvegicus GN=Mapre1 PE=1 SV=3	SPAC18G6.15	COG5217	Microtubule-binding protein involved in cell cycle control	K10436	microtubule-associated protein, RP/EB family
CL1552.Contig6_All	2652	32.98	0.8673	-5.2489	Down	0	0	gi|432956281|ref|XP_004085674.1|	PREDICTED: uncharacterized protein LOC101156226 [Oryzias latipes]	gi|83016984|dbj|AB232924.1|	Oryzias latipes hox gene cluster, complete cds, contains hoxDb	--	--	--	--	--	--	--
CL15588.Contig1_All	8795	26.6687	3.8492	-2.7925	Down	0	0	gi|348533434|ref|XP_003454210.1|	PREDICTED: neurogenic locus notch homolog protein 1-like [Oreochromis niloticus]	gi|432872414|ref|XR_177432.1|	PREDICTED: Oryzias latipes neurogenic locus notch homolog protein 1-like (LOC101161732), misc_RNA	sp|P21783|NOTCH_XENLA	Neurogenic locus notch protein homolog OS=Xenopus laevis GN=notch1 PE=1 SV=3	all2748	COG0666	FOG: Ankyrin repeat	K02599	Notch
CL15599.Contig1_All	5509	93.472	26.786	-1.8031	Down	0	0	gi|432892826|ref|XP_004075856.1|	PREDICTED: uncharacterized protein LOC101165245 [Oryzias latipes]	gi|432892825|ref|XM_004075808.1|	PREDICTED: Oryzias latipes uncharacterized LOC101165245 (LOC101165245), mRNA	sp|Q14980|NUMA1_HUMAN	Nuclear mitotic apparatus protein 1 OS=Homo sapiens GN=NUMA1 PE=1 SV=2	YHR023w	COG5022	Myosin heavy chain	K11499	centromere protein F
CL15688.Contig1_All	4284	12.15	56.6242	2.2205	Up	0	0	gi|432926096|ref|XP_004080827.1|	PREDICTED: signal transducer and activator of transcription 5B-like [Oryzias latipes]	gi|432926095|ref|XM_004080779.1|	PREDICTED: Oryzias latipes signal transducer and activator of transcription 5B-like (LOC101168657), mRNA	sp|P51692|STA5B_HUMAN	Signal transducer and activator of transcription 5B OS=Homo sapiens GN=STAT5B PE=1 SV=2	--	--	--	K11224	signal transducer and activator of transcription 5B
CL1570.Contig3_All	1868	0.3812	45.5283	6.9001	Up	0	0	gi|432866877|ref|XP_004070980.1|	PREDICTED: uncharacterized protein LOC101167455 [Oryzias latipes]	gi|432866876|ref|XM_004070932.1|	PREDICTED: Oryzias latipes uncharacterized LOC101167455 (LOC101167455), mRNA	sp|Q61029|LAP2B_MOUSE	Lamina-associated polypeptide 2, isoforms beta/delta/epsilon/gamma OS=Mus musculus GN=Tmpo PE=1 SV=4	--	--	--	K15174	RNA polymerase II-associated factor 1
CL15741.Contig2_All	2783	59.2495	10.3631	-2.5153	Down	0	0	gi|348532307|ref|XP_003453648.1|	PREDICTED: transcription factor 7-like 1-B-like [Oreochromis niloticus]	gi|348532306|ref|XM_003453600.1|	PREDICTED: Oreochromis niloticus transcription factor 7-like 1-B-like (LOC100705177), mRNA	sp|Q9YHE8|T7L1A_DANRE	Transcription factor 7-like 1-A OS=Danio rerio GN=tcf7l1a PE=2 SV=1	YPO2725	COG3501	Uncharacterized protein conserved in bacteria	K04490	transcription factor 7-like 1
CL15765.Contig3_All	1980	10.136	112.029	3.4663	Up	0	0	gi|432911945|ref|XP_004078793.1|	PREDICTED: tripartite motif-containing protein 16-like [Oryzias latipes]	gi|432911944|ref|XM_004078745.1|	PREDICTED: Oryzias latipes tripartite motif-containing protein 16-like (LOC101165097), mRNA	sp|Q99PP9|TRI16_MOUSE	Tripartite motif-containing protein 16 OS=Mus musculus GN=Trim16 PE=2 SV=2	--	--	--	K12023	tripartite motif-containing protein 47
CL15771.Contig1_All	2197	50.6541	141.795	1.4851	Up	0	0	gi|432859436|ref|XP_004069107.1|	PREDICTED: adenosylhomocysteinase B-like [Oryzias latipes]	gi|432859435|ref|XM_004069059.1|	PREDICTED: Oryzias latipes adenosylhomocysteinase B-like (LOC101156886), mRNA	sp|O93477|SAHHB_XENLA	Adenosylhomocysteinase B OS=Xenopus laevis GN=ahcy-b PE=2 SV=1	SPBC8D2.18c	COG0499	S-adenosylhomocysteine hydrolase	K01251	adenosylhomocysteinase [EC:3.3.1.1]
CL15800.Contig2_All	5679	1.8468	24.3952	3.7235	Up	0	0	gi|432904054|ref|XP_004077261.1|	PREDICTED: PDZ domain-containing protein 8-like [Oryzias latipes]	gi|432904053|ref|XM_004077213.1|	PREDICTED: Oryzias latipes PDZ domain-containing protein 8-like (LOC101158553), mRNA	sp|Q8NEN9|PDZD8_HUMAN	PDZ domain-containing protein 8 OS=Homo sapiens GN=PDZD8 PE=1 SV=1	--	--	--	K04396	caspase 6 [EC:3.4.22.59]
CL1581.Contig2_All	5179	36.1386	0.7516	-5.5874	Down	0	0	gi|432942211|ref|XP_004082987.1|	PREDICTED: putative ATP-dependent RNA helicase DHX57-like [Oryzias latipes]	gi|432942005|ref|XM_004082898.1|	PREDICTED: Oryzias latipes phosphatidylinositol 4-phosphate 5-kinase 1-like (LOC101169252), mRNA	sp|Q8VHK9|DHX36_MOUSE	Probable ATP-dependent RNA helicase DHX36 OS=Mus musculus GN=Dhx36 PE=2 SV=2	YGL120c	COG1643	HrpA-like helicases	K13026	ATP-dependent RNA helicase DHX57 [EC:3.6.4.13]
CL15833.Contig1_All	5489	64.1497	1.01	-5.989	Down	0	0	gi|432876036|ref|XP_004072945.1|	PREDICTED: dynein heavy chain 9, axonemal [Oryzias latipes]	gi|432876035|ref|XM_004072897.1|	PREDICTED: Oryzias latipes left-right dynein (lrd), mRNA	sp|Q9NYC9|DYH9_HUMAN	Dynein heavy chain 9, axonemal OS=Homo sapiens GN=DNAH9 PE=1 SV=3	YKR054c	COG5245	Dynein, heavy chain	K10408	dynein heavy chain, axonemal
CL15853.Contig1_All	3718	12.4847	51.7132	2.0504	Up	0	0	gi|432860247|ref|XP_004069464.1|	PREDICTED: uncharacterized protein LOC101167450 [Oryzias latipes]	gi|432860246|ref|XM_004069416.1|	PREDICTED: Oryzias latipes uncharacterized LOC101167450 (LOC101167450), mRNA	sp|O00268|TAF4_HUMAN	Transcription initiation factor TFIID subunit 4 OS=Homo sapiens GN=TAF4 PE=1 SV=2	mlr2363	COG0515	Serine/threonine protein kinase	K03129	transcription initiation factor TFIID subunit 4
CL15877.Contig1_All	5996	38.6212	6.2264	-2.6329	Down	0	0	gi|432938227|ref|XP_004082486.1|	PREDICTED: uncharacterized protein LOC101173423 [Oryzias latipes]	gi|432938226|ref|XM_004082438.1|	PREDICTED: Oryzias latipes uncharacterized LOC101173423 (LOC101173423), mRNA	sp|Q6PJG2|EMSA1_HUMAN	ELM2 and SANT domain-containing protein 1 OS=Homo sapiens GN=ELMSAN1 PE=1 SV=2	YBR112c	COG0457	FOG: TPR repeat	K14972	PAX-interacting protein 1
CL15956.Contig1_All	4652	58.2683	1.5848	-5.2003	Down	0	0	gi|77955946|gb|ABB05534.1|	Hel [Xiphophorus maculatus]	gi|432955724|ref|XM_004085572.1|	PREDICTED: Oryzias latipes uncharacterized LOC101158825 (LOC101158825), partial mRNA	sp|Q0R4F1|PIF1_XENLA	ATP-dependent DNA helicase PIF1 OS=Xenopus laevis GN=pif1 PE=2 SV=1	SPBC887.14c	COG0507	ATP-dependent exoDNAse (exonuclease V), alpha subunit - helicase superfamily I member	K15255	ATP-dependent DNA helicase PIF1 [EC:3.6.4.12]
CL15956.Contig3_All	1814	43.2548	1.138	-5.2483	Down	0	0	gi|432953352|ref|XP_004085363.1|	PREDICTED: uncharacterized protein LOC101164028, partial [Oryzias latipes]	gi|432953351|ref|XM_004085315.1|	PREDICTED: Oryzias latipes uncharacterized LOC101164028 (LOC101164028), partial mRNA	--	--	--	--	--	--	--
CL16000.Contig2_All	1104	175.101	4.6478	-5.2355	Down	0	0	gi|432903783|ref|XP_004077225.1|	PREDICTED: zinc finger protein 511-like isoform 1 [Oryzias latipes]	gi|432903782|ref|XM_004077177.1|	PREDICTED: Oryzias latipes zinc finger protein 511-like, transcript variant 1 (LOC101171189), mRNA	sp|Q7ZZ00|ZN511_DANRE	Zinc finger protein 511 OS=Danio rerio GN=znf511 PE=2 SV=1	--	--	--	--	--
CL16057.Contig2_All	3977	8.5136	69.3445	3.0259	Up	0	0	gi|432855913|ref|XP_004068335.1|	PREDICTED: minor histocompatibility protein HA-1-like [Oryzias latipes]	gi|432855912|ref|XM_004068287.1|	PREDICTED: Oryzias latipes minor histocompatibility protein HA-1-like (LOC101162675), mRNA	sp|Q5RB40|HMHA1_PONAB	Minor histocompatibility protein HA-1 OS=Pongo abelii GN=HMHA1 PE=2 SV=1	--	--	--	K04450	activating transcription factor 2
CL1607.Contig2_All	498	405.206	0.3553	-10.1554	Down	0	0	--	--	gi|354797851|gb|JN962352.1|	Mus musculus targeted KO-first, conditional ready, lacZ-tagged mutant allele AI467606:tm1a(KOMP)Wtsi; transgenic	--	--	--	--	--	--	--
CL16101.Contig7_All	3404	10.5553	62.8768	2.5746	Up	0	0	gi|432885988|ref|XP_004074849.1|	PREDICTED: S-adenosylmethionine synthase isoform type-2-like [Oryzias latipes]	gi|432885987|ref|XM_004074801.1|	PREDICTED: Oryzias latipes S-adenosylmethionine synthase isoform type-2-like (LOC101171015), mRNA	sp|Q5R5H1|METK2_PONAB	S-adenosylmethionine synthase isoform type-2 OS=Pongo abelii GN=MAT2A PE=2 SV=1	SPBC14F5.05c	COG0192	S-adenosylmethionine synthetase	K00789	S-adenosylmethionine synthetase [EC:2.5.1.6]
CL16146.Contig1_All	867	0.224	87.1411	8.6037	Up	0	0	--	--	gi|83016935|dbj|AB232919.1|	Oryzias latipes hox gene cluster, complete cds, contains hoxAb	--	--	--	--	--	--	--
CL16236.Contig2_All	1862	239.661	36.1092	-2.7306	Down	0	0	gi|432843030|ref|XP_004065549.1|	PREDICTED: ATP-dependent RNA helicase DDX39A-like [Oryzias latipes]	gi|432843029|ref|XM_004065501.1|	PREDICTED: Oryzias latipes ATP-dependent RNA helicase DDX39A-like (LOC101163463), mRNA	sp|Q5U216|DX39A_RAT	ATP-dependent RNA helicase DDX39A OS=Rattus norvegicus GN=Ddx39a PE=2 SV=1	SPAC17G6.14c	COG0513	Superfamily II DNA and RNA helicases	K13182	ATP-dependent RNA helicase DDX39 [EC:3.6.4.13]
CL16246.Contig1_All	2617	28.7703	0.1127	-7.9959	Down	0	0	gi|432847889|ref|XP_004066200.1|	PREDICTED: uncharacterized protein LOC101173282 [Oryzias latipes]	gi|432847888|ref|XM_004066152.1|	PREDICTED: Oryzias latipes uncharacterized LOC101173282 (LOC101173282), mRNA	sp|Q69CM7|MYBPP_RAT	MYCBP-associated protein OS=Rattus norvegicus GN=Mycbpap PE=2 SV=1	--	--	--	--	--
CL16265.Contig2_All	1822	251.887	92.9023	-1.439	Down	0	0	gi|432891004|ref|XP_004075501.1|	PREDICTED: integral membrane protein 2C-like isoform 1 [Oryzias latipes]	gi|432891003|ref|XM_004075453.1|	PREDICTED: Oryzias latipes integral membrane protein 2C-like, transcript variant 1 (LOC101174610), mRNA	sp|Q5NVC3|ITM2C_PONAB	Integral membrane protein 2C OS=Pongo abelii GN=ITM2C PE=2 SV=1	--	--	--	--	--
CL16333.Contig1_All	2747	35.0446	0.4509	-6.2802	Down	0	0	gi|432854437|ref|XP_004067901.1|	PREDICTED: protein FAM188B-like [Oryzias latipes]	gi|432854436|ref|XM_004067853.1|	PREDICTED: Oryzias latipes protein FAM188B-like (LOC101169924), mRNA	sp|Q3UQI9|F188B_MOUSE	Protein FAM188B OS=Mus musculus GN=Fam188b PE=2 SV=1	--	--	--	--	--
CL16342.Contig2_All	2089	214.145	2.7951	-6.2595	Down	0	0	gi|432899939|ref|XP_004076647.1|	PREDICTED: heat shock factor protein 5-like [Oryzias latipes]	gi|432899938|ref|XM_004076599.1|	PREDICTED: Oryzias latipes heat shock factor protein 5-like (LOC101165581), mRNA	sp|Q5ND04|HSF5_MOUSE	Heat shock factor protein 5 OS=Mus musculus GN=Hsf5 PE=2 SV=1	YGL073w	COG5169	Heat shock transcription factor	K09416	heat shock transcription factor 3
CL16353.Contig2_All	1264	71.5002	2.4263	-4.8811	Down	0	0	gi|432921180|ref|XP_004080059.1|	PREDICTED: coiled-coil domain-containing protein 96-like [Oryzias latipes]	gi|432921179|ref|XM_004080011.1|	PREDICTED: Oryzias latipes coiled-coil domain-containing protein 96-like (LOC101156046), mRNA	sp|Q95LS7|CCD96_MACFA	Coiled-coil domain-containing protein 96 OS=Macaca fascicularis GN=CCDC96 PE=2 SV=1	aq_1006	COG0419	ATPase involved in DNA repair	K06236	collagen, type I/II/III/V/XI, alpha
CL1635.Contig2_All	1469	186.858	22.7643	-3.0371	Down	0	0	gi|432867903|ref|XP_004071332.1|	PREDICTED: cytosolic 5&apos;-nucleotidase III-like [Oryzias latipes]	gi|432867902|ref|XM_004071284.1|	PREDICTED: Oryzias latipes cytosolic 5'-nucleotidase III-like (LOC101161059), mRNA	sp|Q7SYN4|5NT3_DANRE	Cytosolic 5'-nucleotidase 3 OS=Danio rerio GN=nt5c3 PE=2 SV=2	--	--	--	K01081	5'-nucleotidase [EC:3.1.3.5]
CL16437.Contig2_All	3832	37.9787	5.3561	-2.8259	Down	0	0	gi|432901471|ref|XP_004076852.1|	PREDICTED: transmembrane protein 248-like [Oryzias latipes]	gi|432901470|ref|XM_004076804.1|	PREDICTED: Oryzias latipes transmembrane protein 248-like (LOC101156520), mRNA	sp|Q5BKX0|TM248_DANRE	Transmembrane protein 248 OS=Danio rerio GN=tmem248 PE=2 SV=1	--	--	--	K12662	U4/U6 small nuclear ribonucleoprotein PRP4
CL16446.Contig1_All	1389	93.0309	0	-16.5054	Down	0	0	gi|432941427|ref|XP_004082846.1|	PREDICTED: uncharacterized protein LOC101162566 [Oryzias latipes]	gi|432941426|ref|XM_004082798.1|	PREDICTED: Oryzias latipes uncharacterized LOC101162566 (LOC101162566), mRNA	sp|Q9YHZ5|PIM2_DANRE	Serine/threonine-protein kinase pim-2 OS=Danio rerio GN=pim2 PE=2 SV=2	YAL017w_2	COG0515	Serine/threonine protein kinase	K08282	non-specific serine/threonine protein kinase [EC:2.7.11.1]
CL16447.Contig5_All	2791	28.9483	1.0355	-4.8051	Down	0	0	gi|432862459|ref|XP_004069866.1|	PREDICTED: charged multivesicular body protein 1a-like [Oryzias latipes]	gi|432858863|ref|XM_004068928.1|	PREDICTED: Oryzias latipes serine/threonine-protein phosphatase 4 regulatory subunit 2-B-like (LOC101161798), mRNA	sp|Q6PHF0|CHM1A_DANRE	Charged multivesicular body protein 1a OS=Danio rerio GN=chmp1a PE=2 SV=1	YKR035w-a	COG5491	Conserved protein implicated in secretion	K12197	charged multivesicular body protein 1
CL16487.Contig1_All	1042	0.1243	1297.47	13.3496	Up	0	0	gi|157278237|ref|NP_001098218.1|	ZPC domain containing protein 1 [Oryzias latipes] >gi|5059077|gb|AAD38906.1|AF128809_1 ZPC domain containing protein 1 [Oryzias latipes]	gi|157278236|ref|NM_001104748.1|	Oryzias latipes ZPC domain containing protein 1 (LOC100049333), mRNA >gi|5059076|gb|AF128809.1|AF128809 Oryzias latipes ZPC domain containing protein 1 mRNA, complete cds	sp|P79762|ZP3_CHICK	Zona pellucida sperm-binding protein 3 OS=Gallus gallus GN=ZP3 PE=1 SV=4	--	--	--	--	--
CL16580.Contig1_All	1545	135.303	16.7964	-3.01	Down	0	0	gi|211904093|ref|NP_001129988.1|	DMC1 dosage suppressor of mck1 homolog, meiosis-specific homologous recombination [Oryzias latipes] >gi|199652322|gb|ACH91672.1| DMC1 [Oryzias latipes]	gi|211904092|ref|NM_001136516.1|	Oryzias latipes DMC1 dosage suppressor of mck1 homolog, meiosis-specific homologous recombination (dmc1), mRNA >gi|199652321|gb|EU723771.1| Oryzias latipes strain orange-red DMC1 mRNA, complete cds	sp|Q61880|DMC1_MOUSE	Meiotic recombination protein DMC1/LIM15 homolog OS=Mus musculus GN=Dmc1 PE=1 SV=1	SPAC8E11.03c	COG0468	RecA/RadA recombinase	K10872	meiotic recombination protein DMC1
CL16597.Contig1_All	3036	48.4906	4.4098	-3.4589	Down	0	0	gi|292609517|ref|XP_002660420.1|	PREDICTED: primary ciliary dyskinesia protein 1 [Danio rerio]	gi|432850185|ref|XM_004066697.1|	PREDICTED: Oryzias latipes primary ciliary dyskinesia protein 1-like (LOC101157925), mRNA	sp|Q4G0U5|PCDP1_HUMAN	Primary ciliary dyskinesia protein 1 OS=Homo sapiens GN=PCDP1 PE=1 SV=2	--	--	--	--	--
CL16615.Contig4_All	9115	27.5507	2.5364	-3.4412	Down	0	0	gi|432887647|ref|XP_004074952.1|	PREDICTED: LOW QUALITY PROTEIN: nipped-B-like protein-like [Oryzias latipes]	gi|432887646|ref|XM_004074904.1|	PREDICTED: Oryzias latipes nipped-B-like protein-like (LOC101156754), mRNA	sp|Q6KC79|NIPBL_HUMAN	Nipped-B-like protein OS=Homo sapiens GN=NIPBL PE=1 SV=2	SP0556	COG0532	Translation initiation factor 2 (IF-2; GTPase)	K06672	cohesin loading factor subunit SCC2
CL16646.Contig2_All	2891	83.214	26.8881	-1.6299	Down	0	0	gi|432895891|ref|XP_004076213.1|	PREDICTED: lissencephaly-1 homolog A-like [Oryzias latipes]	gi|432895890|ref|XM_004076165.1|	PREDICTED: Oryzias latipes lissencephaly-1 homolog A-like (LOC101158788), mRNA	sp|B5X3Z6|LIS1A_SALSA	Lissencephaly-1 homolog A OS=Salmo salar GN=pafah1b1-1 PE=2 SV=1	all0438_2	COG2319	FOG: WD40 repeat	K01062	1-alkyl-2-acetylglycerophosphocholine esterase [EC:3.1.1.47]
CL16652.Contig1_All	6229	13.5008	0.3787	-5.1558	Down	0	0	gi|432859631|ref|XP_004069189.1|	PREDICTED: engulfment and cell motility protein 2-like [Oryzias latipes]	gi|432859630|ref|XM_004069141.1|	PREDICTED: Oryzias latipes engulfment and cell motility protein 2-like (LOC101156647), mRNA	sp|Q96JJ3|ELMO2_HUMAN	Engulfment and cell motility protein 2 OS=Homo sapiens GN=ELMO2 PE=1 SV=2	--	--	--	K12366	engulfment and cell motility protein 1
CL16674.Contig2_All	6447	10.2426	0.064	-7.3223	Down	0	0	gi|432904060|ref|XP_004077264.1|	PREDICTED: uncharacterized protein LOC101159288 [Oryzias latipes]	gi|432904059|ref|XM_004077216.1|	PREDICTED: Oryzias latipes uncharacterized LOC101159288 (LOC101159288), mRNA	sp|Q9UPS8|ANR26_HUMAN	Ankyrin repeat domain-containing protein 26 OS=Homo sapiens GN=ANKRD26 PE=1 SV=3	YHR023w	COG5022	Myosin heavy chain	K12478	early endosome antigen 1
CL16753.Contig2_All	1467	122.286	2.9751	-5.3612	Down	0	0	gi|432955717|ref|XP_004085616.1|	PREDICTED: uncharacterized protein LOC101157349 [Oryzias latipes]	gi|432955716|ref|XM_004085568.1|	PREDICTED: Oryzias latipes uncharacterized LOC101157349 (LOC101157349), mRNA	sp|Q505B8|SYCE2_MOUSE	Synaptonemal complex central element protein 2 OS=Mus musculus GN=Syce2 PE=1 SV=1	--	--	--	--	--
CL16769.Contig1_All	5687	40.6172	4.5216	-3.1672	Down	0	0	gi|432892532|ref|XP_004075827.1|	PREDICTED: large neutral amino acids transporter small subunit 4-like [Oryzias latipes]	gi|432892531|ref|XM_004075779.1|	PREDICTED: Oryzias latipes large neutral amino acids transporter small subunit 4-like (LOC101157385), mRNA	sp|Q0VCM6|LAT4_BOVIN	Large neutral amino acids transporter small subunit 4 OS=Bos taurus GN=SLC43A2 PE=2 SV=1	--	--	--	K08229	MFS transporter, LAT3 family, solute carrier family 43, member 2
CL16793.Contig2_All	2864	35.1049	0.8443	-5.3778	Down	0	0	gi|432923465|ref|XP_004080473.1|	PREDICTED: acyl-CoA desaturase-like [Oryzias latipes]	gi|432923464|ref|XM_004080425.1|	PREDICTED: Oryzias latipes acyl-CoA desaturase-like (LOC101160599), mRNA	sp|Q92038|ACOD_CYPCA	Acyl-CoA desaturase OS=Cyprinus carpio PE=2 SV=2	SPCC1281.06c_1	COG1398	Fatty-acid desaturase	K00507	stearoyl-CoA desaturase (delta-9 desaturase) [EC:1.14.19.1]
CL16832.Contig2_All	2969	179.02	3.5757	-5.6458	Down	0	0	gi|432930078|ref|XP_004081309.1|	PREDICTED: uncharacterized protein LOC101171708 [Oryzias latipes]	gi|432927892|ref|XM_004081031.1|	PREDICTED: Oryzias latipes centrosome and spindle pole associated protein 1-like (LOC101154987), mRNA	sp|Q1MSJ5|CSPP1_HUMAN	Centrosome and spindle pole-associated protein 1 OS=Homo sapiens GN=CSPP1 PE=1 SV=4	SPAC56F8.03	COG0532	Translation initiation factor 2 (IF-2; GTPase)	K05702	afadin
CL16857.Contig2_All	1994	17.2076	107.841	2.6478	Up	0	0	gi|432963778|ref|XP_004086832.1|	PREDICTED: protein Tob1-like [Oryzias latipes]	gi|432963777|ref|XM_004086784.1|	PREDICTED: Oryzias latipes protein Tob1-like (LOC101175551), mRNA	sp|P50616|TOB1_HUMAN	Protein Tob1 OS=Homo sapiens GN=TOB1 PE=1 SV=1	Rv3876	COG0455	ATPases involved in chromosome partitioning	K14443	protein Tob/BTG
CL1685.Contig2_All	1066	113.021	4.2048	-4.7484	Down	0	0	gi|432890998|ref|XP_004075498.1|	PREDICTED: intraflagellar transport protein 20 homolog isoform 1 [Oryzias latipes] >gi|432891000|ref|XP_004075499.1| PREDICTED: intraflagellar transport protein 20 homolog isoform 2 [Oryzias latipes]	gi|432890999|ref|XM_004075451.1|	PREDICTED: Oryzias latipes intraflagellar transport protein 20 homolog, transcript variant 2 (LOC101173959), mRNA	sp|Q66I67|IFT20_DANRE	Intraflagellar transport protein 20 homolog OS=Danio rerio GN=ift20 PE=2 SV=1	--	--	--	--	--
CL16863.Contig10_All	3326	43.6203	0.6206	-6.1352	Down	0	0	gi|432953352|ref|XP_004085363.1|	PREDICTED: uncharacterized protein LOC101164028, partial [Oryzias latipes]	gi|432953351|ref|XM_004085315.1|	PREDICTED: Oryzias latipes uncharacterized LOC101164028 (LOC101164028), partial mRNA	--	--	--	--	--	--	--
CL16885.Contig1_All	7504	20.326	3.9377	-2.3679	Down	0	0	gi|348509420|ref|XP_003442247.1|	PREDICTED: dedicator of cytokinesis protein 7 [Oreochromis niloticus]	gi|348509419|ref|XM_003442199.1|	PREDICTED: Oreochromis niloticus dedicator of cytokinesis 7 (DOCK7), mRNA	sp|Q96N67|DOCK7_HUMAN	Dedicator of cytokinesis protein 7 OS=Homo sapiens GN=DOCK7 PE=1 SV=4	--	--	--	K05727	dedicator of cytokinesis 3/4/5
CL16989.Contig2_All	828	377.099	21.7251	-4.1175	Down	0	0	gi|432851237|ref|XP_004066923.1|	PREDICTED: uncharacterized protein LOC101167351 [Oryzias latipes]	gi|432851236|ref|XM_004066875.1|	PREDICTED: Oryzias latipes uncharacterized LOC101167351 (LOC101167351), mRNA	--	--	--	--	--	--	--
CL16990.Contig1_All	707	0.1831	1147.53	12.6136	Up	0	0	gi|432930257|ref|XP_004081398.1|	PREDICTED: uncharacterized protein LOC101173099 [Oryzias latipes]	gi|432930256|ref|XM_004081350.1|	PREDICTED: Oryzias latipes uncharacterized LOC101173099 (LOC101173099), mRNA	sp|Q54VC4|ASCC2_DICDI	Activating signal cointegrator 1 complex subunit 2 homolog OS=Dictyostelium discoideum GN=ascc2 PE=3 SV=2	SPBC28F2.12	COG0086	DNA-directed RNA polymerase, beta' subunit/160 kD subunit	K05185	gamma-aminobutyric acid receptor subunit epsilon
CL16990.Contig2_All	1917	0.3377	767.643	11.1505	Up	0	0	gi|432930257|ref|XP_004081398.1|	PREDICTED: uncharacterized protein LOC101173099 [Oryzias latipes]	gi|432930256|ref|XM_004081350.1|	PREDICTED: Oryzias latipes uncharacterized LOC101173099 (LOC101173099), mRNA	sp|Q02817|MUC2_HUMAN	Mucin-2 OS=Homo sapiens GN=MUC2 PE=1 SV=2	Rv3876	COG0455	ATPases involved in chromosome partitioning	K04257	olfactory receptor
CL17056.Contig2_All	2119	0.7943	37.7974	5.5725	Up	0	0	gi|348542583|ref|XP_003458764.1|	PREDICTED: hypothetical protein LOC100702319 [Oreochromis niloticus]	gi|432920115|ref|XM_004079797.1|	PREDICTED: Oryzias latipes cold-shock domain protein (mfyp2), mRNA	sp|P21574|YBX2A_XENLA	Y-box-binding protein 2-A OS=Xenopus laevis GN=ybx2-a PE=1 SV=3	BH3610	COG1278	Cold shock proteins	K09277	Y-box-binding protein 2
CL17091.Contig3_All	2218	81.5226	0.1064	-9.5816	Down	0	0	gi|432908396|ref|XP_004077844.1|	PREDICTED: uncharacterized protein LOC101171276 isoform 1 [Oryzias latipes]	gi|432908395|ref|XM_004077796.1|	PREDICTED: Oryzias latipes uncharacterized LOC101171276, transcript variant 1 (LOC101171276), mRNA	--	--	NMA0554	COG3676	Transposase and inactivated derivatives	K15015	solute carrier family 32 (vesicular inhibitory amino acid transporter)
CL17134.Contig1_All	509	245.221	0.5794	-8.7253	Down	0	0	gi|432867123|ref|XP_004071039.1|	PREDICTED: arf-GAP with coiled-coil, ANK repeat and PH domain-containing protein 3-like [Oryzias latipes]	gi|432867122|ref|XM_004070991.1|	PREDICTED: Oryzias latipes arf-GAP with coiled-coil, ANK repeat and PH domain-containing protein 3-like (LOC101161486), mRNA	sp|Q00547|HMMR_MOUSE	Hyaluronan mediated motility receptor OS=Mus musculus GN=Hmmr PE=1 SV=4	PH0283	COG1318	Predicted transcriptional regulators	K06267	hyaluronan-mediated motility receptor
CL1713.Contig4_All	3991	102.908	21.6052	-2.2519	Down	0	0	gi|432861652|ref|XP_004069671.1|	PREDICTED: E3 ubiquitin-protein ligase arih1-like [Oryzias latipes]	gi|432861651|ref|XM_004069623.1|	PREDICTED: Oryzias latipes E3 ubiquitin-protein ligase arih1-like (LOC101164054), mRNA	sp|Q6PFJ9|ARI1_DANRE	E3 ubiquitin-protein ligase arih1 OS=Danio rerio GN=arih1 PE=2 SV=1	--	--	--	K11968	ariadne-1
CL17166.Contig1_All	2819	4.3405	220.348	5.6658	Up	0	0	gi|432917325|ref|XP_004079509.1|	PREDICTED: signal peptide peptidase-like 2B-like [Oryzias latipes]	gi|432917324|ref|XM_004079461.1|	PREDICTED: Oryzias latipes signal peptide peptidase-like 2B-like (LOC101168741), mRNA	sp|Q5F383|SPP2B_CHICK	Signal peptide peptidase-like 2B OS=Gallus gallus GN=SPPL2B PE=2 SV=1	--	--	--	K09597	signal peptide peptidase-like 2B [EC:3.4.23.-]
CL17188.Contig1_All	6774	76.7335	19.0848	-2.0074	Down	0	0	gi|255068805|emb|CBA11992.1|	endonuclease-reverse transcriptase HmRTE-e01 [Heliconius melpomene]	gi|295901491|dbj|AB450971.1|	Oryzias latipes DNA, MHC class I region, strain: cab	sp|P08548|LIN1_NYCCO	LINE-1 reverse transcriptase homolog OS=Nycticebus coucang PE=1 SV=1	CAC3514	COG3344	Retron-type reverse transcriptase	K11849	ubiquitin carboxyl-terminal hydrolase 25/28 [EC:3.1.2.15]
CL17226.Contig6_All	4984	15.2886	0.497	-4.9431	Down	0	0	gi|326678622|ref|XP_003201116.1|	PREDICTED: hypothetical protein LOC100537242 [Danio rerio]	gi|83016943|dbj|AB232920.1|	Oryzias latipes hox gene cluster, complete cds, contains hoxBa, evx homologue on hoxBa	sp|P04323|POL3_DROME	Retrovirus-related Pol polyprotein from transposon 17.6 OS=Drosophila melanogaster GN=pol PE=4 SV=1	YIL082w-a_2	COG2801	Transposase and inactivated derivatives	K04228	arginine vasopressin receptor 2
CL17231.Contig2_All	4118	49.1598	1.1028	-5.4782	Down	0	0	gi|432962041|ref|XP_004086639.1|	PREDICTED: probable ATP-dependent RNA helicase YTHDC2-like [Oryzias latipes]	gi|432962040|ref|XM_004086591.1|	PREDICTED: Oryzias latipes probable ATP-dependent RNA helicase YTHDC2-like (LOC101160147), mRNA	sp|B2RR83|YTDC2_MOUSE	Probable ATP-dependent RNA helicase YTHDC2 OS=Mus musculus GN=Ythdc2 PE=2 SV=1	SPBC15C4.05	COG1643	HrpA-like helicases	K14442	ATP-dependent RNA helicase DHX36 [EC:3.6.4.13]
CL17253.Contig1_All	7217	75.1182	15.0204	-2.3222	Down	0	0	gi|432872774|ref|XP_004072134.1|	PREDICTED: uncharacterized protein LOC101169460 [Oryzias latipes]	gi|432872773|ref|XM_004072086.1|	PREDICTED: Oryzias latipes uncharacterized LOC101169460 (LOC101169460), mRNA	sp|Q8I7P9|POL5_DROME	Retrovirus-related Pol polyprotein from transposon opus OS=Drosophila melanogaster GN=pol PE=4 SV=1	SPAC9.04	COG2801	Transposase and inactivated derivatives	K04228	arginine vasopressin receptor 2
CL17299.Contig1_All	1759	256.492	15.2895	-4.0683	Down	0	0	gi|432878528|ref|XP_004073353.1|	PREDICTED: transmembrane and coiled-coil domain-containing protein 6-like [Oryzias latipes]	gi|432878527|ref|XM_004073305.1|	PREDICTED: Oryzias latipes transmembrane and coiled-coil domain-containing protein 6-like (LOC101157065), mRNA	sp|Q96DC7|TMCO6_HUMAN	Transmembrane and coiled-coil domain-containing protein 6 OS=Homo sapiens GN=TMCO6 PE=2 SV=2	YNL189w	COG5064	Karyopherin (importin) alpha	K15043	importin subunit alpha-2
CL172.Contig6_All	2207	47.0512	4.8636	-3.2741	Down	0	0	--	--	gi|22795030|gb|AY129241.1|	Oryzias latipes strain HNI male sex-determining protein (DMRT1Y) gene, DMRT1Y-HNI allele, complete cds	--	--	--	--	--	--	--
CL17389.Contig1_All	2788	369.163	1.7135	-7.7512	Down	0	0	gi|432935703|ref|XP_004082047.1|	PREDICTED: AMY-1-associating protein expressed in testis 1-like [Oryzias latipes]	gi|432935702|ref|XM_004081999.1|	PREDICTED: Oryzias latipes AMY-1-associating protein expressed in testis 1-like (LOC101161200), mRNA	sp|Q8BRC6|MAAT1_MOUSE	Protein MAATS1 OS=Mus musculus GN=Maats1 PE=2 SV=3	MK0690	COG0419	ATPase involved in DNA repair	K12478	early endosome antigen 1
CL1748.Contig4_All	3659	116.032	0.0484	-11.2272	Down	0	0	gi|432882267|ref|XP_004073950.1|	PREDICTED: ATPase family AAA domain-containing protein 2-like [Oryzias latipes]	gi|432882266|ref|XM_004073902.1|	PREDICTED: Oryzias latipes ATPase family AAA domain-containing protein 2-like (LOC101174931), mRNA	sp|Q5RDX4|ATAD2_PONAB	ATPase family AAA domain-containing protein 2 OS=Pongo abelii GN=ATAD2 PE=2 SV=1	SPAC31G5.19	COG0464	ATPases of the AAA+ class	K13525	transitional endoplasmic reticulum ATPase
CL17503.Contig2_All	11331	4.2337	17.9782	2.0863	Up	0	0	gi|432916842|ref|XP_004079406.1|	PREDICTED: laminin subunit alpha-3-like [Oryzias latipes]	gi|432916841|ref|XM_004079358.1|	PREDICTED: Oryzias latipes laminin subunit alpha-3-like (LOC101163522), mRNA	sp|Q16787|LAMA3_HUMAN	Laminin subunit alpha-3 OS=Homo sapiens GN=LAMA3 PE=1 SV=2	MK0690	COG0419	ATPase involved in DNA repair	K06240	laminin, alpha 3/5
CL1777.Contig1_All	921	796.485	1613.93	1.0189	Up	0	0	gi|432871318|ref|XP_004071907.1|	PREDICTED: ferritin, middle subunit-like [Oryzias latipes]	gi|432871317|ref|XM_004071859.1|	PREDICTED: Oryzias latipes ferritin, middle subunit-like (LOC101170845), mRNA	sp|P49947|FRIM_SALSA	Ferritin, middle subunit OS=Salmo salar PE=2 SV=1	MA0161	COG1528	Ferritin-like protein	K00522	ferritin heavy chain [EC:1.16.3.1]
CL1811.Contig4_All	3562	75.7171	9.2557	-3.0322	Down	0	0	gi|432855277|ref|XP_004068141.1|	PREDICTED: probable phospholipid-transporting ATPase IF-like [Oryzias latipes]	gi|432855276|ref|XM_004068093.1|	PREDICTED: Oryzias latipes probable phospholipid-transporting ATPase IF-like (LOC101173537), mRNA	sp|Q9Y2G3|AT11B_HUMAN	Probable phospholipid-transporting ATPase IF OS=Homo sapiens GN=ATP11B PE=1 SV=2	YAL026c	COG0474	Cation transport ATPase	K01530	phospholipid-translocating ATPase [EC:3.6.3.1]
CL1827.Contig4_All	6964	32.1094	5.1492	-2.6406	Down	0	0	gi|432935989|ref|XP_004082066.1|	PREDICTED: uncharacterized protein LOC101166347 [Oryzias latipes]	gi|432935988|ref|XM_004082018.1|	PREDICTED: Oryzias latipes uncharacterized LOC101166347 (LOC101166347), mRNA	sp|Q9BV73|CP250_HUMAN	Centrosome-associated protein CEP250 OS=Homo sapiens GN=CEP250 PE=1 SV=2	aq_629	COG1196	Chromosome segregation ATPases	K11499	centromere protein F
CL1919.Contig2_All	3718	79.244	10.6916	-2.8898	Down	0	0	gi|432914066|ref|XP_004079042.1|	PREDICTED: aldehyde dehydrogenase family 9 member A1-B-like [Oryzias latipes]	gi|432914065|ref|XM_004078994.1|	PREDICTED: Oryzias latipes aldehyde dehydrogenase family 9 member A1-B-like (LOC101155544), mRNA	sp|Q802W2|A9A1B_DANRE	Aldehyde dehydrogenase family 9 member A1-B OS=Danio rerio GN=aldh9a1b PE=2 SV=2	BMEI1382	COG1012	NAD-dependent aldehyde dehydrogenases	K00149	aldehyde dehydrogenase family 9 member A1 [EC:1.2.1.47 1.2.1.3]
CL1921.Contig3_All	3354	222.727	2.497	-6.4789	Down	0	0	gi|34365518|tpg|DAA01285.1|	TPA_exp: replicase/helicase/endonuclease [Danio rerio]	gi|58220849|dbj|BA000027.2|	Oryzias latipes DNA, MHC Class I Region, strain: Hd-rR	--	--	--	--	--	--	--
CL202.Contig2_All	3402	90.7151	2.5485	-5.1536	Down	0	0	gi|348535879|ref|XP_003455425.1|	PREDICTED: structural maintenance of chromosomes protein 1B [Oreochromis niloticus]	gi|157278442|ref|NM_001104854.1|	Oryzias latipes meiosis-specific cohesin subunit SMC1 beta (smc1b), mRNA >gi|41349745|dbj|AB115699.1| Oryzias latipes SMC1 beta mRNA for meiosis-specific cohesin subunit SMC1 beta, complete cds	sp|Q8NDV3|SMC1B_HUMAN	Structural maintenance of chromosomes protein 1B OS=Homo sapiens GN=SMC1B PE=1 SV=2	SPBC29A10.04	COG1196	Chromosome segregation ATPases	K06636	structural maintenance of chromosome 1
CL2036.Contig1_All	2040	18.8189	133.569	2.8273	Up	0	0	gi|432933141|ref|XP_004081825.1|	PREDICTED: dnaJ homolog subfamily C member 3-like [Oryzias latipes]	gi|432933140|ref|XM_004081777.1|	PREDICTED: Oryzias latipes dnaJ homolog subfamily C member 3-like (LOC101166264), mRNA	sp|Q27968|DNJC3_BOVIN	DnaJ homolog subfamily C member 3 OS=Bos taurus GN=DNAJC3 PE=1 SV=1	MA1613	COG0457	FOG: TPR repeat	K09523	DnaJ homolog subfamily C member 3
CL2066.Contig10_All	1458	179.787	26.0508	-2.7869	Down	0	0	gi|432940581|ref|XP_004082715.1|	PREDICTED: tubulin beta chain-like isoform 1 [Oryzias latipes]	gi|432940580|ref|XM_004082667.1|	PREDICTED: Oryzias latipes tubulin beta chain-like, transcript variant 1 (LOC101169649), mRNA	sp|P68372|TBB4B_MOUSE	Tubulin beta-4B chain OS=Mus musculus GN=Tubb4b PE=1 SV=1	ECU03g0820i	COG5023	Tubulin	K07375	tubulin beta
CL2066.Contig5_All	1888	158.831	49.5444	-1.6807	Down	0	0	gi|432875424|ref|XP_004072835.1|	PREDICTED: tubulin beta-1 chain-like [Oryzias latipes]	gi|432875423|ref|XM_004072787.1|	PREDICTED: Oryzias latipes tubulin beta-1 chain-like (LOC101166392), mRNA	sp|Q9YHC3|TBB1_GADMO	Tubulin beta-1 chain OS=Gadus morhua PE=2 SV=1	ECU03g0820i	COG5023	Tubulin	K07375	tubulin beta
CL2076.Contig2_All	2235	38.525	0.9236	-5.3824	Down	0	0	gi|432853234|ref|XP_004067606.1|	PREDICTED: mitochondria-eating protein-like [Oryzias latipes]	gi|432853233|ref|XM_004067558.1|	PREDICTED: Oryzias latipes mitochondria-eating protein-like (LOC101174412), mRNA	sp|Q503Q1|MIEAP_DANRE	Mitochondria-eating protein OS=Danio rerio GN=spata18 PE=2 SV=2	--	--	--	K10421	CAP-Gly domain-containing linker protein 1
CL2079.Contig1_All	4445	40.6351	5.9708	-2.7667	Down	0	0	gi|432924258|ref|XP_004080543.1|	PREDICTED: integrin alpha-X-like [Oryzias latipes]	gi|432924257|ref|XM_004080495.1|	PREDICTED: Oryzias latipes integrin alpha-X-like (LOC101157165), mRNA	sp|P11215|ITAM_HUMAN	Integrin alpha-M OS=Homo sapiens GN=ITGAM PE=1 SV=2	--	--	--	K06461	integrin alpha M
CL2204.Contig3_All	268	134.31	1246.25	3.214	Up	0	0	gi|432848568|ref|XP_004066410.1|	PREDICTED: tubulin alpha-1C chain-like [Oryzias latipes]	gi|432848567|ref|XM_004066362.1|	PREDICTED: Oryzias latipes tubulin alpha-1C chain-like (LOC101166777), mRNA	sp|Q6AYZ1|TBA1C_RAT	Tubulin alpha-1C chain OS=Rattus norvegicus GN=Tuba1c PE=1 SV=1	SPBC800.05c	COG5023	Tubulin	K07374	tubulin alpha
CL2205.Contig3_All	3551	75.4047	5.9294	-3.6687	Down	0	0	gi|432857915|ref|XP_004068789.1|	PREDICTED: bromodomain and PHD finger-containing protein 3-like [Oryzias latipes]	gi|432857914|ref|XM_004068741.1|	PREDICTED: Oryzias latipes bromodomain and PHD finger-containing protein 3-like (LOC101156401), mRNA	sp|Q9ULD4|BRPF3_HUMAN	Bromodomain and PHD finger-containing protein 3 OS=Homo sapiens GN=BRPF3 PE=1 SV=2	YPR031w	COG5141	PHD zinc finger-containing protein	K11350	bromodomain and PHD finger-containing protein 3
CL2260.Contig6_All	1594	66.6077	0.888	-6.229	Down	0	0	gi|432951896|ref|XP_004084913.1|	PREDICTED: uncharacterized protein LOC101168091, partial [Oryzias latipes]	gi|432951895|ref|XM_004084865.1|	PREDICTED: Oryzias latipes uncharacterized LOC101168091 (LOC101168091), partial mRNA	--	--	--	--	--	--	--
CL2269.Contig2_All	2206	4.2847	59.5131	3.7959	Up	0	0	gi|432854645|ref|XP_004068003.1|	PREDICTED: uncharacterized protein LOC101156398 [Oryzias latipes]	gi|432854644|ref|XM_004067955.1|	PREDICTED: Oryzias latipes uncharacterized LOC101156398 (LOC101156398), mRNA	sp|Q6GPQ3|MFSD8_XENLA	Major facilitator superfamily domain-containing protein 8 OS=Xenopus laevis GN=mfsd8 PE=2 SV=1	lin0830	COG0477	Permeases of the major facilitator superfamily	K12307	MFS transporter, ceroid-lipofuscinosis neuronal protein 7
CL228.Contig52_All	8216	46.6634	16.7833	-1.4753	Down	0	0	gi|432943810|ref|XP_004083281.1|	PREDICTED: regulator of nonsense transcripts 2-like [Oryzias latipes]	gi|432943809|ref|XM_004083233.1|	PREDICTED: Oryzias latipes regulator of nonsense transcripts 2-like (LOC101175361), mRNA	sp|Q9HAU5|RENT2_HUMAN	Regulator of nonsense transcripts 2 OS=Homo sapiens GN=UPF2 PE=1 SV=1	YAR019c	COG0515	Serine/threonine protein kinase	K14327	regulator of nonsense transcripts 2
CL2309.Contig2_All	1972	16.0207	147.027	3.1981	Up	0	0	gi|432851215|ref|XP_004066912.1|	PREDICTED: RNA-binding protein with multiple splicing-like [Oryzias latipes]	gi|432851214|ref|XM_004066864.1|	PREDICTED: Oryzias latipes RNA-binding protein with multiple splicing-like (LOC101164709), mRNA	sp|Q9W6I1|RBPMS_CHICK	RNA-binding protein with multiple splicing OS=Gallus gallus GN=RBPMS PE=2 SV=1	--	--	--	--	--
CL2362.Contig1_All	2061	11.6851	106.253	3.1848	Up	0	0	gi|432844949|ref|XP_004065789.1|	PREDICTED: UDP-glucose 6-dehydrogenase-like [Oryzias latipes]	gi|432844948|ref|XM_004065741.1|	PREDICTED: Oryzias latipes UDP-glucose 6-dehydrogenase-like (LOC101166190), mRNA	sp|O60701|UGDH_HUMAN	UDP-glucose 6-dehydrogenase OS=Homo sapiens GN=UGDH PE=1 SV=1	AGl1413	COG1004	Predicted UDP-glucose 6-dehydrogenase	K00012	UDPglucose 6-dehydrogenase [EC:1.1.1.22]
CL2365.Contig1_All	2199	0.0294	1054.91	15.1309	Up	0	0	gi|432908326|ref|XP_004077812.1|	PREDICTED: uncharacterized protein LOC101163197 [Oryzias latipes]	gi|432908325|ref|XM_004077764.1|	PREDICTED: Oryzias latipes uncharacterized LOC101163197 (LOC101163197), mRNA	sp|Q95JC9|PRP_PIG	Basic proline-rich protein OS=Sus scrofa PE=1 SV=2	Cgl1939	COG0532	Translation initiation factor 2 (IF-2; GTPase)	K14972	PAX-interacting protein 1
CL2365.Contig2_All	1592	0	172.49	17.3962	Up	0	0	gi|432908326|ref|XP_004077812.1|	PREDICTED: uncharacterized protein LOC101163197 [Oryzias latipes]	gi|432908325|ref|XM_004077764.1|	PREDICTED: Oryzias latipes uncharacterized LOC101163197 (LOC101163197), mRNA	sp|Q95JC9|PRP_PIG	Basic proline-rich protein OS=Sus scrofa PE=1 SV=2	Cgl1939	COG0532	Translation initiation factor 2 (IF-2; GTPase)	K14972	PAX-interacting protein 1
CL237.Contig8_All	5682	2.4611	25.5449	3.3757	Up	0	0	gi|348544520|ref|XP_003459729.1|	PREDICTED: hypothetical protein LOC100698112 [Oreochromis niloticus]	gi|432930355|ref|XM_004081392.1|	PREDICTED: Oryzias latipes tripartite motif-containing protein 45-like (LOC101163211), mRNA	sp|O60524|NEMF_HUMAN	Nuclear export mediator factor NEMF OS=Homo sapiens GN=NEMF PE=1 SV=4	--	--	--	--	--
CL2385.Contig4_All	3657	6.1783	70.1226	3.5046	Up	0	0	gi|432904388|ref|XP_004077306.1|	PREDICTED: tight junction-associated protein 1-like [Oryzias latipes]	gi|432904387|ref|XM_004077258.1|	PREDICTED: Oryzias latipes tight junction-associated protein 1-like (LOC101170119), mRNA	sp|Q9DCD5|TJAP1_MOUSE	Tight junction-associated protein 1 OS=Mus musculus GN=Tjap1 PE=1 SV=1	--	--	--	K06105	tight junction protein 4 (peripheral)
CL2403.Contig4_All	8489	82.4552	11.6095	-2.8283	Down	0	0	gi|317418969|emb|CBN81007.1|	Hcfc1a protein [Dicentrarchus labrax]	gi|432859863|ref|XM_004069226.1|	PREDICTED: Oryzias latipes host cell factor 1-like (LOC101157935), mRNA	sp|Q61191|HCFC1_MOUSE	Host cell factor 1 OS=Mus musculus GN=Hcfc1 PE=1 SV=2	ECU03g1430	COG1100	GTPase SAR1 and related small G proteins	K14966	host cell factor
CL2490.Contig1_All	583	120.04	0.5058	-7.8907	Down	0	0	--	--	gi|149944894|gb|AC201931.3|	Mus musculus BAC clone CH36-115H9 from chromosome y, complete sequence	--	--	--	--	--	--	--
CL2494.Contig1_All	1481	72.5204	0.0796	-9.8314	Down	0	0	gi|432947374|ref|XP_004084014.1|	PREDICTED: adenylate kinase 7-like [Oryzias latipes]	gi|432947373|ref|XM_004083966.1|	PREDICTED: Oryzias latipes adenylate kinase 7-like (LOC101157414), mRNA	sp|Q96M32|KAD7_HUMAN	Adenylate kinase 7 OS=Homo sapiens GN=AK7 PE=1 SV=3	--	--	--	K00939	adenylate kinase [EC:2.7.4.3]
CL2519.Contig2_All	2241	89.1792	7.8954	-3.4976	Down	0	0	gi|348502880|ref|XP_003438995.1|	PREDICTED: NEDD8-activating enzyme E1 catalytic subunit-like isoform 2 [Oreochromis niloticus]	gi|432866870|ref|XM_004070929.1|	PREDICTED: Oryzias latipes NEDD8-activating enzyme E1 catalytic subunit-like (LOC101166718), mRNA	sp|Q7ZVX6|UBA3_DANRE	NEDD8-activating enzyme E1 catalytic subunit OS=Danio rerio GN=uba3 PE=2 SV=1	SPAC24H6.12c	COG0476	Dinucleotide-utilizing enzymes involved in molybdopterin and thiamine biosynthesis family 2	K10686	ubiquitin-activating enzyme E1 C [EC:6.3.2.19]
CL2594.Contig1_All	1637	0.8305	85.6754	6.6888	Up	0	0	gi|432849934|ref|XP_004066685.1|	PREDICTED: uncharacterized protein LOC101163394 [Oryzias latipes]	gi|432849933|ref|XM_004066637.1|	PREDICTED: Oryzias latipes uncharacterized LOC101163394 (LOC101163394), mRNA	sp|Q9NQS7|INCE_HUMAN	Inner centromere protein OS=Homo sapiens GN=INCENP PE=1 SV=3	--	--	--	K00907	myosin-light-chain kinase [EC:2.7.11.18]
CL2634.Contig2_All	5233	24.7056	0.8115	-4.9281	Down	0	0	gi|291242367|ref|XP_002741079.1|	PREDICTED: retrovirus polyprotein, putative-like [Saccoglossus kowalevskii]	gi|334279148|dbj|AB604092.1|	Oryzias latipes DNA, Orla-UGA region, BAC clone: BUSMB756C2016Q2	sp|P04323|POL3_DROME	Retrovirus-related Pol polyprotein from transposon 17.6 OS=Drosophila melanogaster GN=pol PE=4 SV=1	YGR109w-b_2	COG2801	Transposase and inactivated derivatives	K04228	arginine vasopressin receptor 2
CL2695.Contig3_All	2255	3.7896	47.9412	3.6611	Up	0	0	gi|432901731|ref|XP_004076919.1|	PREDICTED: DNA replication factor Cdt1-like [Oryzias latipes]	gi|432901730|ref|XM_004076871.1|	PREDICTED: Oryzias latipes DNA replication factor Cdt1-like (LOC101175588), mRNA	sp|Q9I9A7|CDT1_XENLA	DNA replication factor Cdt1 OS=Xenopus laevis GN=cdt1 PE=1 SV=2	DR0479	COG0744	Membrane carboxypeptidase (penicillin-binding protein)	K10727	chromatin licensing and DNA replication factor 1
CL2696.Contig2_All	1572	0.1647	236.326	10.4867	Up	0	0	gi|432952959|ref|XP_004085263.1|	PREDICTED: alcohol dehydrogenase 1-like [Oryzias latipes]	gi|432952960|ref|XR_177646.1|	PREDICTED: Oryzias latipes alcohol dehydrogenase 1-like (LOC101172633), misc_RNA	sp|P26325|ADH1_GADMC	Alcohol dehydrogenase 1 OS=Gadus morhua subsp. callarias PE=1 SV=1	YPO1502	COG1062	Zn-dependent alcohol dehydrogenases, class III	K00121	S-(hydroxymethyl)glutathione dehydrogenase / alcohol dehydrogenase [EC:1.1.1.284 1.1.1.1]
CL2743.Contig1_All	3089	60.8203	9.3938	-2.6948	Down	0	0	gi|432854560|ref|XP_004067961.1|	PREDICTED: dipeptidyl peptidase 9-like [Oryzias latipes]	gi|432854559|ref|XM_004067913.1|	PREDICTED: Oryzias latipes dipeptidyl peptidase 9-like (LOC101166542), mRNA	sp|Q86TI2|DPP9_HUMAN	Dipeptidyl peptidase 9 OS=Homo sapiens GN=DPP9 PE=1 SV=3	CC2154	COG1506	Dipeptidyl aminopeptidases/acylaminoacyl-peptidases	K08656	dipeptidyl-peptidase 9 [EC:3.4.14.5]
CL2773.Contig1_All	3862	3.7047	63.8958	4.1083	Up	0	0	gi|432949464|ref|XP_004084223.1|	PREDICTED: prostaglandin F2 receptor negative regulator-like, partial [Oryzias latipes]	gi|432949463|ref|XM_004084175.1|	PREDICTED: Oryzias latipes prostaglandin F2 receptor negative regulator-like (LOC101155898), partial mRNA	sp|Q9P2B2|FPRP_HUMAN	Prostaglandin F2 receptor negative regulator OS=Homo sapiens GN=PTGFRN PE=1 SV=2	--	--	--	K06729	prostaglandin F2 receptor negative regulator
CL2854.Contig4_All	3673	158.156	1.959	-6.3351	Down	0	0	gi|432926114|ref|XP_004080836.1|	PREDICTED: uncharacterized protein LOC101171115 [Oryzias latipes]	gi|432926113|ref|XM_004080788.1|	PREDICTED: Oryzias latipes uncharacterized LOC101171115 (LOC101171115), mRNA	--	--	--	--	--	--	--
CL2900.Contig1_All	1149	240.533	12.8839	-4.2226	Down	0	0	gi|432889326|ref|XP_004075221.1|	PREDICTED: calpain small subunit 1-like isoform 1 [Oryzias latipes] >gi|432889328|ref|XP_004075222.1| PREDICTED: calpain small subunit 1-like isoform 2 [Oryzias latipes]	gi|432889325|ref|XM_004075173.1|	PREDICTED: Oryzias latipes calpain small subunit 1-like, transcript variant 1 (LOC101165329), mRNA	sp|P04574|CPNS1_PIG	Calpain small subunit 1 OS=Sus scrofa GN=CAPNS1 PE=1 SV=1	--	--	--	K08583	calpain, small subunit 1
CL2913.Contig2_All	2349	13.6148	79.6171	2.5479	Up	0	0	gi|432938689|ref|XP_004082546.1|	PREDICTED: uncharacterized protein LOC101167913 [Oryzias latipes]	gi|432938688|ref|XM_004082498.1|	PREDICTED: Oryzias latipes uncharacterized LOC101167913 (LOC101167913), mRNA	sp|Q28C41|VEZA_XENTR	Vezatin OS=Xenopus tropicalis GN=vezt PE=2 SV=1	--	--	--	K08627	a disintegrin and metalloproteinase with thrombospondin motifs 13 [EC:3.4.24.-]
CL2915.Contig1_All	2472	0.3143	234.625	9.544	Up	0	0	gi|432853080|ref|XP_004067530.1|	PREDICTED: Y+L amino acid transporter 2-like [Oryzias latipes]	gi|432853079|ref|XM_004067482.1|	PREDICTED: Oryzias latipes Y+L amino acid transporter 2-like (LOC101174987), mRNA	sp|Q59I64|YLAT2_DANRE	Y+L amino acid transporter 2 OS=Danio rerio GN=slc7a6 PE=2 SV=1	alr1519	COG0531	Amino acid transporters	K13872	solute carrier family 7 (L-type amino acid transporter), member 6
CL2966.Contig2_All	1963	33.4086	0	-15.0279	Down	0	0	gi|432917964|ref|XP_004079585.1|	PREDICTED: uncharacterized protein LOC101168493 [Oryzias latipes]	gi|432917963|ref|XM_004079537.1|	PREDICTED: Oryzias latipes uncharacterized LOC101168493 (LOC101168493), mRNA	sp|Q9BRS8|LARP6_HUMAN	La-related protein 6 OS=Homo sapiens GN=LARP6 PE=1 SV=1	--	--	--	K15191	La-related protein 7
CL3017.Contig2_All	1476	1.0527	125.269	6.8948	Up	0	0	gi|348520213|ref|XP_003447623.1|	PREDICTED: dual specificity testis-specific protein kinase 2-like [Oreochromis niloticus]	gi|432920608|ref|XM_004079920.1|	PREDICTED: Oryzias latipes dual specificity testis-specific protein kinase 1-like (LOC101172935), mRNA	sp|Q96S53|TESK2_HUMAN	Dual specificity testis-specific protein kinase 2 OS=Homo sapiens GN=TESK2 PE=1 SV=1	YAR019c	COG0515	Serine/threonine protein kinase	K08841	testis-specific kinase 1 [EC:2.7.12.1]
CL3047.Contig1_All	3705	4.7703	143.442	4.9102	Up	0	0	gi|432871152|ref|XP_004071858.1|	PREDICTED: uncharacterized protein LOC101158280 [Oryzias latipes]	gi|432871151|ref|XM_004071810.1|	PREDICTED: Oryzias latipes uncharacterized LOC101158280 (LOC101158280), mRNA	sp|P60852|ZP1_HUMAN	Zona pellucida sperm-binding protein 1 OS=Homo sapiens GN=ZP1 PE=2 SV=1	--	--	--	K05626	atrophin-1 (dentatorubral-pallidoluysian atrophy protein)
CL3102.Contig2_All	2521	2.1571	97.7437	5.5018	Up	0	0	gi|432942118|ref|XP_004082968.1|	PREDICTED: GAS2-like protein 3-like [Oryzias latipes]	gi|432942117|ref|XM_004082920.1|	PREDICTED: Oryzias latipes GAS2-like protein 3-like (LOC101175284), mRNA	sp|Q3UWW6|GA2L3_MOUSE	GAS2-like protein 3 OS=Mus musculus GN=Gas2l3 PE=2 SV=1	Rv3876	COG0455	ATPases involved in chromosome partitioning	K13911	basic salivary proline-rich protein 1/2
CL3107.Contig2_All	973	207.725	21.0334	-3.3039	Down	0	0	gi|295901563|dbj|BAJ07298.1|	classical MHC class I molecule, alpha-chain [Oryzias latipes]	gi|295901562|dbj|AB451000.1|	Oryzias latipes Orla-UBA mRNA for classical MHC class I molecule, alpha-chain, complete cds, strain: AA2	sp|O19477|HMR1_RAT	Major histocompatibility complex class I-related gene protein OS=Rattus norvegicus GN=Mr1 PE=2 SV=2	--	--	--	K06751	major histocompatibility complex, class I
CL3107.Contig3_All	1373	531.401	114.22	-2.218	Down	0	0	gi|295901550|dbj|BAJ07292.1|	classical MHC class I molecule, alpha-chain [Oryzias latipes]	gi|157311696|ref|NM_001105103.1|	Oryzias latipes Mhc class I A (orla-uaa), mRNA >gi|4803839|dbj|AB026977.1| Oryzias latipes mRNA for Mhc class I A, complete cds	sp|P15979|HA1F_CHICK	Class I histocompatibility antigen, F10 alpha chain OS=Gallus gallus PE=2 SV=1	--	--	--	K06751	major histocompatibility complex, class I
CL3113.Contig1_All	1348	93.7473	285.048	1.6044	Up	0	0	gi|432929669|ref|XP_004081219.1|	PREDICTED: retinol dehydrogenase 12-like [Oryzias latipes]	gi|432929668|ref|XM_004081171.1|	PREDICTED: Oryzias latipes retinol dehydrogenase 12-like (LOC101168330), mRNA	sp|Q96NR8|RDH12_HUMAN	Retinol dehydrogenase 12 OS=Homo sapiens GN=RDH12 PE=1 SV=3	MT0074	COG1028	Dehydrogenases with different specificities (related to short-chain alcohol dehydrogenases)	K11153	retinol dehydrogenase 12 [EC:1.1.1.-]
CL3131.Contig4_All	3829	5.3597	71.609	3.7399	Up	0	0	gi|432916096|ref|XP_004079290.1|	PREDICTED: serine/threonine-protein kinase PLK3-like [Oryzias latipes]	gi|432916095|ref|XM_004079242.1|	PREDICTED: Oryzias latipes serine/threonine-protein kinase PLK3-like (LOC101155385), mRNA	sp|Q9R011|PLK3_RAT	Serine/threonine-protein kinase PLK3 OS=Rattus norvegicus GN=Plk3 PE=1 SV=2	ECU01g0630	COG0515	Serine/threonine protein kinase	K08862	polo-like kinase 3 [EC:2.7.11.21]
CL3133.Contig2_All	2101	31.245	0.0842	-8.5356	Down	0	0	gi|157311691|ref|NP_001098570.1|	cytochrome P450 11beta [Oryzias latipes] >gi|34787272|dbj|BAC87755.1| cytochrome P450 11beta [Oryzias latipes]	gi|157311690|ref|NM_001105100.1|	Oryzias latipes cytochrome P450 11beta (cyp11b), mRNA >gi|34787271|dbj|AB105880.1| Oryzias latipes CYP 11B mRNA for cytochrome P450 11beta, complete cds	sp|Q92104|CP11B_LITCT	Cytochrome P450 11B, mitochondrial OS=Lithobates catesbeiana GN=CYP11B PE=2 SV=1	VNG0422G	COG2124	Cytochrome P450	K00498	cytochrome P450, family 11, subfamily A (cholesterol monooxygenase (side-chain-cleaving)) [EC:1.14.15.6]
CL3153.Contig1_All	5000	12.4688	78.2762	2.6503	Up	0	0	gi|432924366|ref|XP_004080592.1|	PREDICTED: myosin light chain kinase, smooth muscle-like [Oryzias latipes]	gi|432923362|ref|XM_004080390.1|	PREDICTED: Oryzias latipes bifunctional coenzyme A synthase-like (LOC101173746), mRNA	sp|Q28824|MYLK_BOVIN	Myosin light chain kinase, smooth muscle OS=Bos taurus GN=MYLK PE=1 SV=1	SPAC14C4.03	COG0515	Serine/threonine protein kinase	K02318	phosphopantetheine adenylyltransferase / dephospho-CoA kinase [EC:2.7.7.3 2.7.1.24]
CL317.Contig3_All	1727	176.037	48.9381	-1.8469	Down	0	0	gi|432864509|ref|XP_004070328.1|	PREDICTED: keratin, type I cytoskeletal 18-like [Oryzias latipes]	gi|432864508|ref|XM_004070280.1|	PREDICTED: Oryzias latipes keratin, type I cytoskeletal 18-like (LOC101168952), mRNA	sp|Q7ZTS4|K1C18_DANRE	Keratin, type I cytoskeletal 18 OS=Danio rerio GN=krt18 PE=1 SV=2	CAC1751	COG1196	Chromosome segregation ATPases	K07604	type I keratin, acidic
CL3215.Contig3_All	4576	9.2242	40.5992	2.138	Up	0	0	gi|432851152|ref|XP_004066881.1|	PREDICTED: histone-lysine N-methyltransferase SUV420H1-like [Oryzias latipes]	gi|432851151|ref|XM_004066833.1|	PREDICTED: Oryzias latipes histone-lysine N-methyltransferase SUV420H1-like (LOC101156070), mRNA	sp|Q5U3H2|SV421_DANRE	Histone-lysine N-methyltransferase SUV420H1 OS=Danio rerio GN=suv420h1 PE=2 SV=2	--	--	--	K11429	histone-lysine N-methyltransferase SUV420H [EC:2.1.1.43]
CL3236.Contig1_All	2665	1.4818	267.361	7.4953	Up	0	0	gi|47213312|emb|CAF89670.1|	unnamed protein product [Tetraodon nigroviridis]	--	--	sp|Q8C7E7|STBD1_MOUSE	Starch-binding domain-containing protein 1 OS=Mus musculus GN=Stbd1 PE=1 SV=1	--	--	--	--	--
CL3249.Contig1_All	1785	43.341	0.8921	-5.6024	Down	0	0	gi|432873670|ref|XP_004072332.1|	PREDICTED: sperm flagellar protein 2-like [Oryzias latipes]	gi|432873669|ref|XM_004072284.1|	PREDICTED: Oryzias latipes sperm flagellar protein 2-like (LOC101158702), mRNA	sp|Q9R095|SPEF2_RAT	Sperm flagellar protein 2 OS=Rattus norvegicus GN=Spef2 PE=2 SV=2	--	--	--	--	--
CL327.Contig6_All	1583	111.075	16.1697	-2.7802	Down	0	0	gi|432940838|ref|XP_004082732.1|	PREDICTED: creatine kinase B-type-like [Oryzias latipes]	gi|432940837|ref|XM_004082684.1|	PREDICTED: Oryzias latipes creatine kinase B-type-like (LOC101174062), mRNA	sp|P05122|KCRB_CHICK	Creatine kinase B-type OS=Gallus gallus GN=CKB PE=1 SV=1	CAC3190	COG3869	Arginine kinase	K00933	creatine kinase [EC:2.7.3.2]
CL3284.Contig1_All	1211	2.1918	15441.6	12.7824	Up	0	0	gi|432889056|ref|XP_004075123.1|	PREDICTED: uncharacterized protein LOC101159838 isoform 1 [Oryzias latipes]	gi|432889055|ref|XM_004075075.1|	PREDICTED: Oryzias latipes uncharacterized LOC101159838, transcript variant 1 (LOC101159838), mRNA	sp|Q6PDK2|MLL2_MOUSE	Histone-lysine N-methyltransferase MLL2 OS=Mus musculus GN=Mll2 PE=1 SV=2	--	--	--	K14972	PAX-interacting protein 1
CL3286.Contig4_All	1912	45.1347	0.3085	-7.1928	Down	0	0	gi|301624874|ref|XP_002941723.1|	PREDICTED: hypothetical protein LOC100488485 [Xenopus (Silurana) tropicalis]	gi|154183793|gb|EF594310.1|	Astatotilapia burtoni clone BAC 170E12 Hoxba gene cluster, complete sequence	--	--	--	--	--	--	--
CL3290.Contig2_All	909	260.311	0.1298	-10.9697	Down	0	0	gi|432963770|ref|XP_004086828.1|	PREDICTED: TATA-box-binding protein-like [Oryzias latipes]	gi|432963769|ref|XM_004086780.1|	PREDICTED: Oryzias latipes TATA-box-binding protein-like (LOC101174576), mRNA	sp|O13270|TBP_CHICK	TATA-box-binding protein OS=Gallus gallus GN=TBP PE=2 SV=1	YER148w	COG2101	TATA-box binding protein (TBP), component of TFIID and TFIIIB	K03120	transcription initiation factor TFIID TATA-box-binding protein
CL3345.Contig17_All	8493	17.3416	2.9514	-2.5548	Down	0	0	gi|348503660|ref|XP_003439382.1|	PREDICTED: sickle tail protein-like [Oreochromis niloticus]	gi|432930137|ref|XM_004081291.1|	PREDICTED: Oryzias latipes sickle tail protein homolog (LOC101158314), mRNA	sp|Q5T5P2|SKT_HUMAN	Sickle tail protein homolog OS=Homo sapiens GN=KIAA1217 PE=1 SV=2	SPAC821.04c	COG5260	DNA polymerase sigma	K13291	terminal uridylyltransferase [EC:2.7.7.52]
CL3466.Contig3_All	6234	1.267	20.2366	3.9975	Up	0	0	gi|432889294|ref|XP_004075205.1|	PREDICTED: probable phospholipid-transporting ATPase IC-like [Oryzias latipes]	gi|432889293|ref|XM_004075157.1|	PREDICTED: Oryzias latipes probable phospholipid-transporting ATPase IC-like (LOC101161426), mRNA	sp|O43520|AT8B1_HUMAN	Probable phospholipid-transporting ATPase IC OS=Homo sapiens GN=ATP8B1 PE=1 SV=3	YAL026c	COG0474	Cation transport ATPase	K01530	phospholipid-translocating ATPase [EC:3.6.3.1]
CL349.Contig1_All	2327	11.9352	150.373	3.6553	Up	0	0	gi|432913180|ref|XP_004078945.1|	PREDICTED: ATP-dependent DNA helicase PIF1-like [Oryzias latipes]	gi|432913179|ref|XM_004078897.1|	PREDICTED: Oryzias latipes ATP-dependent DNA helicase PIF1-like (LOC101166662), mRNA	sp|Q7ZV90|PIF1_DANRE	ATP-dependent DNA helicase PIF1 OS=Danio rerio GN=pif1 PE=2 SV=1	SPBC887.14c	COG0507	ATP-dependent exoDNAse (exonuclease V), alpha subunit - helicase superfamily I member	K15255	ATP-dependent DNA helicase PIF1 [EC:3.6.4.12]
CL34.Contig13_All	4057	31.3883	1.6282	-4.2689	Down	0	0	gi|432877089|ref|XP_004073101.1|	PREDICTED: cohesin subunit SA-1-like [Oryzias latipes]	gi|432877088|ref|XM_004073053.1|	PREDICTED: Oryzias latipes cohesin subunit SA-1-like (LOC101173396), mRNA	sp|Q9D3E6|STAG1_MOUSE	Cohesin subunit SA-1 OS=Mus musculus GN=Stag1 PE=1 SV=3	SPAC17H9.20	COG5537	Cohesin	K06671	cohesin complex subunit SA-1/2
CL3531.Contig2_All	1122	68.2014	0.5257	-7.0194	Down	0	0	gi|432925228|ref|XP_004080707.1|	PREDICTED: uncharacterized protein C7orf62 homolog [Oryzias latipes]	gi|432925227|ref|XM_004080659.1|	PREDICTED: Oryzias latipes uncharacterized LOC101158394 (LOC101158394), mRNA	sp|Q9D5W8|CG062_MOUSE	Uncharacterized protein C7orf62 homolog OS=Mus musculus PE=2 SV=1	--	--	--	--	--
CL3640.Contig4_All	3427	49.6833	10.6013	-2.2285	Down	0	0	gi|432917317|ref|XP_004079505.1|	PREDICTED: NAD kinase-like [Oryzias latipes]	gi|432917316|ref|XM_004079457.1|	PREDICTED: Oryzias latipes NAD kinase-like (LOC101167825), mRNA	sp|P58058|NADK_MOUSE	NAD kinase OS=Mus musculus GN=Nadk PE=1 SV=2	SPAC3H5.11	COG0061	Predicted sugar kinase	K00858	NAD+ kinase [EC:2.7.1.23]
CL3646.Contig1_All	5418	201.913	0.5987	-8.3977	Down	0	0	gi|432862957|ref|XP_004069956.1|	PREDICTED: LOW QUALITY PROTEIN: dynein heavy chain 5, axonemal-like [Oryzias latipes]	gi|432862956|ref|XM_004069908.1|	PREDICTED: Oryzias latipes dynein heavy chain 5, axonemal-like (LOC101171908), mRNA	sp|Q8TE73|DYH5_HUMAN	Dynein heavy chain 5, axonemal OS=Homo sapiens GN=DNAH5 PE=1 SV=3	YKR054c	COG5245	Dynein, heavy chain	K10408	dynein heavy chain, axonemal
CL3650.Contig1_All	2922	226.145	6.7214	-5.0723	Down	0	0	gi|432866553|ref|XP_004070860.1|	PREDICTED: glucose-6-phosphate 1-dehydrogenase-like, partial [Oryzias latipes]	gi|432866552|ref|XM_004070812.1|	PREDICTED: Oryzias latipes glucose-6-phosphate 1-dehydrogenase-like (LOC101158357), partial mRNA	sp|P54996|G6PD_TAKRU	Glucose-6-phosphate 1-dehydrogenase OS=Takifugu rubripes GN=g6pd PE=3 SV=1	YNL241c	COG0364	Glucose-6-phosphate 1-dehydrogenase	K00036	glucose-6-phosphate 1-dehydrogenase [EC:1.1.1.49]
CL3653.Contig2_All	5232	1.7447	314.619	7.4945	Up	0	0	gi|432849077|ref|XP_004066521.1|	PREDICTED: alpha-2-macroglobulin-like protein 1-like [Oryzias latipes]	gi|432849076|ref|XM_004066473.1|	PREDICTED: Oryzias latipes alpha-2-macroglobulin-like protein 1-like (LOC101161298), mRNA	sp|A8K2U0|A2ML1_HUMAN	Alpha-2-macroglobulin-like protein 1 OS=Homo sapiens GN=A2ML1 PE=1 SV=3	SMb21298	COG2373	Large extracellular alpha-helical protein	K03910	alpha-2-macroglobulin
CL3656.Contig2_All	6082	28.6974	5.3916	-2.4121	Down	0	0	gi|432934433|ref|XP_004081940.1|	PREDICTED: bromodomain adjacent to zinc finger domain protein 2B-like [Oryzias latipes]	gi|432934432|ref|XM_004081892.1|	PREDICTED: Oryzias latipes bromodomain adjacent to zinc finger domain protein 2B-like (LOC101174472), mRNA	sp|Q9UIF8|BAZ2B_HUMAN	Bromodomain adjacent to zinc finger domain protein 2B OS=Homo sapiens GN=BAZ2B PE=1 SV=3	SPAC1952.05	COG5076	Transcription factor involved in chromatin remodeling, contains bromodomain	K15224	bromodomain adjacent to zinc finger domain protein 2A
CL3764.Contig2_All	4217	28.6775	0.0839	-8.417	Down	0	0	gi|432911090|ref|XP_004078588.1|	PREDICTED: DC-STAMP domain-containing protein 1-like [Oryzias latipes]	gi|432911089|ref|XM_004078540.1|	PREDICTED: Oryzias latipes DC-STAMP domain-containing protein 1-like (LOC101171861), mRNA	sp|Q5T197|DCST1_HUMAN	DC-STAMP domain-containing protein 1 OS=Homo sapiens GN=DCST1 PE=2 SV=1	--	--	--	K10955	intestinal mucin-2
CL3816.Contig6_All	6293	0.5041	13.9363	4.789	Up	0	0	gi|432864548|ref|XP_004070343.1|	PREDICTED: filamin-A-like isoform 2 [Oryzias latipes]	gi|432864547|ref|XM_004070295.1|	PREDICTED: Oryzias latipes filamin-A-like, transcript variant 2 (LOC101173301), mRNA	sp|P21333|FLNA_HUMAN	Filamin-A OS=Homo sapiens GN=FLNA PE=1 SV=4	SPAC15A10.08	COG5069	Ca2+-binding actin-bundling protein fimbrin/plastin (EF-Hand superfamily)	K04437	filamin
CL3835.Contig1_All	7650	548.999	132.859	-2.0469	Down	0	0	gi|432953239|ref|XP_004085315.1|	PREDICTED: zinc finger protein 709-like, partial [Oryzias latipes]	gi|432926801|ref|XR_177566.1|	PREDICTED: Oryzias latipes uncharacterized LOC101174870 (LOC101174870), misc_RNA	--	--	--	--	--	--	--
CL3835.Contig2_All	8199	609.225	94.2259	-2.6928	Down	0	0	gi|432892528|ref|XP_004075825.1|	PREDICTED: uncharacterized protein LOC101156909 [Oryzias latipes]	gi|390190120|dbj|AP012482.1|	Oryzias latipes DNA, BAC clone: ola1-011L11, complete sequence	sp|P98088|MUC5A_HUMAN	Mucin-5AC (Fragments) OS=Homo sapiens GN=MUC5AC PE=1 SV=3	--	--	--	--	--
CL3835.Contig3_All	5418	573.98	79.8462	-2.8457	Down	0	0	gi|432892528|ref|XP_004075825.1|	PREDICTED: uncharacterized protein LOC101156909 [Oryzias latipes]	gi|432926801|ref|XR_177566.1|	PREDICTED: Oryzias latipes uncharacterized LOC101174870 (LOC101174870), misc_RNA	--	--	--	--	--	--	--
CL3843.Contig1_All	1262	97.8273	0.0467	-11.0326	Down	0	0	gi|432894165|ref|XP_004075937.1|	PREDICTED: uncharacterized protein LOC101167312 [Oryzias latipes]	gi|432867122|ref|XM_004070991.1|	PREDICTED: Oryzias latipes arf-GAP with coiled-coil, ANK repeat and PH domain-containing protein 3-like (LOC101161486), mRNA	sp|Q967Z0|MYSP_DERFA	Paramyosin (Fragment) OS=Dermatophagoides farinae PE=1 SV=1	AF1032	COG0419	ATPase involved in DNA repair	K10352	myosin heavy chain
CL3847.Contig1_All	4195	46.8068	0.239	-7.6136	Down	0	0	gi|328780007|ref|XP_001120388.2|	PREDICTED: major antigen [Apis mellifera]	gi|62122582|dbj|AB183488.1|	Oryzias latipes DNA, MHC class I region, strain: HNI	sp|Q02224|CENPE_HUMAN	Centromere-associated protein E OS=Homo sapiens GN=CENPE PE=1 SV=2	AF1032	COG0419	ATPase involved in DNA repair	K11498	centromeric protein E
CL387.Contig3_All	3598	92.4669	36.5214	-1.3402	Down	0	0	gi|432862331|ref|XP_004069802.1|	PREDICTED: alanine--tRNA ligase, cytoplasmic-like [Oryzias latipes]	gi|432862330|ref|XM_004069754.1|	PREDICTED: Oryzias latipes alanine--tRNA ligase, cytoplasmic-like (LOC101155026), mRNA	sp|Q8BGQ7|SYAC_MOUSE	Alanine--tRNA ligase, cytoplasmic OS=Mus musculus GN=Aars PE=1 SV=1	YOR335c	COG0013	Alanyl-tRNA synthetase	K01872	alanyl-tRNA synthetase [EC:6.1.1.7]
CL3917.Contig2_All	3959	49.6951	4.5586	-3.4464	Down	0	0	gi|432916583|ref|XP_004079349.1|	PREDICTED: semaphorin-4E-like [Oryzias latipes]	gi|432916582|ref|XM_004079301.1|	PREDICTED: Oryzias latipes semaphorin-4E-like (LOC101170303), mRNA	sp|Q9YHX4|SEM4E_DANRE	Semaphorin-4E OS=Danio rerio GN=sema4e PE=2 SV=1	--	--	--	K06521	semaphorin 4
CL3974.Contig1_All	1681	73.1736	9.052	-3.015	Down	0	0	gi|432885045|ref|XP_004074630.1|	PREDICTED: UV excision repair protein RAD23 homolog B-like [Oryzias latipes]	gi|432885044|ref|XM_004074582.1|	PREDICTED: Oryzias latipes UV excision repair protein RAD23 homolog B-like (LOC101174117), mRNA	sp|P54728|RD23B_MOUSE	UV excision repair protein RAD23 homolog B OS=Mus musculus GN=Rad23b PE=1 SV=2	SPBC2D10.12	COG5272	Ubiquitin	K10839	UV excision repair protein RAD23
CL3999.Contig4_All	4218	38.7086	1.1326	-5.0949	Down	0	0	gi|410930642|ref|XP_003978707.1|	PREDICTED: AP-2 complex subunit alpha-2-like [Takifugu rubripes]	gi|432958948|ref|XM_004086076.1|	PREDICTED: Oryzias latipes AP-2 complex subunit alpha-2-like (LOC101164872), mRNA	sp|P17427|AP2A2_MOUSE	AP-2 complex subunit alpha-2 OS=Mus musculus GN=Ap2a2 PE=1 SV=2	Cgl1939	COG0532	Translation initiation factor 2 (IF-2; GTPase)	K11824	AP-2 complex subunit alpha
CL4049.Contig1_All	2179	0	68.8578	16.0713	Up	0	0	gi|432962496|ref|XP_004086698.1|	PREDICTED: syntabulin-like [Oryzias latipes]	gi|432962495|ref|XM_004086650.1|	PREDICTED: Oryzias latipes syntabulin-like (LOC101155835), mRNA	sp|Q9NX95|SYBU_HUMAN	Syntabulin OS=Homo sapiens GN=SYBU PE=1 SV=2	--	--	--	--	--
CL4057.Contig5_All	5177	0.4377	27.5696	5.977	Up	0	0	gi|410925614|ref|XP_003976275.1|	PREDICTED: leucine-rich repeat-containing protein 16B-like, partial [Takifugu rubripes]	gi|432915292|ref|XM_004079116.1|	PREDICTED: Oryzias latipes leucine-rich repeat-containing protein 16B-like (LOC101164435), mRNA	sp|Q5XHY1|LR16B_RAT	Leucine-rich repeat-containing protein 16B OS=Rattus norvegicus GN=Lrrc16b PE=2 SV=2	--	--	--	K11147	dehydrogenase/reductase SDR family member 4 [EC:1.1.-.-]
CL4088.Contig2_All	6619	22.3884	3.8582	-2.5368	Down	0	0	gi|432858177|ref|XP_004068830.1|	PREDICTED: NFX1-type zinc finger-containing protein 1-like [Oryzias latipes]	gi|432858176|ref|XM_004068782.1|	PREDICTED: Oryzias latipes NFX1-type zinc finger-containing protein 1-like (LOC101166468), mRNA	sp|Q8R151|ZNFX1_MOUSE	NFX1-type zinc finger-containing protein 1 OS=Mus musculus GN=Znfx1 PE=2 SV=3	SPCC1739.03	COG1112	Superfamily I DNA and RNA helicases and helicase subunits	K12874	intron-binding protein aquarius
CL4089.Contig4_All	4702	11.8684	50.2232	2.0812	Up	0	0	gi|432851718|ref|XP_004067050.1|	PREDICTED: LOW QUALITY PROTEIN: importin-7-like [Oryzias latipes]	gi|432851717|ref|XM_004067002.1|	PREDICTED: Oryzias latipes importin-7-like (LOC101159332), mRNA	sp|O95373|IPO7_HUMAN	Importin-7 OS=Homo sapiens GN=IPO7 PE=1 SV=1	SPCC550.11	COG5656	Importin, protein involved in nuclear import	K11853	ubiquitin carboxyl-terminal hydrolase 34 [EC:3.1.2.15]
CL4103.Contig1_All	7701	29.8855	0.3446	-6.4384	Down	0	0	gi|348533335|ref|XP_003454161.1|	PREDICTED: hypothetical protein LOC100708199 [Oreochromis niloticus]	gi|219567039|dbj|AB449232.1|	Oryzias curvinotus PSMB8 gene for proteasome subunit, beta type 8, mature proteasome subunit, beta type 8, complete cds, isolate: Ocur-CM16	sp|P10394|POL4_DROME	Retrovirus-related Pol polyprotein from transposon 412 OS=Drosophila melanogaster GN=POL PE=4 SV=1	YGR109w-b_2	COG2801	Transposase and inactivated derivatives	K04228	arginine vasopressin receptor 2
CL4104.Contig3_All	2301	193.487	0	-17.5619	Down	0	0	gi|432870731|ref|XP_004071820.1|	PREDICTED: kinesin-like protein KIF3A-like [Oryzias latipes]	gi|432870730|ref|XM_004071772.1|	PREDICTED: Oryzias latipes kinesin-like protein KIF3A-like (LOC101170096), mRNA	sp|Q9Y496|KIF3A_HUMAN	Kinesin-like protein KIF3A OS=Homo sapiens GN=KIF3A PE=1 SV=4	SPAC1834.07	COG5059	Kinesin-like protein	K10394	kinesin family member 3/17
CL411.Contig1_All	4284	372.871	3.5657	-6.7083	Down	0	0	gi|34365520|tpg|DAA01286.1|	TPA_exp: replicase/helicase/endonuclease [Danio rerio]	gi|432952934|ref|XM_004085203.1|	PREDICTED: Oryzias latipes uncharacterized LOC101169413 (LOC101169413), mRNA	sp|Q9H611|PIF1_HUMAN	ATP-dependent DNA helicase PIF1 OS=Homo sapiens GN=PIF1 PE=1 SV=2	SPBC887.14c	COG0507	ATP-dependent exoDNAse (exonuclease V), alpha subunit - helicase superfamily I member	K15255	ATP-dependent DNA helicase PIF1 [EC:3.6.4.12]
CL4142.Contig1_All	829	32.9554	468.982	3.8309	Up	0	0	gi|348523684|ref|XP_003449353.1|	PREDICTED: hypothetical protein LOC100702017 [Oreochromis niloticus]	gi|77993065|emb|CT027994.2|	M.spretus DNA sequence from clone XX-CH35_17P24 on chromosome 7, complete sequence	sp|Q54IN6|Y8028_DICDI	Uncharacterized protein DDB_G0288629 OS=Dictyostelium discoideum GN=DDB_G0288629 PE=4 SV=1	YLR175w	COG0130	Pseudouridine synthase	K12824	transcription elongation regulator 1
CL4243.Contig3_All	2680	59.8598	5.7658	-3.376	Down	0	0	gi|432867352|ref|XP_004071149.1|	PREDICTED: tetratricopeptide repeat protein 30A-like [Oryzias latipes]	gi|432867351|ref|XM_004071101.1|	PREDICTED: Oryzias latipes tetratricopeptide repeat protein 30A-like (LOC101171914), mRNA	sp|A7YE96|TT30A_DANRE	Tetratricopeptide repeat protein 30A OS=Danio rerio GN=ttc30a PE=2 SV=2	CAC0415	COG0457	FOG: TPR repeat	K13172	serine/arginine repetitive matrix protein 2
CL4250.Contig1_All	4787	67.8094	21.4624	-1.6597	Down	0	0	gi|432964115|ref|XP_004086861.1|	PREDICTED: MMS19 nucleotide excision repair protein homolog [Oryzias latipes]	gi|432964114|ref|XM_004086813.1|	PREDICTED: Oryzias latipes MMS19 nucleotide excision repair protein homolog (LOC101163725), mRNA	sp|E7FBU4|MMS19_DANRE	MMS19 nucleotide excision repair protein homolog OS=Danio rerio GN=mms19 PE=3 SV=1	Rv3876	COG0455	ATPases involved in chromosome partitioning	K15075	DNA repair/transcription protein MET18/MMS19
CL4254.Contig3_All	2302	1.6874	73.6077	5.447	Up	0	0	gi|432916796|ref|XP_004079388.1|	PREDICTED: kinesin-like protein KIF2C-like [Oryzias latipes]	gi|432916795|ref|XM_004079340.1|	PREDICTED: Oryzias latipes kinesin-like protein KIF2C-like (LOC101159137), mRNA	sp|Q922S8|KIF2C_MOUSE	Kinesin-like protein KIF2C OS=Mus musculus GN=Kif2c PE=1 SV=1	ECU11g0470	COG5059	Kinesin-like protein	K10393	kinesin family member 2/24
CL4269.Contig1_All	1522	0.0425	108.114	11.3128	Up	0	0	gi|432930269|ref|XP_004081404.1|	PREDICTED: uncharacterized protein LOC101174543 [Oryzias latipes]	gi|432930268|ref|XM_004081356.1|	PREDICTED: Oryzias latipes uncharacterized LOC101174543 (LOC101174543), mRNA	--	--	--	--	--	--	--
CL4269.Contig2_All	1663	0	85.0807	16.3765	Up	0	0	gi|432930269|ref|XP_004081404.1|	PREDICTED: uncharacterized protein LOC101174543 [Oryzias latipes]	gi|432930268|ref|XM_004081356.1|	PREDICTED: Oryzias latipes uncharacterized LOC101174543 (LOC101174543), mRNA	--	--	--	--	--	--	--
CL4304.Contig2_All	2673	135.873	42.9375	-1.6619	Down	0	0	gi|432925896|ref|XP_004080767.1|	PREDICTED: protein HID1-like isoform 1 [Oryzias latipes]	gi|432925895|ref|XM_004080719.1|	PREDICTED: Oryzias latipes protein HID1-like, transcript variant 1 (LOC101175356), mRNA	sp|Q8IV36|HID1_HUMAN	Protein HID1 OS=Homo sapiens GN=HID1 PE=1 SV=1	--	--	--	--	--
CL4352.Contig2_All	1671	62.9185	1.9765	-4.9925	Down	0	0	gi|432942796|ref|XP_004083077.1|	PREDICTED: N-acyl-phosphatidylethanolamine-hydrolyzing phospholipase D-like [Oryzias latipes]	gi|432942795|ref|XM_004083029.1|	PREDICTED: Oryzias latipes N-acyl-phosphatidylethanolamine-hydrolyzing phospholipase D-like (LOC101162968), mRNA	sp|Q6IQ20|NAPEP_HUMAN	N-acyl-phosphatidylethanolamine-hydrolyzing phospholipase D OS=Homo sapiens GN=NAPEPLD PE=1 SV=2	YPO1228	COG2220	Predicted Zn-dependent hydrolases of the beta-lactamase fold	K13985	N-acyl-phosphatidylethanolamine-hydrolyzing phospholipase D [EC:3.1.4.54]
CL4356.Contig1_All	2907	0.2004	27.6531	7.1084	Up	0	0	gi|268376498|gb|ACZ04974.1|	transforming growth factor alpha [Xiphophorus maculatus]	gi|268376497|gb|GU144294.1|	Xiphophorus maculatus transforming growth factor alpha (Tgfa) mRNA, partial cds	sp|Q06922|TGFA_PIG	Protransforming growth factor alpha OS=Sus scrofa GN=TGFA PE=2 SV=1	--	--	--	K08774	transforming growth factor, alpha
CL4405.Contig2_All	2445	262.082	2.7982	-6.5494	Down	0	0	gi|432952935|ref|XP_004085251.1|	PREDICTED: uncharacterized protein LOC101169413 [Oryzias latipes]	gi|432952934|ref|XM_004085203.1|	PREDICTED: Oryzias latipes uncharacterized LOC101169413 (LOC101169413), mRNA	sp|Q9JKL7|SREK1_RAT	Splicing regulatory glutamine/lysine-rich protein 1 OS=Rattus norvegicus GN=Srek1 PE=1 SV=1	--	--	--	K13172	serine/arginine repetitive matrix protein 2
CL4450.Contig2_All	1830	0.0708	39.8991	9.1384	Up	0	0	gi|3913355|sp|Q92087.1|CP19A_ORYLA	RecName: Full=Cytochrome P450 19A1; AltName: Full=Aromatase; AltName: Full=CYPXIX; AltName: Full=Cytochrome P-450AROM; AltName: Full=Estrogen synthase >gi|1167513|dbj|BAA11656.1| P-450 aromatase [Oryzias latipes] >gi|1786170|dbj|BAA11657.1| cytochrome P-450 aromatase [Oryzias latipes]	gi|1786171|dbj|D82968.1|ORZP450A	Oryzias latipes Ovarian Follicles mRNA for cytochrome P-450 aromatase, complete cds	sp|Q92087|CP19A_ORYLA	Cytochrome P450 19A1 OS=Oryzias latipes GN=cyp19a1 PE=2 SV=1	BH0579	COG2124	Cytochrome P450	K07434	cytochrome P450, family 19, subfamily A [EC:1.14.14.1]
CL4499.Contig1_All	6364	19.3486	0.0093	-11.0227	Down	0	0	gi|432866346|ref|XP_004070806.1|	PREDICTED: dynein heavy chain 7, axonemal-like [Oryzias latipes]	gi|432866345|ref|XM_004070758.1|	PREDICTED: Oryzias latipes dynein heavy chain 7, axonemal-like (LOC101164478), mRNA	sp|Q63170|DYH7_RAT	Dynein heavy chain 7, axonemal OS=Rattus norvegicus GN=Dnah7 PE=2 SV=2	YKR054c	COG5245	Dynein, heavy chain	K10408	dynein heavy chain, axonemal
CL4521.Contig2_All	2060	36.738	136.338	1.8918	Up	0	0	gi|432945238|ref|XP_004083501.1|	PREDICTED: protein disulfide-isomerase A6-like [Oryzias latipes]	gi|432945237|ref|XM_004083453.1|	PREDICTED: Oryzias latipes protein disulfide-isomerase A6-like (LOC101171545), mRNA	sp|Q63081|PDIA6_RAT	Protein disulfide-isomerase A6 OS=Rattus norvegicus GN=Pdia6 PE=1 SV=2	SPAC17H9.14c	COG0526	Thiol-disulfide isomerase and thioredoxins	K09584	protein disulfide-isomerase A6 [EC:5.3.4.1]
CL4640.Contig4_All	1836	54.69	0.1606	-8.4117	Down	0	0	gi|432936706|ref|XP_004082239.1|	PREDICTED: MAPK/MAK/MRK overlapping kinase-like [Oryzias latipes]	gi|432936705|ref|XM_004082191.1|	PREDICTED: Oryzias latipes MAPK/MAK/MRK overlapping kinase-like (LOC101173667), mRNA	sp|Q9UQ07|MOK_HUMAN	MAPK/MAK/MRK overlapping kinase OS=Homo sapiens GN=MOK PE=2 SV=1	SPAC1687.15	COG0515	Serine/threonine protein kinase	K08830	renal tumor antigen [EC:2.7.11.22]
CL4640.Contig5_All	1807	38.944	0.6854	-5.8283	Down	0	0	gi|432936706|ref|XP_004082239.1|	PREDICTED: MAPK/MAK/MRK overlapping kinase-like [Oryzias latipes]	gi|432936705|ref|XM_004082191.1|	PREDICTED: Oryzias latipes MAPK/MAK/MRK overlapping kinase-like (LOC101173667), mRNA	sp|Q9UQ07|MOK_HUMAN	MAPK/MAK/MRK overlapping kinase OS=Homo sapiens GN=MOK PE=2 SV=1	SPAC1687.15	COG0515	Serine/threonine protein kinase	K08830	renal tumor antigen [EC:2.7.11.22]
CL4655.Contig10_All	945	9.1115	343.385	5.236	Up	0	0	gi|156395354|ref|XP_001637076.1|	predicted protein [Nematostella vectensis] >gi|156224185|gb|EDO45013.1| predicted protein [Nematostella vectensis]	gi|432875500|ref|XM_004072825.1|	PREDICTED: Oryzias latipes actin, cytoplasmic 1-like (LOC101155523), mRNA	sp|A2BDB0|ACTG_XENLA	Actin, cytoplasmic 2 OS=Xenopus laevis GN=actg1 PE=2 SV=1	SPBC32H8.12c	COG5277	Actin and related proteins	K05692	actin beta/gamma 1
CL4655.Contig4_All	235	264.467	5109.29	4.272	Up	0	0	gi|432875501|ref|XP_004072873.1|	PREDICTED: actin, cytoplasmic 1-like [Oryzias latipes]	gi|432875500|ref|XM_004072825.1|	PREDICTED: Oryzias latipes actin, cytoplasmic 1-like (LOC101155523), mRNA	sp|Q00215|ACTC_STYPL	Actin, cytoplasmic OS=Styela plicata PE=3 SV=1	SPBC32H8.12c	COG5277	Actin and related proteins	K05692	actin beta/gamma 1
CL4655.Contig7_All	982	46.6757	1189.96	4.6721	Up	0	0	gi|432875501|ref|XP_004072873.1|	PREDICTED: actin, cytoplasmic 1-like [Oryzias latipes]	gi|432875500|ref|XM_004072825.1|	PREDICTED: Oryzias latipes actin, cytoplasmic 1-like (LOC101155523), mRNA	sp|Q93131|ACTC_BRAFL	Actin, cytoplasmic OS=Branchiostoma floridae PE=2 SV=1	SPBC32H8.12c	COG5277	Actin and related proteins	K05692	actin beta/gamma 1
CL4655.Contig8_All	3335	40.2219	313.709	2.9634	Up	0	0	gi|432847444|ref|XP_004066026.1|	PREDICTED: actin, cytoplasmic 2-like [Oryzias latipes]	gi|432847443|ref|XM_004065978.1|	PREDICTED: Oryzias latipes actin, cytoplasmic 2-like (LOC101168921), mRNA	sp|P79818|ACTB_ORYLA	Actin, cytoplasmic 1 OS=Oryzias latipes GN=actb PE=2 SV=2	SPBC32H8.12c	COG5277	Actin and related proteins	K05692	actin beta/gamma 1
CL4655.Contig9_All	969	35.0087	366.713	3.3889	Up	0	0	gi|432875501|ref|XP_004072873.1|	PREDICTED: actin, cytoplasmic 1-like [Oryzias latipes]	gi|432875500|ref|XM_004072825.1|	PREDICTED: Oryzias latipes actin, cytoplasmic 1-like (LOC101155523), mRNA	sp|P79818|ACTB_ORYLA	Actin, cytoplasmic 1 OS=Oryzias latipes GN=actb PE=2 SV=2	SPBC32H8.12c	COG5277	Actin and related proteins	K05692	actin beta/gamma 1
CL477.Contig3_All	1774	0.4014	47.2093	6.8779	Up	0	0	gi|432867145|ref|XP_004071049.1|	PREDICTED: calcium/calmodulin-dependent protein kinase type 1G-like [Oryzias latipes]	gi|432867144|ref|XM_004071001.1|	PREDICTED: Oryzias latipes calcium/calmodulin-dependent protein kinase type 1G-like (LOC101164726), mRNA	sp|Q91VB2|KCC1G_MOUSE	Calcium/calmodulin-dependent protein kinase type 1G OS=Mus musculus GN=Camk1g PE=1 SV=1	SPAC14C4.03	COG0515	Serine/threonine protein kinase	K08794	calcium/calmodulin-dependent protein kinase I [EC:2.7.11.17]
CL4848.Contig1_All	2906	58.769	8.3008	-2.8237	Down	0	0	gi|348527846|ref|XP_003451430.1|	PREDICTED: rab5 GDP/GTP exchange factor-like isoform 1 [Oreochromis niloticus]	gi|348527845|ref|XM_003451382.1|	PREDICTED: Oreochromis niloticus rab5 GDP/GTP exchange factor-like, transcript variant 1 (LOC100705438), mRNA	sp|Q9JM13|RABX5_MOUSE	Rab5 GDP/GTP exchange factor OS=Mus musculus GN=Rabgef1 PE=1 SV=1	SPBC800.05c	COG5023	Tubulin	K07374	tubulin alpha
CL4855.Contig1_All	1722	59.0249	3.7675	-3.9696	Down	0	0	gi|432853605|ref|XP_004067790.1|	PREDICTED: clusterin-associated protein 1 homolog [Oryzias latipes]	gi|432853604|ref|XM_004067742.1|	PREDICTED: Oryzias latipes clusterin-associated protein 1 homolog (LOC101161625), mRNA	sp|Q7ZVC2|CLUA1_DANRE	Clusterin-associated protein 1 homolog OS=Danio rerio GN=cluap1 PE=2 SV=2	YHR023w	COG5022	Myosin heavy chain	K14721	DNA-directed RNA polymerase III subunit RPC5
CL4937.Contig3_All	6781	19.0753	2.2527	-3.082	Down	0	0	gi|432922351|ref|XP_004080309.1|	PREDICTED: coiled-coil and C2 domain-containing protein 2A-like [Oryzias latipes]	gi|432856477|ref|XR_177366.1|	PREDICTED: Oryzias latipes coiled-coil and C2 domain-containing protein 2A-like (LOC101169598), misc_RNA	sp|Q8CFW7|C2D2A_MOUSE	Coiled-coil and C2 domain-containing protein 2A OS=Mus musculus GN=Cc2d2a PE=1 SV=1	--	--	--	K14721	DNA-directed RNA polymerase III subunit RPC5
CL4958.Contig1_All	4629	8.1676	42.8227	2.3904	Up	0	0	gi|432962534|ref|XP_004086717.1|	PREDICTED: uncharacterized protein LOC101162436 [Oryzias latipes]	gi|432962533|ref|XM_004086669.1|	PREDICTED: Oryzias latipes uncharacterized LOC101162436 (LOC101162436), mRNA	sp|Q9NYT6|ZN226_HUMAN	Zinc finger protein 226 OS=Homo sapiens GN=ZNF226 PE=1 SV=2	SPAC144.09c	COG5048	FOG: Zn-finger	K09228	KRAB domain-containing zinc finger protein
CL501.Contig10_All	887	0.219	124.074	9.1461	Up	0	0	gi|157278543|ref|NP_001098372.1|	uncharacterized protein LOC100125455 precursor [Oryzias latipes]	gi|433288781|ref|NM_001104755.2|	Oryzias latipes uncharacterized LOC100049341 (LOC100049341), mRNA	sp|P35085|CBPP_DICDI	Calcium-binding protein P OS=Dictyostelium discoideum GN=cbpP PE=2 SV=2	--	--	--	K03006	DNA-directed RNA polymerase II subunit RPB1 [EC:2.7.7.6]
CL501.Contig11_All	882	0.2202	133.337	9.242	Up	0	0	gi|190570196|ref|NP_001121983.1|	uncharacterized protein LOC100169838 precursor [Oryzias latipes]	gi|319996700|ref|NM_001201511.1|	Oryzias latipes FCG2 protein (fcg2), mRNA	sp|P56959|FUS_MOUSE	RNA-binding protein FUS OS=Mus musculus GN=Fus PE=2 SV=1	--	--	--	K13098	RNA-binding protein FUS
CL501.Contig12_All	866	0.5233	190.488	8.5078	Up	0	0	gi|157278543|ref|NP_001098372.1|	uncharacterized protein LOC100125455 precursor [Oryzias latipes]	gi|433288781|ref|NM_001104755.2|	Oryzias latipes uncharacterized LOC100049341 (LOC100049341), mRNA	sp|P35085|CBPP_DICDI	Calcium-binding protein P OS=Dictyostelium discoideum GN=cbpP PE=2 SV=2	--	--	--	K03006	DNA-directed RNA polymerase II subunit RPB1 [EC:2.7.7.6]
CL501.Contig13_All	861	0.0752	129.328	10.748	Up	0	0	gi|190570196|ref|NP_001121983.1|	uncharacterized protein LOC100169838 precursor [Oryzias latipes]	gi|319996700|ref|NM_001201511.1|	Oryzias latipes FCG2 protein (fcg2), mRNA	--	--	--	--	--	K13098	RNA-binding protein FUS
CL501.Contig1_All	905	0.8584	389.388	8.8253	Up	0	0	gi|5059101|gb|AAD38918.1|AF128821_1	unknown [Oryzias latipes]	gi|432862370|ref|XM_004069774.1|	PREDICTED: Oryzias latipes uncharacterized LOC100216002 (LOC100216002), mRNA	--	--	--	--	--	K13098	RNA-binding protein FUS
CL501.Contig2_All	782	0.2484	147.672	9.2155	Up	0	0	gi|432862369|ref|XP_004069821.1|	PREDICTED: uncharacterized protein LOC101159258 [Oryzias latipes]	gi|432862368|ref|XM_004069773.1|	PREDICTED: Oryzias latipes uncharacterized LOC101159258 (LOC101159258), mRNA	sp|P56959|FUS_MOUSE	RNA-binding protein FUS OS=Mus musculus GN=Fus PE=2 SV=1	--	--	--	K13098	RNA-binding protein FUS
CL501.Contig3_All	926	0.2097	119.485	9.1543	Up	0	0	gi|432862371|ref|XP_004069822.1|	PREDICTED: uncharacterized protein LOC100216002 [Oryzias latipes]	gi|432862370|ref|XM_004069774.1|	PREDICTED: Oryzias latipes uncharacterized LOC100216002 (LOC100216002), mRNA	sp|P56959|FUS_MOUSE	RNA-binding protein FUS OS=Mus musculus GN=Fus PE=2 SV=1	--	--	--	K13098	RNA-binding protein FUS
CL501.Contig4_All	767	0.6752	619.081	9.8406	Up	0	0	gi|432862369|ref|XP_004069821.1|	PREDICTED: uncharacterized protein LOC101159258 [Oryzias latipes]	gi|432862368|ref|XM_004069773.1|	PREDICTED: Oryzias latipes uncharacterized LOC101159258 (LOC101159258), mRNA	sp|P56959|FUS_MOUSE	RNA-binding protein FUS OS=Mus musculus GN=Fus PE=2 SV=1	--	--	--	K13098	RNA-binding protein FUS
CL501.Contig5_All	915	14.7167	2970.71	7.6572	Up	0	0	gi|432863955|ref|XP_004070205.1|	PREDICTED: uncharacterized protein LOC101173630 [Oryzias latipes]	gi|432862402|ref|XM_004069790.1|	PREDICTED: Oryzias latipes uncharacterized LOC101162755, transcript variant 3 (LOC101162755), mRNA	sp|P56959|FUS_MOUSE	RNA-binding protein FUS OS=Mus musculus GN=Fus PE=2 SV=1	--	--	--	K13098	RNA-binding protein FUS
CL501.Contig6_All	1040	26.1448	1279.32	5.6127	Up	0	0	gi|432862369|ref|XP_004069821.1|	PREDICTED: uncharacterized protein LOC101159258 [Oryzias latipes]	gi|432862368|ref|XM_004069773.1|	PREDICTED: Oryzias latipes uncharacterized LOC101159258 (LOC101159258), mRNA	sp|P56959|FUS_MOUSE	RNA-binding protein FUS OS=Mus musculus GN=Fus PE=2 SV=1	--	--	--	K13098	RNA-binding protein FUS
CL501.Contig7_All	743	0.2614	209.322	9.6452	Up	0	0	gi|432862369|ref|XP_004069821.1|	PREDICTED: uncharacterized protein LOC101159258 [Oryzias latipes]	gi|432862368|ref|XM_004069773.1|	PREDICTED: Oryzias latipes uncharacterized LOC101159258 (LOC101159258), mRNA	--	--	--	--	--	K13098	RNA-binding protein FUS
CL501.Contig8_All	915	4.6697	807.779	7.4345	Up	0	0	gi|432863955|ref|XP_004070205.1|	PREDICTED: uncharacterized protein LOC101173630 [Oryzias latipes]	gi|432862398|ref|XM_004069788.1|	PREDICTED: Oryzias latipes uncharacterized LOC101162755, transcript variant 1 (LOC101162755), mRNA	sp|Q7TPC1|CDSN_MOUSE	Corneodesmosin OS=Mus musculus GN=Cdsn PE=2 SV=2	--	--	--	K13098	RNA-binding protein FUS
CL501.Contig9_All	898	3.5326	1006.31	8.1541	Up	0	0	gi|432863955|ref|XP_004070205.1|	PREDICTED: uncharacterized protein LOC101173630 [Oryzias latipes]	gi|432862404|ref|XM_004069791.1|	PREDICTED: Oryzias latipes uncharacterized LOC101163322 (LOC101163322), mRNA	sp|P56959|FUS_MOUSE	RNA-binding protein FUS OS=Mus musculus GN=Fus PE=2 SV=1	--	--	--	K13098	RNA-binding protein FUS
CL5063.Contig1_All	1749	97.4237	20.8734	-2.2226	Down	0	0	gi|432848504|ref|XP_004066378.1|	PREDICTED: structural maintenance of chromosomes protein 3 [Oryzias latipes]	gi|432848503|ref|XM_004066330.1|	PREDICTED: Oryzias latipes cohesin subunit SMC3 (smc3), mRNA	sp|Q9CW03|SMC3_MOUSE	Structural maintenance of chromosomes protein 3 OS=Mus musculus GN=Smc3 PE=1 SV=2	SPAC10F6.09c	COG1196	Chromosome segregation ATPases	K06669	structural maintenance of chromosome 3 (chondroitin sulfate proteoglycan 6)
CL5076.Contig1_All	2907	0.2004	129.217	9.3327	Up	0	0	gi|432859233|ref|XP_004069078.1|	PREDICTED: dolichyl-diphosphooligosaccharide--protein glycosyltransferase subunit 2-like [Oryzias latipes]	gi|432859232|ref|XM_004069030.1|	PREDICTED: Oryzias latipes dolichyl-diphosphooligosaccharide--protein glycosyltransferase subunit 2-like (LOC101167531), mRNA	sp|Q3SZI6|RPN2_BOVIN	Dolichyl-diphosphooligosaccharide--protein glycosyltransferase subunit 2 OS=Bos taurus GN=RPN2 PE=2 SV=1	STM0960	COG1674	DNA segregation ATPase FtsK/SpoIIIE and related proteins	K12667	oligosaccharyltransferase complex subunit delta (ribophorin II)
CL5076.Contig6_All	497	0	831.513	19.6654	Up	0	0	gi|432847488|ref|XP_004066047.1|	PREDICTED: uncharacterized protein LOC101174807 [Oryzias latipes]	gi|432847485|ref|XM_004065998.1|	PREDICTED: Oryzias latipes uncharacterized LOC101174565 (LOC101174565), mRNA	sp|Q54TE3|GTAJ_DICDI	GATA zinc finger domain-containing protein 10 OS=Dictyostelium discoideum GN=gtaJ PE=4 SV=1	--	--	--	K14972	PAX-interacting protein 1
CL5119.Contig1_All	1298	146.985	0.7724	-7.5721	Down	0	0	--	--	gi|432925703|ref|XM_004080689.1|	PREDICTED: Oryzias latipes PH and SEC7 domain-containing protein 1-like (LOC101166258), mRNA	--	--	--	--	--	--	--
CL5119.Contig2_All	1279	49.3518	0.0461	-10.0641	Down	0	0	--	--	gi|432925703|ref|XM_004080689.1|	PREDICTED: Oryzias latipes PH and SEC7 domain-containing protein 1-like (LOC101166258), mRNA	--	--	--	--	--	--	--
CL5119.Contig3_All	415	169.415	0.8527	-7.6343	Down	0	0	--	--	--	--	--	--	--	--	--	--	--
CL516.Contig2_All	1858	243.696	8.3801	-4.862	Down	0	0	gi|432878675|ref|XP_004073374.1|	PREDICTED: protein FAM53A-like [Oryzias latipes]	gi|432878674|ref|XM_004073326.1|	PREDICTED: Oryzias latipes protein FAM53A-like (LOC101163179), mRNA	sp|Q8BXQ8|FA53C_MOUSE	Protein FAM53C OS=Mus musculus GN=Fam53c PE=1 SV=1	--	--	--	--	--
CL5172.Contig4_All	3762	105.335	9.0615	-3.5391	Down	0	0	gi|348506660|ref|XP_003440876.1|	PREDICTED: tudor domain-containing protein 6-like [Oreochromis niloticus]	gi|157278196|ref|NM_001104728.1|	Oryzias latipes anti-mullerian hormone (amh), mRNA >gi|90990984|dbj|AB214971.1| Oryzias latipes amh mRNA for anti-mullerian hormone, complete cds	sp|P61407|TDRD6_MOUSE	Tudor domain-containing protein 6 OS=Mus musculus GN=Tdrd6 PE=1 SV=1	YLR106c	COG5271	AAA ATPase containing von Willebrand factor type A (vWA) domain	K09880	enolase-phosphatase E1 [EC:3.1.3.77]
CL5185.Contig3_All	1997	24.1517	104.224	2.1095	Up	0	0	gi|432849180|ref|XP_004066571.1|	PREDICTED: actin-related protein 3-like [Oryzias latipes]	gi|432849179|ref|XM_004066523.1|	PREDICTED: Oryzias latipes actin-related protein 3-like (LOC101155832), mRNA	sp|O73723|ARP3_TAKRU	Actin-related protein 3 OS=Takifugu rubripes GN=actr3 PE=3 SV=1	SPAC630.03	COG5277	Actin and related proteins	K05692	actin beta/gamma 1
CL5243.Contig3_All	5387	204.542	4.6968	-5.4446	Down	0	0	gi|432934624|ref|XP_004081960.1|	PREDICTED: uncharacterized protein LOC101158399 [Oryzias latipes]	gi|432934623|ref|XM_004081912.1|	PREDICTED: Oryzias latipes uncharacterized LOC101158399 (LOC101158399), mRNA	sp|A2AR02|PPIG_MOUSE	Peptidyl-prolyl cis-trans isomerase G OS=Mus musculus GN=Ppig PE=1 SV=1	slr1251	COG0652	Peptidyl-prolyl cis-trans isomerase (rotamase) - cyclophilin family	K09566	peptidyl-prolyl isomerase G (cyclophilin G) [EC:5.2.1.8]
CL5272.Contig3_All	3930	2.5698	37.413	3.8638	Up	0	0	gi|432847632|ref|XP_004066093.1|	PREDICTED: uncharacterized protein LOC101165866 [Oryzias latipes]	gi|432847631|ref|XM_004066045.1|	PREDICTED: Oryzias latipes uncharacterized LOC101165866 (LOC101165866), mRNA	sp|P98088|MUC5A_HUMAN	Mucin-5AC (Fragments) OS=Homo sapiens GN=MUC5AC PE=1 SV=3	YGL028c	COG5309	Exo-beta-1,3-glucanase	K10955	intestinal mucin-2
CL5309.Contig2_All	1529	0	2612.79	21.3172	Up	0	0	gi|432868359|ref|XP_004071499.1|	PREDICTED: uncharacterized protein LOC101160239 isoform 1 [Oryzias latipes] >gi|432868361|ref|XP_004071500.1| PREDICTED: uncharacterized protein LOC101160239 isoform 2 [Oryzias latipes]	gi|432868358|ref|XM_004071451.1|	PREDICTED: Oryzias latipes uncharacterized LOC101160239, transcript variant 1 (LOC101160239), mRNA	--	--	--	--	--	--	--
CL5363.Contig1_All	3330	44.0345	0.0177	-11.2807	Down	0	0	gi|301617868|ref|XP_002938353.1|	PREDICTED: hypothetical protein LOC100490320 [Xenopus (Silurana) tropicalis]	gi|197276853|gb|AC212494.4|	Homo sapiens FOSMID clone ABC9-43912200I15 from chromosome 4, complete sequence	sp|P11369|POL2_MOUSE	Retrovirus-related Pol polyprotein LINE-1 OS=Mus musculus GN=Pol PE=1 SV=2	--	--	--	K11849	ubiquitin carboxyl-terminal hydrolase 25/28 [EC:3.1.2.15]
CL539.Contig8_All	2437	11.1043	97.9424	3.1408	Up	0	0	gi|432871290|ref|XP_004071894.1|	PREDICTED: choline transporter-like protein 2-like [Oryzias latipes]	gi|432871289|ref|XM_004071846.1|	PREDICTED: Oryzias latipes choline transporter-like protein 2-like (LOC101167211), mRNA	sp|B5X3W7|CTL2_SALSA	Choline transporter-like protein 2 OS=Salmo salar GN=slc44a2 PE=2 SV=1	--	--	--	K15377	solute carrier family 44 (choline transporter-like protein), member 2/4/5
CL5422.Contig1_All	2213	4.2419	47.0655	3.4719	Up	0	0	gi|432863747|ref|XP_004070162.1|	PREDICTED: DEP domain-containing protein 7-like [Oryzias latipes]	gi|432863746|ref|XM_004070114.1|	PREDICTED: Oryzias latipes DEP domain-containing protein 7-like (LOC101162526), mRNA	sp|Q1JQ19|DEPD7_DANRE	DEP domain-containing protein 7 OS=Danio rerio GN=depdc7 PE=2 SV=1	--	--	--	--	--
CL5522.Contig2_All	1778	1.0923	107.01	6.6142	Up	0	0	gi|432952889|ref|XP_004085228.1|	PREDICTED: uncharacterized protein LOC101160043 [Oryzias latipes]	gi|432952884|ref|XM_004085178.1|	PREDICTED: Oryzias latipes uncharacterized LOC101159558 (LOC101159558), mRNA	sp|Q90WJ3|PAXI1_XENLA	PAX-interacting protein 1 OS=Xenopus laevis GN=paxip1 PE=1 SV=1	--	--	--	K14972	PAX-interacting protein 1
CL5586.Contig8_All	2266	139.993	32.8988	-2.0892	Down	0	0	gi|432958664|ref|XP_004086096.1|	PREDICTED: ras-related protein Rab-11A-like isoform 1 [Oryzias latipes]	gi|432958663|ref|XM_004086048.1|	PREDICTED: Oryzias latipes ras-related protein Rab-11A-like, transcript variant 1 (LOC101157275), mRNA	sp|P62494|RB11A_RAT	Ras-related protein Rab-11A OS=Rattus norvegicus GN=Rab11a PE=1 SV=3	SPAC18G6.03	COG1100	GTPase SAR1 and related small G proteins	K07904	Ras-related protein Rab-11A
CL5611.Contig1_All	1837	32.6693	127.685	1.9666	Up	0	0	gi|432902585|ref|XP_004077028.1|	PREDICTED: uncharacterized protein LOC101164247 [Oryzias latipes]	gi|432902584|ref|XM_004076980.1|	PREDICTED: Oryzias latipes uncharacterized LOC101164247 (LOC101164247), mRNA	sp|Q01965|LY9_MOUSE	T-lymphocyte surface antigen Ly-9 OS=Mus musculus GN=Ly9 PE=1 SV=2	--	--	--	K06499	carcinoembryonic antigen-related cell adhesion molecule
CL568.Contig2_All	6226	71.4151	11.718	-2.6075	Down	0	0	gi|440912897|gb|ELR62420.1|	hypothetical protein M91_10472 [Bos grunniens mutus]	gi|334279148|dbj|AB604092.1|	Oryzias latipes DNA, Orla-UGA region, BAC clone: BUSMB756C2016Q2	sp|P11369|POL2_MOUSE	Retrovirus-related Pol polyprotein LINE-1 OS=Mus musculus GN=Pol PE=1 SV=2	SSO2290	COG0708	Exonuclease III	K11849	ubiquitin carboxyl-terminal hydrolase 25/28 [EC:3.1.2.15]
CL568.Contig5_All	3633	61.5853	10.6171	-2.5362	Down	0	0	gi|148645276|gb|ABR01162.1|	endonuclease/reverse transcriptase [Sus scrofa]	gi|334279148|dbj|AB604092.1|	Oryzias latipes DNA, Orla-UGA region, BAC clone: BUSMB756C2016Q2	sp|P11369|POL2_MOUSE	Retrovirus-related Pol polyprotein LINE-1 OS=Mus musculus GN=Pol PE=1 SV=2	SSO2290	COG0708	Exonuclease III	K11849	ubiquitin carboxyl-terminal hydrolase 25/28 [EC:3.1.2.15]
CL5731.Contig1_All	637	729.208	0.4629	-10.6214	Down	0	0	gi|432931232|ref|XP_004081615.1|	PREDICTED: uncharacterized protein LOC101169323 [Oryzias latipes]	gi|432931231|ref|XM_004081567.1|	PREDICTED: Oryzias latipes uncharacterized LOC101169323 (LOC101169323), mRNA	sp|O08638|MYH11_MOUSE	Myosin-11 OS=Mus musculus GN=Myh11 PE=1 SV=1	AF1558	COG1196	Chromosome segregation ATPases	K10421	CAP-Gly domain-containing linker protein 1
CL5760.Contig2_All	2500	17.6868	77.9459	2.1398	Up	0	0	gi|432922357|ref|XP_004080312.1|	PREDICTED: DNA cross-link repair 1A protein-like [Oryzias latipes]	gi|432922356|ref|XM_004080264.1|	PREDICTED: Oryzias latipes DNA cross-link repair 1A protein-like (LOC101161924), mRNA	sp|Q5QJC4|DCR1A_CHICK	DNA cross-link repair 1A protein OS=Gallus gallus GN=DCLRE1A PE=1 SV=1	SPAC22A12.01c	COG1236	Predicted exonuclease of the beta-lactamase fold involved in RNA processing	K15340	DNA cross-link repair 1A protein
CL5873.Contig1_All	1168	0.1109	535.3	12.2369	Up	0	0	gi|432904502|ref|XP_004077363.1|	PREDICTED: alpha-actinin-2-like [Oryzias latipes]	gi|432904501|ref|XM_004077315.1|	PREDICTED: Oryzias latipes alpha-actinin-2-like (LOC101164086), mRNA	sp|Q01443|SSP2_PLAYO	Sporozoite surface protein 2 OS=Plasmodium yoelii yoelii GN=SSP2 PE=1 SV=2	--	--	--	K15224	bromodomain adjacent to zinc finger domain protein 2A
CL5873.Contig2_All	1231	0	671.137	19.3562	Up	0	0	gi|432904502|ref|XP_004077363.1|	PREDICTED: alpha-actinin-2-like [Oryzias latipes]	gi|432904501|ref|XM_004077315.1|	PREDICTED: Oryzias latipes alpha-actinin-2-like (LOC101164086), mRNA	sp|Q96JM3|CHAP1_HUMAN	Chromosome alignment-maintaining phosphoprotein 1 OS=Homo sapiens GN=CHAMP1 PE=1 SV=2	--	--	--	K03260	translation initiation factor 4G
CL5901.Contig2_All	949	0.5457	10170.3	14.1859	Up	0	0	gi|432921495|ref|XP_004080178.1|	PREDICTED: uncharacterized protein LOC101168405 [Oryzias latipes]	gi|432921494|ref|XM_004080130.1|	PREDICTED: Oryzias latipes uncharacterized LOC101168405 (LOC101168405), mRNA	--	--	--	--	--	--	--
CL590.Contig4_All	2683	238.906	34.9958	-2.7712	Down	0	0	gi|432936726|ref|XP_004082249.1|	PREDICTED: serine/threonine-protein phosphatase PP1-beta catalytic subunit-like isoform 1 [Oryzias latipes]	gi|432936725|ref|XM_004082201.1|	PREDICTED: Oryzias latipes serine/threonine-protein phosphatase PP1-beta catalytic subunit-like, transcript variant 1 (LOC101155811), mRNA	sp|Q5I085|PP1B_XENTR	Serine/threonine-protein phosphatase PP1-beta catalytic subunit OS=Xenopus tropicalis GN=ppp1cb PE=2 SV=1	YER133w	COG0639	Diadenosine tetraphosphatase and related serine/threonine protein phosphatases	K06269	protein phosphatase 1, catalytic subunit [EC:3.1.3.16]
CL5927.Contig3_All	2015	140.595	1.1415	-6.9445	Down	0	0	gi|432903787|ref|XP_004077227.1|	PREDICTED: sperm flagellar protein 1-like [Oryzias latipes]	gi|432903786|ref|XM_004077179.1|	PREDICTED: Oryzias latipes sperm flagellar protein 1-like (LOC101171604), mRNA	sp|Q0IH24|SPEF1_XENLA	Sperm flagellar protein 1 OS=Xenopus laevis GN=spef1 PE=2 SV=1	--	--	--	--	--
CL5928.Contig6_All	5017	24.0015	0.0353	-9.4092	Down	0	0	gi|47223393|emb|CAG04254.1|	unnamed protein product [Tetraodon nigroviridis]	gi|432930117|ref|XM_004081281.1|	PREDICTED: Oryzias latipes deleted in lung and esophageal cancer protein 1-like (LOC101155890), mRNA	sp|Q9Y238|DLEC1_HUMAN	Deleted in lung and esophageal cancer protein 1 OS=Homo sapiens GN=DLEC1 PE=2 SV=2	--	--	--	--	--
CL5935.Contig4_All	4407	40.5741	7.4944	-2.4367	Down	0	0	gi|348506479|ref|XP_003440786.1|	PREDICTED: WD repeat-containing protein 26-like [Oreochromis niloticus]	gi|432946008|ref|XM_004083715.1|	PREDICTED: Oryzias latipes WD repeat-containing protein 26-like (LOC101155246), mRNA	sp|Q5SP67|WDR26_DANRE	WD repeat-containing protein 26 OS=Danio rerio GN=wdr26 PE=1 SV=1	all0478	COG2319	FOG: WD40 repeat	K14963	COMPASS component SWD3
CL5954.Contig1_All	1140	129.081	0.1552	-9.6999	Down	0	0	gi|432960032|ref|XP_004086413.1|	PREDICTED: uncharacterized protein LOC101158833 [Oryzias latipes]	gi|72496507|dbj|AB207138.1|	Oryzias latipes nppc3 and nppb genes for C-type natriuretic peptide-3 precursor, B-type natriuretic peptide precursor, complete cds	sp|Q9VJE5|CL190_DROME	Restin homolog OS=Drosophila melanogaster GN=CLIP-190 PE=1 SV=1	--	--	--	K04648	dynactin 1
CL6039.Contig1_All	4531	14.6167	52.5352	1.8457	Up	0	0	gi|432885776|ref|XP_004074753.1|	PREDICTED: semaphorin-4D-like [Oryzias latipes]	gi|432885775|ref|XM_004074705.1|	PREDICTED: Oryzias latipes semaphorin-4D-like (LOC101164327), mRNA	sp|O09126|SEM4D_MOUSE	Semaphorin-4D OS=Mus musculus GN=Sema4d PE=1 SV=2	--	--	--	K06521	semaphorin 4
CL6063.Contig3_All	5682	22.8445	140.097	2.6165	Up	0	0	gi|348526351|ref|XP_003450683.1|	PREDICTED: LOW QUALITY PROTEIN: glyceraldehyde-3-phosphate dehydrogenase-like [Oreochromis niloticus]	gi|432908759|ref|XM_004077972.1|	PREDICTED: Oryzias latipes glyceraldehyde-3-phosphate dehydrogenase-like (LOC101172760), mRNA	sp|Q5XJ10|G3P_DANRE	Glyceraldehyde-3-phosphate dehydrogenase OS=Danio rerio GN=gapdh PE=2 SV=2	SPBC354.12	COG0057	Glyceraldehyde-3-phosphate dehydrogenase/erythrose-4-phosphate dehydrogenase	K00134	glyceraldehyde 3-phosphate dehydrogenase [EC:1.2.1.12]
CL6074.Contig4_All	997	0.3896	262.061	9.3937	Up	0	0	gi|432953643|ref|XP_004085427.1|	PREDICTED: microtubule-associated proteins 1A/1B light chain 3C-like [Oryzias latipes]	gi|432953642|ref|XM_004085379.1|	PREDICTED: Oryzias latipes microtubule-associated proteins 1A/1B light chain 3C-like (LOC101162187), mRNA	sp|Q9BXW4|MLP3C_HUMAN	Microtubule-associated proteins 1A/1B light chain 3C OS=Homo sapiens GN=MAP1LC3C PE=1 SV=1	--	--	--	K10435	microtubule-associated protein 1 light chain
CL6101.Contig3_All	3190	3.8357	151.735	5.3059	Up	0	0	gi|432870739|ref|XP_004071824.1|	PREDICTED: fascin-like [Oryzias latipes]	gi|432870738|ref|XM_004071776.1|	PREDICTED: Oryzias latipes fascin-like (LOC101171083), mRNA	sp|Q16658|FSCN1_HUMAN	Fascin OS=Homo sapiens GN=FSCN1 PE=1 SV=3	--	--	--	K11978	E3 ubiquitin-protein ligase UBR3 [EC:6.3.2.19]
CL6111.Contig1_All	3733	7.041	72.5973	3.3661	Up	0	0	gi|432874538|ref|XP_004072504.1|	PREDICTED: nucleolar protein 6-like [Oryzias latipes]	gi|432874537|ref|XM_004072456.1|	PREDICTED: Oryzias latipes nucleolar protein 6-like (LOC101162846), mRNA	sp|Q5M7P5|NOL6_XENTR	Nucleolar protein 6 OS=Xenopus tropicalis GN=nol6 PE=2 SV=1	--	--	--	K14544	U3 small nucleolar RNA-associated protein 22
CL6116.Contig1_All	3180	61.9096	10.6829	-2.5349	Down	0	0	gi|432890701|ref|XP_004075485.1|	PREDICTED: sterile alpha and TIR motif-containing protein 1-like [Oryzias latipes]	gi|432890700|ref|XM_004075437.1|	PREDICTED: Oryzias latipes sterile alpha and TIR motif-containing protein 1-like (LOC101170447), mRNA	sp|Q6SZW1|SARM1_HUMAN	Sterile alpha and TIR motif-containing protein 1 OS=Homo sapiens GN=SARM1 PE=1 SV=1	--	--	--	--	--
CL6116.Contig2_All	2507	58.0511	3.4112	-4.089	Down	0	0	gi|432890701|ref|XP_004075485.1|	PREDICTED: sterile alpha and TIR motif-containing protein 1-like [Oryzias latipes]	gi|432890700|ref|XM_004075437.1|	PREDICTED: Oryzias latipes sterile alpha and TIR motif-containing protein 1-like (LOC101170447), mRNA	sp|I3L5V6|SARM1_PIG	Sterile alpha and TIR motif-containing protein 1 OS=Sus scrofa GN=SARM1 PE=2 SV=1	--	--	--	--	--
CL6138.Contig2_All	4881	15.6245	0.3383	-5.5294	Down	0	0	gi|348521524|ref|XP_003448276.1|	PREDICTED: LOW QUALITY PROTEIN: adenylate cyclase type 6-like [Oreochromis niloticus]	gi|432866210|ref|XM_004070692.1|	PREDICTED: Oryzias latipes adenylate cyclase type 6-like (LOC101169035), mRNA	sp|O43306|ADCY6_HUMAN	Adenylate cyclase type 6 OS=Homo sapiens GN=ADCY6 PE=1 SV=2	all0661	COG2114	Adenylate cyclase, family 3 (some proteins contain HAMP domain)	K08046	adenylate cyclase 6 [EC:4.6.1.1]
CL6190.Contig2_All	3435	23.0876	883.766	5.2585	Up	0	0	gi|432864616|ref|XP_004070375.1|	PREDICTED: interferon-related developmental regulator 1-like isoform 1 [Oryzias latipes]	gi|432864615|ref|XM_004070327.1|	PREDICTED: Oryzias latipes interferon-related developmental regulator 1-like, transcript variant 1 (LOC101160235), mRNA	sp|Q12894|IFRD2_HUMAN	Interferon-related developmental regulator 2 OS=Homo sapiens GN=IFRD2 PE=1 SV=3	--	--	--	--	--
CL61.Contig2_All	3479	8.6344	53.1976	2.6232	Up	0	0	gi|432959240|ref|XP_004086222.1|	PREDICTED: cadherin-1-like [Oryzias latipes]	gi|432959239|ref|XM_004086174.1|	PREDICTED: Oryzias latipes cadherin-1-like (LOC101169589), mRNA	sp|Q9R0T4|CADH1_RAT	Cadherin-1 OS=Rattus norvegicus GN=Cdh1 PE=1 SV=1	--	--	--	K05689	cadherin 1, type 1, E-cadherin
CL6233.Contig2_All	3238	42.3865	3.1511	-3.7497	Down	0	0	gi|410918837|ref|XP_003972891.1|	PREDICTED: probable tubulin polyglutamylase TTLL1-like [Takifugu rubripes]	gi|432943603|ref|XM_004083182.1|	PREDICTED: Oryzias latipes probable tubulin polyglutamylase TTLL1-like (LOC101159875), mRNA	sp|Q0VC71|TTLL1_BOVIN	Probable tubulin polyglutamylase TTLL1 OS=Bos taurus GN=TTLL1 PE=2 SV=1	--	--	--	K00273	D-amino-acid oxidase [EC:1.4.3.3]
CL6239.Contig2_All	4812	76.1347	23.5448	-1.6931	Down	0	0	gi|410899589|ref|XP_003963279.1|	PREDICTED: ubiquitin conjugation factor E4 B-like [Takifugu rubripes]	gi|432866123|ref|XM_004070662.1|	PREDICTED: Oryzias latipes ubiquitin conjugation factor E4 B-like (LOC101161637), mRNA	sp|Q9ES00|UBE4B_MOUSE	Ubiquitin conjugation factor E4 B OS=Mus musculus GN=Ube4b PE=1 SV=3	SPAC20H4.10	COG5113	Ubiquitin fusion degradation protein 2	K10597	ubiquitin conjugation factor E4 B [EC:6.3.2.19]
CL6294.Contig1_All	3639	4.8924	128.524	4.7154	Up	0	0	gi|432889261|ref|XP_004075190.1|	PREDICTED: very low-density lipoprotein receptor [Oryzias latipes]	gi|432889260|ref|XM_004075142.1|	PREDICTED: Oryzias latipes vitellogenin receptor (LOC100125475), mRNA	sp|P98165|VLDLR_CHICK	Very low-density lipoprotein receptor OS=Gallus gallus GN=VLDLR PE=1 SV=1	--	--	--	K12473	low-density lipoprotein receptor
CL6294.Contig2_All	3044	0.9358	39.545	5.4012	Up	0	0	gi|432889261|ref|XP_004075190.1|	PREDICTED: very low-density lipoprotein receptor [Oryzias latipes]	gi|432889260|ref|XM_004075142.1|	PREDICTED: Oryzias latipes vitellogenin receptor (LOC100125475), mRNA	sp|P98165|VLDLR_CHICK	Very low-density lipoprotein receptor OS=Gallus gallus GN=VLDLR PE=1 SV=1	--	--	--	K12473	low-density lipoprotein receptor
CL6311.Contig1_All	2288	76.3121	18.0957	-2.0763	Down	0	0	gi|432936025|ref|XP_004082083.1|	PREDICTED: tubulin polyglutamylase TTLL4-like [Oryzias latipes]	gi|432936024|ref|XM_004082035.1|	PREDICTED: Oryzias latipes tubulin polyglutamylase TTLL4-like (LOC101171290), mRNA	sp|Q14679|TTLL4_HUMAN	Tubulin polyglutamylase TTLL4 OS=Homo sapiens GN=TTLL4 PE=1 SV=2	--	--	--	K00273	D-amino-acid oxidase [EC:1.4.3.3]
CL6312.Contig1_All	3844	0.421	26.9116	5.9983	Up	0	0	gi|348518770|ref|XP_003446904.1|	PREDICTED: neuronal migration protein doublecortin-like isoform 1 [Oreochromis niloticus]	gi|432897572|ref|XM_004076408.1|	PREDICTED: Oryzias latipes neuronal migration protein doublecortin-like (LOC101157476), mRNA	sp|O43602|DCX_HUMAN	Neuronal migration protein doublecortin OS=Homo sapiens GN=DCX PE=1 SV=3	--	--	--	K08805	doublecortin and CaM kinase-like 1 [EC:2.7.11.1]
CL6340.Contig2_All	942	271.122	2.0035	-7.0803	Down	0	0	gi|432862580|ref|XP_004069925.1|	PREDICTED: coiled-coil domain-containing protein 114-like [Oryzias latipes]	gi|432862579|ref|XM_004069877.1|	PREDICTED: Oryzias latipes coiled-coil domain-containing protein 114-like (LOC101163488), mRNA	sp|Q4V8F7|CCD63_RAT	Coiled-coil domain-containing protein 63 OS=Rattus norvegicus GN=Ccdc63 PE=2 SV=1	--	--	--	--	--
CL6371.Contig1_All	1002	136.651	0.412	-8.3736	Down	0	0	gi|432868507|ref|XP_004071572.1|	PREDICTED: nucleoside diphosphate kinase 3-like [Oryzias latipes]	gi|432868506|ref|XM_004071524.1|	PREDICTED: Oryzias latipes nucleoside diphosphate kinase 3-like (LOC101158025), mRNA	sp|Q9WV85|NDK3_MOUSE	Nucleoside diphosphate kinase 3 OS=Mus musculus GN=Nme3 PE=2 SV=3	YKL067w	COG0105	Nucleoside diphosphate kinase	K00940	nucleoside-diphosphate kinase [EC:2.7.4.6]
CL6381.Contig1_All	1498	217.772	40.0408	-2.4433	Down	0	0	gi|432950164|ref|XP_004084415.1|	PREDICTED: sphingolipid delta(4)-desaturase DES1-like [Oryzias latipes]	gi|432950163|ref|XM_004084367.1|	PREDICTED: Oryzias latipes sphingolipid delta(4)-desaturase DES1-like (LOC101175288), mRNA	sp|Q5F3C1|DEGS1_CHICK	Sphingolipid delta(4)-desaturase DES1 OS=Gallus gallus GN=DEGS1 PE=2 SV=1	--	--	--	K04712	sphingolipid delta-4 desaturase [EC:1.14.-.-]
CL6486.Contig2_All	4155	7.7905	81.5904	3.3886	Up	0	0	gi|432887929|ref|XP_004074982.1|	PREDICTED: uncharacterized protein LOC101164078 [Oryzias latipes]	gi|432887928|ref|XM_004074934.1|	PREDICTED: Oryzias latipes uncharacterized LOC101164078 (LOC101164078), mRNA	sp|Q9D620|RFIP1_MOUSE	Rab11 family-interacting protein 1 OS=Mus musculus GN=Rab11fip1 PE=1 SV=2	MK0690	COG0419	ATPase involved in DNA repair	K12484	Rab11 family-interacting protein 1/2/5
CL6581.Contig1_All	1132	0.1144	161.253	10.461	Up	0	0	gi|348512120|ref|XP_003443591.1|	PREDICTED: transcription factor IIIA-like [Oreochromis niloticus]	gi|432928199|ref|XR_177569.1|	PREDICTED: Oryzias latipes transcription factor IIIA-like (LOC101160854), misc_RNA	sp|P79797|TF3A_ICTPU	Transcription factor IIIA OS=Ictalurus punctatus GN=gtf3a PE=2 SV=1	SPAC144.09c	COG5048	FOG: Zn-finger	K09191	general transcription factor IIIA
CL6611.Contig1_All	3239	0.0799	27.2222	8.4124	Up	0	0	gi|432944975|ref|XP_004083473.1|	PREDICTED: sodium/potassium/calcium exchanger 4-like [Oryzias latipes]	gi|432944974|ref|XM_004083425.1|	PREDICTED: Oryzias latipes sodium/potassium/calcium exchanger 4-like (LOC101164447), mRNA	sp|Q8NFF2|NCKX4_HUMAN	Sodium/potassium/calcium exchanger 4 OS=Homo sapiens GN=SLC24A4 PE=2 SV=2	MK0951	COG0530	Ca2+/Na+ antiporter	K13752	solute carrier family 24 (sodium/potassium/calcium exchanger), member 4
CL6612.Contig2_All	6759	17.5761	0.2269	-6.2754	Down	0	0	gi|432920044|ref|XP_004079810.1|	PREDICTED: LOW QUALITY PROTEIN: sperm-associated antigen 17-like [Oryzias latipes]	gi|432920043|ref|XM_004079762.1|	PREDICTED: Oryzias latipes sperm-associated antigen 17-like (LOC101170055), mRNA	sp|Q6Q759|SPG17_HUMAN	Sperm-associated antigen 17 OS=Homo sapiens GN=SPAG17 PE=1 SV=1	--	--	--	--	--
CL6622.Contig2_All	3488	6.4962	79.4552	3.6125	Up	0	0	gi|432857207|ref|XP_004068582.1|	PREDICTED: NUAK family SNF1-like kinase 2-like [Oryzias latipes]	gi|432857206|ref|XM_004068534.1|	PREDICTED: Oryzias latipes NUAK family SNF1-like kinase 2-like (LOC101165471), mRNA	sp|Q8BZN4|NUAK2_MOUSE	NUAK family SNF1-like kinase 2 OS=Mus musculus GN=Nuak2 PE=2 SV=2	ECU01g0630	COG0515	Serine/threonine protein kinase	K08800	NUAK family, SNF1-like kinase [EC:2.7.11.1]
CL6682.Contig1_All	2327	7.5673	279.533	5.2071	Up	0	0	gi|432873622|ref|XP_004072308.1|	PREDICTED: endothelial lipase-like [Oryzias latipes]	gi|432873621|ref|XM_004072260.1|	PREDICTED: Oryzias latipes endothelial lipase-like (LOC101173311), mRNA	sp|Q9Y5X9|LIPE_HUMAN	Endothelial lipase OS=Homo sapiens GN=LIPG PE=1 SV=1	--	--	--	K01046	triacylglycerol lipase [EC:3.1.1.3]
CL6746.Contig1_All	816	50.1413	273.859	2.4494	Up	0	0	gi|432960463|ref|XP_004086462.1|	PREDICTED: nuclear protein 1-like [Oryzias latipes]	gi|432960462|ref|XM_004086414.1|	PREDICTED: Oryzias latipes nuclear protein 1-like (LOC101171895), mRNA	sp|O54842|NUPR1_RAT	Nuclear protein 1 OS=Rattus norvegicus GN=Nupr1 PE=2 SV=1	--	--	--	K15626	nuclear protein, 1
CL6764.Contig1_All	1765	9.39	135.801	3.8542	Up	0	0	gi|432930128|ref|XP_004081334.1|	PREDICTED: glycogenin-1-like [Oryzias latipes]	gi|432930127|ref|XM_004081286.1|	PREDICTED: Oryzias latipes glycogenin-1-like (LOC101157097), mRNA	sp|P13280|GLYG_RABIT	Glycogenin-1 OS=Oryctolagus cuniculus GN=GYG1 PE=1 SV=3	SMc04081	COG5597	Alpha-N-acetylglucosamine transferase	K00750	glycogenin glucosyltransferase [EC:2.4.1.186]
CL6764.Contig2_All	1701	10.8851	118.581	3.4454	Up	0	0	gi|432930128|ref|XP_004081334.1|	PREDICTED: glycogenin-1-like [Oryzias latipes]	gi|432930127|ref|XM_004081286.1|	PREDICTED: Oryzias latipes glycogenin-1-like (LOC101157097), mRNA	sp|P13280|GLYG_RABIT	Glycogenin-1 OS=Oryctolagus cuniculus GN=GYG1 PE=1 SV=3	SMc04081	COG5597	Alpha-N-acetylglucosamine transferase	K00750	glycogenin glucosyltransferase [EC:2.4.1.186]
CL6768.Contig2_All	2725	0.9503	41.9883	5.4655	Up	0	0	gi|432926076|ref|XP_004080817.1|	PREDICTED: growth factor receptor-bound protein 7-like [Oryzias latipes]	gi|432926075|ref|XM_004080769.1|	PREDICTED: Oryzias latipes growth factor receptor-bound protein 7-like (LOC101166170), mRNA	sp|Q1RMW5|GRB7_BOVIN	Growth factor receptor-bound protein 7 OS=Bos taurus GN=GRB7 PE=2 SV=1	--	--	--	K05855	spleen tyrosine kinase [EC:2.7.10.2]
CL6790.Contig2_All	2597	26.0254	122.681	2.2369	Up	0	0	gi|432958614|ref|XP_004086071.1|	PREDICTED: double-stranded RNA-specific editase 1-like [Oryzias latipes]	gi|432958613|ref|XM_004086023.1|	PREDICTED: Oryzias latipes double-stranded RNA-specific editase 1-like (LOC101171892), mRNA	sp|Q91ZS8|RED1_MOUSE	Double-stranded RNA-specific editase 1 OS=Mus musculus GN=Adarb1 PE=1 SV=1	--	--	--	K13194	double stranded RNA-specific editase B [EC:3.5.-.-]
CL6822.Contig2_All	6970	26.0908	5.3986	-2.2729	Down	0	0	gi|432964121|ref|XP_004086864.1|	PREDICTED: kinesin-like protein KIF20B-like [Oryzias latipes]	gi|432964094|ref|XM_004086804.1|	PREDICTED: Oryzias latipes Bardet-Biedl syndrome 1 protein-like (LOC101161135), mRNA	sp|Q8NFJ9|BBS1_HUMAN	Bardet-Biedl syndrome 1 protein OS=Homo sapiens GN=BBS1 PE=1 SV=1	YBL063w	COG5059	Kinesin-like protein	K01277	dipeptidyl-peptidase III [EC:3.4.14.4]
CL6870.Contig3_All	4599	26.8868	0.0128	-11.0365	Down	0	0	gi|432959520|ref|XP_004086325.1|	PREDICTED: uncharacterized protein LOC101155334 [Oryzias latipes]	gi|432959519|ref|XM_004086277.1|	PREDICTED: Oryzias latipes uncharacterized LOC101155334 (LOC101155334), mRNA	sp|Q0P5X1|LRIQ1_MOUSE	Leucine-rich repeat and IQ domain-containing protein 1 OS=Mus musculus GN=Lrriq1 PE=2 SV=2	lin0661	COG4886	Leucine-rich repeat (LRR) protein	K14822	rRNA-processing protein CGR1
CL6872.Contig2_All	3955	0.442	37.4599	6.4052	Up	0	0	gi|432871415|ref|XP_004071952.1|	PREDICTED: oxysterol-binding protein-related protein 6-like [Oryzias latipes]	gi|432871414|ref|XM_004071904.1|	PREDICTED: Oryzias latipes oxysterol-binding protein-related protein 6-like (LOC101160562), mRNA	sp|Q9BZF3|OSBL6_HUMAN	Oxysterol-binding protein-related protein 6 OS=Homo sapiens GN=OSBPL6 PE=1 SV=1	--	--	--	K08283	Goodpasture-antigen-binding protein kinase [EC:2.7.11.9]
CL6872.Contig3_All	4143	0.4063	46.6646	6.8436	Up	0	0	gi|432871415|ref|XP_004071952.1|	PREDICTED: oxysterol-binding protein-related protein 6-like [Oryzias latipes]	gi|432871414|ref|XM_004071904.1|	PREDICTED: Oryzias latipes oxysterol-binding protein-related protein 6-like (LOC101160562), mRNA	sp|Q9BZF3|OSBL6_HUMAN	Oxysterol-binding protein-related protein 6 OS=Homo sapiens GN=OSBPL6 PE=1 SV=1	--	--	--	K08283	Goodpasture-antigen-binding protein kinase [EC:2.7.11.9]
CL6876.Contig1_All	2150	158.295	1.6185	-6.6118	Down	0	0	gi|432903517|ref|XP_004077169.1|	PREDICTED: centrosomal protein of 55 kDa-like [Oryzias latipes]	gi|432903516|ref|XM_004077121.1|	PREDICTED: Oryzias latipes centrosomal protein of 55 kDa-like (LOC101157722), mRNA	sp|Q4V7C8|CEP55_RAT	Centrosomal protein of 55 kDa OS=Rattus norvegicus GN=Cep55 PE=2 SV=1	--	--	--	K11498	centromeric protein E
CL6884.Contig1_All	1118	180.9	1.4243	-6.9888	Down	0	0	gi|432910398|ref|XP_004078347.1|	PREDICTED: 33 kDa inner dynein arm light chain, axonemal-like [Oryzias latipes]	gi|432910397|ref|XM_004078299.1|	PREDICTED: Oryzias latipes 33 kDa inner dynein arm light chain, axonemal-like (LOC101174295), mRNA	sp|Q26630|IDLC_STRPU	33 kDa inner dynein arm light chain, axonemal OS=Strongylocentrotus purpuratus PE=1 SV=1	--	--	--	K10410	dynein light intermediate chain, axonemal
CL6898.Contig1_All	6911	68.1211	14.4822	-2.2338	Down	0	0	gi|432860117|ref|XP_004069399.1|	PREDICTED: uncharacterized protein LOC101170671 [Oryzias latipes]	gi|432860116|ref|XM_004069351.1|	PREDICTED: Oryzias latipes uncharacterized LOC101170671 (LOC101170671), mRNA	sp|Q9UK61|F208A_HUMAN	Protein FAM208A OS=Homo sapiens GN=FAM208A PE=1 SV=3	Rv3876	COG0455	ATPases involved in chromosome partitioning	K05628	arginine-glutamic acid dipeptide (RE) repeats
CL6930.Contig1_All	2304	124	20.0179	-2.631	Down	0	0	gi|432859696|ref|XP_004069219.1|	PREDICTED: ubiquitin-conjugating enzyme E2 J2-like isoform 1 [Oryzias latipes]	gi|432859695|ref|XM_004069171.1|	PREDICTED: Oryzias latipes ubiquitin-conjugating enzyme E2 J2-like, transcript variant 1 (LOC101164303), mRNA	sp|Q2TA03|UB2J2_BOVIN	Ubiquitin-conjugating enzyme E2 J2 OS=Bos taurus GN=UBE2J2 PE=2 SV=1	SPAC10F6.05c	COG5078	Ubiquitin-protein ligase	K04554	ubiquitin-conjugating enzyme E2 J2 [EC:6.3.2.19]
CL6962.Contig1_All	2934	127.714	13.7496	-3.2155	Down	0	0	gi|432892520|ref|XP_004075821.1|	PREDICTED: dynein assembly factor 1, axonemal-like [Oryzias latipes]	gi|432892519|ref|XM_004075773.1|	PREDICTED: Oryzias latipes dynein assembly factor 1, axonemal-like (LOC101155787), mRNA	sp|Q7ZV84|DAAF1_DANRE	Dynein assembly factor 1, axonemal OS=Danio rerio GN=dnaaf1 PE=2 SV=2	YKL193c	COG4886	Leucine-rich repeat (LRR) protein	K11293	protein HIRA/HIR1
CL708.Contig2_All	2145	171.009	11.8507	-3.851	Down	0	0	gi|396077166|dbj|BAM33594.1|	Gag-Pol precursor polyprotein [Felis catus]	--	--	sp|Q8I7P9|POL5_DROME	Retrovirus-related Pol polyprotein from transposon opus OS=Drosophila melanogaster GN=pol PE=4 SV=1	SPAC9.04	COG2801	Transposase and inactivated derivatives	K14005	protein transport protein SEC31
CL7113.Contig2_All	2920	211.512	1.1109	-7.5729	Down	0	0	gi|432866102|ref|XP_004070699.1|	PREDICTED: uncharacterized protein LOC101158696 [Oryzias latipes]	gi|432864711|ref|XM_004070374.1|	PREDICTED: Oryzias latipes synaptonemal complex protein 2-like (LOC101172079), mRNA	sp|Q9BX26|SYCP2_HUMAN	Synaptonemal complex protein 2 OS=Homo sapiens GN=SYCP2 PE=2 SV=2	SPAC140.02	COG0724	RNA-binding proteins (RRM domain)	K13171	serine/arginine repetitive matrix protein 1
CL7130.Contig2_All	1343	157.823	40.2265	-1.9721	Down	0	0	gi|432892826|ref|XP_004075856.1|	PREDICTED: uncharacterized protein LOC101165245 [Oryzias latipes]	gi|432892825|ref|XM_004075808.1|	PREDICTED: Oryzias latipes uncharacterized LOC101165245 (LOC101165245), mRNA	sp|Q14980|NUMA1_HUMAN	Nuclear mitotic apparatus protein 1 OS=Homo sapiens GN=NUMA1 PE=1 SV=2	--	--	--	--	--
CL7180.Contig2_All	2473	163.642	1.6217	-6.6569	Down	0	0	gi|348527616|ref|XP_003451315.1|	PREDICTED: synaptotagmin-11-like [Oreochromis niloticus]	gi|348527615|ref|XM_003451267.1|	PREDICTED: Oreochromis niloticus synaptotagmin-11-like (LOC100697356), mRNA	sp|Q9R0N3|SYT11_MOUSE	Synaptotagmin-11 OS=Mus musculus GN=Syt11 PE=2 SV=2	--	--	--	K15290	synaptotagmin-1
CL7219.Contig5_All	2463	42.6602	4.6934	-3.1842	Down	0	0	gi|432907547|ref|XP_004077647.1|	PREDICTED: F-box/LRR-repeat protein 4-like [Oryzias latipes]	gi|432907546|ref|XM_004077599.1|	PREDICTED: Oryzias latipes F-box/LRR-repeat protein 4-like (LOC101159697), mRNA	sp|Q0VD31|FBXL4_BOVIN	F-box/LRR-repeat protein 4 OS=Bos taurus GN=FBXL4 PE=2 SV=1	--	--	--	K10270	F-box and leucine-rich repeat protein 4
CL7240.Contig1_All	641	124.328	0	-16.9238	Down	0	0	--	--	gi|152956227|emb|CT573009.22|	Zebrafish DNA sequence from clone DKEY-93D9 in linkage group 12, complete sequence	--	--	--	--	--	--	--
CL730.Contig5_All	2210	282.041	53.8011	-2.3902	Down	0	0	gi|432942470|ref|XP_004083001.1|	PREDICTED: uncharacterized protein LOC101162645 [Oryzias latipes]	gi|83016922|dbj|AB232918.1|	Oryzias latipes hox gene cluster, complete cds	sp|Q95JC9|PRP_PIG	Basic proline-rich protein OS=Sus scrofa PE=1 SV=2	Rv3876	COG0455	ATPases involved in chromosome partitioning	K13911	basic salivary proline-rich protein 1/2
CL7347.Contig1_All	1083	184.235	9.2579	-4.3147	Down	0	0	gi|432917936|ref|XP_004079571.1|	PREDICTED: transcription factor E2F5-like [Oryzias latipes]	gi|432917935|ref|XM_004079523.1|	PREDICTED: Oryzias latipes transcription factor E2F5-like (LOC101164754), mRNA	sp|Q15329|E2F5_HUMAN	Transcription factor E2F5 OS=Homo sapiens GN=E2F5 PE=1 SV=1	--	--	--	K04682	E2F transcription factor 4/5
CL7374.Contig1_All	3392	72.5456	18.0135	-2.0098	Down	0	0	gi|432856042|ref|XP_004068341.1|	PREDICTED: nucleoside diphosphate kinase 7-like [Oryzias latipes]	gi|432856045|ref|XM_004068295.1|	PREDICTED: Oryzias latipes sodium/potassium-transporting ATPase subunit beta-233-like (LOC101164636), mRNA	sp|Q9Y5B8|NDK7_HUMAN	Nucleoside diphosphate kinase 7 OS=Homo sapiens GN=NME7 PE=1 SV=1	aq_1590	COG0105	Nucleoside diphosphate kinase	K00940	nucleoside-diphosphate kinase [EC:2.7.4.6]
CL7388.Contig2_All	3589	0.2345	21.7081	6.5325	Up	0	0	gi|432916822|ref|XP_004079396.1|	PREDICTED: solute carrier family 12 member 9-like [Oryzias latipes]	gi|432916821|ref|XM_004079348.1|	PREDICTED: Oryzias latipes solute carrier family 12 member 9-like (LOC101161090), mRNA	sp|A2BFP5|S12A9_DANRE	Solute carrier family 12 member 9 OS=Danio rerio GN=slc12a9 PE=3 SV=1	YBR235w	COG0531	Amino acid transporters	K14429	solute carrier family 12 (potassium/chloride transporters), member 9
CL7478.Contig2_All	1299	170.296	5.2667	-5.015	Down	0	0	--	--	--	--	--	--	--	--	--	--	--
CL7478.Contig3_All	2016	55.8121	3.8909	-3.8424	Down	0	0	--	--	--	--	--	--	--	--	--	--	--
CL7498.Contig2_All	7519	38.2375	11.2325	-1.7673	Down	0	0	gi|432859641|ref|XP_004069194.1|	PREDICTED: dual specificity tyrosine-phosphorylation-regulated kinase 2-like isoform 2 [Oryzias latipes]	gi|432859640|ref|XM_004069146.1|	PREDICTED: Oryzias latipes dual specificity tyrosine-phosphorylation-regulated kinase 2-like, transcript variant 2 (LOC101157613), mRNA	sp|Q5U4C9|DYRK2_MOUSE	Dual specificity tyrosine-phosphorylation-regulated kinase 2 OS=Mus musculus GN=Dyrk2 PE=2 SV=1	SPAC1687.15	COG0515	Serine/threonine protein kinase	K08825	dual-specificity tyrosine-(Y)-phosphorylation regulated kinase [EC:2.7.12.1]
CL7500.Contig2_All	10760	1.5463	16.241	3.3927	Up	0	0	gi|348508288|ref|XP_003441686.1|	PREDICTED: rho guanine nucleotide exchange factor 17-like [Oreochromis niloticus]	gi|432892803|ref|XM_004075797.1|	PREDICTED: Oryzias latipes rho guanine nucleotide exchange factor 17-like (LOC101162545), mRNA	sp|Q96PE2|ARHGH_HUMAN	Rho guanine nucleotide exchange factor 17 OS=Homo sapiens GN=ARHGEF17 PE=1 SV=1	--	--	--	K05156	tumor necrosis factor receptor superfamily member 19-like
CL7516.Contig2_All	1649	50.4488	300.901	2.5764	Up	0	0	gi|348524440|ref|XP_003449731.1|	PREDICTED: ubiquitin carboxyl-terminal hydrolase isozyme L1 [Oreochromis niloticus]	gi|432847503|ref|XM_004066007.1|	PREDICTED: Oryzias latipes ubiquitin carboxyl-terminal hydrolase isozyme L1-like (LOC101155828), mRNA	sp|P09936|UCHL1_HUMAN	Ubiquitin carboxyl-terminal hydrolase isozyme L1 OS=Homo sapiens GN=UCHL1 PE=1 SV=2	--	--	--	K05611	ubiquitin carboxyl-terminal hydrolase L1 [EC:3.4.19.12]
CL7523.Contig1_All	3044	48.8736	1.085	-5.4933	Down	0	0	gi|432883662|ref|XP_004074317.1|	PREDICTED: zinc finger and BTB domain-containing protein 22-like [Oryzias latipes]	gi|295901491|dbj|AB450971.1|	Oryzias latipes DNA, MHC class I region, strain: cab	sp|O15209|ZBT22_HUMAN	Zinc finger and BTB domain-containing protein 22 OS=Homo sapiens GN=ZBTB22 PE=2 SV=1	SPAC4G8.13c	COG5048	FOG: Zn-finger	K10502	zinc finger and BTB domain-containing protein 22
CL7537.Contig1_All	5185	29.8413	4.8684	-2.6158	Down	0	0	gi|432941045|ref|XP_004082802.1|	PREDICTED: nesprin-2-like [Oryzias latipes]	gi|432941044|ref|XM_004082754.1|	PREDICTED: Oryzias latipes nesprin-2-like (LOC101172118), mRNA	sp|Q6ZWR6|SYNE1_MOUSE	Nesprin-1 OS=Mus musculus GN=Syne1 PE=1 SV=2	YNL250w	COG0419	ATPase involved in DNA repair	K10421	CAP-Gly domain-containing linker protein 1
CL7567.Contig1_All	2210	432.377	49.3444	-3.1313	Down	0	0	gi|432862161|ref|XP_004069753.1|	PREDICTED: ubiquitin-conjugating enzyme E2 H-like isoform 1 [Oryzias latipes]	gi|432862160|ref|XM_004069705.1|	PREDICTED: Oryzias latipes ubiquitin-conjugating enzyme E2 H-like, transcript variant 1 (LOC101163973), mRNA	sp|P62257|UBE2H_MOUSE	Ubiquitin-conjugating enzyme E2 H OS=Mus musculus GN=Ube2h PE=2 SV=1	YEL012w	COG5078	Ubiquitin-protein ligase	K10576	ubiquitin-conjugating enzyme E2 H [EC:6.3.2.19]
CL7607.Contig1_All	1566	104.757	6.3272	-4.0493	Down	0	0	gi|432852447|ref|XP_004067252.1|	PREDICTED: growth arrest-specific protein 8-like [Oryzias latipes]	gi|432852446|ref|XM_004067204.1|	PREDICTED: Oryzias latipes growth arrest-specific protein 8-like (LOC101168854), mRNA	sp|Q499U4|GAS8_RAT	Growth arrest-specific protein 8 OS=Rattus norvegicus GN=Gas8 PE=2 SV=1	TVN0807	COG1196	Chromosome segregation ATPases	K11498	centromeric protein E
CL767.Contig14_All	2925	1.6379	63.858	5.2849	Up	0	0	gi|432937182|ref|XP_004082376.1|	PREDICTED: feline leukemia virus subgroup C receptor-related protein 2-like [Oryzias latipes]	gi|432937181|ref|XM_004082328.1|	PREDICTED: Oryzias latipes feline leukemia virus subgroup C receptor-related protein 2-like (LOC101165432), mRNA	sp|Q91X85|FLVC2_MOUSE	Feline leukemia virus subgroup C receptor-related protein 2 OS=Mus musculus GN=Flvcr2 PE=1 SV=2	AF0907	COG0477	Permeases of the major facilitator superfamily	K08220	MFS transporter, FLVCR family, feline leukemia virus subgroup C receptor-related protein
CL7686.Contig6_All	3100	6.641	86.7934	3.7081	Up	0	0	gi|432851217|ref|XP_004066913.1|	PREDICTED: cytoplasmic polyadenylation element-binding protein 1 [Oryzias latipes]	gi|432851216|ref|XM_004066865.1|	PREDICTED: Oryzias latipes CPEB-related RNA binding protein (cpeb1), mRNA	sp|Q9YGX5|CPEB1_DANRE	Cytoplasmic polyadenylation element-binding protein 1 OS=Danio rerio GN=cpeb1 PE=1 SV=1	--	--	--	K02602	oo18 RNA-binding protein
CL7733.Contig2_All	5682	15.5753	82.8936	2.412	Up	0	0	gi|432901506|ref|XP_004076869.1|	PREDICTED: E3 ubiquitin-protein ligase TTC3-like [Oryzias latipes]	gi|432901505|ref|XM_004076821.1|	PREDICTED: Oryzias latipes E3 ubiquitin-protein ligase TTC3-like (LOC101161328), mRNA	sp|O88196|TTC3_MOUSE	E3 ubiquitin-protein ligase TTC3 OS=Mus musculus GN=Ttc3 PE=2 SV=2	YBR155w	COG0457	FOG: TPR repeat	K15712	E3 ubiquitin-protein ligase TTC3 [EC:6.3.2.19]
CL774.Contig1_All	2036	454.734	3.7948	-6.9049	Down	0	0	gi|432852866|ref|XP_004067424.1|	PREDICTED: kelch-like protein 10-like [Oryzias latipes]	gi|432852865|ref|XM_004067376.1|	PREDICTED: Oryzias latipes kelch-like protein 10-like (LOC101168357), mRNA	sp|Q6JEL3|KLH10_RAT	Kelch-like protein 10 OS=Rattus norvegicus GN=Klhl10 PE=2 SV=1	--	--	--	K10448	kelch-like protein 10
CL7756.Contig2_All	2785	47.0029	1.1859	-5.3087	Down	0	0	gi|432888924|ref|XP_004075090.1|	PREDICTED: outer dense fiber protein 2-like [Oryzias latipes]	gi|432888923|ref|XM_004075042.1|	PREDICTED: Oryzias latipes outer dense fiber protein 2-like (LOC101172258), mRNA	sp|Q5ZKK5|ODFP2_CHICK	Outer dense fiber protein 2 OS=Gallus gallus GN=ODF2 PE=2 SV=1	PAB2109	COG1196	Chromosome segregation ATPases	K12478	early endosome antigen 1
CL7790.Contig3_All	1738	51.4041	0.0339	-10.5664	Down	0	0	gi|348522732|ref|XP_003448878.1|	PREDICTED: radial spoke head protein 4 homolog A-like [Oreochromis niloticus]	gi|432853279|ref|XM_004067581.1|	PREDICTED: Oryzias latipes radial spoke head protein 4 homolog A-like (LOC101159735), mRNA	sp|Q5TD94|RSH4A_HUMAN	Radial spoke head protein 4 homolog A OS=Homo sapiens GN=RSPH4A PE=1 SV=1	--	--	--	K04700	suppressor of cytokine signaling, invertebrate
CL7817.Contig1_All	2995	4.1502	49.467	3.5752	Up	0	0	gi|432910800|ref|XP_004078531.1|	PREDICTED: uncharacterized protein LOC101157564 [Oryzias latipes]	gi|432910799|ref|XM_004078483.1|	PREDICTED: Oryzias latipes uncharacterized LOC101157564 (LOC101157564), mRNA	sp|Q7SXE4|GOGA5_DANRE	Golgin subfamily A member 5 OS=Danio rerio GN=golga5 PE=2 SV=1	aq_629	COG1196	Chromosome segregation ATPases	K03626	nascent polypeptide-associated complex subunit alpha
CL787.Contig10_All	7380	20.9921	1.0789	-4.2822	Down	0	0	gi|348543399|ref|XP_003459171.1|	PREDICTED: hypothetical protein LOC100709030 [Oreochromis niloticus]	gi|432891055|ref|XM_004075478.1|	PREDICTED: Oryzias latipes ryanodine receptor 1-like (LOC101160087), mRNA	sp|P11716|RYR1_RABIT	Ryanodine receptor 1 OS=Oryctolagus cuniculus GN=RYR1 PE=1 SV=1	XF1267	COG5297	Cellobiohydrolase A (1,4-beta-cellobiosidase A)	K04961	ryanodine receptor 1
CL7890.Contig2_All	2893	2.5735	45.1563	4.1331	Up	0	0	gi|432939999|ref|XP_004082667.1|	PREDICTED: major facilitator superfamily domain-containing protein 2A-A-like [Oryzias latipes]	gi|432939998|ref|XM_004082619.1|	PREDICTED: Oryzias latipes major facilitator superfamily domain-containing protein 2A-A-like (LOC101156211), mRNA	sp|Q6DEJ6|MF2AB_DANRE	Major facilitator superfamily domain-containing protein 2A-B OS=Danio rerio GN=mfsd2ab PE=2 SV=1	alr3705	COG2211	Na+/melibiose symporter and related transporters	K08824	cyclin-dependent kinase-like [EC:2.7.11.22]
CL7943.Contig4_All	2994	17.3201	93.2151	2.4281	Up	0	0	gi|432936089|ref|XP_004082115.1|	PREDICTED: glycogen phosphorylase, liver form-like isoform 1 [Oryzias latipes]	gi|432936088|ref|XM_004082067.1|	PREDICTED: Oryzias latipes glycogen phosphorylase, liver form-like, transcript variant 1 (LOC101158492), mRNA	sp|Q5MIB5|PYGL_SHEEP	Glycogen phosphorylase, liver form OS=Ovis aries GN=PYGL PE=2 SV=3	slr1367	COG0058	Glucan phosphorylase	K00688	starch phosphorylase [EC:2.4.1.1]
CL798.Contig2_All	3866	91.2983	9.5195	-3.2616	Down	0	0	gi|432908571|ref|XP_004077927.1|	PREDICTED: glycylpeptide N-tetradecanoyltransferase 2-like [Oryzias latipes]	gi|432908570|ref|XM_004077879.1|	PREDICTED: Oryzias latipes glycylpeptide N-tetradecanoyltransferase 2-like (LOC101170869), mRNA	sp|A7YT82|NMT2_DANRE	Glycylpeptide N-tetradecanoyltransferase 2 OS=Danio rerio GN=nmt2 PE=2 SV=2	SPBC2G2.11	COG5092	N-myristoyl transferase	K00671	glycylpeptide N-tetradecanoyltransferase [EC:2.3.1.97]
CL7996.Contig3_All	2273	91.37	1.7125	-5.7375	Down	0	0	gi|348534935|ref|XP_003454957.1|	PREDICTED: cyclic AMP-responsive element-binding protein 1-like isoform 1 [Oreochromis niloticus]	gi|432931195|ref|XM_004081549.1|	PREDICTED: Oryzias latipes cyclic AMP-responsive element-binding protein 1-like (LOC101164105), mRNA	sp|P27925|CREB1_BOVIN	Cyclic AMP-responsive element-binding protein 1 OS=Bos taurus GN=CREB1 PE=1 SV=2	--	--	--	K05870	cAMP response element-binding protein 1
CL8014.Contig3_All	3173	20.546	83.7743	2.0277	Up	0	0	gi|432926803|ref|XP_004080932.1|	PREDICTED: WW domain-containing adapter protein with coiled-coil-like isoform 1 [Oryzias latipes]	gi|432926802|ref|XM_004080884.1|	PREDICTED: Oryzias latipes WW domain-containing adapter protein with coiled-coil-like, transcript variant 1 (LOC101175031), mRNA	sp|Q7ZUK7|WAC_DANRE	WW domain-containing adapter protein with coiled-coil OS=Danio rerio GN=waca PE=2 SV=1	--	--	--	K05628	arginine-glutamic acid dipeptide (RE) repeats
CL8109.Contig1_All	1536	60.8618	471.175	2.9527	Up	0	0	gi|432880971|ref|XP_004073741.1|	PREDICTED: extracellular matrix protein 1-like [Oryzias latipes]	gi|432880970|ref|XM_004073693.1|	PREDICTED: Oryzias latipes extracellular matrix protein 1-like (LOC101175246), mRNA	sp|Q62894|ECM1_RAT	Extracellular matrix protein 1 OS=Rattus norvegicus GN=Ecm1 PE=2 SV=2	--	--	--	--	--
CL8124.Contig1_All	1031	79.9981	0	-16.2877	Down	0	0	gi|348518379|ref|XP_003446709.1|	PREDICTED: uncharacterized protein C20orf26-like [Oreochromis niloticus]	gi|348518378|ref|XM_003446661.1|	PREDICTED: Oreochromis niloticus uncharacterized protein C20orf26-like (LOC100707018), mRNA	sp|Q8NHU2|CT026_HUMAN	Uncharacterized protein C20orf26 OS=Homo sapiens GN=C20orf26 PE=2 SV=3	--	--	--	--	--
CL813.Contig1_All	1025	227.693	0.1726	-10.3654	Down	0	0	gi|123448346|ref|XP_001312904.1|	viral A-type inclusion protein [Trichomonas vaginalis G3]	--	--	sp|Q3V6T2|GRDN_HUMAN	Girdin OS=Homo sapiens GN=CCDC88A PE=1 SV=2	aq_1006	COG0419	ATPase involved in DNA repair	K10352	myosin heavy chain
CL8146.Contig1_All	2297	46.9833	2.9784	-3.9795	Down	0	0	gi|432855094|ref|XP_004068069.1|	PREDICTED: EF-hand calcium-binding domain-containing protein 7-like [Oryzias latipes]	gi|432855093|ref|XM_004068021.1|	PREDICTED: Oryzias latipes EF-hand calcium-binding domain-containing protein 7-like (LOC101154938), mRNA	sp|A8K855|EFCB7_HUMAN	EF-hand calcium-binding domain-containing protein 7 OS=Homo sapiens GN=EFCAB7 PE=2 SV=1	SPAC3A12.14	COG5126	Ca2+-binding protein (EF-Hand superfamily)	K02183	calmodulin
CL8189.Contig1_All	3226	29.0384	0.5302	-5.7753	Down	0	0	gi|432959236|ref|XP_004086220.1|	PREDICTED: stromal membrane-associated protein 1-like [Oryzias latipes]	gi|432959235|ref|XM_004086172.1|	PREDICTED: Oryzias latipes stromal membrane-associated protein 1-like (LOC101169097), mRNA	sp|Q8IYB5|SMAP1_HUMAN	Stromal membrane-associated protein 1 OS=Homo sapiens GN=SMAP1 PE=1 SV=2	SPAC824.09c	COG5347	GTPase-activating protein that regulates ARFs (ADP-ribosylation factors), involved in ARF-mediated vesicular transport	K12486	stromal membrane-associated protein
CL8190.Contig1_All	1347	8.8915	172.294	4.2763	Up	0	0	gi|432901987|ref|XP_004076978.1|	PREDICTED: epithelial cell adhesion molecule-like [Oryzias latipes]	gi|432901986|ref|XM_004076930.1|	PREDICTED: Oryzias latipes epithelial cell adhesion molecule-like (LOC101169804), mRNA	sp|Q8BGV3|TACD2_MOUSE	Tumor-associated calcium signal transducer 2 OS=Mus musculus GN=Tacstd2 PE=2 SV=1	--	--	--	K06737	tumor-associated calcium signal transducer 1
CL8190.Contig2_All	1540	6.7682	183.369	4.7598	Up	0	0	gi|432901987|ref|XP_004076978.1|	PREDICTED: epithelial cell adhesion molecule-like [Oryzias latipes]	gi|432901986|ref|XM_004076930.1|	PREDICTED: Oryzias latipes epithelial cell adhesion molecule-like (LOC101169804), mRNA	sp|Q6P9Z6|TACD2_RAT	Tumor-associated calcium signal transducer 2 OS=Rattus norvegicus GN=Tacstd2 PE=2 SV=1	--	--	--	K06737	tumor-associated calcium signal transducer 1
CL8238.Contig1_All	3992	12.5197	322.741	4.6881	Up	0	0	gi|432845812|ref|XP_004065865.1|	PREDICTED: uncharacterized protein LOC101164209 [Oryzias latipes]	gi|432845811|ref|XM_004065817.1|	PREDICTED: Oryzias latipes uncharacterized LOC101164209 (LOC101164209), mRNA	sp|Q9BH11|ZP4_BOVIN	Zona pellucida sperm-binding protein 4 OS=Bos taurus GN=ZP4 PE=1 SV=2	SPBC28F2.12	COG0086	DNA-directed RNA polymerase, beta' subunit/160 kD subunit	K03006	DNA-directed RNA polymerase II subunit RPB1 [EC:2.7.7.6]
CL8242.Contig3_All	3417	41.8144	1.8123	-4.5281	Down	0	0	gi|432920128|ref|XP_004079851.1|	PREDICTED: regulator of G-protein signaling 12-like [Oryzias latipes]	gi|432920127|ref|XM_004079803.1|	PREDICTED: Oryzias latipes regulator of G-protein signaling 12-like (LOC101160594), mRNA	sp|O14924|RGS12_HUMAN	Regulator of G-protein signaling 12 OS=Homo sapiens GN=RGS12 PE=1 SV=1	--	--	--	K10260	F-box and WD-40 domain protein 7
CL8263.Contig1_All	1022	2.7239	505.414	7.5356	Up	0	0	gi|432925938|ref|XP_004080788.1|	PREDICTED: uncharacterized protein LOC101159049 [Oryzias latipes]	gi|432925937|ref|XM_004080740.1|	PREDICTED: Oryzias latipes uncharacterized LOC101159049 (LOC101159049), mRNA	--	--	--	--	--	--	--
CL8273.Contig2_All	4100	115.931	51.8866	-1.1598	Down	0	0	gi|432857080|ref|XP_004068528.1|	PREDICTED: ubiquitin carboxyl-terminal hydrolase 4-like [Oryzias latipes]	gi|432857079|ref|XM_004068480.1|	PREDICTED: Oryzias latipes ubiquitin carboxyl-terminal hydrolase 4-like (LOC101173051), mRNA	sp|A6QR55|UBP4_BOVIN	Ubiquitin carboxyl-terminal hydrolase 4 OS=Bos taurus GN=USP4 PE=2 SV=1	SPCC1494.05c	COG5560	Ubiquitin C-terminal hydrolase	K11835	ubiquitin carboxyl-terminal hydrolase 4/11/15 [EC:3.1.2.15]
CL8283.Contig1_All	3437	172.5	58.5666	-1.5584	Down	0	0	gi|432901645|ref|XP_004076876.1|	PREDICTED: nuclear envelope pore membrane protein POM 121-like [Oryzias latipes]	gi|432901644|ref|XM_004076828.1|	PREDICTED: Oryzias latipes nuclear envelope pore membrane protein POM 121-like (LOC101163268), mRNA	sp|Q8K3Z9|PO121_MOUSE	Nuclear envelope pore membrane protein POM 121 OS=Mus musculus GN=Pom121 PE=1 SV=2	YIL115c	COG5651	PPE-repeat proteins	K14316	nuclear pore complex protein Nup121
CL8340.Contig1_All	2581	1.6806	48.924	4.8635	Up	0	0	gi|432944220|ref|XP_004083382.1|	PREDICTED: fermitin family homolog 1-like [Oryzias latipes]	gi|432944219|ref|XM_004083334.1|	PREDICTED: Oryzias latipes fermitin family homolog 1-like (LOC101160280), mRNA	sp|P59113|FERM1_MOUSE	Fermitin family homolog 1 OS=Mus musculus GN=Fermt1 PE=1 SV=4	--	--	--	K05858	phosphatidylinositol phospholipase C, beta [EC:3.1.4.11]
CL8472.Contig2_All	3697	2.8368	30.7415	3.4379	Up	0	0	gi|432920219|ref|XP_004079895.1|	PREDICTED: non-lysosomal glucosylceramidase-like [Oryzias latipes]	gi|432920218|ref|XM_004079847.1|	PREDICTED: Oryzias latipes non-lysosomal glucosylceramidase-like (LOC101175270), mRNA	sp|Q9HCG7|GBA2_HUMAN	Non-lysosomal glucosylceramidase OS=Homo sapiens GN=GBA2 PE=1 SV=2	alr2816	COG4354	Predicted bile acid beta-glucosidase	K09315	homeobox protein DLX2/3/5
CL8498.Contig1_All	1624	305.758	4.0312	-6.245	Down	0	0	gi|432920229|ref|XP_004079900.1|	PREDICTED: ankyrin repeat domain-containing protein 53-like [Oryzias latipes]	gi|432920228|ref|XM_004079852.1|	PREDICTED: Oryzias latipes ankyrin repeat domain-containing protein 53-like (LOC101155547), mRNA	sp|Q4R739|ANR53_MACFA	Ankyrin repeat domain-containing protein 53 OS=Macaca fascicularis GN=ANKRD53 PE=2 SV=1	SPAC2F7.10_1	COG0666	FOG: Ankyrin repeat	K15504	serine/threonine-protein phosphatase 6 regulatory ankyrin repeat subunit C
CL8518.Contig1_All	8266	29.8713	1.1059	-4.7555	Down	0	0	gi|291242367|ref|XP_002741079.1|	PREDICTED: retrovirus polyprotein, putative-like [Saccoglossus kowalevskii]	gi|432892345|ref|XM_004075727.1|	PREDICTED: Oryzias latipes phosphatidylinositol 4,5-bisphosphate 5-phosphatase A-like (LOC101165165), mRNA	sp|P10394|POL4_DROME	Retrovirus-related Pol polyprotein from transposon 412 OS=Drosophila melanogaster GN=POL PE=4 SV=1	YGR109w-b_2	COG2801	Transposase and inactivated derivatives	K04228	arginine vasopressin receptor 2
CL8528.Contig2_All	6120	93.5548	18.2332	-2.3592	Down	0	0	gi|432854578|ref|XP_004067970.1|	PREDICTED: LOW QUALITY PROTEIN: regulator of nonsense transcripts 1-like [Oryzias latipes]	gi|432854577|ref|XM_004067922.1|	PREDICTED: Oryzias latipes regulator of nonsense transcripts 1-like (LOC101168695), mRNA	sp|Q92900|RENT1_HUMAN	Regulator of nonsense transcripts 1 OS=Homo sapiens GN=UPF1 PE=1 SV=2	SPAC16C9.06c	COG1112	Superfamily I DNA and RNA helicases and helicase subunits	K14326	regulator of nonsense transcripts 1 [EC:3.6.4.-]
CL8574.Contig2_All	5333	29.9965	174.436	2.5398	Up	0	0	gi|33089391|gb|AAP93663.1|	MRE-binding transcription factor-1La [Oreochromis aureus x Oreochromis niloticus]	gi|432910372|ref|XR_177518.1|	PREDICTED: Oryzias latipes uncharacterized LOC101170051 (LOC101170051), misc_RNA	sp|Q14872|MTF1_HUMAN	Metal regulatory transcription factor 1 OS=Homo sapiens GN=MTF1 PE=1 SV=2	SPAC144.09c	COG5048	FOG: Zn-finger	K09228	KRAB domain-containing zinc finger protein
CL8577.Contig2_All	2557	3.6205	50.9516	3.8149	Up	0	0	gi|432961524|ref|XP_004086616.1|	PREDICTED: transmembrane protein 54-like [Oryzias latipes]	gi|432961523|ref|XM_004086568.1|	PREDICTED: Oryzias latipes transmembrane protein 54-like (LOC101173922), mRNA	sp|Q497B3|KCP3_RAT	Keratinocyte-associated protein 3 OS=Rattus norvegicus GN=Krtcap3 PE=2 SV=1	--	--	--	K11644	paired amphipathic helix protein Sin3a
CL8584.Contig2_All	5576	1591.11	3573.11	1.1671	Up	0	0	gi|403334965|gb|EJY66653.1|	hypothetical protein OXYTRI_13058 [Oxytricha trifallax]	gi|283826628|gb|GU289229.1|	Oreochromis aureus isolate Oau1-4 18S ribosomal RNA gene, internal transcribed spacer 1, 5.8S ribosomal RNA gene, internal transcribed spacer 2, and 28S ribosomal RNA gene, complete sequence	sp|P04280|PRP1_HUMAN	Basic salivary proline-rich protein 1 OS=Homo sapiens GN=PRB1 PE=1 SV=2	Cgl1939	COG0532	Translation initiation factor 2 (IF-2; GTPase)	K05287	phosphatidylinositol glycan, class F [EC:2.7.-.-]
CL8621.Contig2_All	1443	5.3389	126.376	4.565	Up	0	0	gi|432849677|ref|XP_004066620.1|	PREDICTED: rho-related GTP-binding protein RhoE-like [Oryzias latipes]	gi|432849676|ref|XM_004066572.1|	PREDICTED: Oryzias latipes rho-related GTP-binding protein RhoE-like (LOC101167687), mRNA	sp|Q6SA80|RND3_RAT	Rho-related GTP-binding protein RhoE OS=Rattus norvegicus GN=Rnd3 PE=2 SV=1	SPAC16A10.04	COG1100	GTPase SAR1 and related small G proteins	K07859	Rho family GTPase 3
CL8634.Contig4_All	3075	1.8738	37.4777	4.322	Up	0	0	gi|432867245|ref|XP_004071097.1|	PREDICTED: LIM domain and actin-binding protein 1-like [Oryzias latipes]	gi|432867244|ref|XM_004071049.1|	PREDICTED: Oryzias latipes LIM domain and actin-binding protein 1-like (LOC101156656), mRNA	sp|Q9UHB6|LIMA1_HUMAN	LIM domain and actin-binding protein 1 OS=Homo sapiens GN=LIMA1 PE=1 SV=1	DR2133	COG4372	Uncharacterized protein conserved in bacteria with the myosin-like domain	K13909	mucin-7
CL8657.Contig2_All	2306	91.4381	0.7417	-6.9458	Down	0	0	gi|432883316|ref|XP_004074263.1|	PREDICTED: synaptonemal complex central element protein 1-like [Oryzias latipes]	gi|432883315|ref|XM_004074215.1|	PREDICTED: Oryzias latipes synaptonemal complex central element protein 1-like (LOC101163096), mRNA	sp|Q8N0S2|SYCE1_HUMAN	Synaptonemal complex central element protein 1 OS=Homo sapiens GN=SYCE1 PE=2 SV=2	--	--	--	K10421	CAP-Gly domain-containing linker protein 1
CL8682.Contig1_All	3803	122.431	17.0747	-2.842	Down	0	0	gi|432913204|ref|XP_004078957.1|	PREDICTED: DIS3-like exonuclease 2-like [Oryzias latipes]	gi|432913203|ref|XM_004078909.1|	PREDICTED: Oryzias latipes DIS3-like exonuclease 2-like (LOC101169734), mRNA	sp|Q0V9R3|DI3L2_XENTR	DIS3-like exonuclease 2 OS=Xenopus tropicalis GN=dis3l2 PE=2 SV=1	SPAC2C4.07c	COG0557	Exoribonuclease R	K12585	exosome complex exonuclease DIS3/RRP44 [EC:3.1.13.-]
CL8704.Contig1_All	3935	51.1005	4.4365	-3.5258	Down	0	0	gi|432947502|ref|XP_004084043.1|	PREDICTED: inverted formin-2-like [Oryzias latipes]	gi|432947501|ref|XM_004083995.1|	PREDICTED: Oryzias latipes inverted formin-2-like (LOC101164771), mRNA	sp|Q6NTV6|INF2_XENLA	Inverted formin-2 OS=Xenopus laevis GN=inf2 PE=2 SV=1	--	--	--	K04512	dishevelled associated activator of morphogenesis
CL8713.Contig3_All	7195	1.9795	17.5173	3.1456	Up	0	0	gi|281311969|dbj|BAI58984.1|	androgen receptor beta subtype [Oryzias latipes]	gi|157278103|ref|NM_001104681.1|	Oryzias latipes androgen receptor beta (LOC100049233), mRNA >gi|37359711|dbj|AB076399.1| Oryzias latipes mRNA for androgen receptor alpha, complete cds	sp|Q9GKL7|ANDR_PIG	Androgen receptor OS=Sus scrofa GN=AR PE=2 SV=3	--	--	--	K08557	androgen receptor
CL8755.Contig1_All	3210	184.497	56.2775	-1.713	Down	0	0	gi|432918761|ref|XP_004079653.1|	PREDICTED: ATP-binding cassette sub-family E member 1-like [Oryzias latipes]	gi|432918760|ref|XM_004079605.1|	PREDICTED: Oryzias latipes ATP-binding cassette sub-family E member 1-like (LOC101168245), mRNA	sp|P61222|ABCE1_MOUSE	ATP-binding cassette sub-family E member 1 OS=Mus musculus GN=Abce1 PE=2 SV=1	YDR091c	COG1245	Predicted ATPase, RNase L inhibitor (RLI) homolog	K06174	ATP-binding cassette, sub-family E, member 1
CL8799.Contig1_All	2622	11.3825	68.7407	2.5943	Up	0	0	gi|432880208|ref|XP_004073604.1|	PREDICTED: protein FAM199X-like [Oryzias latipes]	gi|432880207|ref|XM_004073556.1|	PREDICTED: Oryzias latipes protein FAM199X-like (LOC101159026), mRNA	sp|Q6AXJ7|F199X_DANRE	Protein FAM199X OS=Danio rerio GN=fam199x PE=2 SV=1	--	--	--	K10955	intestinal mucin-2
CL8802.Contig1_All	4491	66.2386	9.7444	-2.765	Down	0	0	gi|432867601|ref|XP_004071263.1|	PREDICTED: ras-associating and dilute domain-containing protein-like [Oryzias latipes]	gi|432867600|ref|XM_004071215.1|	PREDICTED: Oryzias latipes ras-associating and dilute domain-containing protein-like (LOC101160907), mRNA	sp|Q96JH8|RADIL_HUMAN	Ras-associating and dilute domain-containing protein OS=Homo sapiens GN=RADIL PE=1 SV=5	Cgl1939	COG0532	Translation initiation factor 2 (IF-2; GTPase)	K05702	afadin
CL8815.Contig2_All	3542	88.6283	4.1128	-4.4296	Down	0	0	gi|432897375|ref|XP_004076441.1|	PREDICTED: ubiquitin-associated and SH3 domain-containing protein B-like [Oryzias latipes]	gi|432897374|ref|XM_004076393.1|	PREDICTED: Oryzias latipes ubiquitin-associated and SH3 domain-containing protein B-like (LOC101174766), mRNA	sp|Q8TF42|UBS3B_HUMAN	Ubiquitin-associated and SH3 domain-containing protein B OS=Homo sapiens GN=UBASH3B PE=1 SV=2	YBR058c	COG5207	Isopeptidase T	K12171	E3 ubiquitin-protein ligase SH3RF [EC:6.3.2.19]
CL8887.Contig3_All	1567	7.7671	88.3359	3.5076	Up	0	0	gi|356582362|ref|NP_001239163.1|	c-fos protein [Oryzias latipes] >gi|319802978|dbj|BAJ61828.1| c-fos [Oryzias latipes]	gi|356582361|ref|NM_001252234.1|	Oryzias latipes c-fos protein (c-fos), mRNA >gi|319802977|dbj|AB572350.1| Oryzias latipes c-fos mRNA, complete cds, strain: drR	sp|P53450|FOS_TAKRU	Proto-oncogene c-Fos OS=Takifugu rubripes GN=fos PE=3 SV=1	--	--	--	K04379	proto-oncogene protein c-fos
CL8918.Contig1_All	4971	71.4725	29.9816	-1.2533	Down	0	0	gi|432851702|ref|XP_004067042.1|	PREDICTED: LOW QUALITY PROTEIN: ubiquitin carboxyl-terminal hydrolase 47-like [Oryzias latipes]	gi|432851701|ref|XM_004066994.1|	PREDICTED: Oryzias latipes ubiquitin carboxyl-terminal hydrolase 47-like (LOC101157355), mRNA	sp|Q8BY87|UBP47_MOUSE	Ubiquitin carboxyl-terminal hydrolase 47 OS=Mus musculus GN=Usp47 PE=1 SV=2	SPBC713.02c	COG5077	Ubiquitin carboxyl-terminal hydrolase	K11857	ubiquitin carboxyl-terminal hydrolase 47 [EC:3.1.2.15]
CL8920.Contig2_All	1875	78.2397	6.983	-3.486	Down	0	0	gi|432855201|ref|XP_004068122.1|	PREDICTED: probable rRNA-processing protein EBP2-like [Oryzias latipes]	gi|432855200|ref|XM_004068074.1|	PREDICTED: Oryzias latipes probable rRNA-processing protein EBP2-like (LOC101167862), mRNA	sp|Q9D903|EBP2_MOUSE	Probable rRNA-processing protein EBP2 OS=Mus musculus GN=Ebna1bp2 PE=2 SV=1	--	--	--	K14823	rRNA-processing protein EBP2
CL8927.Contig4_All	2391	301.874	664.081	1.1374	Up	0	0	gi|348522853|ref|XP_003448938.1|	PREDICTED: heat shock cognate 71 kDa protein-like [Oreochromis niloticus]	gi|157278336|ref|NM_001104800.1|	Oryzias latipes heat shock protein 70 cognate (hsc70), mRNA >gi|538526|dbj|D13669.1|ORZHSC70 Oryzias latipes mRNA for heat shock protein 70 cognate, complete cds	sp|P08108|HSP70_ONCMY	Heat shock cognate 70 kDa protein OS=Oncorhynchus mykiss GN=hsc71 PE=2 SV=2	SPAC13G7.02c	COG0443	Molecular chaperone	K03283	heat shock 70kDa protein 1/8
CL895.Contig1_All	1797	172.53	27.5036	-2.6492	Down	0	0	gi|432907585|ref|XP_004077666.1|	PREDICTED: E3 ubiquitin-protein ligase RNF19A-like [Oryzias latipes]	gi|432907584|ref|XM_004077618.1|	PREDICTED: Oryzias latipes E3 ubiquitin-protein ligase RNF19A-like (LOC101163998), mRNA	sp|Q2VJ60|RN19A_PIG	E3 ubiquitin-protein ligase RNF19A OS=Sus scrofa GN=RNF19A PE=2 SV=1	--	--	--	K11972	E3 ubiquitin-protein ligase RNF19A [EC:6.3.2.19]
CL8991.Contig2_All	4989	56.8757	9.28	-2.6156	Down	0	0	gi|432911969|ref|XP_004078805.1|	PREDICTED: intraflagellar transport protein 57 homolog isoform 1 [Oryzias latipes]	gi|432911968|ref|XM_004078757.1|	PREDICTED: Oryzias latipes intraflagellar transport protein 57 homolog, transcript variant 1 (LOC101168320), mRNA	sp|Q6IVW0|IFT57_DANRE	Intraflagellar transport protein 57 homolog OS=Danio rerio GN=ift57 PE=2 SV=1	BH2487	COG1196	Chromosome segregation ATPases	K04638	estrogen-related receptor beta like 1
CL9011.Contig2_All	3362	1.5983	49.5229	4.9535	Up	0	0	gi|432851097|ref|XP_004066854.1|	PREDICTED: G1/S-specific cyclin-D1-like [Oryzias latipes]	gi|432851096|ref|XM_004066806.1|	PREDICTED: Oryzias latipes G1/S-specific cyclin-D1-like (LOC101169672), mRNA	sp|Q90459|CCND1_DANRE	G1/S-specific cyclin-D1 OS=Danio rerio GN=ccnd1 PE=2 SV=1	SPBC582.03	COG5024	Cyclin	K04503	cyclin D1
CL9051.Contig3_All	5069	56.4251	3.8629	-3.8686	Down	0	0	gi|432869378|ref|XP_004071717.1|	PREDICTED: SUN domain-containing protein 1-like [Oryzias latipes]	gi|432869377|ref|XM_004071669.1|	PREDICTED: Oryzias latipes SUN domain-containing protein 1-like (LOC101156977), mRNA	sp|Q9D666|SUN1_MOUSE	SUN domain-containing protein 1 OS=Mus musculus GN=Sun1 PE=1 SV=2	BS_yirY	COG0419	ATPase involved in DNA repair	K10421	CAP-Gly domain-containing linker protein 1
CL9053.Contig1_All	8494	46.4319	10.2278	-2.1826	Down	0	0	gi|432919812|ref|XP_004079749.1|	PREDICTED: uncharacterized protein LOC101174778 [Oryzias latipes]	gi|432919811|ref|XM_004079701.1|	PREDICTED: Oryzias latipes uncharacterized LOC101174778 (LOC101174778), mRNA	sp|Q14966|ZN638_HUMAN	Zinc finger protein 638 OS=Homo sapiens GN=ZNF638 PE=1 SV=2	YLR106c	COG5271	AAA ATPase containing von Willebrand factor type A (vWA) domain	K00907	myosin-light-chain kinase [EC:2.7.11.18]
CL9073.Contig1_All	1534	0	130.952	16.9987	Up	0	0	gi|432924647|ref|XP_004080658.1|	PREDICTED: long-chain-fatty-acid--CoA ligase 5-like [Oryzias latipes]	gi|432924646|ref|XM_004080610.1|	PREDICTED: Oryzias latipes long-chain-fatty-acid--CoA ligase 5-like (LOC101166257), mRNA	sp|O88813|ACSL5_RAT	Long-chain-fatty-acid--CoA ligase 5 OS=Rattus norvegicus GN=Acsl5 PE=2 SV=1	ECU10g0910	COG1022	Long-chain acyl-CoA synthetases (AMP-forming)	K01897	long-chain acyl-CoA synthetase [EC:6.2.1.3]
CL9073.Contig2_All	1376	0	100.726	16.6201	Up	0	0	gi|432924647|ref|XP_004080658.1|	PREDICTED: long-chain-fatty-acid--CoA ligase 5-like [Oryzias latipes]	gi|432924646|ref|XM_004080610.1|	PREDICTED: Oryzias latipes long-chain-fatty-acid--CoA ligase 5-like (LOC101166257), mRNA	sp|O88813|ACSL5_RAT	Long-chain-fatty-acid--CoA ligase 5 OS=Rattus norvegicus GN=Acsl5 PE=2 SV=1	ECU10g0910	COG1022	Long-chain acyl-CoA synthetases (AMP-forming)	K01897	long-chain acyl-CoA synthetase [EC:6.2.1.3]
CL9084.Contig1_All	3644	0.302	447.987	10.5347	Up	0	0	gi|161611900|gb|AAI55630.1|	LOC798996 protein [Danio rerio]	--	--	sp|P42099|ZP2_PIG	Zona pellucida sperm-binding protein 2 OS=Sus scrofa GN=ZP2 PE=2 SV=2	--	--	--	--	--
CL9125.Contig1_All	2550	77.5096	12.6515	-2.6151	Down	0	0	gi|432944483|ref|XP_004083407.1|	PREDICTED: cysteine string protein-like [Oryzias latipes]	gi|432943719|ref|XM_004083204.1|	PREDICTED: Oryzias latipes cryptochrome-1-like (LOC101167667), mRNA	sp|P60905|DNJC5_RAT	DnaJ homolog subfamily C member 5 OS=Rattus norvegicus GN=Dnajc5 PE=1 SV=1	--	--	--	K09525	DnaJ homolog subfamily C member 5
CL9153.Contig2_All	2763	146.232	17.3541	-3.0749	Down	0	0	gi|432907585|ref|XP_004077666.1|	PREDICTED: E3 ubiquitin-protein ligase RNF19A-like [Oryzias latipes]	gi|432907584|ref|XM_004077618.1|	PREDICTED: Oryzias latipes E3 ubiquitin-protein ligase RNF19A-like (LOC101163998), mRNA	sp|Q9NV58|RN19A_HUMAN	E3 ubiquitin-protein ligase RNF19A OS=Homo sapiens GN=RNF19A PE=1 SV=3	--	--	--	K11972	E3 ubiquitin-protein ligase RNF19A [EC:6.3.2.19]
CL9287.Contig1_All	1032	0.0627	553.094	13.1068	Up	0	0	gi|432910380|ref|XP_004078338.1|	PREDICTED: uncharacterized protein LOC101172275 [Oryzias latipes]	gi|432910379|ref|XM_004078290.1|	PREDICTED: Oryzias latipes uncharacterized LOC101172275 (LOC101172275), mRNA	--	--	--	--	--	--	--
CL9335.Contig2_All	1332	6.9016	111.891	4.019	Up	0	0	gi|432894417|ref|XP_004075983.1|	PREDICTED: CMP-N-acetylneuraminate-beta-galactosamide-alpha-2,3-sialyltransferase 4-like [Oryzias latipes]	gi|432894416|ref|XM_004075935.1|	PREDICTED: Oryzias latipes CMP-N-acetylneuraminate-beta-galactosamide-alpha-2, 3-sialyltransferase 4-like (LOC101157876), mRNA	sp|Q91Y74|SIA4C_MOUSE	CMP-N-acetylneuraminate-beta-galactosamide-alpha-2,3-sialyltransferase 4 OS=Mus musculus GN=St3gal4 PE=2 SV=1	--	--	--	K03494	beta-galactoside alpha-2,3-sialyltransferase (sialyltransferase 4C) [EC:2.4.99.4]
CL9338.Contig1_All	1166	4.4418	104.047	4.5499	Up	0	0	gi|432874730|ref|XP_004072564.1|	PREDICTED: U6 snRNA-associated Sm-like protein LSm1-like [Oryzias latipes]	gi|432874729|ref|XM_004072516.1|	PREDICTED: Oryzias latipes U6 snRNA-associated Sm-like protein LSm1-like (LOC101156502), mRNA	sp|O15116|LSM1_HUMAN	U6 snRNA-associated Sm-like protein LSm1 OS=Homo sapiens GN=LSM1 PE=1 SV=1	ECU05g1310	COG1958	Small nuclear ribonucleoprotein (snRNP) homolog	K12620	U6 snRNA-associated Sm-like protein LSm1
CL933.Contig2_All	2407	100.996	24.8214	-2.0246	Down	0	0	gi|432945522|ref|XP_004083640.1|	PREDICTED: structural maintenance of chromosomes protein 6-like [Oryzias latipes]	gi|432945521|ref|XM_004083592.1|	PREDICTED: Oryzias latipes structural maintenance of chromosomes protein 6-like (LOC101163867), mRNA	sp|Q802R8|SMC6_TAKRU	Structural maintenance of chromosomes protein 6 OS=Takifugu rubripes GN=smc6 PE=2 SV=1	SPCC5E4.06	COG1196	Chromosome segregation ATPases	K06675	structural maintenance of chromosome 4
CL9350.Contig3_All	6213	33.3544	5.7906	-2.5261	Down	0	0	gi|432859886|ref|XP_004069285.1|	PREDICTED: extended synaptotagmin-1-like [Oryzias latipes]	gi|432859885|ref|XM_004069237.1|	PREDICTED: Oryzias latipes extended synaptotagmin-1-like (LOC101160647), mRNA	sp|Q3U7R1|ESYT1_MOUSE	Extended synaptotagmin-1 OS=Mus musculus GN=Esyt1 PE=2 SV=2	SPAPYUK71.03c	COG5038	Ca2+-dependent lipid-binding protein, contains C2 domain	K00923	phosphatidylinositol-4-phosphate 3-kinase [EC:2.7.1.154]
CL9455.Contig1_All	358	0.1808	1753.7	13.2437	Up	0	0	gi|432959428|ref|XP_004086286.1|	PREDICTED: uncharacterized protein LOC101164962 [Oryzias latipes]	gi|432959383|ref|XM_004086219.1|	PREDICTED: Oryzias latipes uncharacterized LOC101160632 (LOC101160632), mRNA	--	--	--	--	--	--	--
CL9455.Contig2_All	380	0.5111	3872.4	12.8873	Up	0	0	gi|432860141|ref|XP_004069411.1|	PREDICTED: uncharacterized protein LOC101175394 [Oryzias latipes]	gi|432887008|ref|XM_004074859.1|	PREDICTED: Oryzias latipes uncharacterized LOC101165242 (LOC101165242), mRNA	--	--	--	--	--	--	--
CL9455.Contig3_All	406	0	4534.66	22.1126	Up	0	0	gi|432860141|ref|XP_004069411.1|	PREDICTED: uncharacterized protein LOC101175394 [Oryzias latipes]	gi|432893909|ref|XM_004075865.1|	PREDICTED: Oryzias latipes uncharacterized LOC101160336 (LOC101160336), mRNA	--	--	--	--	--	--	--
CL9455.Contig4_All	266	0	5867.91	22.4844	Up	0	0	gi|432893910|ref|XP_004075913.1|	PREDICTED: uncharacterized protein LOC101160336 [Oryzias latipes]	gi|432893909|ref|XM_004075865.1|	PREDICTED: Oryzias latipes uncharacterized LOC101160336 (LOC101160336), mRNA	--	--	--	--	--	--	--
CL9460.Contig2_All	4063	109.067	3.2661	-5.0615	Down	0	0	gi|432847957|ref|XP_004066233.1|	PREDICTED: DNA polymerase lambda-like [Oryzias latipes]	gi|432847956|ref|XM_004066185.1|	PREDICTED: Oryzias latipes DNA polymerase lambda-like (LOC101161125), mRNA	sp|Q5RKI3|DPOLL_RAT	DNA polymerase lambda OS=Rattus norvegicus GN=Poll PE=2 SV=1	SPAC2F7.06c	COG1796	DNA polymerase IV (family X)	K03512	DNA polymerase lambda subunit [EC:2.7.7.7 4.2.99.-]
CL9468.Contig1_All	2580	27.9534	0.1829	-7.2558	Down	0	0	gi|432864275|ref|XP_004070260.1|	PREDICTED: cytosolic carboxypeptidase 2-like [Oryzias latipes]	gi|432864274|ref|XM_004070212.1|	PREDICTED: Oryzias latipes cytosolic carboxypeptidase 2-like (LOC101166623), mRNA	sp|A6H8T7|CBPC2_DANRE	Cytosolic carboxypeptidase 2 OS=Danio rerio GN=zte25 PE=2 SV=1	NMB1073	COG2866	Predicted carboxypeptidase	K10955	intestinal mucin-2
CL9489.Contig1_All	3281	29.3409	2.247	-3.7068	Down	0	0	gi|432953832|ref|XP_004085438.1|	PREDICTED: uncharacterized protein LOC101165203 [Oryzias latipes]	gi|432953831|ref|XM_004085390.1|	PREDICTED: Oryzias latipes uncharacterized LOC101165203 (LOC101165203), mRNA	sp|Q6PDS3|SARM1_MOUSE	Sterile alpha and TIR motif-containing protein 1 OS=Mus musculus GN=Sarm1 PE=1 SV=1	--	--	--	K04498	E1A/CREB-binding protein [EC:2.3.1.48]
CL9497.Contig1_All	2919	79.6878	24.7107	-1.6892	Down	0	0	gi|432892838|ref|XP_004075862.1|	PREDICTED: tyrosine-protein kinase BAZ1B-like [Oryzias latipes]	gi|432892837|ref|XM_004075814.1|	PREDICTED: Oryzias latipes tyrosine-protein kinase BAZ1B-like (LOC101166730), mRNA	sp|A2BIL7|BAZ1B_DANRE	Tyrosine-protein kinase BAZ1B OS=Danio rerio GN=baz1b PE=1 SV=2	YBR081c	COG5076	Transcription factor involved in chromatin remodeling, contains bromodomain	K11658	bromodomain adjacent to zinc finger domain protein 1B
CL9548.Contig3_All	1545	82.6318	3.0921	-4.74	Down	0	0	gi|432935577|ref|XP_004082030.1|	PREDICTED: fas apoptotic inhibitory molecule 1-like isoform 1 [Oryzias latipes] >gi|432935579|ref|XP_004082031.1| PREDICTED: fas apoptotic inhibitory molecule 1-like isoform 2 [Oryzias latipes]	gi|432935578|ref|XM_004081983.1|	PREDICTED: Oryzias latipes fas apoptotic inhibitory molecule 1-like, transcript variant 2 (LOC101156368), mRNA	sp|Q0IIF6|FAIM1_BOVIN	Fas apoptotic inhibitory molecule 1 OS=Bos taurus GN=FAIM PE=2 SV=1	--	--	--	--	--
CL9548.Contig5_All	1553	146.904	3.0761	-5.5776	Down	0	0	gi|432935577|ref|XP_004082030.1|	PREDICTED: fas apoptotic inhibitory molecule 1-like isoform 1 [Oryzias latipes] >gi|432935579|ref|XP_004082031.1| PREDICTED: fas apoptotic inhibitory molecule 1-like isoform 2 [Oryzias latipes]	gi|432935576|ref|XM_004081982.1|	PREDICTED: Oryzias latipes fas apoptotic inhibitory molecule 1-like, transcript variant 1 (LOC101156368), mRNA	sp|Q0IIF6|FAIM1_BOVIN	Fas apoptotic inhibitory molecule 1 OS=Bos taurus GN=FAIM PE=2 SV=1	--	--	--	--	--
CL9550.Contig1_All	1147	248.346	0.2057	-10.2376	Down	0	0	gi|432920333|ref|XP_004079952.1|	PREDICTED: uncharacterized protein LOC101168744 [Oryzias latipes]	gi|432920332|ref|XM_004079904.1|	PREDICTED: Oryzias latipes uncharacterized LOC101168744 (LOC101168744), mRNA	sp|Q54CX4|Y5521_DICDI	Uncharacterized protein DDB_G0292642 OS=Dictyostelium discoideum GN=DDB_G0292642 PE=4 SV=2	--	--	--	K11975	E3 ubiquitin-protein ligase RNF144 [EC:6.3.2.19]
CL959.Contig3_All	4889	3.4032	117.173	5.1056	Up	0	0	gi|432941574|ref|XP_004082913.1|	PREDICTED: FYVE, RhoGEF and PH domain-containing protein 4-like [Oryzias latipes]	gi|432941573|ref|XM_004082865.1|	PREDICTED: Oryzias latipes FYVE, RhoGEF and PH domain-containing protein 4-like (LOC101159874), mRNA	sp|Q1LX49|LCHN_DANRE	Protein LCHN OS=Danio rerio GN=lchn PE=3 SV=1	--	--	--	K05723	FYVE, RhoGEF and PH domain containing 4
CL9606.Contig1_All	966	0.4691	442.094	9.8802	Up	0	0	gi|157278241|ref|NP_001098220.1|	ZPC domain containing protein 4 precursor [Oryzias latipes] >gi|5059083|gb|AAD38909.1|AF128812_1 ZPC domain containing protein 4 [Oryzias latipes]	gi|157278240|ref|NM_001104750.1|	Oryzias latipes ZPC domain containing protein 4 (LOC100049336), mRNA >gi|5059082|gb|AF128812.1|AF128812 Oryzias latipes ZPC domain containing protein 4 mRNA, complete cds	sp|P79762|ZP3_CHICK	Zona pellucida sperm-binding protein 3 OS=Gallus gallus GN=ZP3 PE=1 SV=4	--	--	--	--	--
CL9606.Contig2_All	931	0	78.3634	16.2579	Up	0	0	gi|157278241|ref|NP_001098220.1|	ZPC domain containing protein 4 precursor [Oryzias latipes] >gi|5059083|gb|AAD38909.1|AF128812_1 ZPC domain containing protein 4 [Oryzias latipes]	gi|157278240|ref|NM_001104750.1|	Oryzias latipes ZPC domain containing protein 4 (LOC100049336), mRNA >gi|5059082|gb|AF128812.1|AF128812 Oryzias latipes ZPC domain containing protein 4 mRNA, complete cds	sp|P79762|ZP3_CHICK	Zona pellucida sperm-binding protein 3 OS=Gallus gallus GN=ZP3 PE=1 SV=4	--	--	--	--	--
CL9614.Contig1_All	2809	37.5668	3.2544	-3.529	Down	0	0	gi|348536248|ref|XP_003455609.1|	PREDICTED: intraflagellar transport protein 74 homolog [Oreochromis niloticus]	gi|432957026|ref|XM_004085715.1|	PREDICTED: Oryzias latipes intraflagellar transport protein 74 homolog (LOC101163301), partial mRNA	sp|Q8BKE9|IFT74_MOUSE	Intraflagellar transport protein 74 homolog OS=Mus musculus GN=Ift74 PE=1 SV=2	MK0690	COG0419	ATPase involved in DNA repair	K11498	centromeric protein E
CL9634.Contig6_All	3412	8.045	49.0219	2.6073	Up	0	0	gi|432849188|ref|XP_004066575.1|	PREDICTED: sodium/potassium-transporting ATPase subunit alpha-1 [Oryzias latipes]	gi|432849187|ref|XM_004066527.1|	PREDICTED: Oryzias latipes sodium/potassium ATPase alpha subunit (LOC100049445), mRNA	sp|Q9YH26|AT1A1_OREMO	Sodium/potassium-transporting ATPase subunit alpha-1 OS=Oreochromis mossambicus GN=atp1a1 PE=2 SV=2	MA4378	COG0474	Cation transport ATPase	K01539	sodium/potassium-transporting ATPase subunit alpha [EC:3.6.3.9]
CL9634.Contig7_All	7420	67.4354	7.1458	-3.2383	Down	0	0	gi|432908822|ref|XP_004078051.1|	PREDICTED: sodium/potassium-transporting ATPase subunit alpha-3-like [Oryzias latipes]	gi|432908821|ref|XM_004078003.1|	PREDICTED: Oryzias latipes sodium/potassium-transporting ATPase subunit alpha-3-like (LOC101159291), mRNA	sp|P58312|AT1A3_OREMO	Sodium/potassium-transporting ATPase subunit alpha-3 OS=Oreochromis mossambicus GN=atp1a3 PE=2 SV=1	MA4378	COG0474	Cation transport ATPase	K01539	sodium/potassium-transporting ATPase subunit alpha [EC:3.6.3.9]
CL9676.Contig2_All	1319	5.6445	306.339	5.7621	Up	0	0	gi|432881681|ref|XP_004073899.1|	PREDICTED: sorting nexin-10-like [Oryzias latipes]	gi|432881680|ref|XM_004073851.1|	PREDICTED: Oryzias latipes sorting nexin-10-like (LOC101159833), mRNA	sp|Q9CWT3|SNX10_MOUSE	Sorting nexin-10 OS=Mus musculus GN=Snx10 PE=2 SV=1	YOR357c	COG5391	Phox homology (PX) domain protein	K08545	nuclear receptor subfamily 2 group E member 1
CL9682.Contig1_All	4520	12.819	49.9098	1.961	Up	0	0	gi|432945473|ref|XP_004083616.1|	PREDICTED: uncharacterized protein LOC101157503 [Oryzias latipes]	gi|432945472|ref|XM_004083568.1|	PREDICTED: Oryzias latipes uncharacterized LOC101157503 (LOC101157503), mRNA	sp|Q9H2Y7|ZN106_HUMAN	Zinc finger protein 106 OS=Homo sapiens GN=ZNF106 PE=1 SV=1	all0438_2	COG2319	FOG: WD40 repeat	K10260	F-box and WD-40 domain protein 7
CL9714.Contig2_All	2509	176.13	19.8867	-3.1468	Down	0	0	gi|432884010|ref|XP_004074403.1|	PREDICTED: R3H domain-containing protein 2-like [Oryzias latipes]	gi|432884009|ref|XM_004074355.1|	PREDICTED: Oryzias latipes R3H domain-containing protein 2-like (LOC101156509), mRNA	sp|Q9UBL0|ARP21_HUMAN	cAMP-regulated phosphoprotein 21 OS=Homo sapiens GN=ARPP21 PE=1 SV=2	--	--	--	K02360	a component of the cytoplasm (encore)
CL9748.Contig2_All	3090	59.0616	8.5318	-2.7913	Down	0	0	gi|432858535|ref|XP_004068894.1|	PREDICTED: protein kinase C delta type-like [Oryzias latipes]	gi|432858534|ref|XM_004068846.1|	PREDICTED: Oryzias latipes protein kinase C delta type-like (LOC101162283), mRNA	sp|P09215|KPCD_RAT	Protein kinase C delta type OS=Rattus norvegicus GN=Prkcd PE=1 SV=1	SPAC17G8.14c_2	COG0515	Serine/threonine protein kinase	K06068	novel protein kinase C [EC:2.7.11.13]
CL9899.Contig1_All	4856	2.6664	29.5864	3.472	Up	0	0	gi|432923658|ref|XP_004080497.1|	PREDICTED: ectonucleoside triphosphate diphosphohydrolase 1-like isoform 1 [Oryzias latipes]	gi|432923659|ref|XM_004080450.1|	PREDICTED: Oryzias latipes ectonucleoside triphosphate diphosphohydrolase 1-like, transcript variant 2 (LOC101166588), mRNA	sp|P49961|ENTP1_HUMAN	Ectonucleoside triphosphate diphosphohydrolase 1 OS=Homo sapiens GN=ENTPD1 PE=1 SV=1	SPCC11E10.05c	COG5371	Golgi nucleoside diphosphatase	K01510	apyrase [EC:3.6.1.5]
CL9909.Contig2_All	7006	187.953	23.8911	-2.9758	Down	0	0	gi|432892510|ref|XP_004075816.1|	PREDICTED: E3 ubiquitin-protein ligase TRIP12-like isoform 2 [Oryzias latipes]	gi|432892509|ref|XM_004075768.1|	PREDICTED: Oryzias latipes E3 ubiquitin-protein ligase TRIP12-like, transcript variant 2 (LOC101175421), mRNA	sp|F1RCR6|TRIPC_DANRE	E3 ubiquitin-protein ligase TRIP12 OS=Danio rerio GN=trip12 PE=2 SV=1	YKL010c	COG5021	Ubiquitin-protein ligase	K10590	E3 ubiquitin-protein ligase TRIP12 [EC:6.3.2.19]
CL9911.Contig4_All	1452	83.9116	2.6402	-4.9902	Down	0	0	gi|432929643|ref|XP_004081206.1|	PREDICTED: leucine zipper transcription factor-like protein 1-like [Oryzias latipes]	gi|432929642|ref|XM_004081158.1|	PREDICTED: Oryzias latipes leucine zipper transcription factor-like protein 1-like (LOC101165106), mRNA	sp|Q3ZBL4|LZTL1_BOVIN	Leucine zipper transcription factor-like protein 1 OS=Bos taurus GN=LZTFL1 PE=2 SV=1	PAB0812	COG0419	ATPase involved in DNA repair	K12478	early endosome antigen 1
Unigene10146_All	3536	36.9103	5.3708	-2.7808	Down	0	0	gi|432921409|ref|XP_004080143.1|	PREDICTED: uncharacterized protein LOC101157890 [Oryzias latipes]	gi|295901491|dbj|AB450971.1|	Oryzias latipes DNA, MHC class I region, strain: cab	--	--	--	--	--	--	--
Unigene10201_All	3446	23.2581	0.9756	-4.5753	Down	0	0	gi|432887954|ref|XP_004074994.1|	PREDICTED: eosinophil peroxidase-like [Oryzias latipes]	gi|432887953|ref|XM_004074946.1|	PREDICTED: Oryzias latipes eosinophil peroxidase-like (LOC101167307), mRNA	sp|P11678|PERE_HUMAN	Eosinophil peroxidase OS=Homo sapiens GN=EPX PE=1 SV=2	--	--	--	K10788	eosinophil peroxidase [EC:1.11.1.7]
Unigene10389_All	4043	34.1391	3.8366	-3.1535	Down	0	0	gi|432927791|ref|XP_004081045.1|	PREDICTED: phosphatidylinositol 5-phosphate 4-kinase type-2 alpha-like isoform 1 [Oryzias latipes]	gi|432927790|ref|XM_004080997.1|	PREDICTED: Oryzias latipes phosphatidylinositol 5-phosphate 4-kinase type-2 alpha-like, transcript variant 1 (LOC101167656), mRNA	sp|Q5F356|PI42A_CHICK	Phosphatidylinositol 5-phosphate 4-kinase type-2 alpha OS=Gallus gallus GN=PIP4K2A PE=2 SV=1	YDR208w	COG5253	Phosphatidylinositol-4-phosphate 5-kinase	K00920	1-phosphatidylinositol-5-phosphate 4-kinase [EC:2.7.1.149]
Unigene10446_All	1084	108.456	3.2101	-5.0784	Down	0	0	gi|348517136|ref|XP_003446091.1|	PREDICTED: intraflagellar transport protein 46 homolog [Oreochromis niloticus]	gi|432919819|ref|XM_004079705.1|	PREDICTED: Oryzias latipes uncharacterized LOC101154808 (LOC101154808), mRNA	sp|A7MBP4|IFT46_DANRE	Intraflagellar transport protein 46 homolog OS=Danio rerio GN=ift46 PE=2 SV=2	XF1267	COG5297	Cellobiohydrolase A (1,4-beta-cellobiosidase A)	K11294	nucleolin
Unigene10459_All	3936	2.0725	75.0117	5.1777	Up	0	0	gi|348527790|ref|XP_003451402.1|	PREDICTED: procollagen galactosyltransferase 2-like [Oreochromis niloticus]	gi|432853782|ref|XR_177346.1|	PREDICTED: Oryzias latipes procollagen galactosyltransferase 2-like (LOC101161789), misc_RNA	sp|Q6NVG7|GT252_MOUSE	Procollagen galactosyltransferase 2 OS=Mus musculus GN=Glt25d2 PE=2 SV=2	BMEI1602	COG3306	Glycosyltransferase involved in LPS biosynthesis	K11703	collagen beta-1,O-galactosyltransferase [EC:2.4.1.50]
Unigene1049_All	1718	4.4466	132.856	4.901	Up	0	0	gi|432867536|ref|XP_004071231.1|	PREDICTED: 3 beta-hydroxysteroid dehydrogenase type 7-like [Oryzias latipes]	gi|432867535|ref|XM_004071183.1|	PREDICTED: Oryzias latipes 3 beta-hydroxysteroid dehydrogenase type 7-like (LOC101172816), mRNA	sp|Q9EQC1|3BHS7_MOUSE	3 beta-hydroxysteroid dehydrogenase type 7 OS=Mus musculus GN=Hsd3b7 PE=2 SV=1	Rv1106c	COG0451	Nucleoside-diphosphate-sugar epimerases	K12408	cholest-5-ene-3beta,7alpha-diol 3beta-dehydrogenase [EC:1.1.1.181]
Unigene1051_All	1987	3.3559	58.4145	4.1216	Up	0	0	gi|432884588|ref|XP_004074505.1|	PREDICTED: occludin-like [Oryzias latipes]	gi|432884587|ref|XM_004074457.1|	PREDICTED: Oryzias latipes occludin-like (LOC101163673), mRNA	sp|Q9PUN1|OCLN_XENLA	Occludin OS=Xenopus laevis GN=ocln PE=1 SV=1	--	--	--	K06088	occludin
Unigene1057_All	1623	3.2709	76.4939	4.5476	Up	0	0	gi|344939543|gb|AEN25579.1|	rankl [Oryzias latipes]	gi|344939542|gb|JN119285.1|	Oryzias latipes strain golden rankl mRNA, complete cds	sp|O14788|TNF11_HUMAN	Tumor necrosis factor ligand superfamily member 11 OS=Homo sapiens GN=TNFSF11 PE=1 SV=1	--	--	--	K05473	tumor necrosis factor ligand superfamily member 11
Unigene1058_All	1175	379.731	4.0657	-6.5453	Down	0	0	gi|432848382|ref|XP_004066317.1|	PREDICTED: coiled-coil domain-containing protein 151-like [Oryzias latipes]	gi|432848381|ref|XM_004066269.1|	PREDICTED: Oryzias latipes coiled-coil domain-containing protein 151-like (LOC101163390), mRNA	sp|A7MBH5|CC151_BOVIN	Coiled-coil domain-containing protein 151 OS=Bos taurus GN=CCDC151 PE=2 SV=1	aq_1006	COG0419	ATPase involved in DNA repair	K09291	nucleoprotein TPR
Unigene10705_All	2252	90.3247	2.8546	-4.9838	Down	0	0	gi|432902009|ref|XP_004076989.1|	PREDICTED: uncharacterized protein LOC101172517 [Oryzias latipes]	gi|432848822|ref|XR_177326.1|	PREDICTED: Oryzias latipes uncharacterized LOC101165953 (LOC101165953), misc_RNA	--	--	--	--	--	--	--
Unigene10796_All	1732	119.91	25.9137	-2.2102	Down	0	0	gi|444436362|gb|AGE09549.1|	envelope protein syncytin-rum1 [Kobus leche]	gi|432926801|ref|XR_177566.1|	PREDICTED: Oryzias latipes uncharacterized LOC101174870 (LOC101174870), misc_RNA	sp|P60509|ERB1_HUMAN	HERV-R(b)_3p24.3 provirus ancestral Env polyprotein OS=Homo sapiens PE=2 SV=1	--	--	--	K13962	solute carrier family 26 (anion exchange transporter), member 7
Unigene10897_All	2923	58.0506	3.188	-4.1866	Down	0	0	gi|432940071|ref|XP_004082703.1|	PREDICTED: methionine aminopeptidase 1-like [Oryzias latipes]	gi|432940070|ref|XM_004082655.1|	PREDICTED: Oryzias latipes methionine aminopeptidase 1-like (LOC101166516), mRNA	sp|Q4QRK0|AMPM1_DANRE	Methionine aminopeptidase 1 OS=Danio rerio GN=metap1 PE=2 SV=2	SPBC3E7.10	COG0024	Methionine aminopeptidase	K01265	methionyl aminopeptidase [EC:3.4.11.18]
Unigene11002_All	2688	109.392	39.9114	-1.4546	Down	0	0	gi|432848850|ref|XP_004066482.1|	PREDICTED: oocyte zinc finger protein XlCOF7.1-like [Oryzias latipes]	gi|334279148|dbj|AB604092.1|	Oryzias latipes DNA, Orla-UGA region, BAC clone: BUSMB756C2016Q2	sp|A8MT65|ZN891_HUMAN	Zinc finger protein 891 OS=Homo sapiens GN=ZNF891 PE=2 SV=2	SPAC144.09c	COG5048	FOG: Zn-finger	K09230	SCAN domain-containing zinc finger protein
Unigene1105_All	2051	10.2901	117.267	3.5105	Up	0	0	gi|432960244|ref|XP_004086427.1|	PREDICTED: uncharacterized protein KIAA2013 homolog [Oryzias latipes]	gi|432960243|ref|XM_004086379.1|	PREDICTED: Oryzias latipes uncharacterized LOC101162271 (LOC101162271), mRNA	sp|Q6DDG2|K2013_XENLA	Uncharacterized protein KIAA2013 homolog OS=Xenopus laevis PE=2 SV=1	--	--	--	K06236	collagen, type I/II/III/V/XI, alpha
Unigene11095_All	1777	164.271	0.9625	-7.4151	Down	0	0	gi|432907713|ref|XP_004077678.1|	PREDICTED: IQ domain-containing protein G-like [Oryzias latipes]	gi|432907712|ref|XM_004077630.1|	PREDICTED: Oryzias latipes IQ domain-containing protein G-like (LOC101166902), mRNA	sp|Q9H095|IQCG_HUMAN	IQ domain-containing protein G OS=Homo sapiens GN=IQCG PE=2 SV=1	MK0690	COG0419	ATPase involved in DNA repair	K11515	inner centromere protein
Unigene11117_All	2066	0.4074	36.1407	6.471	Up	0	0	gi|348501810|ref|XP_003438462.1|	PREDICTED: serine protease HTRA1 [Oreochromis niloticus]	gi|348501809|ref|XM_003438414.1|	PREDICTED: Oreochromis niloticus HtrA serine peptidase 1 (HTRA1), mRNA	sp|Q6GMI0|HTR1A_DANRE	Serine protease HTRA1A OS=Danio rerio GN=htra1a PE=2 SV=1	all2008	COG0265	Trypsin-like serine proteases, typically periplasmic, contain C-terminal PDZ domain	K08784	HtrA serine peptidase 1 [EC:3.4.21.-]
Unigene11134_All	3444	2.5189	42.4186	4.0738	Up	0	0	gi|432852888|ref|XP_004067435.1|	PREDICTED: LOW QUALITY PROTEIN: protein GREB1-like [Oryzias latipes]	gi|432852887|ref|XM_004067387.1|	PREDICTED: Oryzias latipes protein GREB1-like (LOC101171067), mRNA	sp|Q4ZG55|GREB1_HUMAN	Protein GREB1 OS=Homo sapiens GN=GREB1 PE=2 SV=1	--	--	--	K09390	E2F transcription factor 6
Unigene11161_All	1526	151.794	32.1173	-2.2407	Down	0	0	gi|432937073|ref|XP_004082340.1|	PREDICTED: charged multivesicular body protein 3-like [Oryzias latipes]	gi|432937072|ref|XM_004082292.1|	PREDICTED: Oryzias latipes charged multivesicular body protein 3-like (LOC101156859), mRNA	sp|Q9CQ10|CHMP3_MOUSE	Charged multivesicular body protein 3 OS=Mus musculus GN=Chmp3 PE=1 SV=3	YKL041w	COG5491	Conserved protein implicated in secretion	K12193	charged multivesicular body protein 3
Unigene11167_All	1967	53.2529	0.8396	-5.987	Down	0	0	gi|432936466|ref|XP_004082129.1|	PREDICTED: desumoylating isopeptidase 2-like [Oryzias latipes]	gi|432936465|ref|XM_004082081.1|	PREDICTED: Oryzias latipes desumoylating isopeptidase 2-like (LOC101161844), mRNA	sp|Q5ZIV7|DESI2_CHICK	Desumoylating isopeptidase 2 OS=Gallus gallus GN=DESI2 PE=2 SV=1	--	--	--	K10955	intestinal mucin-2
Unigene11212_All	2005	10.5585	93.9831	3.154	Up	0	0	gi|432951674|ref|XP_004084879.1|	PREDICTED: transcriptional regulator Myc-1-like [Oryzias latipes]	gi|432951673|ref|XM_004084831.1|	PREDICTED: Oryzias latipes transcriptional regulator Myc-1-like (LOC101157419), mRNA	sp|P49709|MYC_CARAU	Transcriptional regulator Myc OS=Carassius auratus GN=myc PE=3 SV=1	--	--	--	K09109	N-myc proto-oncogene protein
Unigene11220_All	6035	147.565	35.3675	-2.0609	Down	0	0	gi|432896566|ref|XP_004076323.1|	PREDICTED: transcription elongation factor SPT6-like [Oryzias latipes]	gi|432896565|ref|XM_004076275.1|	PREDICTED: Oryzias latipes transcription elongation factor SPT6-like (LOC101164914), mRNA	sp|Q8UVK2|SPT6H_DANRE	Transcription elongation factor SPT6 OS=Danio rerio GN=supt6h PE=1 SV=1	SPAC1F7.01c	COG2183	Transcriptional accessory protein	K11292	transcription elongation factor SPT6
Unigene11228_All	2137	339.329	155.408	-1.1266	Down	0	0	gi|348528619|ref|XP_003451814.1|	PREDICTED: ubiquitin-conjugating enzyme E2 D2-like [Oreochromis niloticus] >gi|432880235|ref|XP_004073617.1| PREDICTED: ubiquitin-conjugating enzyme E2 D2-like [Oryzias latipes]	gi|432880234|ref|XM_004073569.1|	PREDICTED: Oryzias latipes ubiquitin-conjugating enzyme E2 D2-like (LOC101162378), mRNA	sp|P62840|UB2D2_XENLA	Ubiquitin-conjugating enzyme E2 D2 OS=Xenopus laevis GN=ube2d2 PE=1 SV=1	SPBC119.02	COG5078	Ubiquitin-protein ligase	K06689	ubiquitin-conjugating enzyme E2 D/E [EC:6.3.2.19]
Unigene11246_All	2280	87.1994	18.0039	-2.276	Down	0	0	gi|432895940|ref|XP_004076236.1|	PREDICTED: replication protein A 70 kDa DNA-binding subunit-like [Oryzias latipes]	gi|432895939|ref|XM_004076188.1|	PREDICTED: Oryzias latipes replication protein A 70 kDa DNA-binding subunit-like (LOC101164493), mRNA	sp|Q6NY74|RFA1_DANRE	Replication protein A 70 kDa DNA-binding subunit OS=Danio rerio GN=rpa1 PE=1 SV=1	SPBC660.13c	COG1599	Single-stranded DNA-binding replication protein A (RPA), large (70 kD) subunit and related ssDNA-binding proteins	K07466	replication factor A1
Unigene11251_All	1537	6.3602	76.0925	3.5806	Up	0	0	gi|432908336|ref|XP_004077817.1|	PREDICTED: F-box only protein 32-like isoform 1 [Oryzias latipes]	gi|432908335|ref|XM_004077769.1|	PREDICTED: Oryzias latipes F-box only protein 32-like, transcript variant 1 (LOC101164672), mRNA	sp|Q969P5|FBX32_HUMAN	F-box only protein 32 OS=Homo sapiens GN=FBXO32 PE=1 SV=1	--	--	--	K10305	F-box protein 25/32
Unigene11255_All	1658	108.12	10.7428	-3.3312	Down	0	0	gi|432873580|ref|XP_004072287.1|	PREDICTED: coiled-coil domain-containing protein 112-like [Oryzias latipes]	gi|432873579|ref|XM_004072239.1|	PREDICTED: Oryzias latipes coiled-coil domain-containing protein 112-like (LOC101168122), mRNA	sp|A0AUP1|CC112_MOUSE	Coiled-coil domain-containing protein 112 OS=Mus musculus GN=Ccdc112 PE=2 SV=2	VC1837	COG3064	Membrane protein involved in colicin uptake	K06084	F-box protein 20
Unigene11256_All	1174	89.1683	8.0882	-3.4626	Down	0	0	gi|432883971|ref|XP_004074385.1|	PREDICTED: anterior gradient protein 2 homolog [Oryzias latipes]	gi|432883970|ref|XM_004074337.1|	PREDICTED: Oryzias latipes anterior gradient protein 2 homolog (LOC101173078), mRNA	sp|Q5RZ65|AGR2_DANRE	Anterior gradient protein 2 homolog OS=Danio rerio GN=agr2 PE=2 SV=1	--	--	--	K05360	protein-disulfide reductase (glutathione) [EC:1.8.4.2]
Unigene11299_All	1606	364.129	0	-18.4741	Down	0	0	gi|432863949|ref|XP_004070202.1|	PREDICTED: dyslexia susceptibility 1 candidate gene 1 protein homolog [Oryzias latipes]	gi|432863948|ref|XM_004070154.1|	PREDICTED: Oryzias latipes dyslexia susceptibility 1 candidate gene 1 protein homolog (LOC101172900), mRNA	sp|Q863A4|DYXC1_PONPY	Dyslexia susceptibility 1 candidate gene 1 protein homolog OS=Pongo pygmaeus GN=DYX1C1 PE=3 SV=1	FN1787	COG0457	FOG: TPR repeat	K09553	stress-induced-phosphoprotein 1
Unigene11306_All	1489	17.5218	179.668	3.3581	Up	0	0	gi|432961009|ref|XP_004086530.1|	PREDICTED: PCTP-like protein-like [Oryzias latipes]	gi|432961008|ref|XM_004086482.1|	PREDICTED: Oryzias latipes PCTP-like protein-like (LOC101170411), mRNA	sp|Q9JMD3|PCTL_MOUSE	PCTP-like protein OS=Mus musculus GN=Stard10 PE=1 SV=1	--	--	--	K01067	acetyl-CoA hydrolase [EC:3.1.2.1]
Unigene11454_All	2950	0.2414	41.1849	7.4145	Up	0	0	gi|432926602|ref|XP_004080909.1|	PREDICTED: coagulation factor XIII A chain-like [Oryzias latipes]	gi|432926601|ref|XM_004080861.1|	PREDICTED: Oryzias latipes coagulation factor XIII A chain-like (LOC101168749), mRNA	sp|Q8BH61|F13A_MOUSE	Coagulation factor XIII A chain OS=Mus musculus GN=F13a1 PE=2 SV=3	--	--	--	K03917	coagulation factor XIII A1 polypeptide [EC:2.3.2.13]
Unigene11456_All	1361	1153.7	238.297	-2.2754	Down	0	0	gi|348514023|ref|XP_003444540.1|	PREDICTED: histone H2A.V-like [Oreochromis niloticus]	gi|432951916|ref|XM_004084875.1|	PREDICTED: Oryzias latipes histone H2A.V-like (LOC101170644), mRNA	sp|Q5BJ65|H2AV_XENTR	Histone H2A.V OS=Xenopus tropicalis GN=h2afv PE=2 SV=3	SPBC11B10.10c	COG5262	Histone H2A	K11251	histone H2A
Unigene11488_All	1483	58.4532	0.2386	-7.9365	Down	0	0	gi|432862311|ref|XP_004069792.1|	PREDICTED: uncharacterized protein LOC101173628 [Oryzias latipes]	gi|432862310|ref|XM_004069744.1|	PREDICTED: Oryzias latipes uncharacterized LOC101173628 (LOC101173628), mRNA	sp|Q99P25|TXIP1_MOUSE	Translin-associated factor X-interacting protein 1 OS=Mus musculus GN=Tsnaxip1 PE=1 SV=2	--	--	--	K09228	KRAB domain-containing zinc finger protein
Unigene11510_All	2415	6.1925	53.5812	3.1131	Up	0	0	gi|432849902|ref|XP_004066669.1|	PREDICTED: cystathionine beta-synthase-like [Oryzias latipes]	gi|432849901|ref|XM_004066621.1|	PREDICTED: Oryzias latipes cystathionine beta-synthase-like (LOC101158999), mRNA	sp|Q58H57|CBS_MACFA	Cystathionine beta-synthase OS=Macaca fascicularis GN=CBS PE=2 SV=3	YGR155w_1	COG0031	Cysteine synthase	K01697	cystathionine beta-synthase [EC:4.2.1.22]
Unigene11536_All	1295	122.18	24.1379	-2.3396	Down	0	0	gi|432848504|ref|XP_004066378.1|	PREDICTED: structural maintenance of chromosomes protein 3 [Oryzias latipes]	gi|432848503|ref|XM_004066330.1|	PREDICTED: Oryzias latipes cohesin subunit SMC3 (smc3), mRNA	sp|Q5R4K5|SMC3_PONAB	Structural maintenance of chromosomes protein 3 OS=Pongo abelii GN=SMC3 PE=2 SV=1	SPAC10F6.09c	COG1196	Chromosome segregation ATPases	K06669	structural maintenance of chromosome 3 (chondroitin sulfate proteoglycan 6)
Unigene11543_All	1206	268.942	92.5267	-1.5394	Down	0	0	gi|432945233|ref|XP_004083499.1|	PREDICTED: lysosomal-associated transmembrane protein 4A-like [Oryzias latipes]	gi|432945232|ref|XM_004083451.1|	PREDICTED: Oryzias latipes lysosomal-associated transmembrane protein 4A-like (LOC101170811), mRNA	sp|Q5EI37|LAP4A_GECJA	Lysosomal-associated transmembrane protein 4A OS=Gecko japonicus GN=LAPTM4A PE=2 SV=1	--	--	--	K12387	lysosomal-associated transmembrane protein
Unigene1164_All	2541	17.4524	105.33	2.5934	Up	0	0	gi|432881592|ref|XP_004073856.1|	PREDICTED: protein NDRG1-A-like isoform 1 [Oryzias latipes]	gi|432881591|ref|XM_004073808.1|	PREDICTED: Oryzias latipes protein NDRG1-A-like, transcript variant 1 (LOC101170853), mRNA	sp|Q641F2|NDR1A_XENLA	Protein NDRG1-A OS=Xenopus laevis GN=ndrg1-a PE=2 SV=1	--	--	--	--	--
Unigene11679_All	947	750.622	0.6228	-10.2351	Down	0	0	gi|432925253|ref|XP_004080719.1|	PREDICTED: radial spoke head 1 homolog [Oryzias latipes]	gi|432925252|ref|XM_004080671.1|	PREDICTED: Oryzias latipes radial spoke head 1 homolog (LOC101161589), mRNA	sp|Q6VTH5|RSPH1_CYPCA	Radial spoke head 1 homolog OS=Cyprinus carpio GN=rsph1 PE=1 SV=1	slr1485	COG4642	Uncharacterized protein conserved in bacteria	K04575	amyotrophic lateral sclerosis 2 (juvenile)
Unigene11682_All	1021	17.2469	143.951	3.0612	Up	0	0	gi|432860014|ref|XP_004069348.1|	PREDICTED: cell death activator CIDE-3-like isoform 1 [Oryzias latipes] >gi|432860016|ref|XP_004069349.1| PREDICTED: cell death activator CIDE-3-like isoform 2 [Oryzias latipes]	gi|432860013|ref|XM_004069300.1|	PREDICTED: Oryzias latipes cell death activator CIDE-3-like, transcript variant 1 (LOC101156812), mRNA	sp|Q96AQ7|CIDEC_HUMAN	Cell death activator CIDE-3 OS=Homo sapiens GN=CIDEC PE=1 SV=1	--	--	--	K02310	DNA fragmentation factor, 45 kD, alpha subunit
Unigene11797_All	2001	238.704	112.121	-1.0902	Down	0	0	gi|432953988|ref|XP_004085494.1|	PREDICTED: proliferation-associated protein 2G4-like [Oryzias latipes]	gi|432953987|ref|XM_004085446.1|	PREDICTED: Oryzias latipes proliferation-associated protein 2G4-like (LOC101162188), mRNA	sp|Q9UQ80|PA2G4_HUMAN	Proliferation-associated protein 2G4 OS=Homo sapiens GN=PA2G4 PE=1 SV=3	SPAC23H4.09	COG0024	Methionine aminopeptidase	K05084	receptor tyrosine-protein kinase erbB-3 [EC:2.7.10.1]
Unigene11920_All	640	239.435	2.9489	-6.3433	Down	0	0	--	--	--	--	--	--	--	--	--	--	--
Unigene12040_All	783	290.873	4.0675	-6.1601	Down	0	0	gi|432867441|ref|XP_004071193.1|	PREDICTED: uncharacterized protein LOC101163171 [Oryzias latipes]	gi|432867440|ref|XM_004071145.1|	PREDICTED: Oryzias latipes uncharacterized LOC101163171 (LOC101163171), mRNA	--	--	--	--	--	--	--
Unigene12058_All	1255	366.564	71.949	-2.349	Down	0	0	gi|432878642|ref|XP_004073358.1|	PREDICTED: h-2 class II histocompatibility antigen gamma chain-like [Oryzias latipes]	gi|432878641|ref|XM_004073310.1|	PREDICTED: Oryzias latipes h-2 class II histocompatibility antigen gamma chain-like (LOC101158776), mRNA	sp|P10247|HG2A_RAT	H-2 class II histocompatibility antigen gamma chain OS=Rattus norvegicus GN=Cd74 PE=2 SV=2	--	--	--	K06505	CD74 antigen
Unigene12064_All	748	12.3767	294.183	4.571	Up	0	0	gi|432896919|ref|XP_004076381.1|	PREDICTED: histone H2A.x-like [Oryzias latipes]	gi|432896918|ref|XM_004076333.1|	PREDICTED: Oryzias latipes histone H2A.x-like (LOC101160258), mRNA	sp|Q7ZUY3|H2AX_DANRE	Histone H2A.x OS=Danio rerio GN=h2afx PE=2 SV=3	SPAC19G12.06c	COG5262	Histone H2A	K11251	histone H2A
Unigene12066_All	3178	2.0371	90.6946	5.4764	Up	0	0	gi|432950115|ref|XP_004084394.1|	PREDICTED: uncharacterized protein LOC101168761 [Oryzias latipes]	gi|432950114|ref|XM_004084346.1|	PREDICTED: Oryzias latipes uncharacterized LOC101168761 (LOC101168761), mRNA	sp|P55259|GP2_HUMAN	Pancreatic secretory granule membrane major glycoprotein GP2 OS=Homo sapiens GN=GP2 PE=2 SV=3	--	--	--	K10307	F-box protein 30
Unigene12076_All	989	133.537	4.89	-4.7713	Down	0	0	gi|225708130|gb|ACO09911.1|	Ferritin, heavy subunit [Osmerus mordax]	gi|432861576|ref|XR_177394.1|	PREDICTED: Oryzias latipes ferritin, heavy subunit-like (LOC101155346), misc_RNA	sp|P49946|FRIH_SALSA	Ferritin, heavy subunit OS=Salmo salar PE=2 SV=1	MTH158	COG1528	Ferritin-like protein	K00522	ferritin heavy chain [EC:1.16.3.1]
Unigene12091_All	982	157.431	25.9457	-2.6012	Down	0	0	gi|432878526|ref|XP_004073352.1|	PREDICTED: fructose-bisphosphate aldolase B [Oryzias latipes]	gi|432878525|ref|XM_004073304.1|	PREDICTED: Oryzias latipes fructose-bisphosphate aldolase B (aldob), mRNA	sp|P53447|ALDOB_SPAAU	Fructose-bisphosphate aldolase B OS=Sparus aurata GN=aldob PE=2 SV=2	mlr3754	COG3588	Fructose-1,6-bisphosphate aldolase	K01623	fructose-bisphosphate aldolase, class I [EC:4.1.2.13]
Unigene12111_All	1336	3.0044	369.41	6.942	Up	0	0	gi|432901488|ref|XP_004076860.1|	PREDICTED: maternal B9.15 protein-like [Oryzias latipes]	gi|432901487|ref|XM_004076812.1|	PREDICTED: Oryzias latipes maternal B9.15 protein-like (LOC101158966), mRNA	sp|P40744|B910_XENLA	Maternal B9.10 protein OS=Xenopus laevis PE=2 SV=1	--	--	--	K14443	protein Tob/BTG
Unigene12118_All	863	284.688	46.4037	-2.6171	Down	0	0	--	--	gi|432852697|ref|XM_004067292.1|	PREDICTED: Oryzias latipes cAMP-regulated phosphoprotein 19-like (LOC101168529), mRNA	--	--	--	--	--	--	--
Unigene12140_All	1738	19.9284	218.879	3.4572	Up	0	0	gi|410928504|ref|XP_003977640.1|	PREDICTED: sodium/potassium-transporting ATPase subunit beta-233-like [Takifugu rubripes]	gi|432958631|ref|XM_004086032.1|	PREDICTED: Oryzias latipes sodium/potassium ATPase beta subunit (LOC100049523), partial mRNA	sp|Q9I9C3|AT233_ANGAN	Sodium/potassium-transporting ATPase subunit beta-233 OS=Anguilla anguilla GN=atnb233 PE=1 SV=1	--	--	--	K01540	sodium/potassium-transporting ATPase subunit beta
Unigene12143_All	689	298.891	47.1656	-2.6638	Down	0	0	gi|348503161|ref|XP_003439134.1|	PREDICTED: rac GTPase-activating protein 1-like [Oreochromis niloticus]	gi|432866789|ref|XR_177411.1|	PREDICTED: Oryzias latipes rac GTPase-activating protein 1-like (LOC101156169), misc_RNA	sp|Q9H0H5|RGAP1_HUMAN	Rac GTPase-activating protein 1 OS=Homo sapiens GN=RACGAP1 PE=1 SV=1	--	--	--	--	--
Unigene12148_All	965	369.786	0.6723	-9.1034	Down	0	0	gi|432961023|ref|XP_004086537.1|	PREDICTED: uncharacterized protein FLJ46082 homolog [Oryzias latipes]	gi|432961022|ref|XM_004086489.1|	PREDICTED: Oryzias latipes uncharacterized LOC101172143 (LOC101172143), mRNA	sp|A2BFC9|YI011_DANRE	Uncharacterized protein FLJ46082 homolog OS=Danio rerio GN=si:ch211-215c18.4 PE=4 SV=1	--	--	--	--	--
Unigene12171_All	576	221.755	17.5092	-3.6628	Down	0	0	gi|432866555|ref|XP_004070861.1|	PREDICTED: uncharacterized protein LOC101158608 [Oryzias latipes]	gi|432866554|ref|XM_004070813.1|	PREDICTED: Oryzias latipes uncharacterized LOC101158608 (LOC101158608), mRNA	--	--	--	--	--	--	--
Unigene1225_All	1009	17.5804	432.372	4.6202	Up	0	0	gi|432897369|ref|XP_004076438.1|	PREDICTED: dynein light chain 2, cytoplasmic-like [Oryzias latipes]	gi|432897368|ref|XM_004076390.1|	PREDICTED: Oryzias latipes dynein light chain 2, cytoplasmic-like (LOC101174042), mRNA	sp|Q78P75|DYL2_RAT	Dynein light chain 2, cytoplasmic OS=Rattus norvegicus GN=Dynll2 PE=1 SV=1	--	--	--	K10418	dynein light chain LC8-type
Unigene1259_All	3303	140.749	2.0892	-6.074	Down	0	0	gi|432926855|ref|XP_004080958.1|	PREDICTED: armadillo repeat-containing protein 4-like [Oryzias latipes]	gi|432926854|ref|XM_004080910.1|	PREDICTED: Oryzias latipes armadillo repeat-containing protein 4-like (LOC101161014), mRNA	sp|Q5T2S8|ARMC4_HUMAN	Armadillo repeat-containing protein 4 OS=Homo sapiens GN=ARMC4 PE=2 SV=1	--	--	--	K10056	junction plakoglobin
Unigene12656_All	1571	1.0714	103.053	6.5877	Up	0	0	gi|348528121|ref|XP_003451567.1|	PREDICTED: hypothetical protein LOC100696375 [Oreochromis niloticus]	gi|348528120|ref|XM_003451519.1|	PREDICTED: Oreochromis niloticus hypothetical protein LOC100696375 (LOC100696375), mRNA	sp|Q95JC9|PRP_PIG	Basic proline-rich protein OS=Sus scrofa PE=1 SV=2	--	--	--	--	--
Unigene12681_All	2073	219.952	0.2561	-9.7463	Down	0	0	gi|432927797|ref|XP_004081048.1|	PREDICTED: sperm-associated antigen 6-like [Oryzias latipes]	gi|432927796|ref|XM_004081000.1|	PREDICTED: Oryzias latipes sperm-associated antigen 6-like (LOC101168253), mRNA	sp|Q9JLI7|SPAG6_MOUSE	Sperm-associated antigen 6 OS=Mus musculus GN=Spag6 PE=1 SV=1	SPCC962.03c	COG5064	Karyopherin (importin) alpha	K15043	importin subunit alpha-2
Unigene12704_All	1788	27.9162	130.656	2.2266	Up	0	0	gi|432903084|ref|XP_004077083.1|	PREDICTED: F-box only protein 5-like [Oryzias latipes]	gi|432903083|ref|XM_004077035.1|	PREDICTED: Oryzias latipes F-box only protein 5-like (LOC101157317), mRNA	sp|Q0V967|FBX5_DANRE	F-box only protein 5 OS=Danio rerio GN=fbxo5 PE=2 SV=2	--	--	--	K10292	F-box protein 5
Unigene1277_All	1667	172.936	0.1415	-10.2552	Down	0	0	gi|432929683|ref|XP_004081226.1|	PREDICTED: enkurin-like [Oryzias latipes]	gi|432929682|ref|XM_004081178.1|	PREDICTED: Oryzias latipes enkurin-like (LOC101169986), mRNA	sp|Q8TC29|ENKUR_HUMAN	Enkurin OS=Homo sapiens GN=ENKUR PE=2 SV=1	--	--	--	K15759	inositol monophosphatase 3 [EC:3.1.3.25 3.1.3.7]
Unigene1281_All	1264	62.9468	0.8865	-6.1499	Down	0	0	gi|432948653|ref|XP_004084113.1|	PREDICTED: 1-phosphatidylinositol phosphodiesterase-like [Oryzias latipes]	gi|432948652|ref|XM_004084065.1|	PREDICTED: Oryzias latipes 1-phosphatidylinositol phosphodiesterase-like (LOC101162017), mRNA	sp|P98088|MUC5A_HUMAN	Mucin-5AC (Fragments) OS=Homo sapiens GN=MUC5AC PE=1 SV=3	--	--	--	K01771	1-phosphatidylinositol phosphodiesterase [EC:4.6.1.13]
Unigene13100_All	1449	0.2681	54.9081	7.6781	Up	0	0	gi|432936739|ref|XP_004082255.1|	PREDICTED: uncharacterized protein LOC101157261 [Oryzias latipes]	gi|432936738|ref|XM_004082207.1|	PREDICTED: Oryzias latipes uncharacterized LOC101157261 (LOC101157261), mRNA	sp|O43734|CIKS_HUMAN	Adapter protein CIKS OS=Homo sapiens GN=TRAF3IP2 PE=1 SV=3	--	--	--	--	--
Unigene1330_All	1972	11.8842	84.2207	2.8251	Up	0	0	gi|432937260|ref|XP_004082414.1|	PREDICTED: transmembrane protein 39B-like [Oryzias latipes]	gi|432937259|ref|XM_004082366.1|	PREDICTED: Oryzias latipes transmembrane protein 39B-like (LOC101175280), mRNA	sp|Q7ZW11|TM39B_DANRE	Transmembrane protein 39B OS=Danio rerio GN=tmem39b PE=2 SV=1	--	--	--	--	--
Unigene1353_All	1674	190.467	0.4228	-8.8153	Down	0	0	gi|432910786|ref|XP_004078524.1|	PREDICTED: HORMA domain-containing protein 1-like [Oryzias latipes]	gi|432910785|ref|XM_004078476.1|	PREDICTED: Oryzias latipes HORMA domain-containing protein 1-like (LOC101155880), mRNA	sp|A2BF66|HORM1_DANRE	HORMA domain-containing protein 1 OS=Danio rerio GN=hormad1 PE=2 SV=1	--	--	--	--	--
Unigene1368_All	1383	464.972	129.898	-1.8398	Down	0	0	gi|209730536|gb|ACI66137.1|	Histone H2A.Z [Salmo salar] >gi|209734644|gb|ACI68191.1| Histone H2A.Z [Salmo salar] >gi|209737544|gb|ACI69641.1| Histone H2A.Z [Salmo salar] >gi|223646538|gb|ACN10027.1| Histone H2A.Z [Salmo salar] >gi|223646790|gb|ACN10153.1| Histone H2A.Z [Salmo salar] >gi|223672385|gb|ACN12374.1| Histone H2A.Z [Salmo salar] >gi|223672647|gb|ACN12505.1| Histone H2A.Z [Salmo salar] >gi|303663674|gb|ADM16115.1| …	gi|432921362|ref|XM_004080073.1|	PREDICTED: Oryzias latipes histone H2A.Z-like (LOC101172846), mRNA	sp|Q5ZMD6|H2AZ_CHICK	Histone H2A.Z OS=Gallus gallus GN=H2AFZ PE=1 SV=3	SPBC11B10.10c	COG5262	Histone H2A	K11251	histone H2A
Unigene14082_All	1749	0.037	596.967	13.9778	Up	0	0	gi|5230683|gb|AAD40960.1|	choriogenin H-related protein [Oryzias latipes]	gi|5230682|gb|AF072188.1|AF072188	Oryzias latipes clone FS30-2 choriogenin H-related protein mRNA, partial cds	sp|P35085|CBPP_DICDI	Calcium-binding protein P OS=Dictyostelium discoideum GN=cbpP PE=2 SV=2	STM0960	COG1674	DNA segregation ATPase FtsK/SpoIIIE and related proteins	K14007	protein transport protein SEC24
Unigene1432_All	1117	72.216	0.1584	-8.8326	Down	0	0	gi|432936486|ref|XP_004082139.1|	PREDICTED: galectin-related protein A-like [Oryzias latipes]	gi|432936485|ref|XM_004082091.1|	PREDICTED: Oryzias latipes galectin-related protein A-like (LOC101164358), mRNA	sp|Q68FJ4|LEGLA_XENLA	Galectin-related protein A OS=Xenopus laevis GN=lgalsl-a PE=2 SV=1	--	--	--	K10091	galectin-4
Unigene14342_All	1302	128.435	0.3171	-8.6619	Down	0	0	gi|432937798|ref|XP_004082475.1|	PREDICTED: adenylate kinase 7-like [Oryzias latipes]	gi|432937797|ref|XM_004082427.1|	PREDICTED: Oryzias latipes adenylate kinase 7-like (LOC101170721), mRNA	sp|Q9D2H2|KAD7_MOUSE	Adenylate kinase 7 OS=Mus musculus GN=Ak7 PE=2 SV=1	--	--	--	K00939	adenylate kinase [EC:2.7.4.3]
Unigene1440_All	1655	8.9579	89.8753	3.3267	Up	0	0	gi|432901148|ref|XP_004076828.1|	PREDICTED: transducin beta-like protein 2-like isoform 1 [Oryzias latipes]	gi|432901147|ref|XM_004076780.1|	PREDICTED: Oryzias latipes transducin beta-like protein 2-like, transcript variant 1 (LOC101170783), mRNA	sp|Q9R099|TBL2_MOUSE	Transducin beta-like protein 2 OS=Mus musculus GN=Tbl2 PE=2 SV=2	all0664	COG2319	FOG: WD40 repeat	K13917	mRNA-capping enzyme [EC:2.7.7.50 3.1.3.33]
Unigene14598_All	2051	0.6629	85.2038	7.006	Up	0	0	gi|432964864|ref|XP_004087009.1|	PREDICTED: transmembrane protease serine 9-like [Oryzias latipes]	gi|432964863|ref|XM_004086961.1|	PREDICTED: Oryzias latipes transmembrane protease serine 9-like (LOC101163726), mRNA	sp|Q7Z410|TMPS9_HUMAN	Transmembrane protease serine 9 OS=Homo sapiens GN=TMPRSS9 PE=1 SV=2	VC1649	COG5640	Secreted trypsin-like serine protease	K09640	transmembrane protease, serine 9 [EC:3.4.21.-]
Unigene1473_All	1784	6.7497	90.9471	3.7521	Up	0	0	gi|118344556|ref|NP_001072046.1|	delta-9-desaturase 2 [Takifugu rubripes] >gi|53689935|gb|AAU89872.1| delta-9-desaturase 2 [Takifugu rubripes]	gi|401709416|gb|JQ277704.1|	Sparus aurata stearoyl-CoA desaturase 1b (SCD1b) mRNA, complete cds	sp|Q92038|ACOD_CYPCA	Acyl-CoA desaturase OS=Cyprinus carpio PE=2 SV=2	SPCC1281.06c_1	COG1398	Fatty-acid desaturase	K00507	stearoyl-CoA desaturase (delta-9 desaturase) [EC:1.14.19.1]
Unigene14867_All	793	0	147.26	17.168	Up	0	0	gi|348534539|ref|XP_003454759.1|	PREDICTED: hypothetical protein LOC100691136 [Oreochromis niloticus]	gi|432848903|ref|XR_177327.1|	PREDICTED: Oryzias latipes uncharacterized LOC101157517 (LOC101157517), misc_RNA	sp|Q3ZBR9|ERMIN_BOVIN	Ermin OS=Bos taurus GN=ERMN PE=2 SV=1	--	--	--	--	--
Unigene14962_All	1598	0.081	134.565	10.6981	Up	0	0	gi|432888040|ref|XP_004075037.1|	PREDICTED: low-density lipoprotein receptor-related protein 2-like [Oryzias latipes]	gi|432888039|ref|XM_004074989.1|	PREDICTED: Oryzias latipes low-density lipoprotein receptor-related protein 2-like (LOC101157871), mRNA	sp|Q9QYP1|LRP4_RAT	Low-density lipoprotein receptor-related protein 4 OS=Rattus norvegicus GN=Lrp4 PE=1 SV=2	--	--	--	K06233	low density lipoprotein-related protein 2
Unigene15161_All	1090	0.4752	213.675	8.8127	Up	0	0	gi|432924080|ref|XP_004080530.1|	PREDICTED: protein PAT1 homolog 2-like [Oryzias latipes]	gi|432924079|ref|XM_004080482.1|	PREDICTED: Oryzias latipes protein PAT1 homolog 2-like (LOC101174467), mRNA	sp|B5DEB9|PATL2_XENTR	Protein PAT1 homolog 2 OS=Xenopus tropicalis GN=patl2 PE=2 SV=1	--	--	--	K12617	DNA topoisomerase 2-associated protein PAT1
Unigene15245_All	1449	0	939.951	19.8422	Up	0	0	gi|432940043|ref|XP_004082689.1|	PREDICTED: uncharacterized protein LOC101162088 [Oryzias latipes]	gi|432940042|ref|XM_004082641.1|	PREDICTED: Oryzias latipes uncharacterized LOC101162088 (LOC101162088), mRNA	sp|P79762|ZP3_CHICK	Zona pellucida sperm-binding protein 3 OS=Gallus gallus GN=ZP3 PE=1 SV=4	--	--	--	--	--
Unigene1535_All	970	503.566	0.0608	-13.0158	Down	0	0	gi|432861732|ref|XP_004069710.1|	PREDICTED: uncharacterized protein C15orf26 homolog [Oryzias latipes]	gi|432861731|ref|XM_004069662.1|	PREDICTED: Oryzias latipes uncharacterized LOC101173542 (LOC101173542), mRNA	sp|Q568D2|CO026_DANRE	Uncharacterized protein C15orf26 homolog OS=Danio rerio GN=zgc:110373 PE=2 SV=1	--	--	--	--	--
Unigene1602_All	2698	63.2037	0.0219	-11.4949	Down	0	0	gi|238054025|ref|NP_001153933.1|	forkhead box J1 [Oryzias latipes] >gi|226441738|gb|ACO57471.1| forkhead box J1 [Oryzias latipes]	gi|238054024|ref|NM_001160461.1|	Oryzias latipes forkhead box J1 (LOC100301616), mRNA >gi|226441737|gb|FJ792667.1| Oryzias latipes forkhead box J1 mRNA, complete cds	sp|Q5M7N6|FOXJ1_XENTR	Forkhead box protein J1 OS=Xenopus tropicalis GN=foxj1 PE=2 SV=2	SPAC1142.08	COG5025	Transcription factor of the Forkhead/HNF3 family	K09402	forkhead box protein J1
Unigene1614_All	2619	0.4449	28.4646	5.9995	Up	0	0	gi|432947255|ref|XP_004083967.1|	PREDICTED: solute carrier family 22 member 6-like [Oryzias latipes]	gi|432947254|ref|XM_004083919.1|	PREDICTED: Oryzias latipes solute carrier family 22 member 6-like (LOC101166767), mRNA	sp|Q4W8A3|S22A6_MACFA	Solute carrier family 22 member 6 OS=Macaca fascicularis GN=SLC22A6 PE=1 SV=1	SMa1447	COG0477	Permeases of the major facilitator superfamily	K08209	MFS transporter, OCT family, solute carrier family 22 (organic cation transporter), member 13
Unigene1649_All	1888	146.452	0.2187	-9.3873	Down	0	0	gi|432946840|ref|XP_004083859.1|	PREDICTED: uncharacterized protein LOC101159311 [Oryzias latipes]	gi|432946839|ref|XM_004083811.1|	PREDICTED: Oryzias latipes uncharacterized LOC101159311 (LOC101159311), mRNA	sp|Q09MP3|R51A2_HUMAN	RAD51-associated protein 2 OS=Homo sapiens GN=RAD51AP2 PE=1 SV=1	--	--	--	--	--
Unigene16848_All	1305	141.335	26.5742	-2.411	Down	0	0	gi|432953365|ref|XP_004085369.1|	PREDICTED: ribonuclease P protein subunit p29-like [Oryzias latipes]	gi|432953364|ref|XM_004085321.1|	PREDICTED: Oryzias latipes ribonuclease P protein subunit p29-like (LOC101166439), mRNA	sp|Q2KIB9|RPP29_BOVIN	Ribonuclease P protein subunit p29 OS=Bos taurus GN=POP4 PE=2 SV=1	--	--	--	K03538	ribonuclease P protein subunit POP4 [EC:3.1.26.5]
Unigene1703_All	1549	92.9506	12.9075	-2.8483	Down	0	0	gi|432906048|ref|XP_004077503.1|	PREDICTED: calcium uniporter protein, mitochondrial-like [Oryzias latipes]	gi|432906047|ref|XM_004077455.1|	PREDICTED: Oryzias latipes calcium uniporter protein, mitochondrial-like (LOC101162626), mRNA	sp|Q08BI9|MCU_DANRE	Calcium uniporter protein, mitochondrial OS=Danio rerio GN=mcu PE=2 SV=1	--	--	--	--	--
Unigene17128_All	1506	5.4164	116.821	4.4308	Up	0	0	gi|432899689|ref|XP_004076619.1|	PREDICTED: claudin-7-A-like [Oryzias latipes]	gi|432899688|ref|XM_004076571.1|	PREDICTED: Oryzias latipes claudin-7-A-like (LOC101158790), mRNA	sp|Q9YH92|CLD7B_DANRE	Claudin-7-B OS=Danio rerio GN=cldn7b PE=2 SV=1	--	--	--	K06087	claudin
Unigene17133_All	1514	43.4447	0.039	-10.1215	Down	0	0	gi|432903756|ref|XP_004077215.1|	PREDICTED: leucine-rich repeat-containing protein 18-like [Oryzias latipes]	gi|432903755|ref|XM_004077167.1|	PREDICTED: Oryzias latipes leucine-rich repeat-containing protein 18-like (LOC101168483), mRNA	sp|Q9CQ07|LRC18_MOUSE	Leucine-rich repeat-containing protein 18 OS=Mus musculus GN=Lrrc18 PE=2 SV=1	alr0124_1	COG4886	Leucine-rich repeat (LRR) protein	K01768	adenylate cyclase [EC:4.6.1.1]
Unigene1717_All	2932	0.7286	3540.35	12.2465	Up	0	0	gi|157278233|ref|NP_001098216.1|	ZPA domain containing protein precursor [Oryzias latipes] >gi|5059073|gb|AAD38904.1|AF128807_1 ZPA domain containing protein [Oryzias latipes]	gi|157278232|ref|NM_001104746.1|	Oryzias latipes ZPA domain containing protein (LOC100049331), mRNA >gi|5059072|gb|AF128807.1|AF128807 Oryzias latipes ZPA domain containing protein mRNA, complete cds	sp|P48829|ZP2_RABIT	Zona pellucida sperm-binding protein 2 (Fragment) OS=Oryctolagus cuniculus GN=ZP2 PE=2 SV=1	--	--	--	--	--
Unigene17251_All	4190	4.9597	35.5419	2.8412	Up	0	0	gi|432901021|ref|XP_004076771.1|	PREDICTED: PR domain zinc finger protein 15-like [Oryzias latipes]	gi|432901020|ref|XM_004076723.1|	PREDICTED: Oryzias latipes PR domain zinc finger protein 15-like (LOC101175186), mRNA	sp|P57071|PRD15_HUMAN	PR domain zinc finger protein 15 OS=Homo sapiens GN=PRDM15 PE=2 SV=4	SPAC144.09c	COG5048	FOG: Zn-finger	K09228	KRAB domain-containing zinc finger protein
Unigene17254_All	4545	29.8984	2.6732	-3.4834	Down	0	0	gi|432962860|ref|XP_004086753.1|	PREDICTED: activin receptor type-2B-like [Oryzias latipes]	gi|432962859|ref|XM_004086705.1|	PREDICTED: Oryzias latipes activin receptor type-2B-like (LOC101171650), mRNA	sp|Q90670|AVR2B_CHICK	Activin receptor type-2B OS=Gallus gallus GN=ACVR2B PE=2 SV=1	YAR019c	COG0515	Serine/threonine protein kinase	K13596	activin receptor type-2B [EC:2.7.11.30]
Unigene17319_All	2531	73.9477	3.1691	-4.5444	Down	0	0	gi|432903080|ref|XP_004077081.1|	PREDICTED: nephrocystin-1-like [Oryzias latipes]	gi|432903079|ref|XM_004077033.1|	PREDICTED: Oryzias latipes nephrocystin-1-like (LOC101156350), mRNA	sp|Q9QY53|NPHP1_MOUSE	Nephrocystin-1 OS=Mus musculus GN=Nphp1 PE=1 SV=1	--	--	--	K14837	nucleolar protein 12
Unigene17364_All	3343	83.4273	25.3521	-1.7184	Down	0	0	gi|432895825|ref|XP_004076180.1|	PREDICTED: DNA repair protein RAD50-like [Oryzias latipes]	gi|432895824|ref|XM_004076132.1|	PREDICTED: Oryzias latipes DNA repair protein RAD50-like (LOC101172011), mRNA	sp|P70388|RAD50_MOUSE	DNA repair protein RAD50 OS=Mus musculus GN=Rad50 PE=1 SV=1	YNL250w	COG0419	ATPase involved in DNA repair	K10866	DNA repair protein RAD50 [EC:3.6.-.-]
Unigene17398_All	3695	40.6658	2.8891	-3.8151	Down	0	0	gi|432929133|ref|XP_004081197.1|	PREDICTED: chondroitin sulfate glucuronyltransferase-like [Oryzias latipes]	gi|432929132|ref|XM_004081149.1|	PREDICTED: Oryzias latipes chondroitin sulfate glucuronyltransferase-like (LOC101162559), mRNA	sp|Q9P2E5|CHPF2_HUMAN	Chondroitin sulfate glucuronyltransferase OS=Homo sapiens GN=CHPF2 PE=2 SV=2	--	--	--	K03419	chondroitin polymerizing factor 2 [EC:2.4.1.226]
Unigene17399_All	3699	18.307	71.9891	1.9754	Up	0	0	gi|432911724|ref|XP_004078692.1|	PREDICTED: leucine-rich repeat-containing protein 8D-like [Oryzias latipes]	gi|432911723|ref|XM_004078644.1|	PREDICTED: Oryzias latipes leucine-rich repeat-containing protein 8D-like (LOC101158973), mRNA	sp|Q7L1W4|LRC8D_HUMAN	Leucine-rich repeat-containing protein 8D OS=Homo sapiens GN=LRRC8D PE=1 SV=1	alr0124_1	COG4886	Leucine-rich repeat (LRR) protein	K01768	adenylate cyclase [EC:4.6.1.1]
Unigene17403_All	731	156.933	7.6648	-4.3558	Down	0	0	--	--	--	--	--	--	--	--	--	--	--
Unigene17522_All	2410	9.2408	61.0341	2.7235	Up	0	0	gi|432905679|ref|XP_004077463.1|	PREDICTED: 1-acyl-sn-glycerol-3-phosphate acyltransferase epsilon-like [Oryzias latipes]	gi|432905678|ref|XM_004077415.1|	PREDICTED: Oryzias latipes 1-acyl-sn-glycerol-3-phosphate acyltransferase epsilon-like (LOC101168733), mRNA	sp|Q9NUQ2|PLCE_HUMAN	1-acyl-sn-glycerol-3-phosphate acyltransferase epsilon OS=Homo sapiens GN=AGPAT5 PE=1 SV=3	SPBC428.14	COG0204	1-acyl-sn-glycerol-3-phosphate acyltransferase	K13523	lysophosphatidic acid acyltransferase / lysophosphatidylinositol acyltransferase [EC:2.3.1.51 2.3.1.-]
Unigene17547_All	1925	65.8492	3.7379	-4.1389	Down	0	0	gi|432854441|ref|XP_004067903.1|	PREDICTED: uncharacterized protein C1orf114 homolog [Oryzias latipes]	gi|432854440|ref|XM_004067855.1|	PREDICTED: Oryzias latipes uncharacterized LOC101170417 (LOC101170417), mRNA	sp|Q6AYN9|CA114_RAT	Uncharacterized protein C1orf114 homolog OS=Rattus norvegicus PE=2 SV=1	VC1837	COG3064	Membrane protein involved in colicin uptake	K13163	male-specific lethal 1
Unigene17556_All	2966	269.391	0.696	-8.5964	Down	0	0	gi|432913659|ref|XP_004079000.1|	PREDICTED: coiled-coil domain-containing protein 39-like [Oryzias latipes]	gi|432913658|ref|XM_004078952.1|	PREDICTED: Oryzias latipes coiled-coil domain-containing protein 39-like (LOC101164253), mRNA	sp|Q0V9R4|CCD39_XENTR	Coiled-coil domain-containing protein 39 OS=Xenopus tropicalis GN=ccdc39 PE=2 SV=1	PAB2109	COG1196	Chromosome segregation ATPases	K10421	CAP-Gly domain-containing linker protein 1
Unigene17558_All	2812	107.677	7.3408	-3.8746	Down	0	0	gi|432945508|ref|XP_004083633.1|	PREDICTED: armadillo repeat-containing protein 2-like [Oryzias latipes]	gi|432945507|ref|XM_004083585.1|	PREDICTED: Oryzias latipes armadillo repeat-containing protein 2-like (LOC101162178), mRNA	sp|P0C6R2|ARMC2_BOVIN	Armadillo repeat-containing protein 2 OS=Bos taurus GN=ARMC2 PE=4 SV=1	--	--	--	--	--
Unigene17602_All	1678	282.724	95.673	-1.5632	Down	0	0	gi|452084778|emb|CCF17592.1|	holocytochrome C type synthase [Oryzias latipes]	gi|452084777|emb|HE646677.1|	Oryzias latipes mRNA for holocytochrome C type synthase (hccs gene)	sp|Q5F339|CCHL_CHICK	Cytochrome c-type heme lyase OS=Gallus gallus GN=HCCS PE=2 SV=1	--	--	--	K01764	cytochrome c heme-lyase [EC:4.4.1.17]
Unigene17671_All	2523	9.4941	56.1733	2.5648	Up	0	0	gi|432909566|ref|XP_004078183.1|	PREDICTED: zinc finger protein 687-like [Oryzias latipes]	gi|432909565|ref|XM_004078135.1|	PREDICTED: Oryzias latipes zinc finger protein 687-like (LOC101173408), mRNA	sp|Q9HCE3|ZN532_HUMAN	Zinc finger protein 532 OS=Homo sapiens GN=ZNF532 PE=1 SV=2	--	--	--	K15187	YEATS domain-containing protein 1/3
Unigene17706_All	3008	13.8174	71.5662	2.3728	Up	0	0	gi|348507427|ref|XP_003441257.1|	PREDICTED: delta-1-pyrroline-5-carboxylate synthase-like [Oreochromis niloticus]	gi|432906981|ref|XM_004077575.1|	PREDICTED: Oryzias latipes delta-1-pyrroline-5-carboxylate synthase-like (LOC101173087), mRNA	sp|Q5R4M8|P5CS_PONAB	Delta-1-pyrroline-5-carboxylate synthase OS=Pongo abelii GN=ALDH18A1 PE=2 SV=1	sll0373	COG0014	Gamma-glutamyl phosphate reductase	K12657	delta-1-pyrroline-5-carboxylate synthetase [EC:2.7.2.11 1.2.1.41]
Unigene17717_All	2431	41.3576	1.9651	-4.3955	Down	0	0	gi|432863967|ref|XP_004070211.1|	PREDICTED: carbohydrate sulfotransferase 6-like [Oryzias latipes]	gi|432863966|ref|XM_004070163.1|	PREDICTED: Oryzias latipes carbohydrate sulfotransferase 6-like (LOC101175077), mRNA	sp|Q9GZX3|CHST6_HUMAN	Carbohydrate sulfotransferase 6 OS=Homo sapiens GN=CHST6 PE=1 SV=1	--	--	--	K09671	carbohydrate 6-sulfotransferase 6 [EC:2.8.2.-]
Unigene17725_All	3303	96.1389	5.089	-4.2397	Down	0	0	gi|432897635|ref|XP_004076487.1|	PREDICTED: putative uncharacterized protein C12orf63-like [Oryzias latipes]	gi|432897634|ref|XM_004076439.1|	PREDICTED: Oryzias latipes putative uncharacterized protein C12orf63-like (LOC101166073), mRNA	sp|Q6ZTY8|CL063_HUMAN	Putative uncharacterized protein C12orf63 OS=Homo sapiens GN=C12orf63 PE=2 SV=2	--	--	--	--	--
Unigene17735_All	1613	90.5067	5.7772	-3.9696	Down	0	0	gi|432916000|ref|XP_004079246.1|	PREDICTED: protein FAM102B-like [Oryzias latipes]	gi|432915999|ref|XM_004079198.1|	PREDICTED: Oryzias latipes protein FAM102B-like (LOC101166419), mRNA	sp|Q5T8I3|F102B_HUMAN	Protein FAM102B OS=Homo sapiens GN=FAM102B PE=1 SV=2	--	--	--	--	--
Unigene17740_All	4504	0.6181	65.4996	6.7275	Up	0	0	gi|432938955|ref|XP_004082562.1|	PREDICTED: protein delta homolog 1-like [Oryzias latipes]	gi|432938954|ref|XM_004082514.1|	PREDICTED: Oryzias latipes protein delta homolog 1-like (LOC101171873), mRNA	sp|P80370|DLK1_HUMAN	Protein delta homolog 1 OS=Homo sapiens GN=DLK1 PE=1 SV=3	--	--	--	K06051	delta
Unigene17786_All	1350	19.4218	147.796	2.9279	Up	0	0	gi|432905310|ref|XP_004077442.1|	PREDICTED: nucleoplasmin-like protein NO29-like [Oryzias latipes]	gi|432905309|ref|XM_004077394.1|	PREDICTED: Oryzias latipes nucleoplasmin-like protein NO29-like (LOC101163269), mRNA	sp|O42584|NO29_XENLA	Nucleoplasmin-like protein NO29 OS=Xenopus laevis PE=2 SV=1	--	--	--	K11278	nucleophosmin 3
Unigene17794_All	1642	1928.82	329.554	-2.5491	Down	0	0	gi|229367846|gb|ACQ58903.1|	High mobility group protein B2 [Anoplopoma fimbria]	gi|432951223|ref|XM_004084709.1|	PREDICTED: Oryzias latipes high mobility group protein B2-like (LOC101157589), mRNA	sp|P26583|HMGB2_HUMAN	High mobility group protein B2 OS=Homo sapiens GN=HMGB2 PE=1 SV=2	YPR052c	COG5648	Chromatin-associated proteins containing the HMG domain	K11295	high mobility group protein B2
Unigene17812_All	2077	2.3689	53.5264	4.498	Up	0	0	gi|432931268|ref|XP_004081632.1|	PREDICTED: sodium/hydrogen exchanger 2-like [Oryzias latipes]	gi|432931267|ref|XM_004081584.1|	PREDICTED: Oryzias latipes sodium/hydrogen exchanger 2-like (LOC101173750), mRNA	sp|P48763|SL9A2_RAT	Sodium/hydrogen exchanger 2 OS=Rattus norvegicus GN=Slc9a2 PE=1 SV=1	YDR456w	COG0025	NhaP-type Na+/H+ and K+/H+ antiporters	K14722	solute carrier family 9 (sodium/hydrogen exchanger), member 2
Unigene17832_All	3426	57.7288	9.3994	-2.6187	Down	0	0	gi|432915906|ref|XP_004079226.1|	PREDICTED: protein fem-1 homolog A-like [Oryzias latipes]	gi|432915905|ref|XM_004079178.1|	PREDICTED: Oryzias latipes protein fem-1 homolog A-like (LOC101161269), mRNA	sp|Q6P9Z4|FEM1A_DANRE	Protein fem-1 homolog A OS=Danio rerio GN=fem1a PE=2 SV=1	all2748	COG0666	FOG: Ankyrin repeat	K10349	Fem-1 homolog b
Unigene17855_All	1053	472.112	9.4097	-5.6488	Down	0	0	gi|432949834|ref|XP_004084281.1|	PREDICTED: stathmin-like [Oryzias latipes]	gi|432949833|ref|XM_004084233.1|	PREDICTED: Oryzias latipes stathmin-like (LOC101174071), mRNA	sp|P54227|STMN1_MOUSE	Stathmin OS=Mus musculus GN=Stmn1 PE=1 SV=2	--	--	--	K04381	stathmin
Unigene17863_All	692	147.067	11.0798	-3.7305	Down	0	0	--	--	gi|432917935|ref|XM_004079523.1|	PREDICTED: Oryzias latipes transcription factor E2F5-like (LOC101164754), mRNA	--	--	--	--	--	--	--
Unigene17864_All	433	302.765	17.4347	-4.1182	Down	0	0	gi|432917936|ref|XP_004079571.1|	PREDICTED: transcription factor E2F5-like [Oryzias latipes]	gi|432917935|ref|XM_004079523.1|	PREDICTED: Oryzias latipes transcription factor E2F5-like (LOC101164754), mRNA	--	--	--	--	--	--	--
Unigene1789_All	357	13.9634	338.011	4.5973	Up	0	0	gi|432957742|ref|XP_004085856.1|	PREDICTED: beta-enolase-like isoform 2 [Oryzias latipes]	gi|432957741|ref|XM_004085808.1|	PREDICTED: Oryzias latipes beta-enolase-like, transcript variant 2 (LOC101175132), mRNA	sp|Q9W7L1|ENOA_TRASC	Alpha-enolase OS=Trachemys scripta PE=2 SV=3	YHR174w	COG0148	Enolase	K01689	enolase [EC:4.2.1.11]
Unigene17905_All	639	214.785	25.4742	-3.0758	Down	0	0	gi|432843030|ref|XP_004065549.1|	PREDICTED: ATP-dependent RNA helicase DDX39A-like [Oryzias latipes]	gi|432843029|ref|XM_004065501.1|	PREDICTED: Oryzias latipes ATP-dependent RNA helicase DDX39A-like (LOC101163463), mRNA	sp|Q5U216|DX39A_RAT	ATP-dependent RNA helicase DDX39A OS=Rattus norvegicus GN=Ddx39a PE=2 SV=1	SPAC17G6.14c	COG0513	Superfamily II DNA and RNA helicases	K13182	ATP-dependent RNA helicase DDX39 [EC:3.6.4.13]
Unigene17916_All	2292	36.8043	227.962	2.6308	Up	0	0	gi|432880368|ref|XP_004073663.1|	PREDICTED: ras GTPase-activating protein-binding protein 1-like [Oryzias latipes]	gi|432880367|ref|XM_004073615.1|	PREDICTED: Oryzias latipes ras GTPase-activating protein-binding protein 1-like (LOC101174841), mRNA	sp|Q32LC7|G3BP1_BOVIN	Ras GTPase-activating protein-binding protein 1 OS=Bos taurus GN=G3BP PE=2 SV=1	XF1267	COG5297	Cellobiohydrolase A (1,4-beta-cellobiosidase A)	K13158	heterogeneous nuclear ribonucleoprotein A2/B1
Unigene17966_All	1170	241.196	39.571	-2.6077	Down	0	0	gi|432852694|ref|XP_004067338.1|	PREDICTED: anti-apoptotic protein NR13-like [Oryzias latipes]	gi|432852693|ref|XM_004067290.1|	PREDICTED: Oryzias latipes anti-apoptotic protein NR13-like (LOC101168028), mRNA	sp|Q90ZN1|NR13_CHICK	Anti-apoptotic protein NR13 OS=Gallus gallus GN=NR13 PE=1 SV=1	--	--	--	K02162	hematopoietic BCL2-related protein A1
Unigene17968_All	3098	12.6219	61.282	2.2795	Up	0	0	gi|432855656|ref|XP_004068293.1|	PREDICTED: origin recognition complex subunit 1-like [Oryzias latipes]	gi|432855655|ref|XM_004068245.1|	PREDICTED: Oryzias latipes origin recognition complex subunit 1-like (LOC101172891), mRNA	sp|Q13415|ORC1_HUMAN	Origin recognition complex subunit 1 OS=Homo sapiens GN=ORC1 PE=1 SV=2	SPBC29A10.15	COG1474	Cdc6-related protein, AAA superfamily ATPase	K02603	origin recognition complex subunit 1
Unigene17969_All	1392	3.2091	347.642	6.7593	Up	0	0	gi|157278463|ref|NP_001098333.1|	RNA binding protein 42Sp43 [Oryzias latipes] >gi|5231230|gb|AAD38911.2|AF128814_1 RNA binding protein 42Sp43 [Oryzias latipes]	gi|157278462|ref|NM_001104863.1|	Oryzias latipes RNA binding protein 42Sp43 (LOC100049510), mRNA >gi|5231229|gb|AF128814.2|AF128814 Oryzias latipes RNA binding protein 42Sp43 mRNA, complete cds	sp|P25066|P43_XENBO	P43 5S RNA-binding protein OS=Xenopus borealis PE=2 SV=1	SPAC144.09c	COG5048	FOG: Zn-finger	K09191	general transcription factor IIIA
Unigene17989_All	1384	12.5362	104.022	3.0527	Up	0	0	gi|432908748|ref|XP_004078014.1|	PREDICTED: glutathione S-transferase kappa 1-like isoform 1 [Oryzias latipes]	gi|432908747|ref|XM_004077966.1|	PREDICTED: Oryzias latipes glutathione S-transferase kappa 1-like, transcript variant 1 (LOC101171358), mRNA	sp|P24473|GSTK1_RAT	Glutathione S-transferase kappa 1 OS=Rattus norvegicus GN=Gstk1 PE=1 SV=3	PA0118	COG3917	2-hydroxychromene-2-carboxylate isomerase	K13299	glutathione S-transferase kappa 1 [EC:2.5.1.18]
Unigene18017_All	1862	55.4562	182.542	1.7188	Up	0	0	gi|432910514|ref|XP_004078393.1|	PREDICTED: cathepsin S-like [Oryzias latipes]	gi|432910513|ref|XM_004078345.1|	PREDICTED: Oryzias latipes cathepsin S-like (LOC101165175), mRNA	sp|Q8HY82|CATS_SAIBB	Cathepsin S OS=Saimiri boliviensis boliviensis GN=CTSS PE=2 SV=1	AF1946_2	COG4870	Cysteine protease	K01368	cathepsin S [EC:3.4.22.27]
Unigene18080_All	1861	158.874	625.406	1.9769	Up	0	0	gi|432871172|ref|XP_004071868.1|	PREDICTED: importin subunit alpha-2-like [Oryzias latipes]	gi|432871171|ref|XM_004071820.1|	PREDICTED: Oryzias latipes importin subunit alpha-2-like (LOC101160561), mRNA	sp|P52292|IMA2_HUMAN	Importin subunit alpha-2 OS=Homo sapiens GN=KPNA2 PE=1 SV=1	SPBC1604.08c	COG5064	Karyopherin (importin) alpha	K15043	importin subunit alpha-2
Unigene18093_All	1657	0.8986	396.654	8.786	Up	0	0	gi|432902888|ref|XP_004077061.1|	PREDICTED: elongation of very long chain fatty acids protein 6-like [Oryzias latipes]	gi|432902887|ref|XM_004077013.1|	PREDICTED: Oryzias latipes elongation of very long chain fatty acids protein 6-like (LOC101172187), mRNA	sp|Q9H5J4|ELOV6_HUMAN	Elongation of very long chain fatty acids protein 6 OS=Homo sapiens GN=ELOVL6 PE=1 SV=1	--	--	--	K10203	elongation of very long chain fatty acids protein 6 [EC:2.3.1.-]
Unigene18108_All	1623	19.2264	103.276	2.4253	Up	0	0	gi|432849617|ref|XP_004066590.1|	PREDICTED: ribosome biogenesis protein wdr12-like [Oryzias latipes]	gi|432849616|ref|XM_004066542.1|	PREDICTED: Oryzias latipes ribosome biogenesis protein wdr12-like (LOC101160390), mRNA	sp|B5DG67|WDR12_SALSA	Ribosome biogenesis protein wdr12 OS=Salmo salar GN=wdr12 PE=2 SV=1	all0283_3	COG2319	FOG: WD40 repeat	K14863	ribosome biogenesis protein YTM1
Unigene18181_All	1731	27.302	426.375	3.965	Up	0	0	gi|432945653|ref|XP_004083705.1|	PREDICTED: NF-kappa-B inhibitor alpha-like [Oryzias latipes]	gi|432945652|ref|XM_004083657.1|	PREDICTED: Oryzias latipes NF-kappa-B inhibitor alpha-like (LOC101162015), mRNA	sp|P25963|IKBA_HUMAN	NF-kappa-B inhibitor alpha OS=Homo sapiens GN=NFKBIA PE=1 SV=1	all2748	COG0666	FOG: Ankyrin repeat	K04734	NF-kappa-B inhibitor alpha
Unigene18239_All	1980	0.5231	86.5017	7.3695	Up	0	0	gi|432868789|ref|XP_004071634.1|	PREDICTED: MICAL-like protein 2-like [Oryzias latipes]	gi|432868788|ref|XM_004071586.1|	PREDICTED: Oryzias latipes MICAL-like protein 2-like (LOC101154869), mRNA	sp|Q8IY33|MILK2_HUMAN	MICAL-like protein 2 OS=Homo sapiens GN=MICALL2 PE=1 SV=1	SPAC15A10.08	COG5069	Ca2+-binding actin-bundling protein fimbrin/plastin (EF-Hand superfamily)	K05699	actinin alpha
Unigene18248_All	2212	56.1933	0.1866	-8.2343	Down	0	0	gi|432932509|ref|XP_004081774.1|	PREDICTED: coiled-coil domain-containing protein 148-like [Oryzias latipes]	gi|432932508|ref|XM_004081726.1|	PREDICTED: Oryzias latipes coiled-coil domain-containing protein 148-like (LOC101174632), mRNA	sp|Q8HZY8|CC148_MACFA	Coiled-coil domain-containing protein 148 OS=Macaca fascicularis GN=CCDC148 PE=2 SV=1	PA4282	COG0419	ATPase involved in DNA repair	K06672	cohesin loading factor subunit SCC2
Unigene18265_All	1342	387.375	79.9417	-2.2767	Down	0	0	gi|432885041|ref|XP_004074628.1|	PREDICTED: endothelial differentiation-related factor 1 homolog [Oryzias latipes]	gi|432885040|ref|XM_004074580.1|	PREDICTED: Oryzias latipes endothelial differentiation-related factor 1 homolog (LOC101173641), mRNA	sp|Q5ZMC0|EDF1_CHICK	Endothelial differentiation-related factor 1 homolog OS=Gallus gallus GN=EDF1 PE=2 SV=1	SPBC83.17	COG1813	Predicted transcription factor, homolog of eukaryotic MBF1	K03627	putative transcription factor
Unigene18305_All	1846	68.7725	343.136	2.3189	Up	0	0	gi|432861674|ref|XP_004069682.1|	PREDICTED: dnaJ homolog subfamily A member 4-like [Oryzias latipes]	gi|432861673|ref|XM_004069634.1|	PREDICTED: Oryzias latipes dnaJ homolog subfamily A member 4-like (LOC101166714), mRNA	sp|Q9JMC3|DNJA4_MOUSE	DnaJ homolog subfamily A member 4 OS=Mus musculus GN=Dnaja4 PE=2 SV=1	SPBC1734.11	COG0484	DnaJ-class molecular chaperone with C-terminal Zn finger domain	K09505	DnaJ homolog subfamily A member 4
Unigene18349_All	2150	1.6862	87.6447	5.6998	Up	0	0	gi|432908164|ref|XP_004077785.1|	PREDICTED: uncharacterized protein C1orf172 homolog [Oryzias latipes]	gi|432908163|ref|XM_004077737.1|	PREDICTED: Oryzias latipes uncharacterized LOC101174215 (LOC101174215), mRNA	sp|Q6AY88|CA172_RAT	Uncharacterized protein C1orf172 homolog OS=Rattus norvegicus PE=2 SV=1	--	--	--	--	--
Unigene18352_All	1721	0.6019	61.8228	6.6825	Up	0	0	gi|432868789|ref|XP_004071634.1|	PREDICTED: MICAL-like protein 2-like [Oryzias latipes]	gi|432868788|ref|XM_004071586.1|	PREDICTED: Oryzias latipes MICAL-like protein 2-like (LOC101154869), mRNA	sp|Q8IY33|MILK2_HUMAN	MICAL-like protein 2 OS=Homo sapiens GN=MICALL2 PE=1 SV=1	--	--	--	--	--
Unigene18391_All	916	3.5338	516.254	7.1907	Up	0	0	gi|432924637|ref|XP_004080653.1|	PREDICTED: LOW QUALITY PROTEIN: redox-regulatory protein FAM213A-like [Oryzias latipes]	gi|432924636|ref|XM_004080605.1|	PREDICTED: Oryzias latipes redox-regulatory protein FAM213A-like (LOC101165010), mRNA	sp|Q9BRX8|F213A_HUMAN	Redox-regulatory protein FAM213A OS=Homo sapiens GN=FAM213A PE=1 SV=3	--	--	--	K15717	prostamide/prostaglandin F2alpha synthase [EC:1.11.1.20]
Unigene18405_All	2804	0.4849	86.7218	7.4826	Up	0	0	gi|432875487|ref|XP_004072866.1|	PREDICTED: occludin-like [Oryzias latipes]	gi|432875486|ref|XM_004072818.1|	PREDICTED: Oryzias latipes occludin-like (LOC101174753), mRNA	sp|Q6P6T5|OCLN_RAT	Occludin OS=Rattus norvegicus GN=Ocln PE=2 SV=1	--	--	--	K06088	occludin
Unigene18683_All	1375	206.601	6.0909	-5.084	Down	0	0	gi|256985142|ref|NP_001157989.1|	boule [Oryzias latipes] >gi|255733138|gb|ACU31026.1| boule [Oryzias latipes]	gi|256985141|ref|NM_001164517.1|	Oryzias latipes boule (LOC100302724), mRNA >gi|255733137|gb|GQ153580.1| Oryzias latipes strain i3 boule mRNA, complete cds	sp|Q924M5|BOLL_MOUSE	Protein boule-like OS=Mus musculus GN=Boll PE=2 SV=2	TP0356	COG0724	RNA-binding proteins (RRM domain)	K13195	cold-inducible RNA-binding protein
Unigene18686_All	1813	679.425	76.6427	-3.1481	Down	0	0	gi|432941973|ref|XP_004082930.1|	PREDICTED: serine-threonine kinase receptor-associated protein-like [Oryzias latipes]	gi|432941972|ref|XM_004082882.1|	PREDICTED: Oryzias latipes serine-threonine kinase receptor-associated protein-like (LOC101165272), mRNA	sp|Q9Z1Z2|STRAP_MOUSE	Serine-threonine kinase receptor-associated protein OS=Mus musculus GN=Strap PE=1 SV=2	all0283_3	COG2319	FOG: WD40 repeat	K13137	serine-threonine kinase receptor-associated protein
Unigene18695_All	1616	2.2434	249.928	6.7997	Up	0	0	gi|432848466|ref|XP_004066359.1|	PREDICTED: tartrate-resistant acid phosphatase type 5-like [Oryzias latipes]	gi|432848465|ref|XM_004066311.1|	PREDICTED: Oryzias latipes tartrate-resistant acid phosphatase type 5-like (LOC101175134), mRNA	sp|Q05117|PPA5_MOUSE	Tartrate-resistant acid phosphatase type 5 OS=Mus musculus GN=Acp5 PE=2 SV=2	all1686	COG1409	Predicted phosphohydrolases	K14379	tartrate-resistant acid phosphatase type 5 [EC:3.1.3.2]
Unigene18723_All	933	879.568	2404.33	1.4508	Up	0	0	gi|348541329|ref|XP_003458139.1|	PREDICTED: thymosin beta-4-like [Oreochromis niloticus]	gi|56353297|emb|CR703259.2|	Tetraodon nigroviridis full-length cDNA	sp|P20065|TYB4_MOUSE	Thymosin beta-4 OS=Mus musculus GN=Tmsb4x PE=1 SV=1	--	--	--	K05764	thymosin, beta 4
Unigene18731_All	2286	49.1918	139.113	1.4998	Up	0	0	gi|432964406|ref|XP_004086930.1|	PREDICTED: 60 kDa heat shock protein, mitochondrial-like [Oryzias latipes]	gi|432964405|ref|XM_004086882.1|	PREDICTED: Oryzias latipes 60 kDa heat shock protein, mitochondrial-like (LOC101163801), mRNA	sp|Q5ZL72|CH60_CHICK	60 kDa heat shock protein, mitochondrial OS=Gallus gallus GN=HSPD1 PE=1 SV=1	SPAC12G12.04	COG0459	Chaperonin GroEL (HSP60 family)	K04077	chaperonin GroEL
Unigene18735_All	972	244.505	67.1092	-1.8653	Down	0	0	gi|432862255|ref|XP_004069764.1|	PREDICTED: ubiquitin-conjugating enzyme E2 N-like [Oryzias latipes]	gi|432862254|ref|XM_004069716.1|	PREDICTED: Oryzias latipes ubiquitin-conjugating enzyme E2 N-like (LOC101166376), mRNA	sp|Q9EQX9|UBE2N_RAT	Ubiquitin-conjugating enzyme E2 N OS=Rattus norvegicus GN=Ube2n PE=1 SV=1	YDR092w	COG5078	Ubiquitin-protein ligase	K10580	ubiquitin-conjugating enzyme E2 N [EC:6.3.2.19]
Unigene18750_All	5253	56.1371	319.728	2.5098	Up	0	0	gi|432853381|ref|XP_004067679.1|	PREDICTED: vigilin-like isoform 1 [Oryzias latipes]	gi|432853380|ref|XM_004067631.1|	PREDICTED: Oryzias latipes vigilin-like, transcript variant 1 (LOC101156075), mRNA	sp|Q8VDJ3|VIGLN_MOUSE	Vigilin OS=Mus musculus GN=Hdlbp PE=1 SV=1	ECU06g1470	COG5166	Uncharacterized conserved protein	K12886	heterogeneous nuclear ribonucleoprotein K
Unigene18851_All	1643	0.0394	125.531	11.6376	Up	0	0	gi|432929720|ref|XP_004081244.1|	PREDICTED: uncharacterized protein LOC101174542 [Oryzias latipes]	gi|432929719|ref|XM_004081196.1|	PREDICTED: Oryzias latipes uncharacterized LOC101174542 (LOC101174542), mRNA	--	--	--	--	--	--	--
Unigene18921_All	1154	107.6	0.1022	-10.0401	Down	0	0	gi|432843020|ref|XP_004065544.1|	PREDICTED: armadillo repeat-containing protein 3-like [Oryzias latipes]	gi|432843019|ref|XM_004065496.1|	PREDICTED: Oryzias latipes armadillo repeat-containing protein 3-like (LOC101162265), mRNA	sp|Q5W041|ARMC3_HUMAN	Armadillo repeat-containing protein 3 OS=Homo sapiens GN=ARMC3 PE=2 SV=2	SPBC1604.08c	COG5064	Karyopherin (importin) alpha	K02105	catenin beta 1
Unigene19020_All	1216	1.4907	78.8642	5.7253	Up	0	0	gi|432936700|ref|XP_004082236.1|	PREDICTED: uncharacterized protein LOC101173024 [Oryzias latipes]	gi|432936699|ref|XM_004082188.1|	PREDICTED: Oryzias latipes uncharacterized LOC101173024 (LOC101173024), mRNA	--	--	--	--	--	--	--
Unigene19143_All	1635	152.88	3.5712	-5.4198	Down	0	0	gi|432895960|ref|XP_004076246.1|	PREDICTED: cyclin-A1-like [Oryzias latipes]	gi|432895959|ref|XM_004076198.1|	PREDICTED: Oryzias latipes cyclin-A1-like (LOC101166895), mRNA	sp|Q92161|CCNA1_CARAU	Cyclin-A1 OS=Carassius auratus GN=ccna1 PE=2 SV=1	SPBC582.03	COG5024	Cyclin	K06627	cyclin A
Unigene19368_All	1054	98.5833	0.1119	-9.783	Down	0	0	gi|432937798|ref|XP_004082475.1|	PREDICTED: adenylate kinase 7-like [Oryzias latipes]	gi|432937797|ref|XM_004082427.1|	PREDICTED: Oryzias latipes adenylate kinase 7-like (LOC101170721), mRNA	sp|Q96M32|KAD7_HUMAN	Adenylate kinase 7 OS=Homo sapiens GN=AK7 PE=1 SV=3	--	--	--	K00939	adenylate kinase [EC:2.7.4.3]
Unigene19449_All	743	0.0871	1336.26	13.9052	Up	0	0	gi|432857315|ref|XP_004068635.1|	PREDICTED: uncharacterized protein LOC100049323 [Oryzias latipes]	gi|432857314|ref|XM_004068587.1|	PREDICTED: Oryzias latipes ZP1-related protein (LOC100049323), mRNA	sp|Q55CW2|SAMKC_DICDI	Probable serine/threonine-protein kinase samkC OS=Dictyostelium discoideum GN=samkC PE=3 SV=2	--	--	--	K01104	protein-tyrosine phosphatase [EC:3.1.3.48]
Unigene19565_All	1395	81.5856	0.3382	-7.9143	Down	0	0	gi|432914327|ref|XP_004079057.1|	PREDICTED: uncharacterized protein C2orf62 homolog [Oryzias latipes]	gi|432914326|ref|XM_004079009.1|	PREDICTED: Oryzias latipes uncharacterized LOC101159136 (LOC101159136), mRNA	sp|Q08CH6|CB062_DANRE	Uncharacterized protein C2orf62 homolog OS=Danio rerio GN=zgc:153063 PE=2 SV=1	--	--	--	--	--
Unigene1959_All	1349	2.1116	192.893	6.5133	Up	0	0	gi|432952891|ref|XP_004085229.1|	PREDICTED: uncharacterized protein LOC101160288 [Oryzias latipes]	gi|432952890|ref|XM_004085181.1|	PREDICTED: Oryzias latipes uncharacterized LOC101160288 (LOC101160288), mRNA	sp|Q55F68|CYAD_DICDI	Adenylate cyclase, terminal-differentiation specific OS=Dictyostelium discoideum GN=acrA PE=1 SV=1	--	--	--	K14972	PAX-interacting protein 1
Unigene1965_All	792	453.748	940.899	1.0521	Up	0	0	gi|432902882|ref|XP_004077058.1|	PREDICTED: tubulin alpha chain-like [Oryzias latipes]	gi|432902881|ref|XM_004077010.1|	PREDICTED: Oryzias latipes tubulin alpha chain-like (LOC101171518), mRNA	sp|P08537|TBA_XENLA	Tubulin alpha chain OS=Xenopus laevis GN=tuba PE=2 SV=2	SPBC800.05c	COG5023	Tubulin	K07374	tubulin alpha
Unigene19666_All	2322	102.434	0.4064	-7.9776	Down	0	0	gi|432850357|ref|XP_004066790.1|	PREDICTED: uncharacterized protein LOC101170256 [Oryzias latipes]	gi|432850356|ref|XM_004066742.1|	PREDICTED: Oryzias latipes uncharacterized LOC101170256 (LOC101170256), mRNA	sp|Q8N9S7|CHDC2_HUMAN	Calponin homology domain-containing protein 2 OS=Homo sapiens GN=CHDC2 PE=2 SV=1	--	--	--	--	--
Unigene1980_All	746	776.873	246.587	-1.6556	Down	0	0	gi|22002422|dbj|BAC06483.1|	adult beta-type globin [Oryzias latipes] >gi|23496463|dbj|BAC20302.1| beta-type globin [Oryzias latipes]	gi|432921521|ref|XM_004080140.1|	PREDICTED: Oryzias latipes hemoglobin subunit beta-1-like (LOC101170712), mRNA	sp|O93348|HBB1_PAGBO	Hemoglobin subunit beta-1 OS=Pagothenia borchgrevinki GN=hbb1 PE=1 SV=3	--	--	--	K13825	hemoglobin subunit epsilon
Unigene1991_All	1303	351.521	66.3111	-2.4063	Down	0	0	gi|432936646|ref|XP_004082209.1|	PREDICTED: claudin-11-like [Oryzias latipes]	gi|432936645|ref|XM_004082161.1|	PREDICTED: Oryzias latipes claudin-11-like (LOC101166173), mRNA	sp|Q60771|CLD11_MOUSE	Claudin-11 OS=Mus musculus GN=Cldn11 PE=1 SV=1	--	--	--	K06087	claudin
Unigene20573_All	2264	0.143	83.1012	9.1827	Up	0	0	gi|432905685|ref|XP_004077466.1|	PREDICTED: uncharacterized protein LOC101169481 [Oryzias latipes]	gi|432905684|ref|XM_004077418.1|	PREDICTED: Oryzias latipes uncharacterized LOC101169481 (LOC101169481), mRNA	sp|Q63187|ELOA1_RAT	Transcription elongation factor B polypeptide 3 OS=Rattus norvegicus GN=Tceb3 PE=1 SV=1	SPAC140.02	COG0724	RNA-binding proteins (RRM domain)	K15076	transcription elongation factor B, polypeptide 3
Unigene20825_All	1413	0.0916	408.842	12.1239	Up	0	0	gi|157278245|ref|NP_001098222.1|	42Sp50 [Oryzias latipes] >gi|5059089|gb|AAD38912.1|AF128815_1 42Sp50 [Oryzias latipes]	gi|157278244|ref|NM_001104752.1|	Oryzias latipes 42Sp50 (LOC100049338), mRNA >gi|5059088|gb|AF128815.1|AF128815 Oryzias latipes 42Sp50 mRNA, complete cds	sp|P17506|EF1A1_XENLA	Elongation factor 1-alpha OS=Xenopus laevis PE=1 SV=2	SPBC839.15c	COG5256	Translation elongation factor EF-1alpha (GTPase)	K03231	elongation factor 1-alpha
Unigene20872_All	1169	121.726	0.2523	-8.9143	Down	0	0	gi|363737260|ref|XP_422808.3|	PREDICTED: uncharacterized protein LOC425001 [Gallus gallus]	gi|28372085|emb|AL845366.6|	Zebrafish DNA sequence from clone CH211-167C22 in linkage group 18 Contains the golph4 gene for golgi phosphoprotein 4, a novel gene, the gene for a novel protein similar to vertebrate serpin peptidase inhibitor clade I (neuroserpin) member 1 (SERPINI1) and the pdcd10 gene for programmed cell death 10, complete sequence	sp|Q6A1I3|AN32B_SHEEP	Acidic leucine-rich nuclear phosphoprotein 32 family member B OS=Ovis aries GN=ANP32B PE=2 SV=1	--	--	--	K07055	tRNA wybutosine-synthesizing protein 2 [EC:2.1.1.-]
Unigene21251_All	498	401.696	84.5594	-2.2481	Down	0	0	gi|432918730|ref|XP_004079638.1|	PREDICTED: probable RNA-binding protein 46-like [Oryzias latipes]	gi|432918729|ref|XM_004079590.1|	PREDICTED: Oryzias latipes probable RNA-binding protein 46-like (LOC101162481), mRNA	sp|P86049|RBM46_MOUSE	Probable RNA-binding protein 46 OS=Mus musculus GN=Rbm46 PE=4 SV=1	--	--	--	K13161	heterogeneous nuclear ribonucleoprotein R
Unigene21496_All	826	0.0784	469.185	12.547	Up	0	0	gi|432112998|gb|ELK35577.1|	Sperm acrosome membrane-associated protein 4 [Myotis davidii]	--	--	sp|Q8TDM5|SACA4_HUMAN	Sperm acrosome membrane-associated protein 4 OS=Homo sapiens GN=SPACA4 PE=1 SV=1	--	--	--	--	--
Unigene21770_All	419	165.016	0.2815	-9.1953	Down	0	0	gi|432882267|ref|XP_004073950.1|	PREDICTED: ATPase family AAA domain-containing protein 2-like [Oryzias latipes]	gi|432882266|ref|XM_004073902.1|	PREDICTED: Oryzias latipes ATPase family AAA domain-containing protein 2-like (LOC101174931), mRNA	--	--	--	--	--	--	--
Unigene21930_All	1425	0.0454	1345.12	14.8547	Up	0	0	gi|432916090|ref|XP_004079287.1|	PREDICTED: uncharacterized protein LOC101175599 [Oryzias latipes]	gi|432916089|ref|XM_004079239.1|	PREDICTED: Oryzias latipes uncharacterized LOC101175599 (LOC101175599), mRNA	--	--	--	--	--	--	--
Unigene21985_All	1178	0.055	620.074	13.4607	Up	0	0	gi|432857315|ref|XP_004068635.1|	PREDICTED: uncharacterized protein LOC100049323 [Oryzias latipes]	gi|432857314|ref|XM_004068587.1|	PREDICTED: Oryzias latipes ZP1-related protein (LOC100049323), mRNA	--	--	--	--	--	--	--
Unigene22716_All	530	0	1103.34	20.0734	Up	0	0	gi|432934419|ref|XP_004081933.1|	PREDICTED: uncharacterized protein LOC101172775 [Oryzias latipes]	gi|432934418|ref|XM_004081885.1|	PREDICTED: Oryzias latipes uncharacterized LOC101172775 (LOC101172775), mRNA	sp|P24639|ANXA7_DICDI	Annexin A7 OS=Dictyostelium discoideum GN=nxnA PE=1 SV=1	ftsK	COG1674	DNA segregation ATPase FtsK/SpoIIIE and related proteins	K14007	protein transport protein SEC24
Unigene22998_All	1694	73.4529	0.0348	-11.0435	Down	0	0	gi|432857391|ref|XP_004068673.1|	PREDICTED: zinc finger MYND domain-containing protein 10-like isoform 1 [Oryzias latipes]	gi|432857390|ref|XM_004068625.1|	PREDICTED: Oryzias latipes zinc finger MYND domain-containing protein 10-like, transcript variant 1 (LOC101169848), mRNA	sp|Q99ML0|ZMY10_MOUSE	Zinc finger MYND domain-containing protein 10 OS=Mus musculus GN=Zmynd10 PE=2 SV=2	--	--	--	--	--
Unigene23010_All	2766	154.85	0.064	-11.2405	Down	0	0	gi|432860357|ref|XP_004069517.1|	PREDICTED: WD repeat-containing protein 78-like [Oryzias latipes]	gi|432860356|ref|XM_004069469.1|	PREDICTED: Oryzias latipes WD repeat-containing protein 78-like (LOC101160807), mRNA	sp|Q5VTH9|WDR78_HUMAN	WD repeat-containing protein 78 OS=Homo sapiens GN=WDR78 PE=2 SV=1	all0284_3	COG2319	FOG: WD40 repeat	K10409	dynein intermediate chain 1, axonemal
Unigene23435_All	6291	20.7257	2.2969	-3.1737	Down	0	0	gi|432884053|ref|XP_004074419.1|	PREDICTED: ankyrin repeat and IBR domain-containing protein 1-like [Oryzias latipes]	gi|432884052|ref|XM_004074371.1|	PREDICTED: Oryzias latipes ankyrin repeat and IBR domain-containing protein 1-like (LOC101160672), mRNA	sp|Q1L8G6|AKIB1_DANRE	Ankyrin repeat and IBR domain-containing protein 1 OS=Danio rerio GN=ankib1 PE=3 SV=1	--	--	--	K11967	ankyrin repeat and IBR domain-containing protein 1
Unigene23439_All	1894	53.5963	188.395	1.8136	Up	0	0	gi|157278351|ref|NP_001098278.1|	actin, cytoplasmic 1 [Oryzias latipes] >gi|21263373|sp|P79818.2|ACTB_ORYLA RecName: Full=Actin, cytoplasmic 1; AltName: Full=Beta-actin; AltName: Full=OlCA1; Contains: RecName: Full=Actin, cytoplasmic 1, N-terminally processed >gi|13241079|gb|AAD14159.2|S74868_1 beta-actin [Oryzias latipes] >gi|3336984|dbj|BAA31750.1| cytoplasmic actin OlCA1 [Oryzias latipes] >gi|307557093|gb|ADN51999.1| cytoskel…	gi|157278350|ref|NM_001104808.1|	Oryzias latipes cytoplasmic actin OlCA1 (actb), mRNA >gi|3336983|dbj|D89627.1| Oryzias latipes mRNA for cytoplasmic actin OlCA1, complete cds	sp|P79818|ACTB_ORYLA	Actin, cytoplasmic 1 OS=Oryzias latipes GN=actb PE=2 SV=2	SPBC32H8.12c	COG5277	Actin and related proteins	K05692	actin beta/gamma 1
Unigene23445_All	2341	60.3423	0.3275	-7.5255	Down	0	0	gi|432891340|ref|XP_004075551.1|	PREDICTED: mitogen-activated protein kinase kinase kinase kinase 5-like [Oryzias latipes]	gi|432891339|ref|XM_004075503.1|	PREDICTED: Oryzias latipes mitogen-activated protein kinase kinase kinase kinase 5-like (LOC101166485), mRNA	sp|Q8BPM2|M4K5_MOUSE	Mitogen-activated protein kinase kinase kinase kinase 5 OS=Mus musculus GN=Map4k5 PE=2 SV=2	YAR019c	COG0515	Serine/threonine protein kinase	K04408	mitogen-activated protein kinase kinase kinase kinase 1 [EC:2.7.11.1]
Unigene23455_All	867	0.1493	544.547	11.8326	Up	0	0	gi|190570196|ref|NP_001121983.1|	uncharacterized protein LOC100169838 precursor [Oryzias latipes]	gi|319996700|ref|NM_001201511.1|	Oryzias latipes FCG2 protein (fcg2), mRNA	sp|P56959|FUS_MOUSE	RNA-binding protein FUS OS=Mus musculus GN=Fus PE=2 SV=1	--	--	--	K13098	RNA-binding protein FUS
Unigene23456_All	291	0	2140.45	21.0295	Up	0	0	gi|432954499|ref|XP_004085507.1|	PREDICTED: uncharacterized protein LOC101165695 [Oryzias latipes]	gi|432957052|ref|XM_004085728.1|	PREDICTED: Oryzias latipes uncharacterized LOC101167771 (LOC101167771), mRNA	--	--	--	--	--	--	--
Unigene23457_All	911	0.1421	476.424	11.7111	Up	0	0	gi|432862371|ref|XP_004069822.1|	PREDICTED: uncharacterized protein LOC100216002 [Oryzias latipes]	gi|432862370|ref|XM_004069774.1|	PREDICTED: Oryzias latipes uncharacterized LOC100216002 (LOC100216002), mRNA	sp|P56959|FUS_MOUSE	RNA-binding protein FUS OS=Mus musculus GN=Fus PE=2 SV=1	--	--	--	K13098	RNA-binding protein FUS
Unigene23458_All	872	0.1485	514.506	11.7585	Up	0	0	gi|157278543|ref|NP_001098372.1|	uncharacterized protein LOC100125455 precursor [Oryzias latipes]	gi|433288781|ref|NM_001104755.2|	Oryzias latipes uncharacterized LOC100049341 (LOC100049341), mRNA	sp|P35085|CBPP_DICDI	Calcium-binding protein P OS=Dictyostelium discoideum GN=cbpP PE=2 SV=2	--	--	--	K03006	DNA-directed RNA polymerase II subunit RPB1 [EC:2.7.7.6]
Unigene23459_All	832	1.245	150.069	6.9133	Up	0	0	gi|157278543|ref|NP_001098372.1|	uncharacterized protein LOC100125455 precursor [Oryzias latipes]	gi|157278542|ref|NM_001104902.1|	Oryzias latipes uncharacterized LOC100125455 (LOC100125455), mRNA	sp|P35085|CBPP_DICDI	Calcium-binding protein P OS=Dictyostelium discoideum GN=cbpP PE=2 SV=2	--	--	--	K03006	DNA-directed RNA polymerase II subunit RPB1 [EC:2.7.7.6]
Unigene23460_All	815	0.3177	125.555	8.6264	Up	0	0	gi|190570196|ref|NP_001121983.1|	uncharacterized protein LOC100169838 precursor [Oryzias latipes]	gi|319996700|ref|NM_001201511.1|	Oryzias latipes FCG2 protein (fcg2), mRNA	sp|P56959|FUS_MOUSE	RNA-binding protein FUS OS=Mus musculus GN=Fus PE=2 SV=1	--	--	--	K13098	RNA-binding protein FUS
Unigene23461_All	964	1.1417	13287.5	13.5066	Up	0	0	gi|432954014|ref|XP_004085506.1|	PREDICTED: uncharacterized protein LOC101165449 [Oryzias latipes]	gi|432954498|ref|XM_004085459.1|	PREDICTED: Oryzias latipes uncharacterized LOC101165695 (LOC101165695), mRNA	sp|Q86YZ3|HORN_HUMAN	Hornerin OS=Homo sapiens GN=HRNR PE=1 SV=2	XF1267	COG5297	Cellobiohydrolase A (1,4-beta-cellobiosidase A)	K13098	RNA-binding protein FUS
Unigene234_All	3763	57.0491	1.7868	-4.9968	Down	0	0	gi|348534335|ref|XP_003454657.1|	PREDICTED: hypothetical protein LOC100708738 [Oreochromis niloticus]	gi|432909999|ref|XR_177516.1|	PREDICTED: Oryzias latipes uncharacterized LOC101174050 (LOC101174050), misc_RNA	sp|Q924A2|CIC_MOUSE	Protein capicua homolog OS=Mus musculus GN=Cic PE=1 SV=2	YGL028c	COG5309	Exo-beta-1,3-glucanase	K12580	CCR4-NOT transcription complex subunit 3
Unigene23521_All	7200	19.287	1.4499	-3.7336	Down	0	0	gi|410905837|ref|XP_003966398.1|	PREDICTED: uncharacterized protein LOC101063136 [Takifugu rubripes]	gi|432909999|ref|XR_177516.1|	PREDICTED: Oryzias latipes uncharacterized LOC101174050 (LOC101174050), misc_RNA	sp|Q924A2|CIC_MOUSE	Protein capicua homolog OS=Mus musculus GN=Cic PE=1 SV=2	--	--	--	K03626	nascent polypeptide-associated complex subunit alpha
Unigene2361_All	1292	292.029	0.1369	-11.0588	Down	0	0	gi|432933066|ref|XP_004081790.1|	PREDICTED: coiled-coil domain-containing protein 89-like [Oryzias latipes]	gi|432933065|ref|XM_004081742.1|	PREDICTED: Oryzias latipes coiled-coil domain-containing protein 89-like (LOC101157406), mRNA	sp|A8WG43|CCD89_DANRE	Coiled-coil domain-containing protein 89 OS=Danio rerio GN=ccdc89 PE=2 SV=1	aq_629	COG1196	Chromosome segregation ATPases	K10352	myosin heavy chain
Unigene23626_All	3597	143.607	12.9369	-3.4726	Down	0	0	gi|432852818|ref|XP_004067400.1|	PREDICTED: homeodomain-interacting protein kinase 3-like [Oryzias latipes]	gi|432852817|ref|XM_004067352.1|	PREDICTED: Oryzias latipes homeodomain-interacting protein kinase 3-like (LOC101162438), mRNA	sp|Q9H422|HIPK3_HUMAN	Homeodomain-interacting protein kinase 3 OS=Homo sapiens GN=HIPK3 PE=1 SV=1	YBL016w	COG0515	Serine/threonine protein kinase	K08826	homeodomain interacting protein kinase [EC:2.7.11.1]
Unigene23688_All	3435	2.3936	43.3882	4.18	Up	0	0	gi|432871425|ref|XP_004071957.1|	PREDICTED: E3 ubiquitin-protein ligase RBBP6-like [Oryzias latipes]	gi|432871424|ref|XM_004071909.1|	PREDICTED: Oryzias latipes E3 ubiquitin-protein ligase RBBP6-like (LOC101161731), mRNA	sp|P97868|RBBP6_MOUSE	E3 ubiquitin-protein ligase RBBP6 OS=Mus musculus GN=Rbbp6 PE=1 SV=5	SPBP8B7.15c	COG5222	Uncharacterized conserved protein, contains RING Zn-finger	K10624	E3 ubiquitin-protein ligase RBBP6 [EC:6.3.2.19]
Unigene23708_All	3941	49.9714	3.0679	-4.0258	Down	0	0	gi|432859192|ref|XP_004069058.1|	PREDICTED: peroxisomal proliferator-activated receptor A-interacting complex 285 kDa protein-like [Oryzias latipes]	gi|432859191|ref|XM_004069010.1|	PREDICTED: Oryzias latipes peroxisomal proliferator-activated receptor A-interacting complex 285 kDa protein-like (LOC101162116), mRNA	sp|Q9BYK8|HELZ2_HUMAN	Helicase with zinc finger domain 2 OS=Homo sapiens GN=HELZ2 PE=1 SV=6	SPAC16C9.06c	COG1112	Superfamily I DNA and RNA helicases and helicase subunits	K14326	regulator of nonsense transcripts 1 [EC:3.6.4.-]
Unigene23713_All	5478	9.5608	44.3038	2.2122	Up	0	0	gi|348534086|ref|XP_003454534.1|	PREDICTED: unhealthy ribosome biogenesis protein 2 homolog [Oreochromis niloticus]	gi|432852857|ref|XM_004067372.1|	PREDICTED: Oryzias latipes unhealthy ribosome biogenesis protein 2 homolog (LOC101167355), mRNA	sp|Q14146|URB2_HUMAN	Unhealthy ribosome biogenesis protein 2 homolog OS=Homo sapiens GN=URB2 PE=1 SV=2	--	--	--	K14862	nucleolar pre-ribosomal-associated protein 2
Unigene23787_All	4087	13.3851	60.205	2.1693	Up	0	0	gi|432901774|ref|XP_004076940.1|	PREDICTED: DNA-directed RNA polymerase I subunit RPA2-like [Oryzias latipes]	gi|432901773|ref|XM_004076892.1|	PREDICTED: Oryzias latipes DNA-directed RNA polymerase I subunit RPA2-like (LOC101159846), mRNA	sp|Q9H9Y6|RPA2_HUMAN	DNA-directed RNA polymerase I subunit RPA2 OS=Homo sapiens GN=POLR1B PE=1 SV=2	SPBP23A10.07	COG0085	DNA-directed RNA polymerase, beta subunit/140 kD subunit	K03002	DNA-directed RNA polymerase I subunit RPA2 [EC:2.7.7.6]
Unigene23788_All	5243	62.0352	1.2486	-5.6347	Down	0	0	gi|432936053|ref|XP_004082097.1|	PREDICTED: coiled-coil domain-containing protein 108-like [Oryzias latipes]	gi|432936052|ref|XM_004082049.1|	PREDICTED: Oryzias latipes coiled-coil domain-containing protein 108-like (LOC101174962), mRNA	sp|Q6ZU64|CC108_HUMAN	Coiled-coil domain-containing protein 108 OS=Homo sapiens GN=CCDC108 PE=2 SV=2	--	--	--	--	--
Unigene23832_All	4681	106.853	28.0466	-1.9297	Down	0	0	gi|432905593|ref|XP_004077453.1|	PREDICTED: DNA excision repair protein ERCC-6-like [Oryzias latipes]	gi|432905592|ref|XM_004077405.1|	PREDICTED: Oryzias latipes DNA excision repair protein ERCC-6-like (LOC101166245), mRNA	sp|Q03468|ERCC6_HUMAN	DNA excision repair protein ERCC-6 OS=Homo sapiens GN=ERCC6 PE=1 SV=1	ECU09g0410	COG0553	Superfamily II DNA/RNA helicases, SNF2 family	K10841	DNA excision repair protein ERCC-6
Unigene23840_All	2194	111.981	34.301	-1.7069	Down	0	0	gi|432921791|ref|XP_004080225.1|	PREDICTED: DNA topoisomerase 2-alpha-like [Oryzias latipes]	gi|432921790|ref|XM_004080177.1|	PREDICTED: Oryzias latipes DNA topoisomerase 2-alpha-like (LOC101158729), mRNA	sp|O42130|TOP2A_CHICK	DNA topoisomerase 2-alpha OS=Gallus gallus GN=TOP2A PE=2 SV=2	SPBC1A4.03c_1	COG0187	Type IIA topoisomerase (DNA gyrase/topo II, topoisomerase IV), B subunit	K03164	DNA topoisomerase II [EC:5.99.1.3]
Unigene23841_All	4112	50.68	9.1939	-2.4627	Down	0	0	gi|432947015|ref|XP_004083900.1|	PREDICTED: probable E3 ubiquitin-protein ligase RNF217-like [Oryzias latipes]	gi|432947014|ref|XM_004083852.1|	PREDICTED: Oryzias latipes probable E3 ubiquitin-protein ligase RNF217-like (LOC101169898), mRNA	sp|D3YYI7|RN217_MOUSE	Probable E3 ubiquitin-protein ligase RNF217 OS=Mus musculus GN=Rnf217 PE=3 SV=2	--	--	--	K11977	E3 ubiquitin-protein ligase RNF217 [EC:6.3.2.19]
Unigene23864_All	3176	5.9929	48.0964	3.0046	Up	0	0	gi|432934421|ref|XP_004081934.1|	PREDICTED: polypeptide N-acetylgalactosaminyltransferase 5-like [Oryzias latipes]	gi|432934420|ref|XM_004081886.1|	PREDICTED: Oryzias latipes polypeptide N-acetylgalactosaminyltransferase 5-like (LOC101173021), mRNA	sp|Q7Z7M9|GALT5_HUMAN	Polypeptide N-acetylgalactosaminyltransferase 5 OS=Homo sapiens GN=GALNT5 PE=1 SV=1	--	--	--	K00710	polypeptide N-acetylgalactosaminyltransferase [EC:2.4.1.41]
Unigene23869_All	3389	116.89	38.2516	-1.6116	Down	0	0	gi|432844433|ref|XP_004065767.1|	PREDICTED: structural maintenance of chromosomes protein 2-like [Oryzias latipes]	gi|432844432|ref|XM_004065719.1|	PREDICTED: Oryzias latipes structural maintenance of chromosomes protein 2-like (LOC101160532), mRNA	sp|P50533|SMC2_XENLA	Structural maintenance of chromosomes protein 2 OS=Xenopus laevis GN=smc2 PE=1 SV=1	SPBP4H10.06c	COG1196	Chromosome segregation ATPases	K06674	structural maintenance of chromosome 2
Unigene23879_All	2340	74.6717	1.6383	-5.5103	Down	0	0	gi|432937167|ref|XP_004082369.1|	PREDICTED: tetratricopeptide repeat protein 8-like isoform 1 [Oryzias latipes]	gi|432937166|ref|XM_004082321.1|	PREDICTED: Oryzias latipes tetratricopeptide repeat protein 8-like, transcript variant 1 (LOC101163700), mRNA	sp|Q8VD72|TTC8_MOUSE	Tetratricopeptide repeat protein 8 OS=Mus musculus GN=Ttc8 PE=2 SV=1	MJ0798	COG0457	FOG: TPR repeat	K09667	polypeptide N-acetylglucosaminyltransferase [EC:2.4.1.-]
Unigene23887_All	712	1015.37	360.249	-1.4949	Down	0	0	gi|345543|pir||JC1348	hypothetical 18K protein - goldfish mitochondrion	gi|253960407|dbj|AB498065.1|	Oryzias latipes mitochondrial DNA, nearly complete genome, strain: Hd-rR	--	--	--	--	--	--	--
Unigene23888_All	2990	871.687	303.394	-1.5226	Down	0	0	gi|395504470|ref|XP_003756572.1|	PREDICTED: uncharacterized protein LOC100925129 [Sarcophilus harrisii]	gi|253960407|dbj|AB498065.1|	Oryzias latipes mitochondrial DNA, nearly complete genome, strain: Hd-rR	--	--	--	--	--	--	--
Unigene23902_All	4901	95.6098	1.1914	-6.3264	Down	0	0	gi|432863769|ref|XP_004070173.1|	PREDICTED: hydrocephalus-inducing protein homolog [Oryzias latipes]	gi|432863768|ref|XM_004070125.1|	PREDICTED: Oryzias latipes hydrocephalus-inducing protein homolog (LOC101165480), mRNA	sp|Q4G0P3|HYDIN_HUMAN	Hydrocephalus-inducing protein homolog OS=Homo sapiens GN=HYDIN PE=1 SV=3	--	--	--	--	--
Unigene23913_All	4956	26.2694	102.296	1.9613	Up	0	0	gi|432869168|ref|XP_004071656.1|	PREDICTED: DNA (cytosine-5)-methyltransferase 1-like [Oryzias latipes]	gi|432869167|ref|XM_004071608.1|	PREDICTED: Oryzias latipes DNA (cytosine-5)-methyltransferase 1-like (LOC101160982), mRNA	sp|Q92072|DNMT1_CHICK	DNA (cytosine-5)-methyltransferase 1 OS=Gallus gallus GN=DNMT1 PE=1 SV=1	alr4815	COG0270	Site-specific DNA methylase	K00558	DNA (cytosine-5-)-methyltransferase [EC:2.1.1.37]
Unigene23934_All	1658	51.4245	2.6679	-4.2687	Down	0	0	gi|348504858|ref|XP_003439978.1|	PREDICTED: carbohydrate sulfotransferase 14-like [Oreochromis niloticus]	gi|348504857|ref|XM_003439930.1|	PREDICTED: Oreochromis niloticus carbohydrate sulfotransferase 14-like (LOC100712442), mRNA	sp|Q805E5|CHSTE_DANRE	Carbohydrate sulfotransferase 14 OS=Danio rerio GN=chst14 PE=2 SV=1	--	--	--	K08105	dermatan 4-sulfotransferase 1 [EC:2.8.2.35]
Unigene23935_All	2697	6.9852	48.3068	2.7899	Up	0	0	gi|432847778|ref|XP_004066145.1|	PREDICTED: MICAL-like protein 2-like [Oryzias latipes]	gi|432847777|ref|XM_004066097.1|	PREDICTED: Oryzias latipes MICAL-like protein 2-like (LOC101158422), mRNA	sp|Q8IY33|MILK2_HUMAN	MICAL-like protein 2 OS=Homo sapiens GN=MICALL2 PE=1 SV=1	ECU09g0290	COG5069	Ca2+-binding actin-bundling protein fimbrin/plastin (EF-Hand superfamily)	K06115	spectrin beta
Unigene23950_All	2495	82.4876	3.3094	-4.6395	Down	0	0	gi|432890691|ref|XP_004075480.1|	PREDICTED: septin-4-like [Oryzias latipes]	gi|432890690|ref|XM_004075432.1|	PREDICTED: Oryzias latipes septin-4-like (LOC101169222), mRNA	sp|P28661|SEPT4_MOUSE	Septin-4 OS=Mus musculus GN=Sept4 PE=1 SV=1	SPAC4F10.11	COG5019	Septin family protein	K04557	peanut-like protein 1 (cell division control related protein 1)
Unigene24049_All	3291	156.429	37.939	-2.0438	Down	0	0	gi|432897047|ref|XP_004076400.1|	PREDICTED: kinesin-like protein KIF20A-like [Oryzias latipes]	gi|432897046|ref|XM_004076352.1|	PREDICTED: Oryzias latipes kinesin-like protein KIF20A-like (LOC101164668), mRNA	sp|O95235|KI20A_HUMAN	Kinesin-like protein KIF20A OS=Homo sapiens GN=KIF20A PE=1 SV=1	YGL216w	COG5059	Kinesin-like protein	K10402	kinesin family member 20/23
Unigene24100_All	1524	173.148	1.7028	-6.668	Down	0	0	gi|432958608|ref|XP_004086068.1|	PREDICTED: heat shock factor 2-binding protein-like [Oryzias latipes]	gi|432958607|ref|XM_004086020.1|	PREDICTED: Oryzias latipes heat shock factor 2-binding protein-like (LOC101171143), mRNA	sp|O75031|HSF2B_HUMAN	Heat shock factor 2-binding protein OS=Homo sapiens GN=HSF2BP PE=1 SV=1	mlr3017_1	COG0737	5'-nucleotidase/2',3'-cyclic phosphodiesterase and related esterases	K03626	nascent polypeptide-associated complex subunit alpha
Unigene24138_All	610	0	1756.3	20.7441	Up	0	0	gi|432951361|ref|XP_004084793.1|	PREDICTED: uncharacterized protein LOC101167842 isoform 1 [Oryzias latipes]	gi|432951360|ref|XM_004084745.1|	PREDICTED: Oryzias latipes uncharacterized LOC101167842, transcript variant 1 (LOC101167842), mRNA	--	--	--	--	--	--	--
Unigene24145_All	1585	186.417	63.2948	-1.5584	Down	0	0	gi|348510125|ref|XP_003442596.1|	PREDICTED: NEDD8-conjugating enzyme Ubc12-like [Oreochromis niloticus]	gi|348510124|ref|XM_003442548.1|	PREDICTED: Oreochromis niloticus NEDD8-conjugating enzyme Ubc12-like (LOC100696605), mRNA	sp|Q6P8D9|UBC12_XENTR	NEDD8-conjugating enzyme Ubc12 OS=Xenopus tropicalis GN=ube2m PE=2 SV=1	SPBC119.02	COG5078	Ubiquitin-protein ligase	K10579	ubiquitin-conjugating enzyme E2 M [EC:6.3.2.19]
Unigene24147_All	1848	10.3695	123.478	3.5738	Up	0	0	gi|432859742|ref|XP_004069241.1|	PREDICTED: bridging integrator 2-like [Oryzias latipes]	gi|432859741|ref|XM_004069193.1|	PREDICTED: Oryzias latipes bridging integrator 2-like (LOC101170087), mRNA	sp|Q9UBW5|BIN2_HUMAN	Bridging integrator 2 OS=Homo sapiens GN=BIN2 PE=1 SV=3	SPAC140.02	COG0724	RNA-binding proteins (RRM domain)	K12562	amphiphysin
Unigene24153_All	2235	6.1988	105.185	4.0848	Up	0	0	gi|432952268|ref|XP_004085031.1|	PREDICTED: protein phosphatase 1 regulatory subunit 3C-B-like [Oryzias latipes]	gi|432952267|ref|XM_004084983.1|	PREDICTED: Oryzias latipes protein phosphatase 1 regulatory subunit 3C-B-like (LOC101160381), mRNA	sp|Q6P950|PR3CB_DANRE	Protein phosphatase 1 regulatory subunit 3C-B OS=Danio rerio GN=ppp1r3cb PE=2 SV=1	--	--	--	K07189	protein phosphatase 1, regulatory (inhibitor) subunit 3
Unigene24162_All	1822	1.5279	67.0386	5.4554	Up	0	0	gi|432847617|ref|XP_004066086.1|	PREDICTED: actin-related protein 2/3 complex subunit 1A-like [Oryzias latipes]	gi|432847616|ref|XM_004066038.1|	PREDICTED: Oryzias latipes actin-related protein 2/3 complex subunit 1A-like (LOC101163876), mRNA	sp|Q92747|ARC1A_HUMAN	Actin-related protein 2/3 complex subunit 1A OS=Homo sapiens GN=ARPC1A PE=1 SV=2	YBR234c	COG2319	FOG: WD40 repeat	K05757	actin related protein 2/3 complex, subunit 1A/1B
Unigene24170_All	5670	89.8017	30.5814	-1.5541	Down	0	0	gi|189516679|ref|XP_697084.3|	PREDICTED: hypothetical protein LOC568650 [Danio rerio]	gi|432871757|ref|XM_004071977.1|	PREDICTED: Oryzias latipes uncharacterized LOC101160168 (LOC101160168), mRNA	sp|Q92954|PRG4_HUMAN	Proteoglycan 4 OS=Homo sapiens GN=PRG4 PE=1 SV=2	HI0990	COG3468	Type V secretory pathway, adhesin AidA	K04574	neurofilament heavy polypeptide
Unigene24188_All	2310	1.4573	80.2719	5.7835	Up	0	0	gi|432855915|ref|XP_004068336.1|	PREDICTED: tight junction protein ZO-3-like [Oryzias latipes]	gi|432855914|ref|XM_004068288.1|	PREDICTED: Oryzias latipes tight junction protein ZO-3-like (LOC101162919), mRNA	sp|O95049|ZO3_HUMAN	Tight junction protein ZO-3 OS=Homo sapiens GN=TJP3 PE=1 SV=2	--	--	--	K06097	tight junction protein 3
Unigene24190_All	4344	121.431	20.6099	-2.5587	Down	0	0	gi|212286121|ref|NP_001131059.1|	protein kintoun [Oryzias latipes] >gi|224493103|sp|B6F1W5.1|KTU_ORYLA RecName: Full=Protein kintoun; AltName: Full=Dynein assembly factor 2, axonemal >gi|209837716|dbj|BAG75150.1| kintoun [Oryzias latipes]	gi|432936846|ref|XM_004082260.1|	PREDICTED: Oryzias latipes leucine-rich repeat protein 1-like (LOC101170558), mRNA	sp|B6F1W5|KTU_ORYLA	Protein kintoun OS=Oryzias latipes GN=dnaaf2 PE=2 SV=1	MA2301_1	COG4886	Leucine-rich repeat (LRR) protein	K10348	LRR-repeat protein 1
Unigene24275_All	3351	99.9201	31.0644	-1.6855	Down	0	0	gi|432908144|ref|XP_004077775.1|	PREDICTED: protein QN1 homolog [Oryzias latipes]	gi|432908143|ref|XM_004077727.1|	PREDICTED: Oryzias latipes protein QN1 homolog (LOC101171773), mRNA	sp|Q4KLH6|QN1_RAT	Protein QN1 homolog OS=Rattus norvegicus GN=Qn1 PE=1 SV=2	aq_1006	COG0419	ATPase involved in DNA repair	K06267	hyaluronan-mediated motility receptor
Unigene24281_All	2224	40.0255	0.3182	-6.9748	Down	0	0	gi|432902013|ref|XP_004076991.1|	PREDICTED: enolase-like protein ENO4-like [Oryzias latipes]	gi|432902012|ref|XM_004076943.1|	PREDICTED: Oryzias latipes enolase-like protein ENO4-like (LOC101173085), mRNA	sp|Q08BC6|ENO4_DANRE	Enolase-like protein ENO4 OS=Danio rerio GN=eno4 PE=2 SV=1	TM0877	COG0148	Enolase	K01689	enolase [EC:4.2.1.11]
Unigene24284_All	3321	10.3513	51.5373	2.3158	Up	0	0	gi|432892265|ref|XP_004075735.1|	PREDICTED: max-binding protein MNT-like [Oryzias latipes]	gi|432892264|ref|XM_004075687.1|	PREDICTED: Oryzias latipes max-binding protein MNT-like (LOC101171761), mRNA	sp|O08789|MNT_MOUSE	Max-binding protein MNT OS=Mus musculus GN=Mnt PE=2 SV=2	--	--	--	K09115	MAX-binding protein
Unigene24311_All	1128	4.7062	90.4545	4.2646	Up	0	0	gi|348521850|ref|XP_003448439.1|	PREDICTED: ephrin type-A receptor 2-like [Oreochromis niloticus]	gi|432857902|ref|XM_004068735.1|	PREDICTED: Oryzias latipes ephrin type-A receptor 2-like (LOC101154942), mRNA	sp|Q1KL86|EPHA2_MACFA	Ephrin type-A receptor 2 OS=Macaca fascicularis GN=EPHA2 PE=2 SV=1	--	--	--	K05103	Eph receptor A2 [EC:2.7.10.1]
Unigene24317_All	4780	17.0517	0.2961	-5.8477	Down	0	0	gi|432941045|ref|XP_004082802.1|	PREDICTED: nesprin-2-like [Oryzias latipes]	gi|432941044|ref|XM_004082754.1|	PREDICTED: Oryzias latipes nesprin-2-like (LOC101172118), mRNA	sp|Q8WXH0|SYNE2_HUMAN	Nesprin-2 OS=Homo sapiens GN=SYNE2 PE=1 SV=3	slr1048	COG0419	ATPase involved in DNA repair	K10382	dystonin
Unigene24370_All	1782	12.1341	144.269	3.5716	Up	0	0	gi|432936735|ref|XP_004082253.1|	PREDICTED: myristoylated alanine-rich C-kinase substrate-like [Oryzias latipes]	gi|432936734|ref|XM_004082205.1|	PREDICTED: Oryzias latipes myristoylated alanine-rich C-kinase substrate-like (LOC101156783), mRNA	sp|P16527|MARCS_CHICK	Myristoylated alanine-rich C-kinase substrate OS=Gallus gallus GN=MARCKS PE=1 SV=2	tolA	COG3064	Membrane protein involved in colicin uptake	K12561	myristoylated alanine-rich C-kinase substrate
Unigene24382_All	962	318.381	7.4796	-5.4116	Down	0	0	gi|432936692|ref|XP_004082232.1|	PREDICTED: parkin coregulated gene protein homolog [Oryzias latipes]	gi|432936691|ref|XM_004082184.1|	PREDICTED: Oryzias latipes parkin coregulated gene protein homolog (LOC101172037), mRNA	sp|Q9DAK2|PACRG_MOUSE	Parkin coregulated gene protein homolog OS=Mus musculus GN=Pacrg PE=1 SV=1	--	--	--	K15173	transcription termination factor 2 [EC:3.6.4.-]
Unigene2438_All	1296	1.7983	108.628	5.9166	Up	0	0	gi|432943834|ref|XP_004083293.1|	PREDICTED: tetraspanin-8-like [Oryzias latipes]	gi|432943833|ref|XM_004083245.1|	PREDICTED: Oryzias latipes tetraspanin-8-like (LOC101157824), mRNA	sp|Q8R3G9|TSN8_MOUSE	Tetraspanin-8 OS=Mus musculus GN=Tspan8 PE=2 SV=1	--	--	--	K06508	CD81 antigen
Unigene2446_All	1265	0.9212	62.8948	6.0933	Up	0	0	gi|432872831|ref|XP_004072146.1|	PREDICTED: uncharacterized protein LOC101172662 [Oryzias latipes]	gi|432872830|ref|XM_004072098.1|	PREDICTED: Oryzias latipes uncharacterized LOC101172662 (LOC101172662), mRNA	sp|Q7TT28|REXO1_MOUSE	RNA exonuclease 1 homolog OS=Mus musculus GN=Rexo1 PE=1 SV=1	RSc1986	COG3170	Tfp pilus assembly protein FimV	K14570	RNA exonuclease 1 [EC:3.1.-.-]
Unigene24476_All	1291	10.932	99.8659	3.1914	Up	0	0	gi|432890723|ref|XP_004075496.1|	PREDICTED: protein FAM101B-like [Oryzias latipes]	gi|432890722|ref|XM_004075448.1|	PREDICTED: Oryzias latipes protein FAM101B-like (LOC101173239), mRNA	sp|Q8N5W9|F101B_HUMAN	Protein FAM101B OS=Homo sapiens GN=FAM101B PE=1 SV=1	--	--	--	--	--
Unigene24522_All	3097	155.358	28.1847	-2.4626	Down	0	0	gi|432849825|ref|XP_004066631.1|	PREDICTED: NEDD4 family-interacting protein 2-like [Oryzias latipes]	gi|432849824|ref|XM_004066583.1|	PREDICTED: Oryzias latipes NEDD4 family-interacting protein 2-like (LOC101170655), mRNA	sp|Q9NV92|NFIP2_HUMAN	NEDD4 family-interacting protein 2 OS=Homo sapiens GN=NDFIP2 PE=1 SV=2	--	--	--	--	--
Unigene24533_All	857	239.468	12.1123	-4.3053	Down	0	0	gi|432917295|ref|XP_004079494.1|	PREDICTED: myosin regulatory light polypeptide 9-like [Oryzias latipes]	gi|432917294|ref|XM_004079446.1|	PREDICTED: Oryzias latipes myosin regulatory light polypeptide 9-like (LOC101165346), mRNA	sp|P24032|MLRN_CHICK	Myosin regulatory light chain 2, smooth muscle minor isoform OS=Gallus gallus PE=2 SV=2	ECU03g1570	COG5126	Ca2+-binding protein (EF-Hand superfamily)	K12757	myosin regulatory light chain 12
Unigene24547_All	1499	1.4252	618.86	8.7623	Up	0	0	gi|432862490|ref|XP_004069881.1|	PREDICTED: uromodulin-like [Oryzias latipes]	gi|432862489|ref|XM_004069833.1|	PREDICTED: Oryzias latipes uromodulin-like (LOC101173463), mRNA	sp|Q91X17|UROM_MOUSE	Uromodulin OS=Mus musculus GN=Umod PE=1 SV=1	--	--	--	K10307	F-box protein 30
Unigene24607_All	2000	26.3489	105.041	1.9951	Up	0	0	gi|432888918|ref|XP_004075087.1|	PREDICTED: protein SET-like [Oryzias latipes]	gi|432888917|ref|XM_004075039.1|	PREDICTED: Oryzias latipes protein SET-like (LOC101171505), mRNA	sp|Q01105|SET_HUMAN	Protein SET OS=Homo sapiens GN=SET PE=1 SV=3	YOR054c	COG0452	Phosphopantothenoylcysteine synthetase/decarboxylase	K11290	template-activating factor I
Unigene24617_All	1042	512.448	2.0942	-7.9349	Down	0	0	gi|432932507|ref|XP_004081773.1|	PREDICTED: uncharacterized protein C7orf57 homolog [Oryzias latipes]	gi|432932506|ref|XM_004081725.1|	PREDICTED: Oryzias latipes uncharacterized LOC101174384 (LOC101174384), mRNA	sp|A0JNL1|CG057_BOVIN	Uncharacterized protein C7orf57 homolog OS=Bos taurus PE=2 SV=1	--	--	--	--	--
Unigene24706_All	1534	171.893	10.996	-3.9665	Down	0	0	gi|432908414|ref|XP_004077849.1|	PREDICTED: protein lin-37 homolog [Oryzias latipes]	gi|432908413|ref|XM_004077801.1|	PREDICTED: Oryzias latipes protein lin-37 homolog (LOC101172680), mRNA	sp|Q1RMQ5|LIN37_BOVIN	Protein lin-37 homolog OS=Bos taurus GN=LIN37 PE=2 SV=1	--	--	--	--	--
Unigene24711_All	5401	24.045	78.5469	1.7078	Up	0	0	gi|319996723|ref|NP_001188452.1|	laminin gamma-1 precursor [Oryzias latipes] >gi|300793580|dbj|BAJ11755.1| laminin gamma-1 [Oryzias latipes]	gi|319996722|ref|NM_001201523.1|	Oryzias latipes laminin gamma-1 (lamc1), mRNA >gi|300793579|dbj|AB571844.1| Oryzias latipes LAMC1 mRNA for laminin gamma-1, complete cds	sp|Q1LVF0|LAMC1_DANRE	Laminin subunit gamma-1 OS=Danio rerio GN=lamc1 PE=2 SV=2	PH0929	COG0419	ATPase involved in DNA repair	K05635	laminin, gamma 1
Unigene24801_All	2435	204.082	78.0889	-1.386	Down	0	0	gi|432847440|ref|XP_004066024.1|	PREDICTED: probable alpha-ketoglutarate-dependent dioxygenase ABH5-like [Oryzias latipes]	gi|432847439|ref|XM_004065976.1|	PREDICTED: Oryzias latipes probable alpha-ketoglutarate-dependent dioxygenase ABH5-like (LOC101168432), mRNA	sp|Q08BA6|ALKB5_DANRE	RNA demethylase ALKBH5 OS=Danio rerio GN=alkbh5 PE=2 SV=1	--	--	--	K10767	alkylated DNA repair protein alkB homolog 5 [EC:1.14.11.-]
Unigene24851_All	1661	249.136	0.213	-10.1919	Down	0	0	gi|432883397|ref|XP_004074264.1|	PREDICTED: uncharacterized protein LOC101163422 [Oryzias latipes]	gi|432883396|ref|XM_004074216.1|	PREDICTED: Oryzias latipes uncharacterized LOC101163422 (LOC101163422), mRNA	sp|Q6P3A1|STMD1_MOUSE	Stathmin domain-containing protein 1 OS=Mus musculus GN=STMND1 PE=2 SV=1	--	--	--	--	--
Unigene24858_All	2426	0.0801	555.627	12.76	Up	0	0	gi|432913631|ref|XP_004078986.1|	PREDICTED: uncharacterized protein LOC101160842 [Oryzias latipes]	gi|432913630|ref|XM_004078938.1|	PREDICTED: Oryzias latipes uncharacterized LOC101160842 (LOC101160842), mRNA	--	--	--	--	--	--	--
Unigene24913_All	1772	1.4249	52.8543	5.2131	Up	0	0	gi|348531164|ref|XP_003453080.1|	PREDICTED: sphingolipid delta(4)-desaturase/C4-hydroxylase DES2-like [Oreochromis niloticus]	gi|432939121|ref|XM_004082544.1|	PREDICTED: Oryzias latipes sphingolipid delta(4)-desaturase/C4-hydroxylase DES2-like (LOC101158246), mRNA	sp|Q8R2F2|DEGS2_MOUSE	Sphingolipid delta(4)-desaturase/C4-hydroxylase DES2 OS=Mus musculus GN=Degs2 PE=1 SV=1	--	--	--	K04712	sphingolipid delta-4 desaturase [EC:1.14.-.-]
Unigene25151_All	2716	5.4585	107.664	4.3019	Up	0	0	gi|432883999|ref|XP_004074399.1|	PREDICTED: uncharacterized protein LOC101155528 [Oryzias latipes]	gi|432883998|ref|XM_004074351.1|	PREDICTED: Oryzias latipes uncharacterized LOC101155528 (LOC101155528), mRNA	sp|Q8VIH1|NOBOX_MOUSE	Homeobox protein NOBOX OS=Mus musculus GN=Nobox PE=1 SV=1	ECU03g1170	COG5576	Homeodomain-containing transcription factor	K09323	homeobox protein aristaless-like 3
Unigene25191_All	1114	147.088	29.3304	-2.3262	Down	0	0	gi|432961021|ref|XP_004086536.1|	PREDICTED: polyadenylate-binding protein-interacting protein 2-like [Oryzias latipes]	gi|432961020|ref|XM_004086488.1|	PREDICTED: Oryzias latipes polyadenylate-binding protein-interacting protein 2-like (LOC101171896), mRNA	sp|Q5ZJS6|PAIP2_CHICK	Polyadenylate-binding protein-interacting protein 2 OS=Gallus gallus GN=PAIP2 PE=2 SV=1	--	--	--	--	--
Unigene25197_All	925	138.857	11.9232	-3.5418	Down	0	0	gi|432852818|ref|XP_004067400.1|	PREDICTED: homeodomain-interacting protein kinase 3-like [Oryzias latipes]	gi|432852817|ref|XM_004067352.1|	PREDICTED: Oryzias latipes homeodomain-interacting protein kinase 3-like (LOC101162438), mRNA	sp|Q9H422|HIPK3_HUMAN	Homeodomain-interacting protein kinase 3 OS=Homo sapiens GN=HIPK3 PE=1 SV=1	--	--	--	K08826	homeodomain interacting protein kinase [EC:2.7.11.1]
Unigene25209_All	1465	29.431	155.558	2.402	Up	0	0	gi|432947224|ref|XP_004083953.1|	PREDICTED: ER membrane protein complex subunit 7-like [Oryzias latipes]	gi|432947223|ref|XM_004083905.1|	PREDICTED: Oryzias latipes ER membrane protein complex subunit 7-like (LOC101163293), mRNA	sp|Q5TYV0|EMC7_DANRE	ER membrane protein complex subunit 7 OS=Danio rerio GN=emc7 PE=2 SV=1	--	--	--	--	--
Unigene25396_All	1767	2.4181	123.531	5.6749	Up	0	0	gi|432890262|ref|XP_004075444.1|	PREDICTED: 4F2 cell-surface antigen heavy chain-like [Oryzias latipes]	gi|432890261|ref|XM_004075396.1|	PREDICTED: Oryzias latipes 4F2 cell-surface antigen heavy chain-like (LOC101159121), mRNA	sp|Q7YQK3|4F2_RABIT	4F2 cell-surface antigen heavy chain OS=Oryctolagus cuniculus GN=SLC3A2 PE=1 SV=2	L128693	COG0366	Glycosidases	K06519	solute carrier family 3, member 2
Unigene25613_All	335	624.397	51.4081	-3.6024	Down	0	0	--	--	--	--	--	--	--	--	--	--	--
Unigene25814_All	1944	178.267	35.6176	-2.3234	Down	0	0	gi|432880330|ref|XP_004073644.1|	PREDICTED: protein Spindly-like [Oryzias latipes]	gi|432880329|ref|XM_004073596.1|	PREDICTED: Oryzias latipes protein Spindly-like (LOC101169370), mRNA	sp|A7MD70|SPDLY_DANRE	Protein Spindly OS=Danio rerio GN=spdl1 PE=2 SV=1	MK0690	COG0419	ATPase involved in DNA repair	K10352	myosin heavy chain
Unigene25835_All	1103	1.35	384.777	8.1549	Up	0	0	gi|432846938|ref|XP_004065929.1|	PREDICTED: perilipin-2-like [Oryzias latipes]	gi|432846937|ref|XM_004065881.1|	PREDICTED: Oryzias latipes perilipin-2-like (LOC101162661), mRNA	sp|Q4PLW0|PLIN2_PIG	Perilipin-2 OS=Sus scrofa GN=PLIN2 PE=2 SV=1	--	--	--	K08768	perilipin
Unigene25877_All	1661	0.5457	2388.29	12.0956	Up	0	0	gi|23393266|gb|AAN31192.1|AF331675_1	ZPC5 [Oryzias latipes]	gi|157278242|ref|NM_001104751.1|	Oryzias latipes ZPC domain containing protein 5 (LOC100049337), mRNA >gi|9864843|gb|AF128813.2|AF128813 Oryzias latipes ZPC domain containing protein 5 mRNA, complete cds	sp|P79762|ZP3_CHICK	Zona pellucida sperm-binding protein 3 OS=Gallus gallus GN=ZP3 PE=1 SV=4	--	--	--	--	--
Unigene25902_All	644	0.1005	808.206	12.9733	Up	0	0	gi|157278254|ref|NP_001098226.1|	uncharacterized protein LOC100049342 precursor [Oryzias latipes]	gi|157278253|ref|NM_001104756.1|	Oryzias latipes uncharacterized LOC100049342 (LOC100049342), mRNA	--	--	--	--	--	--	--
Unigene26027_All	2667	59.3991	0.0442	-10.3922	Down	0	0	gi|432866346|ref|XP_004070806.1|	PREDICTED: dynein heavy chain 7, axonemal-like [Oryzias latipes]	gi|432866345|ref|XM_004070758.1|	PREDICTED: Oryzias latipes dynein heavy chain 7, axonemal-like (LOC101164478), mRNA	sp|Q923J6|DYH12_RAT	Dynein heavy chain 12, axonemal OS=Rattus norvegicus GN=Dnah12 PE=2 SV=2	--	--	--	K10408	dynein heavy chain, axonemal
Unigene26188_All	1633	397.674	141.397	-1.4918	Down	0	0	gi|432919978|ref|XP_004079779.1|	PREDICTED: PC-esterase domain-containing protein 1A-like [Oryzias latipes]	gi|432919977|ref|XM_004079731.1|	PREDICTED: Oryzias latipes PC-esterase domain-containing protein 1A-like (LOC101161191), mRNA	sp|Q9H1Q7|PED1A_HUMAN	PC-esterase domain-containing protein 1A OS=Homo sapiens GN=PCED1A PE=1 SV=1	--	--	--	K10955	intestinal mucin-2
Unigene26218_All	1008	105.523	0	-16.6872	Down	0	0	gi|432849815|ref|XP_004066626.1|	PREDICTED: uncharacterized protein LOC101169178 [Oryzias latipes]	gi|432849814|ref|XM_004066578.1|	PREDICTED: Oryzias latipes uncharacterized LOC101169178 (LOC101169178), mRNA	sp|O00401|WASL_HUMAN	Neural Wiskott-Aldrich syndrome protein OS=Homo sapiens GN=WASL PE=1 SV=2	--	--	--	K05747	Wiskott-Aldrich syndrome protein
Unigene27231_All	1473	0.6153	73.713	6.9045	Up	0	0	gi|410918335|ref|XP_003972641.1|	PREDICTED: AP-1 complex subunit mu-2-like [Takifugu rubripes]	gi|432845791|ref|XM_004065807.1|	PREDICTED: Oryzias latipes AP-1 complex subunit mu-2-like (LOC101161534), mRNA	sp|Q3SYW1|AP1M2_BOVIN	AP-1 complex subunit mu-2 OS=Bos taurus GN=AP1M2 PE=1 SV=3	--	--	--	K12393	AP-1 complex subunit mu
Unigene27260_All	1416	273.817	0.6664	-8.6826	Down	0	0	gi|432877681|ref|XP_004073217.1|	PREDICTED: uncharacterized protein LOC101159755 isoform 2 [Oryzias latipes]	gi|432877678|ref|XM_004073168.1|	PREDICTED: Oryzias latipes uncharacterized LOC101159755, transcript variant 1 (LOC101159755), mRNA	sp|Q80VJ8|KASH5_MOUSE	Protein KASH5 OS=Mus musculus GN=Ccdc155 PE=1 SV=3	--	--	--	K11499	centromere protein F
Unigene27850_All	1396	3.8955	90.6645	4.5407	Up	0	0	gi|432936039|ref|XP_004082090.1|	PREDICTED: uncharacterized protein LOC101173267 [Oryzias latipes]	gi|432936038|ref|XM_004082042.1|	PREDICTED: Oryzias latipes uncharacterized LOC101173267 (LOC101173267), mRNA	sp|P55259|GP2_HUMAN	Pancreatic secretory granule membrane major glycoprotein GP2 OS=Homo sapiens GN=GP2 PE=2 SV=3	--	--	--	K13912	deleted in malignant brain tumors 1 protein
Unigene2790_All	1662	0.5064	75.2667	7.2156	Up	0	0	gi|432899434|ref|XP_004076556.1|	PREDICTED: UDP-GlcNAc:betaGal beta-1,3-N-acetylglucosaminyltransferase 3-like [Oryzias latipes]	gi|432899433|ref|XM_004076508.1|	PREDICTED: Oryzias latipes UDP-GlcNAc:betaGal beta-1,3-N-acetylglucosaminyltransferase 3-like (LOC101163432), mRNA	sp|Q9Y2A9|B3GN3_HUMAN	UDP-GlcNAc:betaGal beta-1,3-N-acetylglucosaminyltransferase 3 OS=Homo sapiens GN=B3GNT3 PE=1 SV=2	--	--	--	K07970	beta-1,3-N-acetylglucosaminyltransferase 3 [EC:2.4.1.-]
Unigene27998_All	882	0.1468	1610.27	13.4212	Up	0	0	gi|432881073|ref|XP_004073792.1|	PREDICTED: C2 calcium-dependent domain-containing protein 4C-like [Oryzias latipes]	gi|432881072|ref|XM_004073744.1|	PREDICTED: Oryzias latipes C2 calcium-dependent domain-containing protein 4C-like (LOC101171924), mRNA	sp|Q8TF44|C2C4C_HUMAN	C2 calcium-dependent domain-containing protein 4C OS=Homo sapiens GN=C2CD4C PE=1 SV=2	--	--	--	--	--
Unigene28012_All	1195	0.2709	765.436	11.4643	Up	0	0	gi|432853244|ref|XP_004067611.1|	PREDICTED: zygote arrest protein 1-like [Oryzias latipes]	gi|432853243|ref|XM_004067563.1|	PREDICTED: Oryzias latipes zygote arrest protein 1-like (LOC101175633), mRNA	sp|Q7T3T9|ZAR1_TAKRU	Zygote arrest protein 1 OS=Takifugu rubripes GN=zar1 PE=2 SV=1	ML1556	COG0532	Translation initiation factor 2 (IF-2; GTPase)	K14344	solute carrier family 10 (sodium/bile acid cotransporter), member 4
Unigene28144_All	1758	0.0368	372.49	13.3052	Up	0	0	gi|432850318|ref|XP_004066771.1|	PREDICTED: zona pellucida sperm-binding protein 3-like [Oryzias latipes]	gi|432850317|ref|XM_004066723.1|	PREDICTED: Oryzias latipes zona pellucida sperm-binding protein 3-like (LOC101164783), mRNA	sp|P79762|ZP3_CHICK	Zona pellucida sperm-binding protein 3 OS=Gallus gallus GN=ZP3 PE=1 SV=4	--	--	--	K13172	serine/arginine repetitive matrix protein 2
Unigene28432_All	1564	0.4967	64.2201	7.0145	Up	0	0	gi|432894435|ref|XP_004075992.1|	PREDICTED: uncharacterized protein LOC101161666 [Oryzias latipes]	gi|432894434|ref|XM_004075944.1|	PREDICTED: Oryzias latipes uncharacterized LOC101161666 (LOC101161666), mRNA	sp|I6V1W0|BMBL_DANRE	Protein brambleberry OS=Danio rerio GN=bmb PE=2 SV=1	--	--	--	K00036	glucose-6-phosphate 1-dehydrogenase [EC:1.1.1.49]
Unigene28491_All	1312	0.2961	1192.02	11.975	Up	0	0	gi|432875813|ref|XP_004072920.1|	PREDICTED: low-density lipoprotein receptor-related protein 2 [Oryzias latipes]	gi|432875812|ref|XM_004072872.1|	PREDICTED: Oryzias latipes LDL receptor-related protein (LOC100049327), mRNA	sp|P07522|EGF_RAT	Pro-epidermal growth factor OS=Rattus norvegicus GN=Egf PE=1 SV=2	--	--	--	K04550	low density lipoprotein-related protein 1 (alpha-2-macroglobulin receptor)
Unigene2863_All	1200	0.3237	949.946	11.519	Up	0	0	gi|432929704|ref|XP_004081236.1|	PREDICTED: uncharacterized protein LOC101172613 [Oryzias latipes]	gi|432929703|ref|XM_004081188.1|	PREDICTED: Oryzias latipes uncharacterized LOC101172613 (LOC101172613), mRNA	--	--	--	--	--	--	--
Unigene29160_All	427	0.1516	1969.49	13.6653	Up	0	0	gi|432904502|ref|XP_004077363.1|	PREDICTED: alpha-actinin-2-like [Oryzias latipes]	gi|432904501|ref|XM_004077315.1|	PREDICTED: Oryzias latipes alpha-actinin-2-like (LOC101164086), mRNA	--	--	--	--	--	--	--
Unigene2917_All	2230	1.4806	52.7897	5.156	Up	0	0	gi|432871638|ref|XP_004072011.1|	PREDICTED: major facilitator superfamily domain-containing protein 6-like [Oryzias latipes]	gi|432871637|ref|XM_004071963.1|	PREDICTED: Oryzias latipes major facilitator superfamily domain-containing protein 6-like (LOC101156016), mRNA	sp|Q6DBX0|MFS6L_DANRE	Major facilitator superfamily domain-containing protein 6-like OS=Danio rerio GN=mfsd6l PE=2 SV=1	Cgl1939	COG0532	Translation initiation factor 2 (IF-2; GTPase)	K13911	basic salivary proline-rich protein 1/2
Unigene29305_All	364	0	380.443	18.5373	Up	0	0	gi|432943724|ref|XP_004083254.1|	PREDICTED: LOW QUALITY PROTEIN: insulin-like growth factor I-like [Oryzias latipes]	gi|432943723|ref|XM_004083206.1|	PREDICTED: Oryzias latipes insulin-like growth factor I-like (LOC101168167), mRNA	sp|P17085|IGF1_ONCKI	Insulin-like growth factor I OS=Oncorhynchus kisutch GN=igf1 PE=1 SV=2	--	--	--	K05459	insulin-like growth factor 1
Unigene29591_All	15690	0.3507	9.1418	4.7042	Up	0	0	gi|432859608|ref|XP_004069178.1|	PREDICTED: low-density lipoprotein receptor-related protein 1-like [Oryzias latipes]	gi|432859607|ref|XM_004069130.1|	PREDICTED: Oryzias latipes low-density lipoprotein receptor-related protein 1-like (LOC101174586), mRNA	sp|P98157|LRP1_CHICK	Low-density lipoprotein receptor-related protein 1 OS=Gallus gallus GN=LRP1 PE=2 SV=1	--	--	--	K04550	low density lipoprotein-related protein 1 (alpha-2-macroglobulin receptor)
Unigene30066_All	4765	4.6737	45.4623	3.282	Up	0	0	gi|432877935|ref|XP_004073266.1|	PREDICTED: N-terminal kinase-like protein-like [Oryzias latipes]	gi|432877934|ref|XM_004073218.1|	PREDICTED: Oryzias latipes N-terminal kinase-like protein-like (LOC101173232), mRNA	sp|Q96KG9|NTKL_HUMAN	N-terminal kinase-like protein OS=Homo sapiens GN=SCYL1 PE=1 SV=1	--	--	--	K08876	SCY1-like
Unigene30071_All	3577	3.0044	46.1671	3.9417	Up	0	0	gi|432946944|ref|XP_004083869.1|	PREDICTED: protein dispatched homolog 1-like [Oryzias latipes]	gi|432946943|ref|XM_004083821.1|	PREDICTED: Oryzias latipes protein dispatched homolog 1-like (LOC101161771), mRNA	sp|Q6R5J2|DISP1_DANRE	Protein dispatched homolog 1 OS=Danio rerio GN=disp1 PE=2 SV=1	BB0252	COG1033	Predicted exporters of the RND superfamily	K12385	Niemann-Pick C1 protein
Unigene30125_All	4320	74.6002	3.8773	-4.2661	Down	0	0	gi|432924313|ref|XP_004080569.1|	PREDICTED: intraflagellar transport protein 140 homolog [Oryzias latipes]	gi|432924312|ref|XM_004080521.1|	PREDICTED: Oryzias latipes intraflagellar transport protein 140 homolog (LOC101163773), mRNA	sp|Q96RY7|IF140_HUMAN	Intraflagellar transport protein 140 homolog OS=Homo sapiens GN=IFT140 PE=1 SV=1	--	--	--	--	--
Unigene30220_All	6785	67.621	19.984	-1.7586	Down	0	0	gi|432904418|ref|XP_004077321.1|	PREDICTED: uncharacterized protein LOC101173808 [Oryzias latipes]	gi|432904417|ref|XM_004077273.1|	PREDICTED: Oryzias latipes uncharacterized LOC101173808 (LOC101173808), mRNA	sp|Q96Q89|KI20B_HUMAN	Kinesin-like protein KIF20B OS=Homo sapiens GN=KIF20B PE=1 SV=3	YEL061c	COG5059	Kinesin-like protein	K10402	kinesin family member 20/23
Unigene30249_All	2464	2.9427	74.0581	4.6534	Up	0	0	gi|348521850|ref|XP_003448439.1|	PREDICTED: ephrin type-A receptor 2-like [Oreochromis niloticus]	gi|432857902|ref|XM_004068735.1|	PREDICTED: Oryzias latipes ephrin type-A receptor 2-like (LOC101154942), mRNA	sp|Q1KL86|EPHA2_MACFA	Ephrin type-A receptor 2 OS=Macaca fascicularis GN=EPHA2 PE=2 SV=1	YAR019c	COG0515	Serine/threonine protein kinase	K05103	Eph receptor A2 [EC:2.7.10.1]
Unigene3028_All	475	57.3796	356.726	2.6362	Up	0	0	gi|432848568|ref|XP_004066410.1|	PREDICTED: tubulin alpha-1C chain-like [Oryzias latipes]	gi|432848567|ref|XM_004066362.1|	PREDICTED: Oryzias latipes tubulin alpha-1C chain-like (LOC101166777), mRNA	sp|P30436|TBA_ONCKE	Tubulin alpha chain OS=Oncorhynchus keta PE=2 SV=2	SPBC16A3.15c	COG5023	Tubulin	K07374	tubulin alpha
Unigene30293_All	3724	28.1105	2.3123	-3.6037	Down	0	0	gi|432859192|ref|XP_004069058.1|	PREDICTED: peroxisomal proliferator-activated receptor A-interacting complex 285 kDa protein-like [Oryzias latipes]	gi|432859191|ref|XM_004069010.1|	PREDICTED: Oryzias latipes peroxisomal proliferator-activated receptor A-interacting complex 285 kDa protein-like (LOC101162116), mRNA	sp|Q9BYK8|HELZ2_HUMAN	Helicase with zinc finger domain 2 OS=Homo sapiens GN=HELZ2 PE=1 SV=6	YKL017c	COG1112	Superfamily I DNA and RNA helicases and helicase subunits	K13983	putative helicase MOV10L1 [EC:3.6.4.13]
Unigene30338_All	1697	350.173	34.824	-3.3299	Down	0	0	gi|432854520|ref|XP_004067941.1|	PREDICTED: protein phosphatase inhibitor 2-like [Oryzias latipes]	gi|432854519|ref|XM_004067893.1|	PREDICTED: Oryzias latipes protein phosphatase inhibitor 2-like (LOC101161720), mRNA	sp|P41236|IPP2_HUMAN	Protein phosphatase inhibitor 2 OS=Homo sapiens GN=PPP1R2 PE=1 SV=2	--	--	--	K12489	Arf-GAP with coiled-coil, ANK repeat and PH domain-containing protein
Unigene30371_All	8081	318.474	47.5856	-2.7426	Down	0	0	gi|432927432|ref|XP_004081009.1|	PREDICTED: importin-4-like [Oryzias latipes]	gi|432927431|ref|XM_004080961.1|	PREDICTED: Oryzias latipes importin-4-like (LOC101159051), mRNA	sp|Q8TEX9|IPO4_HUMAN	Importin-4 OS=Homo sapiens GN=IPO4 PE=1 SV=2	--	--	--	K14293	importin subunit beta-1
Unigene30402_All	4092	100.526	29.5613	-1.7658	Down	0	0	gi|432872891|ref|XP_004072176.1|	PREDICTED: glycine dehydrogenase [decarboxylating], mitochondrial-like [Oryzias latipes]	gi|432872890|ref|XM_004072128.1|	PREDICTED: Oryzias latipes glycine dehydrogenase [decarboxylating], mitochondrial-like (LOC101160738), mRNA	sp|P23378|GCSP_HUMAN	Glycine dehydrogenase [decarboxylating], mitochondrial OS=Homo sapiens GN=GLDC PE=1 SV=2	all4607_2	COG1003	Glycine cleavage system protein P (pyridoxal-binding), C-terminal domain	K00281	glycine dehydrogenase [EC:1.4.4.2]
Unigene30415_All	4397	4.6085	62.2513	3.7557	Up	0	0	gi|432876414|ref|XP_004073037.1|	PREDICTED: niban-like protein 1-like [Oryzias latipes]	gi|432876413|ref|XM_004072989.1|	PREDICTED: Oryzias latipes niban-like protein 1-like (LOC101155358), mRNA	sp|Q8R1F1|NIBL1_MOUSE	Niban-like protein 1 OS=Mus musculus GN=Fam129b PE=1 SV=2	HI0990	COG3468	Type V secretory pathway, adhesin AidA	K04574	neurofilament heavy polypeptide
Unigene30438_All	3977	86.3409	5.1311	-4.0727	Down	0	0	gi|432875382|ref|XP_004072814.1|	PREDICTED: intraflagellar transport protein 81 homolog [Oryzias latipes]	gi|432875381|ref|XM_004072766.1|	PREDICTED: Oryzias latipes intraflagellar transport protein 81 homolog (LOC101160565), mRNA	sp|O35594|IFT81_MOUSE	Intraflagellar transport protein 81 homolog OS=Mus musculus GN=Ift81 PE=2 SV=4	aq_1006	COG0419	ATPase involved in DNA repair	K10352	myosin heavy chain
Unigene30443_All	2668	77.0661	0.4863	-7.3081	Down	0	0	gi|432945683|ref|XP_004083720.1|	PREDICTED: ankyrin repeat domain-containing protein 5-like [Oryzias latipes]	gi|432945682|ref|XM_004083672.1|	PREDICTED: Oryzias latipes ankyrin repeat domain-containing protein 5-like (LOC101165612), mRNA	sp|Q9NU02|ANKR5_HUMAN	Ankyrin repeat domain-containing protein 5 OS=Homo sapiens GN=ANKRD5 PE=2 SV=2	all2748	COG0666	FOG: Ankyrin repeat	K15503	serine/threonine-protein phosphatase 6 regulatory ankyrin repeat subunit B
Unigene30468_All	2595	63.5918	8.6138	-2.8841	Down	0	0	gi|432857537|ref|XP_004068699.1|	PREDICTED: transcription cofactor vestigial-like protein 4-like [Oryzias latipes]	gi|432857536|ref|XM_004068651.1|	PREDICTED: Oryzias latipes transcription cofactor vestigial-like protein 4-like (LOC101155421), mRNA	sp|Q80V24|VGLL4_MOUSE	Transcription cofactor vestigial-like protein 4 OS=Mus musculus GN=Vgll4 PE=2 SV=1	--	--	--	--	--
Unigene30472_All	3560	11.2385	50.96	2.1809	Up	0	0	gi|432853339|ref|XP_004067658.1|	PREDICTED: inhibitor of growth protein 5-like [Oryzias latipes]	gi|432853338|ref|XM_004067610.1|	PREDICTED: Oryzias latipes inhibitor of growth protein 5-like (LOC101171565), mRNA	sp|Q8WYH8|ING5_HUMAN	Inhibitor of growth protein 5 OS=Homo sapiens GN=ING5 PE=1 SV=1	SPBC1709.11c	COG5034	Chromatin remodeling protein, contains PhD zinc finger	K11345	inhibitor of growth protein 5
Unigene30481_All	4254	71.2986	5.9339	-3.5868	Down	0	0	gi|432939294|ref|XP_004082618.1|	PREDICTED: protein FAM161B-like [Oryzias latipes]	gi|432939293|ref|XM_004082570.1|	PREDICTED: Oryzias latipes protein FAM161B-like (LOC101164609), mRNA	sp|F1RAX8|COQ6_DANRE	Ubiquinone biosynthesis monooxygenase COQ6 OS=Danio rerio GN=coq6 PE=2 SV=1	YGR255c	COG0654	2-polyprenyl-6-methoxyphenol hydroxylase and related FAD-dependent oxidoreductases	K06126	ubiquinone biosynthesis monooxygenase Coq6 [EC:1.14.13.-]
Unigene30483_All	3035	58.4468	8.3755	-2.8029	Down	0	0	gi|432939288|ref|XP_004082615.1|	PREDICTED: uncharacterized protein KIAA1737 homolog [Oryzias latipes]	gi|432939287|ref|XM_004082567.1|	PREDICTED: Oryzias latipes uncharacterized LOC101163864 (LOC101163864), mRNA	sp|Q5R8C5|K1737_PONAB	Uncharacterized protein KIAA1737 homolog OS=Pongo abelii PE=2 SV=1	--	--	--	--	--
Unigene30496_All	2599	0.6476	106.111	7.3563	Up	0	0	gi|432947486|ref|XP_004084035.1|	PREDICTED: tyrosine-protein kinase FRK-like [Oryzias latipes]	gi|432947485|ref|XM_004083987.1|	PREDICTED: Oryzias latipes tyrosine-protein kinase FRK-like (LOC101162804), mRNA	sp|Q922K9|FRK_MOUSE	Tyrosine-protein kinase FRK OS=Mus musculus GN=Frk PE=1 SV=3	slr0152	COG0515	Serine/threonine protein kinase	K08892	fyn-related kinase [EC:2.7.10.2]
Unigene30499_All	2964	149.377	41.9057	-1.8337	Down	0	0	gi|432921791|ref|XP_004080225.1|	PREDICTED: DNA topoisomerase 2-alpha-like [Oryzias latipes]	gi|432921790|ref|XM_004080177.1|	PREDICTED: Oryzias latipes DNA topoisomerase 2-alpha-like (LOC101158729), mRNA	sp|O42130|TOP2A_CHICK	DNA topoisomerase 2-alpha OS=Gallus gallus GN=TOP2A PE=2 SV=2	SPBC1A4.03c_2	COG0188	Type IIA topoisomerase (DNA gyrase/topo II, topoisomerase IV), A subunit	K03164	DNA topoisomerase II [EC:5.99.1.3]
Unigene30506_All	2419	38.2709	2.5357	-3.9158	Down	0	0	gi|432890266|ref|XP_004075446.1|	PREDICTED: rho-related GTP-binding protein RhoU-like [Oryzias latipes]	gi|432890265|ref|XM_004075398.1|	PREDICTED: Oryzias latipes rho-related GTP-binding protein RhoU-like (LOC101159601), mRNA	sp|Q9EQT3|RHOU_MOUSE	Rho-related GTP-binding protein RhoU OS=Mus musculus GN=Rhou PE=2 SV=1	SPAC110.03	COG1100	GTPase SAR1 and related small G proteins	K07865	Ras homolog gene family, member U
Unigene30583_All	1966	141.07	29.8492	-2.2406	Down	0	0	gi|348507998|ref|XP_003441542.1|	PREDICTED: cyclin-dependent kinase 2-like isoform 1 [Oreochromis niloticus]	gi|432859895|ref|XM_004069242.1|	PREDICTED: Oryzias latipes cyclin-dependent kinase 2-like (LOC101161880), mRNA	sp|P43450|CDK2_CARAU	Cyclin-dependent kinase 2 OS=Carassius auratus GN=cdk2 PE=2 SV=1	ECU02g1450	COG0515	Serine/threonine protein kinase	K02206	cyclin-dependent kinase 2 [EC:2.7.11.22]
Unigene30594_All	2456	163.167	51.7742	-1.656	Down	0	0	gi|432941477|ref|XP_004082869.1|	PREDICTED: M-phase inducer phosphatase 1-like [Oryzias latipes]	gi|432941476|ref|XM_004082821.1|	PREDICTED: Oryzias latipes M-phase inducer phosphatase 1-like (LOC101168663), mRNA	sp|P30305|MPIP2_HUMAN	M-phase inducer phosphatase 2 OS=Homo sapiens GN=CDC25B PE=1 SV=2	SPAC24H6.05	COG5105	Mitotic inducer, protein phosphatase	K05866	cell division cycle 25B [EC:3.1.3.48]
Unigene30610_All	3749	60.3705	10.2414	-2.5594	Down	0	0	gi|432863229|ref|XP_004070034.1|	PREDICTED: kinesin-like protein KIF23-like [Oryzias latipes]	gi|432863228|ref|XM_004069986.1|	PREDICTED: Oryzias latipes kinesin-like protein KIF23-like (LOC101170342), mRNA	sp|Q02241|KIF23_HUMAN	Kinesin-like protein KIF23 OS=Homo sapiens GN=KIF23 PE=1 SV=3	YBL063w	COG5059	Kinesin-like protein	K10402	kinesin family member 20/23
Unigene30642_All	3028	58.9454	7.2457	-3.0242	Down	0	0	gi|432883692|ref|XP_004074332.1|	PREDICTED: uncharacterized protein C7orf63 homolog [Oryzias latipes]	gi|432883691|ref|XM_004074284.1|	PREDICTED: Oryzias latipes uncharacterized LOC101159518 (LOC101159518), mRNA	sp|A5D8W1|CG063_HUMAN	Uncharacterized protein C7orf63 OS=Homo sapiens GN=C7orf63 PE=2 SV=3	--	--	--	--	--
Unigene30643_All	1769	74.1081	2.2338	-5.0521	Down	0	0	gi|363731186|ref|XP_419285.3|	PREDICTED: girdin isoform 2 [Gallus gallus]	--	--	sp|Q3V6T2|GRDN_HUMAN	Girdin OS=Homo sapiens GN=CCDC88A PE=1 SV=2	aq_629	COG1196	Chromosome segregation ATPases	K10352	myosin heavy chain
Unigene30647_All	2345	75.6167	15.4425	-2.2918	Down	0	0	gi|432910838|ref|XP_004078550.1|	PREDICTED: bromodomain-containing protein 2-like [Oryzias latipes]	gi|432910837|ref|XM_004078502.1|	PREDICTED: Oryzias latipes bromodomain-containing protein 2-like (LOC101162475), mRNA	sp|Q7JJ13|BRD2_MOUSE	Bromodomain-containing protein 2 OS=Mus musculus GN=Brd2 PE=1 SV=1	YDL070w	COG5076	Transcription factor involved in chromatin remodeling, contains bromodomain	K08871	bromodomain-containing protein 2
Unigene30709_All	2434	156.768	48.4864	-1.693	Down	0	0	gi|432937510|ref|XP_004082435.1|	PREDICTED: chloride intracellular channel protein 4-like isoform 1 [Oryzias latipes]	gi|432937509|ref|XM_004082387.1|	PREDICTED: Oryzias latipes chloride intracellular channel protein 4-like, transcript variant 1 (LOC101159958), mRNA	sp|Q5R957|CLIC4_PONAB	Chloride intracellular channel protein 4 OS=Pongo abelii GN=CLIC4 PE=2 SV=3	--	--	--	K05024	chloride intracellular channel 4
Unigene30763_All	1532	3.8455	73.8385	4.2631	Up	0	0	gi|171545957|ref|NP_001116395.1|	suppressor of cytokine signaling 1 [Oryzias latipes] >gi|148251514|gb|ABQ53608.1| suppressor of cytokine signaling 1 [Oryzias latipes]	gi|171545956|ref|NM_001122923.1|	Oryzias latipes suppressor of cytokine signaling 1 (socs1), mRNA >gi|148251513|gb|EF544577.1| Oryzias latipes suppressor of cytokine signaling 1 (SOCS1) mRNA, complete cds	sp|Q9QX78|SOCS1_RAT	Suppressor of cytokine signaling 1 OS=Rattus norvegicus GN=Socs1 PE=3 SV=1	--	--	--	K04694	suppressor of cytokine signaling 1
Unigene30781_All	1639	91.757	0.036	-11.3156	Down	0	0	gi|432853457|ref|XP_004067716.1|	PREDICTED: uncharacterized protein C1orf228 homolog [Oryzias latipes]	gi|432853456|ref|XM_004067668.1|	PREDICTED: Oryzias latipes uncharacterized LOC101165295 (LOC101165295), mRNA	sp|A7MBF6|CA228_BOVIN	Uncharacterized protein C1orf228 homolog OS=Bos taurus PE=2 SV=1	--	--	--	--	--
Unigene30784_All	2689	87.0816	0.0439	-10.9539	Down	0	0	gi|432905951|ref|XP_004077489.1|	PREDICTED: WD repeat-containing protein 27-like [Oryzias latipes]	gi|432905950|ref|XM_004077441.1|	PREDICTED: Oryzias latipes WD repeat-containing protein 27-like (LOC101175343), mRNA	sp|A2RRH5|WDR27_HUMAN	WD repeat-containing protein 27 OS=Homo sapiens GN=WDR27 PE=2 SV=3	all0283_3	COG2319	FOG: WD40 repeat	K14963	COMPASS component SWD3
Unigene30830_All	2342	1.161	50.2399	5.4354	Up	0	0	gi|348540178|ref|XP_003457565.1|	PREDICTED: serine/threonine-protein kinase mos-like [Oreochromis niloticus]	gi|432964298|ref|XM_004086868.1|	PREDICTED: Oryzias latipes serine/threonine-protein kinase mos-like (LOC101159657), mRNA	sp|P12965|MOS_XENLA	Serine/threonine-protein kinase mos OS=Xenopus laevis GN=mos PE=2 SV=1	ML0016_1	COG0515	Serine/threonine protein kinase	K04367	proto-oncogene serine/threonine-protein kinase mos [EC:2.7.11.1]
Unigene30884_All	3202	0.5661	49.5478	6.4516	Up	0	0	gi|432863094|ref|XP_004069987.1|	PREDICTED: uncharacterized protein LOC101158521 [Oryzias latipes]	gi|432863093|ref|XM_004069939.1|	PREDICTED: Oryzias latipes uncharacterized LOC101158521 (LOC101158521), mRNA	sp|Q9Z1N7|ARI3B_MOUSE	AT-rich interactive domain-containing protein 3B OS=Mus musculus GN=Arid3b PE=2 SV=1	--	--	--	K11653	AT-rich interactive domain-containing protein 1
Unigene30892_All	2614	14.8103	72.6739	2.2948	Up	0	0	gi|432964549|ref|XP_004086951.1|	PREDICTED: U3 small nucleolar RNA-associated protein 14 homolog A [Oryzias latipes]	gi|432964548|ref|XM_004086903.1|	PREDICTED: Oryzias latipes uncharacterized LOC100049412 (LOC100049412), mRNA	sp|Q9BVJ6|UT14A_HUMAN	U3 small nucleolar RNA-associated protein 14 homolog A OS=Homo sapiens GN=UTP14A PE=1 SV=1	YML093w	COG5644	Uncharacterized conserved protein	K14567	U3 small nucleolar RNA-associated protein 14
Unigene30916_All	1541	0.5882	52.2807	6.4738	Up	0	0	gi|432901826|ref|XP_004076966.1|	PREDICTED: pituitary homeobox 3-like [Oryzias latipes]	gi|432901825|ref|XM_004076918.1|	PREDICTED: Oryzias latipes pituitary homeobox 3-like (LOC101166980), mRNA	sp|Q6QU75|PITX3_DANRE	Pituitary homeobox 3 OS=Danio rerio GN=pitx3 PE=2 SV=1	YDL106c	COG5576	Homeodomain-containing transcription factor	K09357	paired-like homeodomain transcription factor 3
Unigene30954_All	1412	4.2181	123.053	4.8665	Up	0	0	gi|432924262|ref|XP_004080545.1|	PREDICTED: serine protease 27-like [Oryzias latipes]	gi|432924261|ref|XM_004080497.1|	PREDICTED: Oryzias latipes serine protease 27-like (LOC101157892), mRNA	sp|Q9ESD1|PRSS8_MOUSE	Prostasin OS=Mus musculus GN=Prss8 PE=2 SV=2	VC1649	COG5640	Secreted trypsin-like serine protease	K08664	protease, serine, 8 (prostasin) [EC:3.4.21.-]
Unigene30969_All	1811	9.0085	91.3498	3.342	Up	0	0	gi|432878224|ref|XP_004073277.1|	PREDICTED: uncharacterized protein LOC101155778 [Oryzias latipes]	gi|432878223|ref|XM_004073229.1|	PREDICTED: Oryzias latipes uncharacterized LOC101155778 (LOC101155778), mRNA	--	--	RSc2199	COG2128	Uncharacterized conserved protein	--	--
Unigene31042_All	935	175.8	3.7847	-5.5376	Down	0	0	gi|432924968|ref|XP_004080674.1|	PREDICTED: uncharacterized protein LOC101170715 [Oryzias latipes]	gi|432924967|ref|XM_004080626.1|	PREDICTED: Oryzias latipes uncharacterized LOC101170715 (LOC101170715), mRNA	sp|Q32LH1|DYDC1_BOVIN	DPY30 domain-containing protein 1 OS=Bos taurus GN=DYDC1 PE=2 SV=1	--	--	--	--	--
Unigene31084_All	1069	309.889	0.4965	-9.2857	Down	0	0	gi|348512230|ref|XP_003443646.1|	PREDICTED: ropporin-1-like protein-like [Oreochromis niloticus]	gi|432927764|ref|XM_004080984.1|	PREDICTED: Oryzias latipes ropporin-1-like protein-like (LOC101164761), mRNA	sp|Q4V7T8|ROP1L_XENLA	Ropporin-1-like protein OS=Xenopus laevis GN=ropn1l PE=2 SV=1	--	--	--	--	--
Unigene31123_All	1622	18.879	125.411	2.7318	Up	0	0	gi|348543937|ref|XP_003459438.1|	PREDICTED: reticulocalbin-3-like [Oreochromis niloticus]	gi|432872029|ref|XM_004072034.1|	PREDICTED: Oryzias latipes reticulocalbin-3-like (LOC101175408), mRNA	sp|Q15293|RCN1_HUMAN	Reticulocalbin-1 OS=Homo sapiens GN=RCN1 PE=1 SV=1	--	--	--	K10955	intestinal mucin-2
Unigene31153_All	1721	155.961	24.4687	-2.6722	Down	0	0	gi|432958498|ref|XP_004086060.1|	PREDICTED: cAMP-dependent protein kinase catalytic subunit PRKX-like [Oryzias latipes]	gi|432958497|ref|XM_004086012.1|	PREDICTED: Oryzias latipes cAMP-dependent protein kinase catalytic subunit PRKX-like (LOC101168847), mRNA	sp|P51817|PRKX_HUMAN	cAMP-dependent protein kinase catalytic subunit PRKX OS=Homo sapiens GN=PRKX PE=1 SV=1	SPAC17G8.14c_2	COG0515	Serine/threonine protein kinase	K04345	protein kinase A [EC:2.7.11.11]
Unigene31158_All	1620	150.219	33.2391	-2.1761	Down	0	0	gi|432925220|ref|XP_004080703.1|	PREDICTED: charged multivesicular body protein 2a-like [Oryzias latipes]	gi|432925219|ref|XM_004080655.1|	PREDICTED: Oryzias latipes charged multivesicular body protein 2a-like (LOC101157403), mRNA	sp|Q6DFS6|CHM2A_XENTR	Charged multivesicular body protein 2a OS=Xenopus tropicalis GN=chmp2a PE=2 SV=1	YKL002w	COG5491	Conserved protein implicated in secretion	K12191	charged multivesicular body protein 2A
Unigene31170_All	1263	47.5678	879.54	4.2087	Up	0	0	gi|432873704|ref|XP_004072349.1|	PREDICTED: intracellular hyaluronan-binding protein 4-like [Oryzias latipes]	gi|432873703|ref|XM_004072301.1|	PREDICTED: Oryzias latipes intracellular hyaluronan-binding protein 4-like (LOC101163333), mRNA	sp|Q5JVS0|HABP4_HUMAN	Intracellular hyaluronan-binding protein 4 OS=Homo sapiens GN=HABP4 PE=1 SV=1	--	--	--	K13199	plasminogen activator inhibitor 1 RNA-binding protein
Unigene31197_All	1380	222.272	19.6167	-3.5022	Down	0	0	gi|432907946|ref|XP_004077719.1|	PREDICTED: syndecan-2-B-like [Oryzias latipes]	gi|432907945|ref|XM_004077671.1|	PREDICTED: Oryzias latipes syndecan-2-B-like (LOC101156278), mRNA	sp|Q58DD4|SDC2_BOVIN	Syndecan-2 OS=Bos taurus GN=SDC2 PE=2 SV=1	--	--	--	K06257	syndecan
Unigene31200_All	2801	23.9681	0	-14.5488	Down	0	0	--	--	--	--	--	--	--	--	--	--	--
Unigene31253_All	1356	13.4635	131.745	3.2906	Up	0	0	gi|432866758|ref|XP_004070921.1|	PREDICTED: partner of Y14 and mago A-like [Oryzias latipes]	gi|432866757|ref|XM_004070873.1|	PREDICTED: Oryzias latipes partner of Y14 and mago A-like (LOC101173466), mRNA	sp|B5XDD3|WIBGA_SALSA	Partner of Y14 and mago A OS=Salmo salar GN=wibga PE=2 SV=1	--	--	--	K14294	partner of Y14 and mago
Unigene31383_All	1087	850.308	71.7833	-3.5663	Down	0	0	gi|348526137|ref|XP_003450577.1|	PREDICTED: hypothetical protein LOC100698600 [Oreochromis niloticus]	gi|432910427|ref|XR_177520.1|	PREDICTED: Oryzias latipes uncharacterized LOC101156433 (LOC101156433), misc_RNA	--	--	--	--	--	--	--
Unigene31422_All	1735	290.674	60.6101	-2.2618	Down	0	0	gi|432860028|ref|XP_004069355.1|	PREDICTED: heterochromatin protein 1-binding protein 3-like [Oryzias latipes]	gi|432860027|ref|XM_004069307.1|	PREDICTED: Oryzias latipes heterochromatin protein 1-binding protein 3-like (LOC101158352), mRNA	sp|Q5ZM33|HP1B3_CHICK	Heterochromatin protein 1-binding protein 3 OS=Gallus gallus GN=HP1BP3 PE=2 SV=1	CC3441	COG2267	Lysophospholipase	K13171	serine/arginine repetitive matrix protein 1
Unigene31532_All	4469	50.6008	0.0924	-9.0971	Down	0	0	gi|432898230|ref|XP_004076488.1|	PREDICTED: uncharacterized protein C12orf55 homolog [Oryzias latipes]	gi|432898229|ref|XM_004076440.1|	PREDICTED: Oryzias latipes uncharacterized LOC101166325 (LOC101166325), mRNA	sp|Q8C6S9|CL055_MOUSE	Uncharacterized protein C12orf55 homolog OS=Mus musculus PE=2 SV=3	--	--	--	--	--
Unigene31736_All	661	141.82	9.3687	-3.9201	Down	0	0	gi|432884676|ref|XP_004074535.1|	PREDICTED: heterogeneous nuclear ribonucleoprotein D0-like [Oryzias latipes]	gi|432884675|ref|XM_004074487.1|	PREDICTED: Oryzias latipes heterogeneous nuclear ribonucleoprotein D0-like (LOC101171014), mRNA	sp|Q99020|ROAA_MOUSE	Heterogeneous nuclear ribonucleoprotein A/B OS=Mus musculus GN=Hnrnpab PE=1 SV=1	SPAC140.02	COG0724	RNA-binding proteins (RRM domain)	K13044	heterogeneous nuclear ribonucleoprotein A/B/D
Unigene31760_All	1252	162.831	371.3	1.1892	Up	0	0	gi|432925932|ref|XP_004080785.1|	PREDICTED: nucleoside diphosphate kinase A-like isoform 1 [Oryzias latipes] >gi|432925934|ref|XP_004080786.1| PREDICTED: nucleoside diphosphate kinase A-like isoform 2 [Oryzias latipes]	gi|432925933|ref|XM_004080738.1|	PREDICTED: Oryzias latipes nucleoside diphosphate kinase A-like, transcript variant 2 (LOC101158485), mRNA	sp|Q05982|NDKA_RAT	Nucleoside diphosphate kinase A OS=Rattus norvegicus GN=Nme1 PE=1 SV=1	YKL067w	COG0105	Nucleoside diphosphate kinase	K00940	nucleoside-diphosphate kinase [EC:2.7.4.6]
Unigene31768_All	2287	1.6701	68.4686	5.3574	Up	0	0	gi|432949327|ref|XP_004084168.1|	PREDICTED: nuclear factor 7, ovary-like [Oryzias latipes]	gi|432949326|ref|XM_004084120.1|	PREDICTED: Oryzias latipes nuclear factor 7, ovary-like (LOC101156701), mRNA	sp|Q14258|TRI25_HUMAN	E3 ubiquitin/ISG15 ligase TRIM25 OS=Homo sapiens GN=TRIM25 PE=1 SV=2	Cgl1939	COG0532	Translation initiation factor 2 (IF-2; GTPase)	K12015	tripartite motif-containing protein 39
Unigene31771_All	905	148.006	393.624	1.4112	Up	0	0	gi|432871375|ref|XP_004071933.1|	PREDICTED: ATP synthase lipid-binding protein, mitochondrial-like [Oryzias latipes]	gi|432871374|ref|XM_004071885.1|	PREDICTED: Oryzias latipes ATP synthase lipid-binding protein, mitochondrial-like (LOC101156015), mRNA	sp|Q5RFL2|AT5G3_PONAB	ATP synthase lipid-binding protein, mitochondrial OS=Pongo abelii GN=ATP5G3 PE=2 SV=1	Q0130	COG0636	F0F1-type ATP synthase, subunit c/Archaeal/vacuolar-type H+-ATPase, subunit K	K02128	F-type H+-transporting ATPase subunit c [EC:3.6.3.14]
Unigene31785_All	616	595.897	93.5421	-2.6714	Down	0	0	gi|432852698|ref|XP_004067340.1|	PREDICTED: cAMP-regulated phosphoprotein 19-like [Oryzias latipes]	gi|432852697|ref|XM_004067292.1|	PREDICTED: Oryzias latipes cAMP-regulated phosphoprotein 19-like (LOC101168529), mRNA	sp|Q28GU6|ARP19_XENTR	cAMP-regulated phosphoprotein 19 OS=Xenopus tropicalis GN=arpp19 PE=3 SV=1	--	--	--	K10357	myosin V
Unigene31791_All	1073	200.795	58.1539	-1.7878	Down	0	0	gi|432853058|ref|XP_004067520.1|	PREDICTED: lactoylglutathione lyase-like isoform 1 [Oryzias latipes]	gi|432853057|ref|XM_004067472.1|	PREDICTED: Oryzias latipes lactoylglutathione lyase-like, transcript variant 1 (LOC101172148), mRNA	sp|Q9CPU0|LGUL_MOUSE	Lactoylglutathione lyase OS=Mus musculus GN=Glo1 PE=1 SV=3	XF1399	COG0346	Lactoylglutathione lyase and related lyases	K01759	lactoylglutathione lyase [EC:4.4.1.5]
Unigene31793_All	1658	117.921	29.9161	-1.9788	Down	0	0	gi|348544803|ref|XP_003459870.1|	PREDICTED: mitofusin-2-like [Oreochromis niloticus]	gi|432950120|ref|XM_004084349.1|	PREDICTED: Oryzias latipes mitofusin-2-like (LOC101170481), partial mRNA	sp|Q80U63|MFN2_MOUSE	Mitofusin-2 OS=Mus musculus GN=Mfn2 PE=1 SV=3	all3927	COG0699	Predicted GTPases (dynamin-related)	K06030	mitofusin [EC:3.6.5.-]
Unigene31822_All	2996	150.871	3.8584	-5.2892	Down	0	0	gi|432926566|ref|XP_004080891.1|	PREDICTED: uncharacterized protein LOC101164262 [Oryzias latipes]	gi|432926565|ref|XM_004080843.1|	PREDICTED: Oryzias latipes uncharacterized LOC101164262 (LOC101164262), mRNA	sp|Q6A0A2|LAR4B_MOUSE	La-related protein 4B OS=Mus musculus GN=Larp4b PE=1 SV=2	--	--	--	--	--
Unigene31929_All	2625	0.1233	61.9667	8.9732	Up	0	0	gi|432853194|ref|XP_004067586.1|	PREDICTED: uncharacterized protein LOC101168775 [Oryzias latipes]	gi|432853193|ref|XM_004067538.1|	PREDICTED: Oryzias latipes uncharacterized LOC101168775 (LOC101168775), mRNA	sp|Q6F3F9|GP126_MOUSE	G-protein coupled receptor 126 OS=Mus musculus GN=Gpr126 PE=1 SV=1	--	--	--	K08463	G protein-coupled receptor 126
Unigene31963_All	1906	0.1698	64.5483	8.5704	Up	0	0	gi|432851628|ref|XP_004067005.1|	PREDICTED: membrane progestin receptor gamma-B-like [Oryzias latipes]	gi|432851627|ref|XM_004066957.1|	PREDICTED: Oryzias latipes membrane progestin receptor gamma-B-like (LOC101168190), mRNA	sp|Q6DC77|MPRGB_DANRE	Membrane progestin receptor gamma-B OS=Danio rerio GN=paqr5b PE=2 SV=1	YDR492w	COG1272	Predicted membrane protein, hemolysin III homolog	K07297	adiponectin receptor
Unigene32000_All	1791	113.357	0	-16.7905	Down	0	0	gi|432852730|ref|XP_004067356.1|	PREDICTED: kelch-like protein 10-like [Oryzias latipes]	gi|432852729|ref|XM_004067308.1|	PREDICTED: Oryzias latipes kelch-like protein 10-like (LOC101172064), mRNA	sp|Q6JEL3|KLH10_RAT	Kelch-like protein 10 OS=Rattus norvegicus GN=Klhl10 PE=2 SV=1	--	--	--	K10448	kelch-like protein 10
Unigene32010_All	928	4.3253	165.241	5.2556	Up	0	0	gi|432854568|ref|XP_004067965.1|	PREDICTED: gamma-interferon-inducible lysosomal thiol reductase-like [Oryzias latipes]	gi|432854567|ref|XM_004067917.1|	PREDICTED: Oryzias latipes gamma-interferon-inducible lysosomal thiol reductase-like (LOC101167441), mRNA	sp|A6QPN6|GILT_BOVIN	Gamma-interferon-inducible lysosomal thiol reductase OS=Bos taurus GN=IFI30 PE=2 SV=1	--	--	--	K08059	interferon, gamma-inducible protein 30
Unigene32016_All	1101	118.072	0.375	-8.2986	Down	0	0	gi|432946840|ref|XP_004083859.1|	PREDICTED: uncharacterized protein LOC101159311 [Oryzias latipes]	gi|432946839|ref|XM_004083811.1|	PREDICTED: Oryzias latipes uncharacterized LOC101159311 (LOC101159311), mRNA	--	--	--	--	--	--	--
Unigene32308_All	1386	154.282	6.9361	-4.4753	Down	0	0	gi|432850551|ref|XP_004066808.1|	PREDICTED: coiled-coil domain-containing protein 42 like-2-like [Oryzias latipes]	gi|432850550|ref|XM_004066760.1|	PREDICTED: Oryzias latipes coiled-coil domain-containing protein 42 like-2-like (LOC101156635), mRNA	sp|Q6NTM6|CC42M_XENLA	Coiled-coil domain-containing protein 42 like-2 OS=Xenopus laevis PE=2 SV=2	aq_1006	COG0419	ATPase involved in DNA repair	K10357	myosin V
Unigene32564_All	1766	229.264	0	-17.8067	Down	0	0	gi|432858968|ref|XP_004069028.1|	PREDICTED: dynein intermediate chain 1, axonemal-like [Oryzias latipes]	gi|432858967|ref|XM_004068980.1|	PREDICTED: Oryzias latipes dynein intermediate chain 1, axonemal-like (LOC101175474), mRNA	sp|Q16959|DYI2_HELCR	Dynein intermediate chain 2, ciliary OS=Heliocidaris crassispina PE=2 SV=1	--	--	--	K10409	dynein intermediate chain 1, axonemal
Unigene33476_All	6179	110.924	0.2768	-8.6465	Down	0	0	gi|432862957|ref|XP_004069956.1|	PREDICTED: LOW QUALITY PROTEIN: dynein heavy chain 5, axonemal-like [Oryzias latipes]	gi|432862956|ref|XM_004069908.1|	PREDICTED: Oryzias latipes dynein heavy chain 5, axonemal-like (LOC101171908), mRNA	sp|Q8TE73|DYH5_HUMAN	Dynein heavy chain 5, axonemal OS=Homo sapiens GN=DNAH5 PE=1 SV=3	YKR054c	COG5245	Dynein, heavy chain	K10408	dynein heavy chain, axonemal
Unigene33501_All	1495	0.6496	75.0742	6.8526	Up	0	0	gi|410921750|ref|XP_003974346.1|	PREDICTED: intestinal-type alkaline phosphatase 1-like [Takifugu rubripes]	gi|348523164|ref|XM_003449046.1|	PREDICTED: Oreochromis niloticus intestinal-type alkaline phosphatase 1-like (LOC100699936), mRNA	sp|P15693|PPBI1_RAT	Intestinal-type alkaline phosphatase 1 OS=Rattus norvegicus GN=Alpi PE=1 SV=1	XF0657	COG1785	Alkaline phosphatase	K01077	alkaline phosphatase [EC:3.1.3.1]
Unigene33850_All	1086	9.1207	861.324	6.5613	Up	0	0	gi|432952046|ref|XP_004084950.1|	PREDICTED: uncharacterized protein LOC101158821 [Oryzias latipes]	gi|432952045|ref|XM_004084902.1|	PREDICTED: Oryzias latipes uncharacterized LOC101158821 (LOC101158821), mRNA	sp|Q9JKS6|PCLO_RAT	Protein piccolo OS=Rattus norvegicus GN=Pclo PE=1 SV=1	--	--	--	K14000	ribosome-binding protein 1
Unigene33918_All	1796	0.1442	404.278	11.4531	Up	0	0	gi|432958472|ref|XP_004086047.1|	PREDICTED: importin subunit alpha-1-like [Oryzias latipes]	gi|432958471|ref|XM_004085999.1|	PREDICTED: Oryzias latipes importin subunit alpha-1-like (LOC101165536), mRNA	sp|P52170|IMA1_XENLA	Importin subunit alpha-1 OS=Xenopus laevis GN=kpna1 PE=1 SV=2	SPCC962.03c	COG5064	Karyopherin (importin) alpha	K15043	importin subunit alpha-2
Unigene33920_All	884	0.1465	5366.44	15.1608	Up	0	0	gi|157278256|ref|NP_001098227.1|	uncharacterized protein LOC100049343 precursor [Oryzias latipes]	gi|157278255|ref|NM_001104757.1|	Oryzias latipes uncharacterized LOC100049343 (LOC100049343), mRNA	sp|Q8MP30|Y7791_DICDI	Uncharacterized histidine-rich protein DDB_G0274557 OS=Dictyostelium discoideum GN=DDB_G0274557 PE=4 SV=1	CC0303	COG1230	Co/Zn/Cd efflux system component	K12495	IQ motif and SEC7 domain-containing protein
Unigene33936_All	1155	99.0429	0	-16.5958	Down	0	0	--	--	gi|67423621|dbj|AB214436.1|	Pinctada margaritifera mitochondrial gene for 16S rRNA, 3' partial sequence, country:Japan:Okinawa	--	--	--	--	--	--	--
Unigene33973_All	1432	333.146	2.883	-6.8524	Down	0	0	gi|432940838|ref|XP_004082732.1|	PREDICTED: creatine kinase B-type-like [Oryzias latipes]	gi|432940837|ref|XM_004082684.1|	PREDICTED: Oryzias latipes creatine kinase B-type-like (LOC101174062), mRNA	sp|P24722|KCRT_ONCMY	Creatine kinase, testis isozyme OS=Oncorhynchus mykiss GN=tck1 PE=2 SV=1	CAC3190	COG3869	Arginine kinase	K00933	creatine kinase [EC:2.7.3.2]
Unigene34202_All	522	169.538	2.0337	-6.3814	Down	0	0	gi|432945351|ref|XP_004083555.1|	PREDICTED: peptidyl-prolyl cis-trans isomerase-like 6-like [Oryzias latipes]	gi|432945350|ref|XM_004083507.1|	PREDICTED: Oryzias latipes peptidyl-prolyl cis-trans isomerase-like 6-like (LOC101164021), mRNA	sp|Q1RMP7|PPIL6_BOVIN	Peptidyl-prolyl cis-trans isomerase-like 6 OS=Bos taurus GN=PPIL6 PE=2 SV=1	--	--	--	K12739	peptidyl-prolyl cis-trans isomerase-like 6 [EC:5.2.1.8]
Unigene34302_All	1148	0	513.03	18.9687	Up	0	0	gi|432860139|ref|XP_004069410.1|	PREDICTED: uncharacterized protein LOC101175151 [Oryzias latipes]	gi|432860138|ref|XM_004069362.1|	PREDICTED: Oryzias latipes uncharacterized LOC101175151 (LOC101175151), mRNA	--	--	--	--	--	--	--
Unigene34549_All	601	0	1463.57	20.4811	Up	0	0	gi|432944301|ref|XP_004083397.1|	PREDICTED: uncharacterized protein LOC101164197 [Oryzias latipes]	gi|432944300|ref|XM_004083349.1|	PREDICTED: Oryzias latipes uncharacterized LOC101164197 (LOC101164197), mRNA	--	--	--	--	--	--	--
Unigene34875_All	1051	0.4312	385.24	9.8032	Up	0	0	gi|432884566|ref|XP_004074494.1|	PREDICTED: zinc metalloproteinase nas-4-like [Oryzias latipes]	gi|432884565|ref|XM_004074446.1|	PREDICTED: Oryzias latipes zinc metalloproteinase nas-4-like (LOC101161172), mRNA	sp|P55112|NAS4_CAEEL	Zinc metalloproteinase nas-4 OS=Caenorhabditis elegans GN=nas-4 PE=2 SV=4	--	--	--	K08076	astacin [EC:3.4.24.21]
Unigene34963_All	916	0	2265.97	21.1117	Up	0	0	gi|432944301|ref|XP_004083397.1|	PREDICTED: uncharacterized protein LOC101164197 [Oryzias latipes]	gi|26101680|dbj|AK084067.1|	Mus musculus 12 days embryo spinal ganglion cDNA, RIKEN full-length enriched library, clone:D130082N20 product:unclassifiable, full insert sequence	--	--	--	--	--	--	--
Unigene3550_All	1762	307.016	0.1004	-11.5783	Down	0	0	gi|432945255|ref|XP_004083509.1|	PREDICTED: EF-hand domain-containing protein 1-like [Oryzias latipes]	gi|432945254|ref|XM_004083461.1|	PREDICTED: Oryzias latipes EF-hand domain-containing protein 1-like (LOC101173758), mRNA	sp|Q5JVL4|EFHC1_HUMAN	EF-hand domain-containing protein 1 OS=Homo sapiens GN=EFHC1 PE=1 SV=1	--	--	--	--	--
Unigene35710_All	696	559.866	0.0847	-12.6904	Down	0	0	gi|432855084|ref|XP_004068064.1|	PREDICTED: cornifelin homolog B-like isoform 1 [Oryzias latipes] >gi|432855086|ref|XP_004068065.1| PREDICTED: cornifelin homolog B-like isoform 2 [Oryzias latipes]	gi|432855083|ref|XM_004068016.1|	PREDICTED: Oryzias latipes cornifelin homolog B-like, transcript variant 1 (LOC101174737), mRNA	sp|Q6DK99|CNFNB_XENLA	Cornifelin homolog B OS=Xenopus laevis GN=cnfn-b PE=3 SV=1	--	--	--	--	--
Unigene36155_All	6375	0.2843	20.1406	6.1465	Up	0	0	gi|432843044|ref|XP_004065556.1|	PREDICTED: myosin-9-like [Oryzias latipes]	gi|432843043|ref|XM_004065508.1|	PREDICTED: Oryzias latipes myosin-9-like (LOC101165201), mRNA	sp|P35579|MYH9_HUMAN	Myosin-9 OS=Homo sapiens GN=MYH9 PE=1 SV=4	SPCC645.05c	COG5022	Myosin heavy chain	K10352	myosin heavy chain
Unigene36221_All	7841	20.6496	62.3858	1.5951	Up	0	0	gi|432943445|ref|XP_004083218.1|	PREDICTED: staphylococcal nuclease domain-containing protein 1-like [Oryzias latipes]	gi|432943444|ref|XM_004083170.1|	PREDICTED: Oryzias latipes staphylococcal nuclease domain-containing protein 1-like (LOC101156932), mRNA	sp|Q7ZT42|SND1_DANRE	Staphylococcal nuclease domain-containing protein 1 OS=Danio rerio GN=snd1 PE=2 SV=1	SPCC645.08c	COG1525	Micrococcal nuclease (thermonuclease) homologs	K15979	staphylococcal nuclease domain-containing protein 1
Unigene36394_All	5381	53.6347	7.8916	-2.7648	Down	0	0	gi|348518780|ref|XP_003446909.1|	PREDICTED: spectrin beta chain, brain 1-like [Oreochromis niloticus]	gi|432897390|ref|XM_004076401.1|	PREDICTED: Oryzias latipes spectrin beta chain, non-erythrocytic 1-like (LOC101155789), mRNA	sp|Q62261|SPTB2_MOUSE	Spectrin beta chain, non-erythrocytic 1 OS=Mus musculus GN=Sptbn1 PE=1 SV=2	SPAC15A10.08	COG5069	Ca2+-binding actin-bundling protein fimbrin/plastin (EF-Hand superfamily)	K06115	spectrin beta
Unigene36583_All	2686	67.0051	6.1921	-3.4358	Down	0	0	gi|432942784|ref|XP_004083071.1|	PREDICTED: adiponectin receptor protein 2-like [Oryzias latipes]	gi|432942783|ref|XM_004083023.1|	PREDICTED: Oryzias latipes adiponectin receptor protein 2-like (LOC101161688), mRNA	sp|Q86V24|ADR2_HUMAN	Adiponectin receptor protein 2 OS=Homo sapiens GN=ADIPOR2 PE=1 SV=1	SPBC12C2.09c	COG1272	Predicted membrane protein, hemolysin III homolog	K07297	adiponectin receptor
Unigene36747_All	5603	14.5355	46.3891	1.6742	Up	0	0	gi|432880189|ref|XP_004073596.1|	PREDICTED: DNA-directed RNA polymerase I subunit RPA1-like [Oryzias latipes]	gi|432880188|ref|XM_004073548.1|	PREDICTED: Oryzias latipes DNA-directed RNA polymerase I subunit RPA1-like (LOC101156830), mRNA	sp|O95602|RPA1_HUMAN	DNA-directed RNA polymerase I subunit RPA1 OS=Homo sapiens GN=POLR1A PE=1 SV=2	SPBC4C3.05c	COG0086	DNA-directed RNA polymerase, beta' subunit/160 kD subunit	K02999	DNA-directed RNA polymerase I subunit RPA1 [EC:2.7.7.6]
Unigene36774_All	4079	21.9343	1.1133	-4.3003	Down	0	0	gi|432843752|ref|XP_004065648.1|	PREDICTED: apoptosis-stimulating of p53 protein 2-like [Oryzias latipes]	gi|432843751|ref|XM_004065600.1|	PREDICTED: Oryzias latipes apoptosis-stimulating of p53 protein 2-like (LOC101168840), mRNA	sp|Q13625|ASPP2_HUMAN	Apoptosis-stimulating of p53 protein 2 OS=Homo sapiens GN=TP53BP2 PE=1 SV=2	VC1837	COG3064	Membrane protein involved in colicin uptake	K06270	protein phosphatase 1 regulatory subunit 12A
Unigene36809_All	2236	42.9087	2.3739	-4.1759	Down	0	0	gi|432875039|ref|XP_004072644.1|	PREDICTED: tectonic-2-like [Oryzias latipes]	gi|432875038|ref|XM_004072596.1|	PREDICTED: Oryzias latipes tectonic-2-like (LOC101155357), mRNA	sp|Q96GX1|TECT2_HUMAN	Tectonic-2 OS=Homo sapiens GN=TCTN2 PE=2 SV=1	--	--	--	--	--
Unigene36810_All	6073	2.3666	29.4941	3.6395	Up	0	0	gi|432861345|ref|XP_004069622.1|	PREDICTED: unconventional myosin-Va-like isoform 1 [Oryzias latipes]	gi|432861344|ref|XM_004069574.1|	PREDICTED: Oryzias latipes unconventional myosin-Va-like, transcript variant 1 (LOC101173462), mRNA	sp|Q9Y4I1|MYO5A_HUMAN	Unconventional myosin-Va OS=Homo sapiens GN=MYO5A PE=1 SV=2	YAL029c	COG5022	Myosin heavy chain	K10357	myosin V
Unigene36831_All	2435	78.9635	3.4152	-4.5311	Down	0	0	gi|432917323|ref|XP_004079508.1|	PREDICTED: death-associated protein kinase 3-like [Oryzias latipes]	gi|432917322|ref|XM_004079460.1|	PREDICTED: Oryzias latipes death-associated protein kinase 3-like (LOC101168492), mRNA	sp|O43293|DAPK3_HUMAN	Death-associated protein kinase 3 OS=Homo sapiens GN=DAPK3 PE=1 SV=1	SPAC14C4.03	COG0515	Serine/threonine protein kinase	K08803	death-associated protein kinase [EC:2.7.11.1]
Unigene36836_All	2265	5.5164	175.425	4.991	Up	0	0	gi|432889661|ref|XP_004075299.1|	PREDICTED: potassium channel subfamily K member 6-like [Oryzias latipes]	gi|432889660|ref|XM_004075251.1|	PREDICTED: Oryzias latipes potassium channel subfamily K member 6-like (LOC101164174), mRNA	sp|Q9Y257|KCNK6_HUMAN	Potassium channel subfamily K member 6 OS=Homo sapiens GN=KCNK6 PE=1 SV=1	--	--	--	K04917	potassium channel subfamily K member 6
Unigene36850_All	5740	1.4662	30.9688	4.4007	Up	0	0	gi|432960794|ref|XP_004086468.1|	PREDICTED: periplakin-like [Oryzias latipes]	gi|432960793|ref|XM_004086420.1|	PREDICTED: Oryzias latipes periplakin-like (LOC101174086), mRNA	sp|O60437|PEPL_HUMAN	Periplakin OS=Homo sapiens GN=PPL PE=1 SV=4	aq_629	COG1196	Chromosome segregation ATPases	K10386	periplakin
Unigene36869_All	2715	49.9793	0.0217	-11.1694	Down	0	0	gi|432867587|ref|XP_004071256.1|	PREDICTED: glutamine-rich protein 2-like [Oryzias latipes]	gi|432867586|ref|XM_004071208.1|	PREDICTED: Oryzias latipes glutamine-rich protein 2-like (LOC101158946), mRNA	sp|Q9H0J4|QRIC2_HUMAN	Glutamine-rich protein 2 OS=Homo sapiens GN=QRICH2 PE=1 SV=1	mukB	COG3096	Uncharacterized protein involved in chromosome partitioning	K13172	serine/arginine repetitive matrix protein 2
Unigene36915_All	3633	92.9838	11.1203	-3.0638	Down	0	0	gi|432881649|ref|XP_004073883.1|	PREDICTED: protein argonaute-2-like [Oryzias latipes]	gi|432881648|ref|XM_004073835.1|	PREDICTED: Oryzias latipes protein argonaute-2-like (LOC101156100), mRNA	sp|Q8CJG0|AGO2_MOUSE	Protein argonaute-2 OS=Mus musculus GN=Eif2c2 PE=1 SV=3	--	--	--	K11593	eukaryotic translation initiation factor 2C
Unigene36930_All	2809	0.5762	50.202	6.445	Up	0	0	gi|432900024|ref|XP_004076687.1|	PREDICTED: diacylglycerol O-acyltransferase 2-like [Oryzias latipes]	gi|432900023|ref|XM_004076639.1|	PREDICTED: Oryzias latipes diacylglycerol O-acyltransferase 2-like (LOC101175675), mRNA	sp|Q4V9F0|DGAT2_DANRE	Diacylglycerol O-acyltransferase 2 OS=Danio rerio GN=dgat2 PE=2 SV=1	--	--	--	K11160	diacylglycerol O-acyltransferase 2 [EC:2.3.1.20 2.3.1.75]
Unigene36952_All	7087	9.9936	71.6612	2.8421	Up	0	0	gi|348515879|ref|XP_003445467.1|	PREDICTED: thyroid receptor-interacting protein 11 [Oreochromis niloticus]	gi|432936540|ref|XM_004082116.1|	PREDICTED: Oryzias latipes thyroid receptor-interacting protein 11-like (LOC101170802), mRNA	sp|Q15643|TRIPB_HUMAN	Thyroid receptor-interacting protein 11 OS=Homo sapiens GN=TRIP11 PE=1 SV=3	aq_1006	COG0419	ATPase involved in DNA repair	K11499	centromere protein F
Unigene36981_All	3860	4.2768	33.8897	2.9862	Up	0	0	gi|432848468|ref|XP_004066360.1|	PREDICTED: uncharacterized protein LOC101175377 [Oryzias latipes]	gi|432848467|ref|XM_004066312.1|	PREDICTED: Oryzias latipes uncharacterized LOC101175377 (LOC101175377), mRNA	sp|Q90Z72|NFIL3_CHICK	Nuclear factor interleukin-3-regulated protein OS=Gallus gallus GN=NFIL3 PE=1 SV=1	--	--	--	K09059	nuclear factor, interleukin 3 regulated
Unigene36986_All	2559	9.8159	64.9938	2.7271	Up	0	0	gi|432863292|ref|XP_004070065.1|	PREDICTED: mucosa-associated lymphoid tissue lymphoma translocation protein 1-like [Oryzias latipes]	gi|432863291|ref|XM_004070017.1|	PREDICTED: Oryzias latipes mucosa-associated lymphoid tissue lymphoma translocation protein 1-like (LOC101158194), mRNA	sp|Q9UDY8|MALT1_HUMAN	Mucosa-associated lymphoid tissue lymphoma translocation protein 1 OS=Homo sapiens GN=MALT1 PE=1 SV=1	mll2372	COG4249	Uncharacterized protein containing caspase domain	K07369	mucosa-associated lymphoid tissue lymphoma translocation protein 1 [EC:3.4.22.-]
Unigene36991_All	3644	17.4818	69.4664	1.9905	Up	0	0	gi|47220859|emb|CAG00066.1|	unnamed protein product [Tetraodon nigroviridis]	--	--	sp|Q9Y2P7|ZN256_HUMAN	Zinc finger protein 256 OS=Homo sapiens GN=ZNF256 PE=1 SV=2	--	--	--	K09228	KRAB domain-containing zinc finger protein
Unigene37005_All	4668	278.388	31.6118	-3.1386	Down	0	0	gi|432889677|ref|XP_004075307.1|	PREDICTED: calpain-5-like [Oryzias latipes]	gi|432889676|ref|XM_004075259.1|	PREDICTED: Oryzias latipes calpain-5-like (LOC101166153), mRNA	sp|O15484|CAN5_HUMAN	Calpain-5 OS=Homo sapiens GN=CAPN5 PE=1 SV=2	--	--	--	K08574	calpain-5 [EC:3.4.22.-]
Unigene37059_All	3669	108.623	29.5776	-1.8767	Down	0	0	gi|432936535|ref|XP_004082161.1|	PREDICTED: pecanex-like protein 1-like [Oryzias latipes]	gi|432936534|ref|XM_004082113.1|	PREDICTED: Oryzias latipes pecanex-like protein 1-like (LOC101169824), mRNA	sp|Q96RV3|PCX1_HUMAN	Pecanex-like protein 1 OS=Homo sapiens GN=PCNX PE=1 SV=2	SPBC28F2.12	COG0086	DNA-directed RNA polymerase, beta' subunit/160 kD subunit	K10955	intestinal mucin-2
Unigene37103_All	4251	55.8303	7.3255	-2.93	Down	0	0	gi|432866531|ref|XP_004070849.1|	PREDICTED: collagen alpha-3(IX) chain-like [Oryzias latipes]	gi|432866530|ref|XM_004070801.1|	PREDICTED: Oryzias latipes collagen alpha-3(IX) chain-like (LOC101155514), mRNA	sp|P32017|CO9A3_CHICK	Collagen alpha-3(IX) chain OS=Gallus gallus GN=COL9A3 PE=2 SV=1	Rv3876	COG0455	ATPases involved in chromosome partitioning	K08131	collagen, type IX, alpha
Unigene37115_All	4409	109.788	34.2581	-1.6802	Down	0	0	gi|432917034|ref|XP_004079431.1|	PREDICTED: ankyrin repeat domain-containing protein 13C-A-like [Oryzias latipes]	gi|432917033|ref|XM_004079383.1|	PREDICTED: Oryzias latipes ankyrin repeat domain-containing protein 13C-A-like (LOC101171363), mRNA	sp|Q6NRD0|A13CA_XENLA	Ankyrin repeat domain-containing protein 13C-A OS=Xenopus laevis GN=ankrd13c-a PE=2 SV=1	--	--	--	K13104	zinc finger protein 830
Unigene37153_All	2655	0.0732	36.1868	8.9494	Up	0	0	gi|432859588|ref|XP_004069169.1|	PREDICTED: 25-hydroxyvitamin D-1 alpha hydroxylase, mitochondrial-like [Oryzias latipes]	gi|432859587|ref|XM_004069121.1|	PREDICTED: Oryzias latipes 25-hydroxyvitamin D-1 alpha hydroxylase, mitochondrial-like (LOC101172325), mRNA	sp|O15528|CP27B_HUMAN	25-hydroxyvitamin D-1 alpha hydroxylase, mitochondrial OS=Homo sapiens GN=CYP27B1 PE=1 SV=1	AGc2890	COG2124	Cytochrome P450	K07438	cytochrome P450, family 27, subfamily B (25-hydroxyvitamin D3 1alpha-hydroxylase) [EC:1.14.13.13]
Unigene37219_All	1846	16.4829	87.0619	2.4011	Up	0	0	gi|432868517|ref|XP_004071577.1|	PREDICTED: uncharacterized protein LOC101160240 [Oryzias latipes]	gi|432868516|ref|XM_004071529.1|	PREDICTED: Oryzias latipes uncharacterized LOC101160240 (LOC101160240), mRNA	sp|Q9NZN3|EHD3_HUMAN	EH domain-containing protein 3 OS=Homo sapiens GN=EHD3 PE=1 SV=2	--	--	--	K12483	EH domain-containing protein 1
Unigene37289_All	1795	215.173	494.334	1.2	Up	0	0	gi|238054054|ref|NP_001153904.1|	cell division cycle 20 [Oryzias latipes] >gi|217034831|dbj|BAH02685.1| cell division cycle 20 [Oryzias latipes]	gi|238054053|ref|NM_001160432.1|	Oryzias latipes cell division cycle 20 (cdc20), mRNA >gi|217034830|dbj|AB440205.1| Oryzias latipes cdc20 mRNA for cell division cycle 20, complete cds	sp|Q12834|CDC20_HUMAN	Cell division cycle protein 20 homolog OS=Homo sapiens GN=CDC20 PE=1 SV=2	SPAC144.13c	COG2319	FOG: WD40 repeat	K03363	cell division cycle 20, cofactor of APC complex
Unigene37297_All	1793	68.0973	354.167	2.3788	Up	0	0	gi|432914068|ref|XP_004079043.1|	PREDICTED: nuclear autoantigenic sperm protein-like [Oryzias latipes]	gi|432914067|ref|XM_004078995.1|	PREDICTED: Oryzias latipes nuclear autoantigenic sperm protein-like (LOC101155799), mRNA	sp|P06180|HIBN_XENLA	Histone-binding protein N1/N2 OS=Xenopus laevis PE=1 SV=3	PH0553	COG3351	Putative archaeal flagellar protein D/E	K11291	nuclear autoantigenic sperm protein
Unigene37308_All	2244	113.352	10.6708	-3.4091	Down	0	0	gi|348508484|ref|XP_003441784.1|	PREDICTED: ADP-ribosylation factor-like protein 3-like [Oreochromis niloticus] >gi|432924064|ref|XP_004080522.1| PREDICTED: ADP-ribosylation factor-like protein 3-like [Oryzias latipes]	gi|432924063|ref|XM_004080474.1|	PREDICTED: Oryzias latipes ADP-ribosylation factor-like protein 3-like (LOC101172287), mRNA	sp|Q1MTE5|ARL3_DANRE	ADP-ribosylation factor-like protein 3 OS=Danio rerio GN=arl3 PE=2 SV=1	YBR164c	COG1100	GTPase SAR1 and related small G proteins	K07944	ADP-ribosylation factor-like 3
Unigene37343_All	3984	29.1847	0.7254	-5.3303	Down	0	0	gi|432945524|ref|XP_004083641.1|	PREDICTED: adenylate kinase domain-containing protein 1-like [Oryzias latipes]	gi|432945523|ref|XM_004083593.1|	PREDICTED: Oryzias latipes adenylate kinase domain-containing protein 1-like (LOC101164118), mRNA	sp|Q5TCS8|AKD1_HUMAN	Adenylate kinase domain-containing protein 1 OS=Homo sapiens GN=AKD1 PE=2 SV=2	AF0676	COG0563	Adenylate kinase and related kinases	K00939	adenylate kinase [EC:2.7.4.3]
Unigene37346_All	1320	219.967	6.6127	-5.0559	Down	0	0	gi|432868174|ref|XP_004071448.1|	PREDICTED: charged multivesicular body protein 6-like [Oryzias latipes]	gi|432868173|ref|XM_004071400.1|	PREDICTED: Oryzias latipes charged multivesicular body protein 6-like (LOC101168369), mRNA	sp|Q503V0|CHMP6_DANRE	Charged multivesicular body protein 6 OS=Danio rerio GN=chmp6 PE=2 SV=3	--	--	--	K12195	charged multivesicular body protein 6
Unigene37457_All	1647	304.476	94.609	-1.6863	Down	0	0	gi|432911049|ref|XP_004078570.1|	PREDICTED: EF-hand domain-containing family member B-like [Oryzias latipes]	gi|432911048|ref|XM_004078522.1|	PREDICTED: Oryzias latipes EF-hand domain-containing family member B-like (LOC101167396), mRNA	sp|Q8N7U6|EFHB_HUMAN	EF-hand domain-containing family member B OS=Homo sapiens GN=EFHB PE=2 SV=4	--	--	--	--	--
Unigene37469_All	2128	258.41	845.625	1.7104	Up	0	0	gi|21263459|sp|Q9IBG1.1|CCNB1_ORYLA	RecName: Full=G2/mitotic-specific cyclin-B1 >gi|6729104|dbj|BAA89697.1| cyclin B1 [Oryzias latipes]	gi|6729103|dbj|AB030069.1|	Oryzias latipes mRNA for cyclin B1, complete cds	sp|Q9IBG1|CCNB1_ORYLA	G2/mitotic-specific cyclin-B1 OS=Oryzias latipes GN=ccnb1 PE=2 SV=1	SPBC582.03	COG5024	Cyclin	K05868	cyclin B
Unigene37482_All	1326	1.4647	128.498	6.455	Up	0	0	gi|432929649|ref|XP_004081209.1|	PREDICTED: inositol monophosphatase 1-like [Oryzias latipes]	gi|432929648|ref|XM_004081161.1|	PREDICTED: Oryzias latipes inositol monophosphatase 1-like (LOC101166093), mRNA	sp|P20456|IMPA1_BOVIN	Inositol monophosphatase 1 OS=Bos taurus GN=IMPA1 PE=1 SV=1	PM0315	COG0483	Archaeal fructose-1,6-bisphosphatase and related enzymes of inositol monophosphatase family	K01092	myo-inositol-1(or 4)-monophosphatase [EC:3.1.3.25]
Unigene37525_All	2834	1.896	228.547	6.9134	Up	0	0	gi|432908146|ref|XP_004077776.1|	PREDICTED: uncharacterized protein LOC101172017 [Oryzias latipes]	gi|432908145|ref|XM_004077728.1|	PREDICTED: Oryzias latipes uncharacterized LOC101172017 (LOC101172017), mRNA	sp|P48830|ZP3_BOVIN	Zona pellucida sperm-binding protein 3 OS=Bos taurus GN=ZP3 PE=2 SV=1	--	--	--	--	--
Unigene37573_All	1791	142.239	1.3172	-6.7547	Down	0	0	--	--	--	--	--	--	--	--	--	--	--
Unigene37582_All	1987	103.674	12.9711	-2.9987	Down	0	0	gi|432946019|ref|XP_004083768.1|	PREDICTED: radial spoke head protein 9 homolog isoform 1 [Oryzias latipes]	gi|432946018|ref|XM_004083720.1|	PREDICTED: Oryzias latipes radial spoke head protein 9 homolog, transcript variant 1 (LOC101156546), mRNA	sp|Q5TYW6|RSPH9_DANRE	Radial spoke head protein 9 homolog OS=Danio rerio GN=rsph9 PE=2 SV=1	--	--	--	--	--
Unigene37593_All	4533	2.3993	40.8672	4.0903	Up	0	0	gi|410903255|ref|XP_003965109.1|	PREDICTED: uncharacterized protein LOC101078235 [Takifugu rubripes]	gi|410903254|ref|XM_003965060.1|	PREDICTED: Takifugu rubripes uncharacterized LOC101078235 (LOC101078235), mRNA	sp|Q8BZW2|SWAHB_MOUSE	Ankyrin repeat domain-containing protein SOWAHB OS=Mus musculus GN=Sowahb PE=2 SV=1	AGc131	COG0532	Translation initiation factor 2 (IF-2; GTPase)	K13911	basic salivary proline-rich protein 1/2
Unigene37621_All	2555	3.598	46.8827	3.7038	Up	0	0	gi|432896616|ref|XP_004076348.1|	PREDICTED: FH2 domain-containing protein 1-like [Oryzias latipes]	gi|432896615|ref|XM_004076300.1|	PREDICTED: Oryzias latipes FH2 domain-containing protein 1-like (LOC101171101), mRNA	sp|Q9C0D6|FHDC1_HUMAN	FH2 domain-containing protein 1 OS=Homo sapiens GN=FHDC1 PE=1 SV=2	--	--	--	K05740	diaphanous 1
Unigene37681_All	3100	1384.73	117.139	-3.5633	Down	0	0	gi|157278086|ref|NP_001098143.1|	Y-box binding protein [Oryzias latipes] >gi|27348122|dbj|BAC45236.1| Y-box binding protein [Oryzias latipes]	gi|157278085|ref|NM_001104673.1|	Oryzias latipes Y-box binding protein (yb1), mRNA >gi|27348121|dbj|AB041646.1| Oryzias latipes yb1 mRNA for Y-box binding protein, complete cds	sp|P62961|YBOX1_RAT	Nuclease-sensitive element-binding protein 1 OS=Rattus norvegicus GN=Ybx1 PE=1 SV=3	BU489	COG1278	Cold shock proteins	K09276	Y-box-binding protein 1
Unigene37710_All	666	112.662	3.188	-5.1432	Down	0	0	gi|432908752|ref|XP_004078016.1|	PREDICTED: caspase-2-like [Oryzias latipes]	gi|432908751|ref|XM_004077968.1|	PREDICTED: Oryzias latipes caspase-2-like (LOC101171774), mRNA	sp|Q98943|CASP2_CHICK	Caspase-2 OS=Gallus gallus GN=CASP2 PE=2 SV=2	--	--	--	K02186	caspase 2 [EC:3.4.22.55]
Unigene37735_All	714	371.118	54.6005	-2.7649	Down	0	0	--	--	--	--	--	--	--	--	--	--	--
Unigene37783_All	1165	1.2781	168.076	7.039	Up	0	0	gi|432853012|ref|XP_004067497.1|	PREDICTED: la-related protein 6-like [Oryzias latipes]	gi|432853011|ref|XM_004067449.1|	PREDICTED: Oryzias latipes la-related protein 6-like (LOC101166706), mRNA	sp|Q9BRS8|LARP6_HUMAN	La-related protein 6 OS=Homo sapiens GN=LARP6 PE=1 SV=1	--	--	--	--	--
Unigene37843_All	2518	71.527	0.1171	-9.2546	Down	0	0	gi|432964893|ref|XP_004087022.1|	PREDICTED: probable G-protein coupled receptor 19-like [Oryzias latipes]	gi|432964892|ref|XM_004086974.1|	PREDICTED: Oryzias latipes probable G-protein coupled receptor 19-like (LOC101166950), mRNA	sp|Q15760|GPR19_HUMAN	Probable G-protein coupled receptor 19 OS=Homo sapiens GN=GPR19 PE=2 SV=2	--	--	--	K04316	G protein-coupled receptor 19
Unigene37911_All	1019	31.1944	169.874	2.4451	Up	0	0	gi|432871603|ref|XP_004071996.1|	PREDICTED: nucleolar protein 12-like [Oryzias latipes]	gi|432871602|ref|XM_004071948.1|	PREDICTED: Oryzias latipes nucleolar protein 12-like (LOC101172820), mRNA	sp|Q7ZWE7|NOL12_DANRE	Nucleolar protein 12 OS=Danio rerio GN=nol12 PE=2 SV=1	--	--	--	K14851	ribosomal RNA-processing protein 17
Unigene38086_All	4517	104.626	0.3917	-8.0613	Down	0	0	gi|432850357|ref|XP_004066790.1|	PREDICTED: uncharacterized protein LOC101170256 [Oryzias latipes]	gi|432850356|ref|XM_004066742.1|	PREDICTED: Oryzias latipes uncharacterized LOC101170256 (LOC101170256), mRNA	sp|Q6ZTR5|CX022_HUMAN	Uncharacterized protein CXorf22 OS=Homo sapiens GN=CXorf22 PE=2 SV=3	--	--	--	--	--
Unigene38116_All	872	244.852	10.0101	-4.6124	Down	0	0	gi|229367972|gb|ACQ58966.1|	Cyclin-dependent kinases regulatory subunit 1 [Anoplopoma fimbria]	gi|348504647|ref|XM_003439825.1|	PREDICTED: Oreochromis niloticus cyclin-dependent kinases regulatory subunit 1-like (LOC100708594), mRNA	sp|P61025|CKS1_MOUSE	Cyclin-dependent kinases regulatory subunit 1 OS=Mus musculus GN=Cks1b PE=2 SV=1	--	--	--	K02219	cyclin-dependent kinase regulatory subunit CKS1
Unigene38219_All	1706	331.249	65.0975	-2.3472	Down	0	0	gi|348538910|ref|XP_003456933.1|	PREDICTED: V-type proton ATPase subunit d 1-like [Oreochromis niloticus]	gi|432949863|ref|XM_004084248.1|	PREDICTED: Oryzias latipes V-type proton ATPase subunit d 1-like (LOC101158573), mRNA	sp|P51863|VA0D1_MOUSE	V-type proton ATPase subunit d 1 OS=Mus musculus GN=Atp6v0d1 PE=1 SV=2	SPAC17A2.03c	COG1527	Archaeal/vacuolar-type H+-ATPase subunit C	K02146	V-type H+-transporting ATPase subunit AC39 [EC:3.6.3.14]
Unigene38294_All	3209	329.81	164.217	-1.006	Down	0	0	gi|432906513|ref|XP_004077567.1|	PREDICTED: LOW QUALITY PROTEIN: eukaryotic translation initiation factor 3 subunit A-like [Oryzias latipes]	gi|432906512|ref|XM_004077519.1|	PREDICTED: Oryzias latipes eukaryotic translation initiation factor 3 subunit A-like (LOC101158379), mRNA	sp|Q6PCR7|EIF3A_DANRE	Eukaryotic translation initiation factor 3 subunit A OS=Danio rerio GN=eif3a PE=2 SV=1	aq_1006	COG0419	ATPase involved in DNA repair	K03254	translation initiation factor 3 subunit A
Unigene38324_All	2283	0.794	79.5679	6.6469	Up	0	0	gi|432916119|ref|XP_004079301.1|	PREDICTED: elongation of very long chain fatty acids protein 1-like [Oryzias latipes]	gi|432916118|ref|XM_004079253.1|	PREDICTED: Oryzias latipes elongation of very long chain fatty acids protein 1-like (LOC101157810), mRNA	sp|Q9BW60|ELOV1_HUMAN	Elongation of very long chain fatty acids protein 1 OS=Homo sapiens GN=ELOVL1 PE=1 SV=1	--	--	--	K10247	elongation of very long chain fatty acids protein 1
Unigene38442_All	675	0.8632	390.743	8.8223	Up	0	0	gi|432962618|ref|XP_004086723.1|	PREDICTED: uncharacterized protein LOC101163887 [Oryzias latipes]	gi|432956877|ref|XM_004085702.1|	PREDICTED: Oryzias latipes uncharacterized LOC101159075 (LOC101159075), mRNA	--	--	--	--	--	--	--
Unigene38500_All	641	230.173	38.4602	-2.5813	Down	0	0	gi|348516713|ref|XP_003445882.1|	PREDICTED: uncharacterized protein C22orf41 homolog [Oreochromis niloticus]	--	--	sp|B5KM66|SYCE3_MOUSE	Synaptonemal complex central element protein 3 OS=Mus musculus GN=Syce3 PE=1 SV=1	--	--	--	--	--
Unigene38774_All	3036	0.1493	117.782	9.6237	Up	0	0	gi|432927355|ref|XP_004080985.1|	PREDICTED: kinesin-like protein KIF20A-like [Oryzias latipes]	gi|432927354|ref|XM_004080937.1|	PREDICTED: Oryzias latipes kinesin-like protein KIF20A-like (LOC101170474), mRNA	sp|O95235|KI20A_HUMAN	Kinesin-like protein KIF20A OS=Homo sapiens GN=KIF20A PE=1 SV=1	YEL061c	COG5059	Kinesin-like protein	K10402	kinesin family member 20/23
Unigene40130_All	734	1.764	173.641	6.6211	Up	0	0	gi|432893920|ref|XP_004075918.1|	PREDICTED: G2/mitotic-specific cyclin-B2-like [Oryzias latipes]	gi|432893919|ref|XM_004075870.1|	PREDICTED: Oryzias latipes G2/mitotic-specific cyclin-B2-like (LOC101162061), mRNA	--	--	--	--	--	--	--
Unigene40301_All	1383	0.2341	175.4	9.5493	Up	0	0	gi|432864702|ref|XP_004070417.1|	PREDICTED: whey acidic protein-like [Oryzias latipes]	gi|432864701|ref|XM_004070369.1|	PREDICTED: Oryzias latipes whey acidic protein-like (LOC101170840), mRNA	sp|Q8IUB2|WFDC3_HUMAN	WAP four-disulfide core domain protein 3 OS=Homo sapiens GN=WFDC3 PE=2 SV=1	--	--	--	--	--
Unigene40345_All	503	3.6038	3528.97	9.9355	Up	0	0	gi|432920146|ref|XP_004079860.1|	PREDICTED: uncharacterized protein LOC101164099 [Oryzias latipes]	gi|432920145|ref|XM_004079812.1|	PREDICTED: Oryzias latipes uncharacterized LOC101164099 (LOC101164099), mRNA	--	--	--	--	--	--	--
Unigene40590_All	686	138.256	0.2579	-9.0663	Down	0	0	gi|432859434|ref|XP_004069106.1|	PREDICTED: uncharacterized protein C20orf85 homolog [Oryzias latipes]	gi|432859433|ref|XM_004069058.1|	PREDICTED: Oryzias latipes uncharacterized LOC101156646 (LOC101156646), mRNA	sp|Q9DA42|CT085_MOUSE	Uncharacterized protein C20orf85 homolog OS=Mus musculus PE=2 SV=2	--	--	--	--	--
Unigene40760_All	2407	0	72.9206	16.154	Up	0	0	gi|432852003|ref|XP_004067147.1|	PREDICTED: 5-hydroxytryptamine receptor 4-like [Oryzias latipes]	gi|432852002|ref|XM_004067099.1|	PREDICTED: Oryzias latipes 5-hydroxytryptamine receptor 4-like (LOC101161474), mRNA	sp|P97288|5HT4R_MOUSE	5-hydroxytryptamine receptor 4 OS=Mus musculus GN=Htr4 PE=1 SV=3	--	--	--	K04318	G protein-coupled receptor 21
Unigene4160_All	1161	0.0558	802.482	13.8119	Up	0	0	gi|157278117|ref|NP_001098157.1|	cathepsin S precursor [Oryzias latipes] >gi|50251130|dbj|BAD27582.1| cathepsin S [Oryzias latipes]	gi|157278116|ref|NM_001104687.1|	Oryzias latipes cathepsin S (ctss), mRNA >gi|50251129|dbj|AB099891.1| Oryzias latipes ctsS mRNA for cathepsin S, complete cds	sp|Q8HY81|CATS_CANFA	Cathepsin S OS=Canis familiaris GN=CTSS PE=2 SV=1	AF1946_2	COG4870	Cysteine protease	K01368	cathepsin S [EC:3.4.22.27]
Unigene41803_All	2048	116.518	0.5184	-7.8123	Down	0	0	gi|432860273|ref|XP_004069477.1|	PREDICTED: IQ and ubiquitin-like domain-containing protein-like [Oryzias latipes]	gi|432860272|ref|XM_004069429.1|	PREDICTED: Oryzias latipes IQ and ubiquitin-like domain-containing protein-like (LOC101170672), mRNA	sp|Q4R6T7|IQUB_MACFA	IQ and ubiquitin-like domain-containing protein OS=Macaca fascicularis GN=IQUB PE=2 SV=2	--	--	--	--	--
Unigene4186_All	899	4.2487	1219.06	8.1645	Up	0	0	gi|432853535|ref|XP_004067755.1|	PREDICTED: uncharacterized protein LOC101174173 [Oryzias latipes]	gi|432853534|ref|XM_004067707.1|	PREDICTED: Oryzias latipes uncharacterized LOC101174173 (LOC101174173), mRNA	sp|Q75JC9|Y8484_DICDI	Uncharacterized protein DDB_G0271670 OS=Dictyostelium discoideum GN=DDB_G0271670 PE=4 SV=1	--	--	--	K02842	frizzled 9/10
Unigene42168_All	507	0	834.074	19.6698	Up	0	0	gi|432885898|ref|XP_004074811.1|	PREDICTED: uncharacterized protein LOC101161254 [Oryzias latipes]	gi|432885897|ref|XM_004074763.1|	PREDICTED: Oryzias latipes uncharacterized LOC101161254 (LOC101161254), mRNA	--	--	--	--	--	--	--
Unigene42310_All	548	0.3544	1513.53	12.0602	Up	0	0	gi|74865845|sp|Q8MP30.1|Y7791_DICDI	RecName: Full=Uncharacterized histidine-rich protein DDB_G0274557; Flags: Precursor	gi|111120403|gb|AC187519.3|	Pan troglodytes BAC clone CH251-634N6 from chromosome 7, complete sequence	sp|Q8MP30|Y7791_DICDI	Uncharacterized histidine-rich protein DDB_G0274557 OS=Dictyostelium discoideum GN=DDB_G0274557 PE=4 SV=1	Rv3876	COG0455	ATPases involved in chromosome partitioning	K09395	forkhead box protein B
Unigene42331_All	560	0	707.004	19.4314	Up	0	0	gi|432890254|ref|XP_004075440.1|	PREDICTED: histone H2A type 1-A-like [Oryzias latipes]	gi|432890253|ref|XM_004075392.1|	PREDICTED: Oryzias latipes histone H2A type 1-A-like (LOC101158217), mRNA	sp|Q96QV6|H2A1A_HUMAN	Histone H2A type 1-A OS=Homo sapiens GN=HIST1H2AA PE=1 SV=3	YDR225w	COG5262	Histone H2A	K11251	histone H2A
Unigene42670_All	5557	49.2798	3.6722	-3.7463	Down	0	0	gi|432846706|ref|XP_004065904.1|	PREDICTED: amyloid beta A4 precursor protein-binding family B member 2-like [Oryzias latipes]	gi|432880345|ref|XM_004073604.1|	PREDICTED: Oryzias latipes polycomb group RING finger protein 3-like (LOC101171923), mRNA	sp|Q9DBR4|APBB2_MOUSE	Amyloid beta A4 precursor protein-binding family B member 2 OS=Mus musculus GN=Apbb2 PE=1 SV=2	--	--	--	K04530	amyloid beta (A4) precursor protein-binding, family B, member 2 (Fe65-like)
Unigene4269_All	985	1.5117	125.202	6.3719	Up	0	0	gi|432925251|ref|XP_004080718.1|	PREDICTED: transmembrane protein 238-like [Oryzias latipes]	gi|432925250|ref|XM_004080670.1|	PREDICTED: Oryzias latipes transmembrane protein 238-like (LOC101161347), mRNA	sp|A9JSM3|TM238_MOUSE	Transmembrane protein 238 OS=Mus musculus GN=Tmem238 PE=2 SV=1	--	--	--	--	--
Unigene4272_All	1343	0.8677	711.913	9.6803	Up	0	0	gi|348541959|ref|XP_003458454.1|	PREDICTED: hypothetical protein LOC100700871 [Oreochromis niloticus]	gi|410906760|ref|XM_003966811.1|	PREDICTED: Takifugu rubripes uncharacterized LOC101079369 (LOC101079369), mRNA	sp|A4IIN5|TISD_XENTR	Zinc finger protein 36, C3H1 type-like 2 OS=Xenopus tropicalis GN=zfp36l2 PE=2 SV=1	SPBC1718.07c	COG5063	CCCH-type Zn-finger protein	K13056	CCCH zinc finger protein C3H-4
Unigene42803_All	12241	23.445	0.9829	-4.5761	Down	0	0	gi|194757120|ref|XP_001960813.1|	GF13555 [Drosophila ananassae] >gi|190622111|gb|EDV37635.1| GF13555 [Drosophila ananassae]	gi|432956272|ref|XR_177665.1|	PREDICTED: Oryzias latipes uncharacterized LOC101175625 (LOC101175625), misc_RNA	--	--	--	--	--	--	--
Unigene42882_All	4328	19.7599	133.628	2.7576	Up	0	0	gi|348507184|ref|XP_003441136.1|	PREDICTED: hypothetical protein LOC100709586 [Oreochromis niloticus]	gi|432905307|ref|XM_004077393.1|	PREDICTED: Oryzias latipes uncharacterized LOC101163026 (LOC101163026), mRNA	sp|Q5VV67|PPRC1_HUMAN	Peroxisome proliferator-activated receptor gamma coactivator-related protein 1 OS=Homo sapiens GN=PPRC1 PE=1 SV=1	mlr2363	COG0515	Serine/threonine protein kinase	K07202	peroxisome proliferative activated receptor, gamma, coactivator 1, alpha
[truncated: 30,011 more rows]
