# Supplementary material for: Direct production of XYDMY− sex reversal female medaka (Oryzias latipes) by embryo microinjection of TALENs
Source: Sci Rep. 2015 Sep 14;5:14057. doi: 10.1038/srep14057 (PMC4568496; doi:10.1038/srep14057)
Supplement: Supplementary Dataset 2 [file srep14057-s3.xls]

## Sheet: Title page
Direct production of XY DMY- sex reversal female medaka (Oryzias latipes) by embryo microinjection of TALENs
Daji Luo1, 2, Yun Liu3, Ji Chen 2, Xiaoqin Xia 2, Mengxi Cao 2, Bin Cheng 1, Xuejuan Wang 1, Wuming Gong 4, Chao Qiu 1, Yunsheng Zhang 2, Christopher Hon Ki Cheng 3, Zuoyan Zhu 2 and Wei Hu 2, *
1 Department of Genetics, School of Basic Medical Sciences, Wuhan University, Wuhan, Hubei, P. R. China, 430071;
2 State Key Laboratory of Freshwater Ecology and Biotechnology, Institutes of Hydrobiology, Chinese Academy of Sciences, Wuhan, Hubei, P. R. China, 430072;
3 School of Biomedical Sciences, The Chinese University of Hong Kong, Shatin, Hong Kong, P. R. China.
4 Lillehei Heart Institute, University of Minnesota, Minneapolis, USA
* Correspondence and requests for materials should be addressed to Wei Hu (email: huwei@ihb.ac.cn)

## Sheet: Ov_special
Relative to WT-Ov, 144 ovary-specific transcripts were downregulated and 293 ovary-specific transcripts were upregulated in male-to-female reversed gonads
accession	symbol	seqnames	start	end	genename	count.gene.TA_F_Ov	count.gene.WT_F_Ov	count.gene.WT_M_Te	count.isoform.TA_F_Ov	count.isoform.WT_F_Ov	count.isoform.WT_M_Te	TA_F_OV>>WT_F_OV	TA_F_OV<<WT_F_OV	TA_F_OV>>WT_M_TE	TA_F_OV<<WT_M_TE	SRY	Human entrez
ENSORLT00000001628	ERO1LB	chr1	3150001	3163125	ERO1-like beta (S. cerevisiae)	252.862	236.429	197.556	0.00452475	224.261	0.0331897	FALSE	TRUE	NA	NA	2	56605
ENSORLT00000005146	LUC7L2	chr1	14479341	14484672	LUC7-like 2 (S. cerevisiae)	1621.77	1600.38	470.875	0	153.443	0	FALSE	TRUE	NA	NA	7	51631
ENSORLT00000006250	PPP2R2C	chr1	16316264	16320408	protein phosphatase 2, regulatory subunit B, gamma	0	43.2094	5.75407	0	43.2094	5.75407	FALSE	TRUE	NA	NA	0	5522
ENSORLT00000006827	FAM114A1	chr1	16784036	16790673	family with sequence similarity 114, member A1	555.143	627.759	101.655	0.119809	97.4737	0.00393955	FALSE	TRUE	NA	NA	4	92689
ENSORLT00000008512	AIMP1	chr1	20165030	20170564	aminoacyl tRNA synthetase complex-interacting multifunctional protein 1	700.93	744.343	299.212	0.0409586	32.6209	6.1286	FALSE	TRUE	NA	NA	6	9255
ENSORLT00000012175	MFNG	chr1	26820277	26825588	MFNG O-fucosylpeptide 3-beta-N-acetylglucosaminyltransferase	5.76558	62.7759	3.83605	5.76558	62.7759	3.83605	FALSE	TRUE	NA	NA	0	4242
ENSORLT00000013820	GALNT7	chr1	30225674	30253599	UDP-N-acetyl-alpha-D-galactosamine:polypeptide N-acetylgalactosaminyltransferase 7 (GalNAc-T7)	304.752	286.16	132.344	0.0793449	30.7805	0.0246032	FALSE	TRUE	NA	NA	7	51809
ENSORLT00000004606	OLA.10115	chr10	10329429	10330678	NA	9135.15	9204.41	0.959012	0	360.382	0.0177877	FALSE	TRUE	NA	NA	2
ENSORLT00000009997	ODZ2	chr10	17965139	18137244	odz, odd Oz/ten-m homolog 2 (Drosophila)	152.376	132.889	61.3768	0	19.8368	0	FALSE	TRUE	NA	NA	0
ENSORLT00000010452	ARHGEF9	chr10	18431854	18441064	Cdc42 guanine nucleotide exchange factor (GEF) 9	42.0064	56.2537	61.3768	0	18.9178	6.30611	FALSE	TRUE	NA	NA	1	23229
ENSORLT00000001322	ENSORLG00000001067	chr11	1972173	1974809	NA	128.49	211.971	162.073	0.716455	21.9197	4.62094	FALSE	TRUE	NA	NA	15
ENSORLT00000002770	CDCP1	chr11	4674174	4683585	CUB domain containing protein 1	489.25	335.077	27.8113	0	53.3516	0.00594228	FALSE	TRUE	NA	NA	0	64866
ENSORLT00000006105	DAZL	chr11	10137832	10213074	deleted in azoospermia-like	504.069	407.636	1786.64	0	140.845	0	FALSE	TRUE	NA	NA	1	1618
ENSORLT00000009352	SFPQ	chr11	16598537	16611237	splicing factor proline/glutamine-rich	2742.77	2903.18	6803.23	0	10.9339	0	FALSE	TRUE	NA	NA	1	6421
ENSORLT00000010135	STX12	chr11	17176777	17183010	syntaxin 12	1587.18	1530.26	4131.42	0.0397958	268.079	0	FALSE	TRUE	NA	NA	1	23673
ENSORLT00000010160	OLA.15253	chr11	17214971	17240610	NA	910.138	714.993	184.13	0	20.5675	0.00295075	FALSE	TRUE	NA	NA	0
ENSORLT00000013655	TXNIP	chr11	21206710	21210911	thioredoxin interacting protein	1191.83	1916.7	2001.46	0	507.154	0	FALSE	TRUE	NA	NA	0	10628
ENSORLT00000016072	GMNN	chr11	22822240	22834866	geminin, DNA replication inhibitor	2696.64	2147.42	2474.25	0.105213	73.3711	4.94128	FALSE	TRUE	NA	NA	0	51053
ENSORLT00000017557	ZDHHC18	chr11	26673425	26687246	zinc finger, DHHC-type containing 18	41.1827	44.8399	9.59012	0.00348733	20.8048	0.0166706	FALSE	TRUE	NA	NA	0	84243
ENSORLT00000007391	RAD1	chr12	9107065	9109874	RAD1 homolog (S. pombe)	493.369	566.614	742.275	0.114376	64.183	0.146431	FALSE	TRUE	NA	NA	0	5810
ENSORLT00000008775	GOLGA2	chr12	11630776	11643687	golgin A2	1236.3	1106.32	1838.43	0.114171	23.4319	0	FALSE	TRUE	NA	NA	0	2801
ENSORLT00000011394	OLA.14388	chr12	13926650	13928048	NA	28.8279	75.005	14.3852	0.00105454	10.6568	0	FALSE	TRUE	NA	NA	5
ENSORLT00000012801	SH2D3C	chr12	15108389	15122355	SH2 domain containing 3C	121.077	273.931	277.154	7.1971	257.732	0	FALSE	TRUE	NA	NA	1	10044
ENSORLT00000014547	SNX30	chr12	18188347	18208653	sorting nexin family member 30	337.698	302.466	455.531	0	14.6145	0	FALSE	TRUE	NA	NA	1	401548
ENSORLT00000016685	OLA.171	chr12	24700852	24705542	NA	0	4829.65	1.91796	0	281.627	1.91796	FALSE	TRUE	NA	NA	3
ENSORLT00000016687	OLA.171	chr12	24700852	24705421	NA	0	4829.65	1.91796	0	4235.97	0	FALSE	TRUE	NA	NA	3
ENSORLT00000016690	OLA.171	chr12	24700852	24705280	NA	0	4829.65	1.91796	0	309.602	0	FALSE	TRUE	NA	NA	3
ENSORLT00000016709	ENSORLG00000013331	chr12	24709021	24709731	NA	0	3084.99	0	0	3084.99	0	FALSE	TRUE	NA	NA	2
ENSORLT00000001622	ENSORLG00000001315	chr13	2489083	2490551	NA	80.7181	175.283	4.79506	6.21125	67.8217	4.78461	FALSE	TRUE	NA	NA	2
ENSORLT00000001999	MARK4	chr13	3299083	3317168	MAP/microtubule affinity-regulating kinase 4	154.847	153.271	296.335	5.50591	104.285	7.13726	FALSE	TRUE	NA	NA	0	57787
ENSORLT00000007506	IGSF10	chr13	12466843	12478282	immunoglobulin superfamily, member 10	17.2967	17.936	125.631	0.00813034	17.8787	0.00965007	FALSE	TRUE	NA	NA	0	285313
ENSORLT00000008472	QPCTL	chr13	13671221	13677041	glutaminyl-peptide cyclotransferase-like	186.146	182.621	159.196	8.95925	139.722	3.54892	FALSE	TRUE	NA	NA	1	54814
ENSORLT00000008473	QPCTL	chr13	13672357	13677044	glutaminyl-peptide cyclotransferase-like	186.146	182.621	159.196	0	20.317	0	FALSE	TRUE	NA	NA	1	54814
ENSORLT00000008956	ENSORLG00000007136	chr13	14370076	14371427	NA	10.7075	20.3818	7.6721	1.2273	20.3774	7.66243	FALSE	TRUE	NA	NA	2
ENSORLT00000012124	ENSORLG00000009666	chr13	18995261	19002088	NA	1114.4	1135.67	51.7866	0	24.9325	0.0976185	FALSE	TRUE	NA	NA	1
ENSORLT00000014499	BAZ1B	chr13	21921188	21936693	bromodomain adjacent to zinc finger domain, 1B	0	1722.67	0	0	837.657	0	FALSE	TRUE	NA	NA	3	9031
ENSORLT00000014499	BAZ1B	chr13	21921188	21936693	bromodomain adjacent to zinc finger domain, 1B	0	1722.67	0	0	92.8854	0	FALSE	TRUE	NA	NA	3	9031
ENSORLT00000014499	BAZ1B	chr13	21921188	21936693	bromodomain adjacent to zinc finger domain, 1B	0	1722.67	0	0	792.126	0	FALSE	TRUE	NA	NA	3	9031
ENSORLT00000017166	DHRS13	chr13	26744501	26748231	dehydrogenase/reductase (SDR family) member 13	0	216.862	14.3852	0	137.38	0.00280812	FALSE	TRUE	NA	NA	0	147015
ENSORLT00000003599	OLA.10857	chr14	8746742	8747963	NA	264.393	814.456	52.7457	0	29.7262	0.00121766	FALSE	TRUE	NA	NA	0
ENSORLT00000006134	CADM2	chr14	12158804	12223830	cell adhesion molecule 2	30.4752	46.4705	67.1308	0	16.0014	0.00436121	FALSE	TRUE	NA	NA	0	253559
ENSORLT00000006846	SYTL2	chr14	13016346	13034110	synaptotagmin-like 2	7.41289	55.4384	0.959012	7.41289	55.4384	0.959012	FALSE	TRUE	NA	NA	1	54843
ENSORLT00000010149	ENSORLG00000008086	chr14	16312098	16319208	NA	17.2967	13.0443	0	0.00048354	12.8357	0	FALSE	TRUE	NA	NA	0
ENSORLT00000013846	ABR	chr14	20928890	20996733	active BCR-related	912.609	852.774	3410.25	0.931328	47.1014	0	FALSE	TRUE	NA	NA	2	29
ENSORLT00000000563	DUXA	chr15	317157	318832	double homeobox A	2.47096	30.9803	1.91802	2.47096	30.9803	1.91802	FALSE	TRUE	NA	NA	0	503835
ENSORLT00000001001	KMO	chr15	2420764	2438634	kynurenine 3-monooxygenase (kynurenine 3-hydroxylase)	102.957	132.889	61.3768	0.0343268	110.913	0.0207548	FALSE	TRUE	NA	NA	1	8564
ENSORLT00000002069	ENSORLG00000001667	chr15	6719458	6899436	NA	0	11107.3	0	0	10979.5	0	FALSE	TRUE	NA	NA	0
ENSORLT00000002070	ENSORLG00000001667	chr15	6719458	6758026	NA	0	11107.3	0	0	127.709	0	FALSE	TRUE	NA	NA	0
ENSORLT00000003679	NFKB2	chr15	11781859	11785823	nuclear factor of kappa light polypeptide gene enhancer in B-cells 2 (p49/p100)	1346.67	1116.92	1136.43	0	27.5632	0	FALSE	TRUE	NA	NA	0	4791
ENSORLT00000004257	TSPAN14	chr15	12204659	12210282	tetraspanin 14	250.391	254.386	447.863	0	25.5691	0	FALSE	TRUE	NA	NA	0	81619
ENSORLT00000004258	TSPAN14	chr15	12205957	12212686	tetraspanin 14	250.391	254.386	447.863	0	23.1981	0	FALSE	TRUE	NA	NA	0	81619
ENSORLT00000008251	ZNF503	chr15	20165348	20167605	zinc finger protein 503	32.1225	25.2734	47.9506	0.0253987	25.1826	0.00156372	FALSE	TRUE	NA	NA	5	84858
ENSORLT00000011653	ADAM8	chr15	23219016	23225938	ADAM metallopeptidase domain 8	385.47	1373.73	1245.76	1.51593	42.9788	5.66897	FALSE	TRUE	NA	NA	5	101
ENSORLT00000013452	THBS2	chr15	24752763	24766747	thrombospondin 2	60.1267	157.347	169.745	2.05145	22.8399	0.0178102	FALSE	TRUE	NA	NA	1	7058
ENSORLT00000003223	NCALD	chr16	1756487	1797291	neurocalcin delta	16.4731	22.0123	69.0489	0.0332479	21.9402	0.0501799	FALSE	TRUE	NA	NA	8	83988
ENSORLT00000003479	ENSORLG00000002787	chr16	2047101	2070926	NA	78.2471	83.1577	122.754	0.011705	15.116	6.34714	FALSE	TRUE	NA	NA	1
ENSORLT00000003609	MATN2	chr16	2388976	2407706	matrilin 2	5.76558	20.3818	14.3852	0.006976	20.3808	5.6637	FALSE	TRUE	NA	NA	4	4147
ENSORLT00000003668	MTDH	chr16	2429148	2432283	metadherin	2230.46	2836.33	937.914	0	29.6392	0	FALSE	TRUE	NA	NA	2	92140
ENSORLT00000004531	ANO10	chr16	3911333	3923617	anoctamin 10	373.939	339.153	303.048	0.188857	17.531	0.0286841	FALSE	TRUE	NA	NA	0	55129
ENSORLT00000007593	SCXA	chr16	11433947	11444916	scleraxis homolog A (mouse)	2.47096	16.3054	3.83605	2.47096	16.3054	3.83605	FALSE	TRUE	NA	NA	0	100129885
ENSORLT00000007978	KCNN4	chr16	11730726	11742506	potassium intermediate/small conductance calcium-activated channel, subfamily N, member 4	14.0021	22.0123	0.959012	0.0380421	17.8798	0.924689	FALSE	TRUE	NA	NA	1	3783
ENSORLT00000010303	NBEAL2	chr16	13618613	13652295	neurobeachin-like 2	177.086	287.791	188.925	0	31.3516	0.00730117	FALSE	TRUE	NA	NA	5	23218
ENSORLT00000010318	ENSORLG00000008217	chr16	13663482	13666990	NA	2.47096	19.5665	2.87704	2.47096	19.5665	2.87704	FALSE	TRUE	NA	NA	0
ENSORLT00000015193	KEL	chr16	17129056	17134210	Kell blood group, metallo-endopeptidase	8.23654	39.9483	8.63111	8.23654	39.9483	8.63111	FALSE	TRUE	NA	NA	10	3792
ENSORLT00000019414	EAF1	chr16	23605619	23609802	ELL associated factor 1	61.7741	64.4064	180.294	0.00285989	13.3995	1.34167	FALSE	TRUE	NA	NA	5	85403
ENSORLT00000019794	TMOD4	chr16	24626672	24640536	tropomodulin 4 (muscle)	2.47096	16.3054	5.75407	0.00048018	16.2976	0	FALSE	TRUE	NA	NA	7	29765
ENSORLT00000020121	TSPAN13	chr16	25737663	25739661	tetraspanin 13	723.168	633.466	20.1392	9.32222	49.5027	0.0405283	FALSE	TRUE	NA	NA	0	27075
ENSORLT00000020224	ENSORLG00000016162	chr16	26327834	26328739	NA	0.823654	37.5025	0	0.823654	37.5025	0	FALSE	TRUE	NA	NA	0
ENSORLT00000005002	OLA.27379	chr17	4719775	4739166	NA	0	2020.24	0	0	667.062	0	FALSE	TRUE	NA	NA	0
ENSORLT00000005002	OLA.27379	chr17	4719775	4739166	NA	0	2020.24	0	0	681.761	0	FALSE	TRUE	NA	NA	0
ENSORLT00000005002	OLA.27379	chr17	4719775	4739166	NA	0	2020.24	0	0	671.419	0	FALSE	TRUE	NA	NA	0
ENSORLT00000005101	RAB31	chr17	4774949	4786084	RAB31, member RAS oncogene family	719.05	606.562	631.989	0.0972745	124.252	0	FALSE	TRUE	NA	NA	0	11031
ENSORLT00000016078	CRISPLD1	chr17	19933620	19942637	cysteine-rich secretory protein LCCL domain containing 1	5.76558	13.0443	5.75394	0.0061106	12.9553	0	FALSE	TRUE	NA	NA	5	83690
ENSORLT00000006028	PPARGC1A	chr18	10183157	10223765	peroxisome proliferator-activated receptor gamma, coactivator 1 alpha	42.0064	47.2857	75.7619	2.09805	33.2144	2.35922	FALSE	TRUE	NA	NA	2	10891
ENSORLT00000006280	LARP7	chr18	11012932	11018601	La ribonucleoprotein domain family, member 7	750.349	763.094	1749.24	0	63.1031	0	FALSE	TRUE	NA	NA	4	51574
ENSORLT00000009887	INTU	chr18	19021230	19039183	inturned planar cell polarity effector homolog (Drosophila)	0	172.838	483.342	0	36.5585	0.120665	FALSE	TRUE	NA	NA	1	27152
ENSORLT00000010893	MRPL48	chr18	21507161	21514267	mitochondrial ribosomal protein L48	527.962	583.734	400.867	0	16.6988	2.81286	FALSE	TRUE	NA	NA	1	51642
ENSORLT00000004269	CCZ1B	chr19	2130636	2133844	CCZ1 vacuolar protein trafficking and biogenesis associated homolog B (S. cerevisiae)	644.097	649.771	860.234	3.50903	25.9799	0	FALSE	TRUE	NA	NA	1	221960
ENSORLT00000005987	NRAP	chr19	4391947	4410832	nebulin-related anchoring protein	30.4752	12.2291	63.2948	0.0042957	12.1761	0.00493561	FALSE	TRUE	NA	NA	5	4892
ENSORLT00000008177	ENSORLG00000006512	chr19	6923716	6933877	NA	17.2967	30.9803	74.8029	0.026354	30.9714	0.0017321	FALSE	TRUE	NA	NA	1
ENSORLT00000008221	OLA.26723	chr19	6959130	6961807	NA	13.1785	206.264	17.2622	0.0723955	206.264	0.000338383	FALSE	TRUE	NA	NA	4
ENSORLT00000011992	BUB3	chr19	10440990	10442936	budding uninhibited by benzimidazoles 3 homolog (yeast)	937.318	910.658	972.438	1.00312	70.0729	0.313338	FALSE	TRUE	NA	NA	3	9184
ENSORLT00000011992	BUB3	chr19	10440990	10442936	budding uninhibited by benzimidazoles 3 homolog (yeast)	937.318	910.658	972.438	0.616954	45.3591	0.172845	FALSE	TRUE	NA	NA	3	9184
ENSORLT00000003794	BMPR2	chr2	21845520	21848168	bone morphogenetic protein receptor, type II (serine/threonine kinase)	393.707	795.705	537.047	0	114.967	0	FALSE	TRUE	NA	NA	4	659
ENSORLT00000007340	ENSORLG00000005832	chr2	29904926	29930966	NA	361.584	304.096	551.432	0.00375481	55.6003	0.00884779	FALSE	TRUE	NA	NA	2
ENSORLT00000008372	OLA.15958	chr2	31095510	31098929	NA	1728.03	1738.97	1519.07	0	47.9269	0	FALSE	TRUE	NA	NA	1
ENSORLT00000005813	RAB18	chr20	6005052	6016914	RAB18, member RAS oncogene family	240.507	204.633	116.999	0	29.7719	0.00310536	FALSE	TRUE	NA	NA	0	22931
ENSORLT00000009837	CRISPLD1	chr20	14168495	14182108	cysteine-rich secretory protein LCCL domain containing 1	3.29462	23.6429	4.79506	3.29462	23.6429	4.79506	FALSE	TRUE	NA	NA	0	83690
ENSORLT00000011367	SHISA2	chr20	15801874	15807087	shisa homolog 2 (Xenopus laevis)	58.4794	17.1207	138.098	0.00136527	17.0086	0.0229564	FALSE	TRUE	NA	NA	1	387914
ENSORLT00000011901	CTDSPL	chr20	16284199	16301235	CTD (carboxy-terminal domain, RNA polymerase II, polypeptide A) small phosphatase-like	58.4794	80.7119	6.71308	7.0688	46.48	0	FALSE	TRUE	NA	NA	2	10217
ENSORLT00000014603	VPS41	chr20	19081767	19098819	vacuolar protein sorting 41 homolog (S. cerevisiae)	1310.43	1298.73	0	0	133.914	0	FALSE	TRUE	NA	NA	3	27072
ENSORLT00000017681	SH3KBP1	chr20	24667858	24676087	SH3-domain kinase binding protein 1	18.944	32.6109	22.0573	0.0510782	11.8109	1.52848	FALSE	TRUE	NA	NA	6	30011
ENSORLT00000017682	SH3KBP1	chr20	24674032	24702600	SH3-domain kinase binding protein 1	18.944	32.6109	22.0573	0.776131	20.792	4.62555	FALSE	TRUE	NA	NA	0	30011
ENSORLT00000010123	ENSORLG00000008069	chr21	352752	384173	NA	134.256	216.862	25.8933	0.0157715	22.7769	0	FALSE	TRUE	NA	NA	0
ENSORLT00000011659	LONRF2	chr21	5733945	5743871	LON peptidase N-terminal domain and ring finger 2	1482.58	1395.74	2717.84	1.14324	41.4784	0	FALSE	TRUE	NA	NA	0	164832
ENSORLT00000012315	SEC22A	chr21	6198791	6204437	SEC22 vesicle trafficking protein homolog A (S. cerevisiae)	666.336	667.707	189.884	0	20.0373	0.0059857	FALSE	TRUE	NA	NA	4	26984
ENSORLT00000013174	SESTD1	chr21	8023196	8027008	SEC14 and spectrin domains 1	647.392	538.079	188.925	0	11.8608	0	FALSE	TRUE	NA	NA	0	91404
ENSORLT00000013560	MED14	chr21	8383322	8396713	mediator complex subunit 14	0	3238.26	6027.39	0	19.5373	0	FALSE	TRUE	NA	NA	0	9282
ENSORLT00000013594	ENSORLG00000010838	chr21	8409726	8418870	NA	7.41289	15.4902	42.1965	0.000802383	15.4465	0.0118026	FALSE	TRUE	NA	NA	3
ENSORLT00000013781	ITGBL1	chr21	8958487	8994188	integrin, beta-like 1 (with EGF-like repeat domains)	49.4192	32.6109	31.6474	0	12.148	0	FALSE	TRUE	NA	NA	0	9358
ENSORLT00000018148	GULP1	chr21	17531918	17539804	GULP, engulfment adaptor PTB domain containing 1	371.468	405.19	163.032	0.00868639	12.7968	0.00521449	FALSE	TRUE	NA	NA	1	51454
ENSORLT00000019959	ASMT	chr21	20177323	20198415	acetylserotonin O-methyltransferase	0	12.2291	8.63111	0	12.2291	8.63111	FALSE	TRUE	NA	NA	0	438
ENSORLT00000021900	CHRNA1	chr21	24367864	24375942	cholinergic receptor, nicotinic, alpha 1 (muscle)	37.0644	242.951	2.87704	7.12248	75.0467	0	FALSE	TRUE	NA	NA	3	1134
ENSORLT00000021902	CHRNA1	chr21	24368488	24374923	cholinergic receptor, nicotinic, alpha 1 (muscle)	37.0644	242.951	2.87704	0	17.8187	6.26591e-05	FALSE	TRUE	NA	NA	3	1134
ENSORLT00000021937	KIAA1715	chr21	24538681	24545948	KIAA1715	637.508	586.995	90.1471	0.0160287	40.8241	7.96533	FALSE	TRUE	NA	NA	5	80856
ENSORLT00000022098	DOCK9	chr21	25020675	25079604	dedicator of cytokinesis 9	0	762.279	908.184	0	213.338	0.0463093	FALSE	TRUE	NA	NA	0	23348
ENSORLT00000022311	GLRA2	chr21	26269874	26285661	glycine receptor, alpha 2	11.5312	13.0443	0.959012	0.00193409	13.0439	0.00333893	FALSE	TRUE	NA	NA	1	2742
ENSORLT00000010915	HADHA	chr22	307350	313650	hydroxyacyl-CoA dehydrogenase/3-ketoacyl-CoA thiolase/enoyl-CoA hydratase (trifunctional protein), alpha subunit	0	2580.33	0	0	1441.39	0	FALSE	TRUE	NA	NA	3	3030
ENSORLT00000010918	HADHA	chr22	307364	310056	hydroxyacyl-CoA dehydrogenase/3-ketoacyl-CoA thiolase/enoyl-CoA hydratase (trifunctional protein), alpha subunit	0	2580.33	0	0	87.7762	0	FALSE	TRUE	NA	NA	3	3030
ENSORLT00000010922	HADHA	chr22	308040	314043	hydroxyacyl-CoA dehydrogenase/3-ketoacyl-CoA thiolase/enoyl-CoA hydratase (trifunctional protein), alpha subunit	0	2580.33	0	0	577.853	0	FALSE	TRUE	NA	NA	0	3030
ENSORLT00000010922	HADHA	chr22	308040	314043	hydroxyacyl-CoA dehydrogenase/3-ketoacyl-CoA thiolase/enoyl-CoA hydratase (trifunctional protein), alpha subunit	0	2580.33	0	0	473.312	0	FALSE	TRUE	NA	NA	0	3030
ENSORLT00000019325	ALK	chr22	11303069	11334972	anaplastic lymphoma receptor tyrosine kinase	22.2387	21.1971	21.0983	0	21.1866	0	FALSE	TRUE	NA	NA	0	238
ENSORLT00000021658	COL12A1	chr22	15584578	15634853	collagen, type XII, alpha 1	0	1702.29	197.556	0	641.708	0.00846396	FALSE	TRUE	NA	NA	0	1303
ENSORLT00000022508	MFR3	chr22	21391573	21431767	NA	15.6494	100.278	42.1965	0	40.938	1.05476	FALSE	TRUE	NA	NA	1
ENSORLT00000022556	ERB2	chr22	23116690	23156479	NA	416.769	553.569	486.219	0.0162084	81.2135	0.0182657	FALSE	TRUE	NA	NA	0
ENSORLT00000013578	FAM40B	chr23	5841319	5871034	family with sequence similarity 40, member B	175.438	84.7882	112.204	0.0886376	20.7795	0.0512742	FALSE	TRUE	NA	NA	0
ENSORLT00000015988	MKRN1	chr23	11318288	11333290	makorin ring finger protein 1	1475.99	1599.56	0	0	47.4989	0	FALSE	TRUE	NA	NA	1	23608
ENSORLT00000016568	ZNF800	chr23	12469630	12472127	zinc finger protein 800	364.055	280.453	561.022	3.89819	39.0998	5.69767	FALSE	TRUE	NA	NA	3	168850
ENSORLT00000016587	GRM8	chr23	12730435	12796861	glutamate receptor, metabotropic 8	116.135	153.271	3.83605	0	11.718	3.83524	FALSE	TRUE	NA	NA	0	2918
ENSORLT00000014170	ENSORLG00000011312	chr24	4542932	4543926	NA	0.823654	29.3498	1.91802	0.823654	29.3498	1.91802	FALSE	TRUE	NA	NA	0
ENSORLT00000016485	PLEKHG1	chr24	6839436	6859279	pleckstrin homology domain containing, family G (with RhoGef domain) member 1	500.782	460.628	14.3852	0.0246401	35.2456	0.00471106	FALSE	TRUE	NA	NA	7	57480
ENSORLT00000020762	PDE7B	chr24	14249738	14253614	phosphodiesterase 7B	23.886	10.5985	23.0163	0.00126722	10.5982	6.65694	FALSE	TRUE	NA	NA	1	27115
ENSORLT00000021548	XRN2	chr24	16265921	16292840	5'-3' exoribonuclease 2	1250.31	1077.79	1289.87	0	21.9728	0	FALSE	TRUE	NA	NA	0	22803
ENSORLT00000021906	FILIP1	chr24	17465579	17474106	filamin A interacting protein 1	45.301	56.2537	42.1965	0.00106366	12.4806	2.35449	FALSE	TRUE	NA	NA	0	27145
ENSORLT00000021962	ENSORLG00000017553	chr24	17519284	17547619	NA	719.05	628.574	580.202	0.101156	49.8124	0.0250797	FALSE	TRUE	NA	NA	1
ENSORLT00000004690	STK16	chr3	12846346	12849656	serine/threonine kinase 16	235.565	203.818	353.875	0.0352665	81.11	0.00522514	FALSE	TRUE	NA	NA	0	8576
ENSORLT00000005435	GTF2F2	chr3	13200745	13206483	general transcription factor IIF, polypeptide 2, 30kDa	663.041	611.453	203.311	0	47.021	0	FALSE	TRUE	NA	NA	2	2963
ENSORLT00000006320	CENPQ	chr3	15065098	15069004	centromere protein Q	356.642	294.313	1409.75	0	28.6852	6.04028	FALSE	TRUE	NA	NA	6	55166
ENSORLT00000007167	ANKRD31	chr3	16231892	16232497	ankyrin repeat domain 31	1507.29	1797.67	3192.55	0	12.0393	0	FALSE	TRUE	NA	NA	0	256006
ENSORLT00000009329	TEAD1	chr3	18716059	18749813	TEA domain family member 1 (SV40 transcriptional enhancer factor)	216.621	219.308	548.555	0.0534674	186.824	0.162271	FALSE	TRUE	NA	NA	2	7003
ENSORLT00000011189	SLC38A8	chr3	20486489	20491974	solute carrier family 38, member 8	5.76558	69.2981	0	5.76558	69.2981	0	FALSE	TRUE	NA	NA	0	146167
ENSORLT00000018580	EPRS	chr3	32032303	32055271	glutamyl-prolyl-tRNA synthetase	3001.4	2741.76	0	0.0644302	50.6189	0	FALSE	TRUE	NA	NA	2	2058
ENSORLT00000002091	USP24	chr4	3492920	3520856	ubiquitin specific peptidase 24	0	2201.23	0	0	872.74	0	FALSE	TRUE	NA	NA	2	23358
ENSORLT00000002091	USP24	chr4	3492920	3520856	ubiquitin specific peptidase 24	0	2201.23	0	0	18.2737	0	FALSE	TRUE	NA	NA	2	23358
ENSORLT00000002091	USP24	chr4	3492920	3520856	ubiquitin specific peptidase 24	0	2201.23	0	0	653.509	0	FALSE	TRUE	NA	NA	2	23358
ENSORLT00000002098	USP24	chr4	3492917	3508260	ubiquitin specific peptidase 24	0	2201.23	0	0	656.6	0	FALSE	TRUE	NA	NA	0	23358
ENSORLT00000002642	BOK	chr4	4651154	4659214	BCL2-related ovarian killer	29.6515	39.9483	39.3195	0.000398571	19.7441	1.22695	FALSE	TRUE	NA	NA	0	666
ENSORLT00000012045	HMCN1	chr4	16026324	16112436	hemicentin 1	196.03	145.118	34.5244	0	15.2187	0.0160404	FALSE	TRUE	NA	NA	4	83872
ENSORLT00000012533	AK4	chr4	16759109	16765607	adenylate kinase 4	344.287	344.86	65.2128	0	11.2268	0	FALSE	TRUE	NA	NA	6	205
ENSORLT00000014955	BCAR3	chr4	20136288	20153710	breast cancer anti-estrogen resistance 3	73.3052	197.296	61.3768	0.129329	36.0375	0	FALSE	TRUE	NA	NA	3	8412
ENSORLT00000017511	EFNA2	chr4	25717231	25720587	ephrin-A2	38.7117	35.0567	4.79506	0.412443	13.0984	8.1505e-05	FALSE	TRUE	NA	NA	1	1943
ENSORLT00000018176	ENSORLG00000014502	chr4	27557494	27563468	NA	299.81	336.707	232.081	0.0191761	29.3731	0.0179662	FALSE	TRUE	NA	NA	1
ENSORLT00000020593	ZFAND6	chr4	31318141	31322532	zinc finger, AN1-type domain 6	421.711	375.025	9195.01	0	19.0427	0	FALSE	TRUE	NA	NA	0	54469
ENSORLT00000000241	CELSR2	chr5	387907	475719	cadherin, EGF LAG seven-pass G-type receptor 2 (flamingo homolog, Drosophila)	28.0042	14.6749	205.229	0.832771	14.6663	2.54631	FALSE	TRUE	NA	NA	2	1952
ENSORLT00000000805	PTGIS	chr5	920698	927410	prostaglandin I2 (prostacyclin) synthase	132.608	149.195	21.0983	0.180135	134.054	0.0328248	FALSE	TRUE	NA	NA	0	5740
ENSORLT00000006442	COL2A1A	chr5	8828125	8878564	NA	76.5998	94.5715	24.9343	0.00614248	45.0224	0.00544363	FALSE	TRUE	NA	NA	0
ENSORLT00000008350	ENSORLG00000006653	chr5	12669891	12673327	NA	4.94192	84.7882	1.91802	4.94192	84.7882	1.91802	FALSE	TRUE	NA	NA	4
ENSORLT00000008555	PPP4R1L	chr5	12865026	12868513	protein phosphatase 4, regulatory subunit 1-like	1443.87	1416.13	663.636	0	19.0654	0	FALSE	TRUE	NA	NA	0	55370
ENSORLT00000014078	CHL1	chr5	21815757	21845851	cell adhesion molecule with homology to L1CAM (close homolog of L1)	1375.5	1202.53	912.979	0	95.9292	0.0632458	FALSE	TRUE	NA	NA	0	10752
ENSORLT00000014728	CHST13	chr5	22622522	22627372	carbohydrate (chondroitin 4) sulfotransferase 13	60.9504	119.03	31.6474	0.0161382	22.8756	0.000694678	FALSE	TRUE	NA	NA	0	166012
ENSORLT00000016149	IQSEC1	chr5	25409249	25430907	IQ motif and Sec7 domain 1	136.727	119.845	106.45	5.38123	59.2982	0	FALSE	TRUE	NA	NA	0	9922
ENSORLT00000018804	PMEL	chr5	27725147	27731724	premelanosome protein	60.9504	176.099	174.54	0.763913	13.7477	4.98723	FALSE	TRUE	NA	NA	0	6490
ENSORLT00000002235	HMG20A	chr6	4016801	4024890	high mobility group 20A	719.874	617.976	1107.66	0	21.1302	0	FALSE	TRUE	NA	NA	1	10363
ENSORLT00000002707	MON2	chr6	5844369	5863569	MON2 homolog (S. cerevisiae)	1179.47	1172.36	522.661	0	24.1144	6.01954	FALSE	TRUE	NA	NA	0	23041
ENSORLT00000003774	NELL2	chr6	7206631	7305592	NEL-like 2 (chicken)	117.783	172.838	37.4015	3.43348	42.3205	0.000873879	FALSE	TRUE	NA	NA	5	4753
ENSORLT00000005490	PRKAR2B	chr6	8859876	8868748	protein kinase, cAMP-dependent, regulatory, type II, beta	30.4752	28.5345	579.243	0	11.256	0.0592974	FALSE	TRUE	NA	NA	0	5577
ENSORLT00000006735	RFX7	chr6	10236780	10244577	regulatory factor X, 7	252.862	335.077	350.998	0.166472	23.8798	0.0050807	FALSE	TRUE	NA	NA	1	64864
ENSORLT00000009062	STRA6	chr6	11689042	11694965	stimulated by retinoic acid gene 6 homolog (mouse)	65.8923	105.985	7.6721	0	11.3941	0	FALSE	TRUE	NA	NA	1	64220
ENSORLT00000012541	ARSA	chr6	15608372	15615467	arylsulfatase A	616.917	669.338	424.842	0.0190235	15.0482	0.0236971	FALSE	TRUE	NA	NA	2	410
ENSORLT00000015675	PLA2G15	chr6	19153565	19159252	phospholipase A2, group XV	227.323	238.062	146.727	0	25.1577	0	FALSE	TRUE	NA	NA	5	23659
ENSORLT00000016032	PSKH1	chr6	19722450	19730097	protein serine kinase H1	257.804	220.123	116.999	0.159806	24.5631	0.00795736	FALSE	TRUE	NA	NA	1	5681
ENSORLT00000019815	OLA.4945	chr6	24438085	24444708	NA	14.0021	84.7882	30.6884	8.04007	32.1376	0.00134036	FALSE	TRUE	NA	NA	0
ENSORLT00000003498	ENSORLG00000002802	chr7	6212248	6244512	NA	150.729	145.118	32.6064	0.0251632	47.4882	4.8587	FALSE	TRUE	NA	NA	0
ENSORLT00000004014	IFRD2	chr7	6863440	6876616	interferon-related developmental regulator 2	0	1602.82	0	0	860.728	0	FALSE	TRUE	NA	NA	0	7866
ENSORLT00000004018	IFRD2	chr7	6863482	6877708	interferon-related developmental regulator 2	0	1602.82	0	0	455.939	0	FALSE	TRUE	NA	NA	0	7866
ENSORLT00000004025	IFRD2	chr7	6867548	6876583	interferon-related developmental regulator 2	0	1602.82	0	0	286.156	0	FALSE	TRUE	NA	NA	1	7866
ENSORLT00000006522	CASZ1	chr7	9672601	9684587	castor zinc finger 1	233.094	208.709	99.7372	0	12.9811	0	FALSE	TRUE	NA	NA	3	54897
ENSORLT00000008463	PFKM	chr7	11384966	11394727	phosphofructokinase, muscle	0	52.1774	8.63111	0	52.1774	8.63111	FALSE	TRUE	NA	NA	1	5213
ENSORLT00000011999	C20ORF4	chr7	15835231	15837009	NA	317.107	264.963	158.237	0	10.8794	0.0657491	FALSE	TRUE	NA	NA	1
ENSORLT00000012189	NKAIN4	chr7	16185200	16210930	Na+/K+ transporting ATPase interacting 4	21.415	30.9803	2.87704	0.0757805	30.2901	1.41889	FALSE	TRUE	NA	NA	1	128414
ENSORLT00000012255	SLC17A9	chr7	16321551	16331033	solute carrier family 17, member 9	352.524	317.956	113.163	0.0494417	21.2856	0.00320403	FALSE	TRUE	NA	NA	1	63910
ENSORLT00000013909	CRELD1	chr7	17463250	17467841	cysteine-rich with EGF-like domains 1	340.169	278.008	121.795	0.0389351	25.3107	0.00207317	FALSE	TRUE	NA	NA	7	78987
ENSORLT00000016406	SCUBE3	chr7	19915622	19974823	signal peptide, CUB domain, EGF-like 3	43.6537	98.6478	143.852	0.000474581	18.8342	6.42713	FALSE	TRUE	NA	NA	4	222663
ENSORLT00000018726	ENSORLG00000014933	chr7	22211937	22231721	NA	808.828	850.328	0	8.61036	68.4897	0	FALSE	TRUE	NA	NA	0
ENSORLT00000019832	OLA.26784	chr7	23603000	23609461	NA	569.145	599.224	500.604	0	29.2419	0.00685852	FALSE	TRUE	NA	NA	1
ENSORLT00000020487	ADA	chr7	25824084	25848377	adenosine deaminase	26.3569	39.133	45.0736	0	27.4325	6.05094	FALSE	TRUE	NA	NA	4	100
ENSORLT00000001550	MFSD11	chr8	2457279	2459615	major facilitator superfamily domain containing 11	401.12	408.451	502.522	0.0647601	39.2175	9.11157	FALSE	TRUE	NA	NA	2	79157
ENSORLT00000006038	AXIN1	chr8	7549800	7565757	axin 1	48.5956	45.6552	57.5407	0.00781953	45.6432	0.00348542	FALSE	TRUE	NA	NA	2	8312
ENSORLT00000006762	DOCK6	chr8	8431034	8453852	dedicator of cytokinesis 6	0	718.254	0	0	708.71	0	FALSE	TRUE	NA	NA	0	57572
ENSORLT00000007246	TRIP10	chr8	8653020	8661851	thyroid hormone receptor interactor 10	419.24	331	67.1308	2.16833	20.3519	0	FALSE	TRUE	NA	NA	1	9322
ENSORLT00000008880	ENSORLG00000007073	chr8	9605296	9606192	NA	1.64731	45.6552	0	1.64731	45.6552	0	FALSE	TRUE	NA	NA	1
ENSORLT00000009146	METRNL	chr8	9799037	9804369	meteorin, glial cell differentiation regulator-like	283.337	328.554	306.884	2.74974	49.6234	0	FALSE	TRUE	NA	NA	3	284207
ENSORLT00000012780	ADAP2	chr8	13604784	13614732	ArfGAP with dual PH domains 2	124.372	73.3744	31.6474	0	71.88	0	FALSE	TRUE	NA	NA	0	55803
ENSORLT00000014576	HN1L	chr8	15069905	15073540	hematological and neurological expressed 1-like	1648.96	1672.94	1563.19	8.72562	34.1866	0.056866	FALSE	TRUE	NA	NA	5	90861
ENSORLT00000021685	ALDH3B2	chr8	25485279	25491599	aldehyde dehydrogenase 3 family, member B2	1781.56	1348.46	72.8849	0	390.921	0	FALSE	TRUE	NA	NA	0	222
ENSORLT00000001792	AACS	chr9	3198253	3230769	acetoacetyl-CoA synthetase	203.443	158.163	271.4	2.9699	20.733	5.81052	FALSE	TRUE	NA	NA	0	65985
ENSORLT00000005843	PDE4D	chr9	8786133	8804696	phosphodiesterase 4D, cAMP-specific	78.2471	80.7119	60.4177	0.00606994	12.3079	0.16775	FALSE	TRUE	NA	NA	1	5144
ENSORLT00000005843	PDE4D	chr9	8786133	8804696	phosphodiesterase 4D, cAMP-specific	78.2471	80.7119	60.4177	0	11.2488	0	FALSE	TRUE	NA	NA	1	5144
ENSORLT00000006269	TMED7-TICAM2	chr9	9876466	9878518	TMED7-TICAM2 readthrough	779.177	842.991	408.539	0.0250438	67.4845	0.00520537	FALSE	TRUE	NA	NA	0	100302736
ENSORLT00000006703	AGTPBP1	chr9	10262828	10286903	ATP/GTP binding protein 1	746.231	970.173	494.85	0	40.2765	7.87497	FALSE	TRUE	NA	NA	1	23287
ENSORLT00000007915	MAT2A	chr9	11716402	11719094	methionine adenosyltransferase II, alpha	98.0148	132.889	402.785	0.0756181	57.8817	0.0836077	FALSE	TRUE	NA	NA	0	4144
ENSORLT00000014240	ENSORLG00000011371	chr9	17031707	17033426	NA	4.11827	53.8079	2.87704	4.11827	53.8079	2.87704	FALSE	TRUE	NA	NA	0
ENSORLT00000017956	KLHL22	chr9	20551746	20556427	kelch-like 22 (Drosophila)	119.43	177.729	601.3	7.54918	81.3032	0.0631004	FALSE	TRUE	NA	NA	6	84861
ENSORLT00000019237	TET3	chr9	24299181	24305061	tet methylcytosine dioxygenase 3	219.092	353.012	206.188	0.313631	271.912	0.13852	FALSE	TRUE	NA	NA	1	200424
ENSORLT00000021067	SH3GLB2	chr9	28556678	28586106	SH3-domain GRB2-like endophilin B2	18.944	24.4581	146.729	0.0357567	24.4212	0	FALSE	TRUE	NA	NA	4	56904

## Sheet: WT_M_TE>>TA_F_OV>>WT_F_OV
62 transcripts in XY dmy- female ovary were downregulated relative to WT_M_TE and were upregulated relative to WT_F_OV.
accession	symbol	seqnames	start	end	genename	count.gene.TA_F_Ov	count.gene.WT_F_Ov	count.gene.WT_M_Te	count.isoform.TA_F_Ov	count.isoform.WT_F_Ov	count.isoform.WT_M_Te	TA_F_OV>>WT_F_OV	TA_F_OV<<WT_F_OV	TA_F_OV>>WT_M_TE	TA_F_OV<<WT_M_TE	SRY	Human entrez
ENSORLT00000003263	CCR7	chr1	10279179	10282192	chemokine (C-C motif) receptor 7	12.3548	2.44581	255.097	12.3544	0	88.1158	TRUE	FALSE	FALSE	TRUE	0	1236
ENSORLT00000005359	RBFOX2	chr1	14859224	14868259	RNA binding protein, fox-1 homolog (C. elegans) 2	22.2387	35.0567	204.27	16.2974	0.00720682	51.1	TRUE	FALSE	FALSE	TRUE	4	23543
ENSORLT00000008841	ENSORLG00000007035	chr10	15921397	15928335	NA	36.2408	3.26109	111.245	36.2408	3.26109	111.245	TRUE	FALSE	FALSE	TRUE	2
ENSORLT00000008931	DCTN4	chr10	15971329	15980321	dynactin 4 (p62)	1205.01	997.077	746.111	21.1005	0	57.2136	TRUE	FALSE	FALSE	TRUE	4	51164
ENSORLT00000000758	ASH1L	chr11	747618	767775	ash1 (absent, small, or homeotic)-like (Drosophila)	940.613	818.532	1900.76	127.784	0	280.138	TRUE	FALSE	FALSE	TRUE	0	55870
ENSORLT00000001441	MYO18B	chr12	1267158	1286172	myosin XVIIIB	50.2429	11.4138	298.253	50.2429	11.4138	298.253	TRUE	FALSE	FALSE	TRUE	0	84700
ENSORLT00000006606	CAMSAP1	chr12	8050478	8071298	calmodulin regulated spectrin-associated protein 1	126.843	35.8719	5250.59	103.61	6.13643	1326.23	TRUE	FALSE	FALSE	TRUE	12	157922
ENSORLT00000006610	CAMSAP1	chr12	8066031	8071298	calmodulin regulated spectrin-associated protein 1	126.843	35.8719	5250.59	23.2195	0	840.493	TRUE	FALSE	FALSE	TRUE	7	157922
ENSORLT00000000918	SRSF7	chr13	1767968	1771350	serine/arginine-rich splicing factor 7	343.464	347.306	1234.25	112.842	28.9224	234.096	TRUE	FALSE	FALSE	TRUE	4	6432
ENSORLT00000004411	TRPC4	chr13	7458584	7471222	transient receptor potential cation channel, subfamily C, member 4	19.7677	5.7069	65.2128	13.7526	0.0605771	65.1408	TRUE	FALSE	FALSE	TRUE	1	7223
ENSORLT00000007507	IGSF10	chr13	12466852	12478282	immunoglobulin superfamily, member 10	17.2967	17.936	125.631	17.2886	0.0572808	125.621	TRUE	FALSE	FALSE	TRUE	0	285313
ENSORLT00000010038	ENSORLG00000007999	chr13	16363583	16370573	NA	189.44	163.054	287.704	93.9927	0.0642187	196.927	TRUE	FALSE	FALSE	TRUE	8
ENSORLT00000019670	OLA.1488	chr13	32715504	32716536	NA	55.1848	9.78326	212.901	55.1848	9.78326	212.901	TRUE	FALSE	FALSE	TRUE	0
ENSORLT00000000502	ENSORLG00000000409	chr14	759424	766391	NA	24.7096	14.6749	34.5244	11.7648	0.000342392	34.5232	TRUE	FALSE	FALSE	TRUE	0
ENSORLT00000005940	PROSER1	chr14	11522788	11535152	proline and serine rich 1	555.143	511.175	1466.33	53.0229	1.01648	142.391	TRUE	FALSE	FALSE	TRUE	4	80209
ENSORLT00000007387	TOMM40L	chr14	13357823	13360118	translocase of outer mitochondrial membrane 40 homolog (yeast)-like	90.6019	86.4187	393.195	14.4872	0	77.4258	TRUE	FALSE	FALSE	TRUE	1	84134
ENSORLT00000001208	HELLS	chr15	3015080	3030046	helicase, lymphoid-specific	1428.22	1376.99	1556.48	115.832	0.222879	404.513	TRUE	FALSE	FALSE	TRUE	2	3070
ENSORLT00000004176	PRPH2	chr15	12169466	12185747	peripherin 2 (retinal degeneration, slow)	22.2387	0.815271	82.475	22.2387	0.815271	82.475	TRUE	FALSE	FALSE	TRUE	0	5961
ENSORLT00000003223	NCALD	chr16	1756487	1797291	neurocalcin delta	16.4731	22.0123	69.0489	16.4398	0.0720851	68.9987	TRUE	FALSE	FALSE	TRUE	8	83988
ENSORLT00000008071	CTRL	chr16	12035239	12036937	chymotrypsin-like	135.079	35.8719	361.547	135.079	35.8719	361.547	TRUE	FALSE	FALSE	TRUE	1	1506
ENSORLT00000016270	ENSORLG00000012978	chr16	17642378	17647994	NA	452.186	454.106	2592.21	181.793	26.1606	1067.32	TRUE	FALSE	FALSE	TRUE	4
ENSORLT00000015302	C14ORF164	chr17	18017157	18020963	NA	204.266	66.8522	2106.95	204.266	66.8522	2106.95	TRUE	FALSE	FALSE	TRUE	0
ENSORLT00000019048	ENSORLG00000015199	chr17	22968261	22991402	NA	60.1267	66.8522	2979.65	14.6348	0.000691692	72.3405	TRUE	FALSE	FALSE	TRUE	0
ENSORLT00000019050	ENSORLG00000015199	chr17	22968261	22991402	NA	60.1267	66.8522	2979.65	19.7537	0.00073213	55.8051	TRUE	FALSE	FALSE	TRUE	0
ENSORLT00000003568	ANAPC10	chr18	2443421	2445842	anaphase promoting complex subunit 10	392.883	385.623	901.471	46.6068	9.27687	132.708	TRUE	FALSE	FALSE	TRUE	2	10393
ENSORLT00000006284	LARP7	chr18	11014875	11018588	La ribonucleoprotein domain family, member 7	750.349	763.094	1749.24	72.7785	19.8334	174.804	TRUE	FALSE	FALSE	TRUE	4	51574
ENSORLT00000009096	SLC7A7	chr18	17826851	17836194	solute carrier family 7 (amino acid transporter light chain, y+L system), member 7	142.492	543.786	1308.09	32.4673	0.453416	511.991	TRUE	FALSE	FALSE	TRUE	7	9056
ENSORLT00000007171	ERBB2	chr19	6337319	6351915	v-erb-b2 erythroblastic leukemia viral oncogene homolog 2, neuro/glioblastoma derived oncogene homolog (avian)	483.485	366.057	585.956	47.3691	8.32483	202.3	TRUE	FALSE	FALSE	TRUE	3	2064
ENSORLT00000008177	ENSORLG00000006512	chr19	6923716	6933877	NA	17.2967	30.9803	74.8029	17.2704	0.00895908	74.8012	TRUE	FALSE	FALSE	TRUE	1
ENSORLT00000010234	KIAA0556	chr19	8474201	8479242	KIAA0556	737.994	0	2707.29	148.861	0	569.402	TRUE	FALSE	FALSE	TRUE	2	23247
ENSORLT00000010238	KIAA0556	chr19	8475631	8484984	KIAA0556	737.994	0	2707.29	341.823	0	2137.84	TRUE	FALSE	FALSE	TRUE	2	23247
ENSORLT00000007331	SH3GLB1	chr20	9575433	9582924	SH3-domain GRB2-like endophilin B1	291.574	0	1248.63	171.314	0	1248.45	TRUE	FALSE	FALSE	TRUE	6	51100
ENSORLT00000008108	IPO4	chr20	10399576	10409030	importin 4	4558.1	0	33070.6	3204.03	0	27277.1	TRUE	FALSE	FALSE	TRUE	3	79711
ENSORLT00000008109	IPO4	chr20	10399812	10407739	importin 4	4558.1	0	33070.6	810.669	0	5793.47	TRUE	FALSE	FALSE	TRUE	3	79711
ENSORLT00000011367	SHISA2	chr20	15801874	15807087	shisa homolog 2 (Xenopus laevis)	58.4794	17.1207	138.098	33.2905	0	87.7807	TRUE	FALSE	FALSE	TRUE	1	387914
ENSORLT00000010463	GDAP2	chr21	873580	889614	ganglioside induced differentiation associated protein 2	256.98	260.887	1366.59	42.133	0.023949	266.494	TRUE	FALSE	FALSE	TRUE	0	54834
ENSORLT00000014567	KATNAL1	chr21	10141008	10152280	katanin p60 subunit A-like 1	741.289	556.83	6546.22	45.6522	11.9378	248.629	TRUE	FALSE	FALSE	TRUE	1	84056
ENSORLT00000020130	ABCA12	chr21	21268069	21329100	ATP-binding cassette, sub-family A (ABC1), member 12	18.1204	1.63054	193.72	18.1204	1.63054	193.72	TRUE	FALSE	FALSE	TRUE	2	26154
ENSORLT00000022706	YSK4	chr21	29673212	29675385	YSK4 Sps1/Ste20-related kinase homolog (S. cerevisiae)	22.2387	3.26109	76.721	22.2387	3.26109	76.721	TRUE	FALSE	FALSE	TRUE	1
ENSORLT00000022812	PRKAG3	chr21	30750192	30757923	protein kinase, AMP-activated, gamma 3 non-catalytic subunit	42.0064	15.4902	206.188	16.3694	0.00269832	83.7632	TRUE	FALSE	FALSE	TRUE	0	53632
ENSORLT00000020354	TMEM63C	chr22	12694321	12709357	transmembrane protein 63C	39.5354	1.63054	100.696	39.5354	1.63054	100.696	TRUE	FALSE	FALSE	TRUE	0	57156
ENSORLT00000021541	OLA.7087	chr22	14786744	14788145	NA	121.901	28.5345	289.622	121.901	28.5345	289.622	TRUE	FALSE	FALSE	TRUE	5
ENSORLT00000016565	ZNF800	chr23	12466882	12474143	zinc finger protein 800	364.055	280.453	561.022	46.5533	0.00943364	118.256	TRUE	FALSE	FALSE	TRUE	3	168850
ENSORLT00000021540	TMEM19	chr23	22845916	22849490	transmembrane protein 19	81.5417	80.7119	275.236	28.7034	0.0185558	124.125	TRUE	FALSE	FALSE	TRUE	0	55266
ENSORLT00000000212	CRTC3	chr3	2751437	2794719	CREB regulated transcription coactivator 3	492.545	617.976	2074.34	29.1215	0.196706	641.462	TRUE	FALSE	FALSE	TRUE	0	64784
ENSORLT00000006321	CENPQ	chr3	15065142	15069004	centromere protein Q	356.642	294.313	1409.75	139.397	37.3213	318.956	TRUE	FALSE	FALSE	TRUE	6	55166
ENSORLT00000009328	TEAD1	chr3	18716059	18749813	TEA domain family member 1 (SV40 transcriptional enhancer factor)	216.621	219.308	548.555	178.51	0.121229	479.365	TRUE	FALSE	FALSE	TRUE	2	7003
ENSORLT00000019505	OSBPL5	chr3	36355013	36359885	oxysterol binding protein-like 5	192.735	134.52	1863.36	192.717	66.4863	1745.55	TRUE	FALSE	FALSE	TRUE	0	114879
ENSORLT00000006112	MBD3	chr4	8350453	8352896	methyl-CpG binding domain protein 3	699.282	709.286	542.801	13.3136	0	37.4207	TRUE	FALSE	FALSE	TRUE	1	53615
ENSORLT00000000241	CELSR2	chr5	387907	475719	cadherin, EGF LAG seven-pass G-type receptor 2 (flamingo homolog, Drosophila)	28.0042	14.6749	205.229	27.1715	0.000167648	188.324	TRUE	FALSE	FALSE	TRUE	2	1952
ENSORLT00000005884	ENSORLG00000004673	chr5	8274822	8345922	NA	75.7762	96.202	259.892	19.2218	1.98232	153.327	TRUE	FALSE	FALSE	TRUE	0
ENSORLT00000010350	SYNPR	chr5	15834373	15861447	synaptoporin	78.2471	17.936	421.965	78.2471	17.936	421.965	TRUE	FALSE	FALSE	TRUE	1	132204
ENSORLT00000020623	TENC1	chr5	30279974	30291209	tensin like C1 domain containing phosphatase (tensin 2)	74.9525	52.9926	323.187	24.3319	4.0661	99.4575	TRUE	FALSE	FALSE	TRUE	0	23371
ENSORLT00000006771	PRTG	chr6	10250313	10261321	protogenin	100.486	8.96798	187.966	57.0635	8.84633	155.548	TRUE	FALSE	FALSE	TRUE	4	283659
ENSORLT00000008952	ARIH1	chr6	11606974	11618989	ariadne homolog, ubiquitin-conjugating enzyme E2 binding protein, 1 (Drosophila)	806.357	758.202	4800.81	99.3388	14.9012	337.817	TRUE	FALSE	FALSE	TRUE	1	25820
ENSORLT00000009599	ENSORLG00000007661	chr7	12512234	12513876	NA	16.4731	0	616.645	16.4731	0	616.645	TRUE	FALSE	FALSE	TRUE	0
ENSORLT00000001720	ENSORLG00000001384	chr8	2684370	2688327	NA	382.175	233.983	2886.63	12.2859	0	54.5754	TRUE	FALSE	FALSE	TRUE	0
ENSORLT00000016836	ATF4	chr8	18713129	18714488	activating transcription factor 4 (tax-responsive enhancer element B67)	2528.62	0	2061.88	259.439	0	608.298	TRUE	FALSE	FALSE	TRUE	2	468
ENSORLT00000020477	PGLYRP2	chr8	21962532	21965412	peptidoglycan recognition protein 2	32.9462	13.0443	84.393	32.9415	5.74303	84.386	TRUE	FALSE	FALSE	TRUE	0	114770
ENSORLT00000021809	GLYR1	chr8	25610946	25621117	glyoxylate reductase 1 homolog (Arabidopsis)	1031.21	958.759	4213.9	69.97	0	448.358	TRUE	FALSE	FALSE	TRUE	3	84656
ENSORLT00000008440	RHBDD3	chr9	12126741	12127875	rhomboid domain containing 3	138.374	110.877	486.219	39.1794	2.71005	111.368	TRUE	FALSE	FALSE	TRUE	3	25807
ENSORLT00000015259	IGSF9	chr9	18136278	18154328	immunoglobulin superfamily, member 9	301.457	67.6675	647.333	192.179	54.1119	514.442	TRUE	FALSE	FALSE	TRUE	2	57549

## Sheet: WT_M_TE<<TA_F_OV<<WT_F_OV
78 transcripts in XY dmy- female ovary were upregulated relative to WT_M_TE and were downregulated relative to WT_F_OV.
accession	symbol	seqnames	start	end	genename	count.gene.TA_F_Ov	count.gene.WT_F_Ov	count.gene.WT_M_Te	count.isoform.TA_F_Ov	count.isoform.WT_F_Ov	count.isoform.WT_M_Te	TA_F_OV>>WT_F_OV	TA_F_OV<<WT_F_OV	TA_F_OV>>WT_M_TE	TA_F_OV<<WT_M_TE	SRY	Human entrez
ENSORLT00000003235	KRT23	chr1	10218246	10221657	keratin 23 (histone deacetylase inducible)	228.976	604.931	67.1308	228.976	604.931	67.1308	FALSE	TRUE	TRUE	FALSE	2	25984
ENSORLT00000004310	RHOT1	chr1	11743062	11756647	ras homolog family member T1	602.091	530.742	85.3521	37.8226	177.286	14.2223	FALSE	TRUE	TRUE	FALSE	2	55288
ENSORLT00000007797	OLA.9024	chr1	19282184	19283574	NA	10.7075	43.2094	0	10.7075	43.2094	0	FALSE	TRUE	TRUE	FALSE	5
ENSORLT00000000986	ENPP2	chr11	1095902	1109800	ectonucleotide pyrophosphatase/phosphodiesterase 2	424.182	851.143	231.122	65.0804	497.558	12.5278	FALSE	TRUE	TRUE	FALSE	0	5168
ENSORLT00000002528	SKIV2L	chr11	4405351	4425196	superkiller viralicidic activity 2-like (S. cerevisiae)	640.803	680.752	625.276	119.014	280.102	8.84129	FALSE	TRUE	TRUE	FALSE	0	6499
ENSORLT00000002550	C9ORF91	chr11	4446303	4451135	NA	190.264	566.614	361.547	19.7977	83.0953	0	FALSE	TRUE	TRUE	FALSE	11
ENSORLT00000011634	EDN1	chr11	18989159	18991452	endothelin 1	52.7139	142.672	0.959012	52.7139	142.672	0.959012	FALSE	TRUE	TRUE	FALSE	1	1906
ENSORLT00000017431	SLC6A18	chr11	26550168	26556617	solute carrier family 6, member 18	39.5354	121.475	9.59012	39.4859	121.463	0.0031559	FALSE	TRUE	TRUE	FALSE	1	348932
ENSORLT00000010287	SUSD2	chr12	13241251	13248516	sushi domain containing 2	139.198	342.414	0.959012	139.198	342.414	0.959012	FALSE	TRUE	TRUE	FALSE	0	56241
ENSORLT00000012931	LCN15	chr12	15328078	15330903	lipocalin 15	196.853	980.771	43.1555	196.853	980.771	43.1555	FALSE	TRUE	TRUE	FALSE	0	389812
ENSORLT00000014588	ENSORLG00000011634	chr12	18230476	18231293	NA	1105.98	863.644	0	41.6692	135.265	0	FALSE	TRUE	TRUE	FALSE	2
ENSORLT00000001863	PAK4	chr13	3087097	3126613	p21 protein (Cdc42/Rac)-activated kinase 4	1249.48	960.39	0	10.3383	45.7863	0	FALSE	TRUE	TRUE	FALSE	2	10298
ENSORLT00000004236	TIAM1	chr13	7097335	7133659	T-cell lymphoma invasion and metastasis 1	209.208	498.946	102.614	209.208	498.946	102.614	FALSE	TRUE	TRUE	FALSE	0	7074
ENSORLT00000006461	ZBTB16	chr13	10756858	10773007	zinc finger and BTB domain containing 16	97.1912	314.695	46.0326	97.1912	314.695	46.0326	FALSE	TRUE	TRUE	FALSE	1	7704
ENSORLT00000006665	ENSORLG00000005288	chr13	11376994	11429826	NA	245.449	159.793	110.286	26.6457	76.9137	0.0377548	FALSE	TRUE	TRUE	FALSE	0
ENSORLT00000010953	SARS2	chr13	17598292	17606707	seryl-tRNA synthetase 2, mitochondrial	602.091	1253.07	135.221	234.201	722.433	52.0871	FALSE	TRUE	TRUE	FALSE	1	54938
ENSORLT00000012468	A2ML1	chr13	19305766	19309433	alpha-2-macroglobulin-like 1	25.5333	104.355	1.91802	25.5333	104.355	1.91802	FALSE	TRUE	TRUE	FALSE	12	144568
ENSORLT00000012489	OLA.14914	chr13	19330506	19339845	NA	860.718	3056.45	31.6474	860.718	3056.45	31.6474	FALSE	TRUE	TRUE	FALSE	0
ENSORLT00000012500	ENSORLG00000009963	chr13	19350239	19352548	NA	154.023	647.325	1.91802	154.023	647.325	1.91802	FALSE	TRUE	TRUE	FALSE	1
ENSORLT00000012544	ENSORLG00000009995	chr13	19375106	19397280	NA	96.3675	311.434	28.7704	96.3675	311.434	28.7704	FALSE	TRUE	TRUE	FALSE	13
ENSORLT00000003602	OLA.10857	chr14	8747865	8751033	NA	264.393	814.456	52.7457	240.718	784.706	43.6371	FALSE	TRUE	TRUE	FALSE	0
ENSORLT00000008991	EFEMP1	chr15	21331145	21347762	EGF containing fibulin-like extracellular matrix protein 1	387.117	1022.35	33.5654	387.117	1022.35	33.5654	FALSE	TRUE	TRUE	FALSE	0	2202
ENSORLT00000007645	ENSORLG00000006083	chr16	11538506	11542191	NA	38.7117	112.507	1.91802	38.7117	112.507	1.91802	FALSE	TRUE	TRUE	FALSE	4
ENSORLT00000009623	SNX10	chr16	13156962	13158719	sorting nexin 10	18.944	55.4384	12.4672	16.7696	52.5077	2.81141	FALSE	TRUE	TRUE	FALSE	0	29887
ENSORLT00000011896	ENSORLG00000009491	chr16	15029014	15036383	NA	187.793	456.552	31.6474	187.793	456.552	31.6474	FALSE	TRUE	TRUE	FALSE	0
ENSORLT00000011903	ECM1	chr16	15036795	15038049	extracellular matrix protein 1	200.972	531.557	51.7866	200.972	531.557	51.7866	FALSE	TRUE	TRUE	FALSE	6	1893
ENSORLT00000014936	TRPV6	chr16	16945599	16954237	transient receptor potential cation channel, subfamily V, member 6	84.0127	344.86	38.3605	84.0127	344.86	38.3605	FALSE	TRUE	TRUE	FALSE	2	55503
ENSORLT00000014958	ENSORLG00000011940	chr16	16954711	16956639	NA	796.473	1827.84	204.27	125.529	338.745	38.177	FALSE	TRUE	TRUE	FALSE	2
ENSORLT00000004523	BTF3L4	chr17	4283739	4290417	basic transcription factor 3-like 4	1424.92	1437.32	1104.78	161.24	558.221	0.118114	FALSE	TRUE	TRUE	FALSE	0	91408
ENSORLT00000012922	PDE4B	chr17	16301324	16305600	phosphodiesterase 4B, cAMP-specific	191.088	355.458	134.262	53.8951	232.748	0	FALSE	TRUE	TRUE	FALSE	4	5142
ENSORLT00000015213	OLA.4410	chr17	17947510	17958387	NA	368.173	1033.76	73.8439	368.173	1033.76	73.8439	FALSE	TRUE	TRUE	FALSE	1
ENSORLT00000018824	BTBD2	chr17	22955835	22962473	BTB (POZ) domain containing 2	1064.16	939.193	182.212	93.0431	294.93	41.828	FALSE	TRUE	TRUE	FALSE	0	55643
ENSORLT00000021381	CDH2	chr17	26647405	26704807	cadherin 2, type 1, N-cadherin (neuronal)	1447.98	2616.21	551.432	110.668	548.285	3.85766	FALSE	TRUE	TRUE	FALSE	0	1000
ENSORLT00000013134	OLA.4454	chr18	25694376	25698810	NA	270.982	595.148	37.4015	223.565	517.234	28.6546	FALSE	TRUE	TRUE	FALSE	3
ENSORLT00000003008	MKL1	chr19	304227	338883	megakaryoblastic leukemia (translocation) 1	1159.7	1129.15	1019.43	26.6677	83.4193	1.76648	FALSE	TRUE	TRUE	FALSE	0	57591
ENSORLT00000005403	ENSORLG00000004312	chr19	2892693	2896419	NA	106.251	419.049	3.83605	70.7367	334.57	0.038449	FALSE	TRUE	TRUE	FALSE	0
ENSORLT00000005403	ENSORLG00000004312	chr19	2892693	2896419	NA	106.251	419.049	3.83605	25.867	84.4798	2.85347	FALSE	TRUE	TRUE	FALSE	0
ENSORLT00000003430	OLA.2471	chr2	21638335	21651737	NA	60.9504	220.939	63.2948	44.2074	181.084	0.0750344	FALSE	TRUE	TRUE	FALSE	0
ENSORLT00000004469	EGFR	chr20	2321996	2343164	epidermal growth factor receptor	504.9	1265.3	12.4672	504.882	1265.3	6.17963	FALSE	TRUE	TRUE	FALSE	1	1956
ENSORLT00000007894	PCK2	chr20	10210433	10214915	phosphoenolpyruvate carboxykinase 2 (mitochondrial)	150.729	164.685	91.1061	14.63	49.4493	0.0129841	FALSE	TRUE	TRUE	FALSE	0	5106
ENSORLT00000016663	OLA.10273	chr20	22244473	22245231	NA	10190.2	8471.48	3.83605	339.415	1606.12	0.000456643	FALSE	TRUE	TRUE	FALSE	0
ENSORLT00000021900	CHRNA1	chr21	24367864	24375942	cholinergic receptor, nicotinic, alpha 1 (muscle)	37.0644	242.951	2.87704	29.942	150.085	2.87697	FALSE	TRUE	TRUE	FALSE	3	1134
ENSORLT00000022864	MYO1B	chr21	31202283	31224691	myosin IB	8791.68	7288.53	135.221	94.1676	1178.97	14.7266	FALSE	TRUE	TRUE	FALSE	0	4430
ENSORLT00000013762	GALC	chr22	3257220	3267936	galactosylceramidase	2304.58	6955.08	832.422	1487.96	4170.75	360.836	FALSE	TRUE	TRUE	FALSE	5	2581
ENSORLT00000016028	NEMF	chr22	6256818	6260220	nuclear export mediator factor	1082.28	1121	1550.72	14.1292	61.523	0	FALSE	TRUE	TRUE	FALSE	3	9147
ENSORLT00000021904	RUNX3	chr22	16658795	16680694	runt-related transcription factor 3	95.5439	334.261	32.6064	95.5439	334.261	32.6064	FALSE	TRUE	TRUE	FALSE	2	864
ENSORLT00000022298	ENSORLG00000017820	chr22	19932077	19932561	NA	6130.72	18523.9	116.972	6130.72	18523.9	116.972	FALSE	TRUE	TRUE	FALSE	0
ENSORLT00000022231	REPS1	chr24	20101830	20120801	RALBP1 associated Eps domain containing 1	1240.42	1264.49	1315.76	43.3538	199.732	0.0256369	FALSE	TRUE	TRUE	FALSE	3	85021
ENSORLT00000003689	CYP450A	chr3	12009749	12012488	NA	1034.51	3222.77	3.83605	1034.51	3222.77	3.83605	FALSE	TRUE	TRUE	FALSE	3
ENSORLT00000019296	OLA.8584	chr3	34421722	34452263	NA	592.207	1883.28	125.631	592.207	1880.88	125.626	FALSE	TRUE	TRUE	FALSE	3
ENSORLT00000004173	ENSORLG00000003357	chr4	6414181	6450184	NA	116.135	792.444	51.7866	116.135	792.444	51.7866	FALSE	TRUE	TRUE	FALSE	0
ENSORLT00000005135	NPL	chr4	7492364	7497328	N-acetylneuraminate pyruvate lyase (dihydrodipicolinate synthase)	263.569	794.074	83.434	263.569	794.074	83.434	FALSE	TRUE	TRUE	FALSE	0	80896
ENSORLT00000005289	FSTL3	chr4	7659511	7661509	follistatin-like 3 (secreted glycoprotein)	296.515	677.49	10.5491	97.4931	268.866	5.27199	FALSE	TRUE	TRUE	FALSE	0	10272
ENSORLT00000009906	KLHL26	chr4	14051310	14055581	kelch-like 26 (Drosophila)	876.368	703.579	302.089	57.4401	160.027	0.00427344	FALSE	TRUE	TRUE	FALSE	1	55295
ENSORLT00000010008	APBA3	chr4	14297281	14303866	amyloid beta (A4) precursor protein-binding, family A, member 3	625.153	581.288	125.631	30.697	87.1725	0.00608627	FALSE	TRUE	TRUE	FALSE	0	9546
ENSORLT00000020453	TMEM27	chr4	30859462	30866066	transmembrane protein 27	21.415	79.0813	1.91802	21.415	79.0813	1.91802	FALSE	TRUE	TRUE	FALSE	1	57393
ENSORLT00000002267	ENSORLG00000001818	chr5	2991905	3007044	NA	138.374	347.306	1.91802	138.374	347.306	1.91802	FALSE	TRUE	TRUE	FALSE	0
ENSORLT00000005025	UTP3	chr5	7052626	7058060	UTP3, small subunit (SSU) processome component, homolog (S. cerevisiae)	608.68	674.229	322.228	21.4686	141.752	0.00376092	FALSE	TRUE	TRUE	FALSE	5	57050
ENSORLT00000008395	CYP24A1	chr5	12733890	12739464	cytochrome P450, family 24, subfamily A, polypeptide 1	508.195	1143.83	32.6064	508.195	1143.83	32.6064	FALSE	TRUE	TRUE	FALSE	0	1591
ENSORLT00000017467	MAFB	chr5	26944600	26945577	v-maf musculoaponeurotic fibrosarcoma oncogene homolog B (avian)	409.356	1301.17	66.1718	409.356	1301.17	66.1718	FALSE	TRUE	TRUE	FALSE	1	9935
ENSORLT00000000513	ENSORLG00000000414	chr6	490491	491502	NA	4462.56	4297.3	1.91802	181.619	435.467	1.91679	FALSE	TRUE	TRUE	FALSE	0
ENSORLT00000001922	ACAN	chr6	3091561	3095582	aggrecan	511.489	1090.83	89.1881	48.3368	125.912	17.0294	FALSE	TRUE	TRUE	FALSE	0	176
ENSORLT00000002955	AKR1D1	chr6	5897726	5905896	aldo-keto reductase family 1, member D1 (delta 4-3-ketosteroid-5-beta-reductase)	26.3569	50.5468	0	13.145	47.2474	0	FALSE	TRUE	TRUE	FALSE	1	6718
ENSORLT00000003648	NUAK1	chr6	7148178	7166624	NUAK family, SNF1-like kinase, 1	108.722	288.323	34.5244	108.722	288.323	34.5244	FALSE	TRUE	TRUE	FALSE	0	9891
ENSORLT00000018511	OLA.25866	chr6	22505382	22515192	NA	83760.7	64761.1	538.965	648.23	6354.62	58.94	FALSE	TRUE	TRUE	FALSE	0
ENSORLT00000007968	OLA.153	chr7	11025441	11112402	NA	725.639	2957.8	136.18	725.639	2957.8	136.18	FALSE	TRUE	TRUE	FALSE	0
ENSORLT00000012217	YTHDF1	chr7	16223747	16229525	YTH domain family, member 1	2550.03	2443.37	860.234	15.3936	151.214	0.21918	FALSE	TRUE	TRUE	FALSE	2	54915
ENSORLT00000014696	BMP7	chr7	18130568	18140593	bone morphogenetic protein 7	98.0148	169.576	15.3422	19.8438	85.4116	2.61765	FALSE	TRUE	TRUE	FALSE	0	655
ENSORLT00000017136	OVGP1	chr7	20934062	20937747	oviductal glycoprotein 1, 120kDa	31.2989	102.724	1.91802	31.2989	102.724	1.91802	FALSE	TRUE	TRUE	FALSE	1	5016
ENSORLT00000002722	HSD3B7	chr8	3821576	3830928	hydroxy-delta-5-steroid dehydrogenase, 3 beta- and steroid delta-isomerase 7	2593.69	4634.82	84.393	40.663	167.518	0.00229632	FALSE	TRUE	TRUE	FALSE	4	80270
ENSORLT00000005242	ENSORLG00000004187	chr8	6473089	6474220	NA	46.1246	193.219	0	46.1246	193.219	0	FALSE	TRUE	TRUE	FALSE	0
ENSORLT00000020989	OLA.21132	chr8	23436769	23445425	NA	251.214	648.956	0	76.2815	223.907	0	FALSE	TRUE	TRUE	FALSE	0
ENSORLT00000020990	OLA.21132	chr8	23436785	23445550	NA	251.214	648.956	0	174.933	425.049	0	FALSE	TRUE	TRUE	FALSE	0
ENSORLT00000002400	ITGA2	chr9	4955804	4978215	integrin, alpha 2 (CD49B, alpha 2 subunit of VLA-2 receptor)	118.606	458.182	46.0326	118.606	458.182	46.0326	FALSE	TRUE	TRUE	FALSE	1	3673
ENSORLT00000005070	OLA.12248	chr9	7709414	7727439	NA	372.292	342.414	140.016	25.9817	290.536	0.0507551	FALSE	TRUE	TRUE	FALSE	1
ENSORLT00000012352	XRCC4	chr9	13946396	13962988	X-ray repair complementing defective repair in Chinese hamster cells 4	247.92	573.951	109.327	247.92	573.951	109.327	FALSE	TRUE	TRUE	FALSE	9	7518
ENSORLT00000019902	ATP2A2	chr9	25541988	25564149	ATPase, Ca++ transporting, cardiac muscle, slow twitch 2	224.858	193.219	203.311	45.3642	154.569	3.25079	FALSE	TRUE	TRUE	FALSE	5	488
ENSORLT00000021491	ENSORLG00000017178	chr9	29954185	29961443	NA	19.7677	117.399	2.87704	19.7677	117.399	2.87704	FALSE	TRUE	TRUE	FALSE	0

## Sheet: TA_F_OV>>WT_F_OV and WT_T_TE
Relative to WT_F_OV and WT_M_TE, 309 transcripts were upregulated in TA_F_OV.
accession	symbol	seqnames	start	end	genename	count.gene.TA_F_Ov	count.gene.WT_F_Ov	count.gene.WT_M_Te	count.isoform.TA_F_Ov	count.isoform.WT_F_Ov	count.isoform.WT_M_Te	TA_F_OV>>WT_F_OV	TA_F_OV<<WT_F_OV	TA_F_OV>>WT_M_TE	TA_F_OV<<WT_M_TE	SRY	Human entrez
ENSORLT00000001438	OLA.11073	chr1	2935471	2935791	NA	28.0042	2.44581	3.83605	28.0042	2.44581	3.83605	TRUE	FALSE	TRUE	FALSE	0
ENSORLT00000008511	AIMP1	chr1	20162975	20170564	aminoacyl tRNA synthetase complex-interacting multifunctional protein 1	700.93	744.343	299.212	60.8717	0.0279279	7.08967	TRUE	FALSE	TRUE	FALSE	1	9255
ENSORLT00000009889	PROM1	chr1	23573933	23582360	prominin 1	21.415	34.2414	78.639	21.3941	0	0	TRUE	FALSE	TRUE	FALSE	0	8842
ENSORLT00000010278	TLR3	chr1	24574572	24580329	toll-like receptor 3	109.546	14.6749	11.5081	88.4091	6.8288	4.42129	TRUE	FALSE	TRUE	FALSE	2	7098
ENSORLT00000013305	NCF4	chr1	28437687	28478725	neutrophil cytosolic factor 4, 40kDa	299.81	104.355	138.098	299.81	104.355	138.098	TRUE	FALSE	TRUE	FALSE	5	4689
ENSORLT00000014533	EXOSC1	chr1	31136316	31143670	exosome component 1	1741.2	1581.63	535.129	26.8537	2.32296	0	TRUE	FALSE	TRUE	FALSE	0	51013
ENSORLT00000015141	NPB	chr1	31553754	31554662	neuropeptide B	293.221	81.5271	7.6721	293.221	81.5271	7.6721	TRUE	FALSE	TRUE	FALSE	1	256933
ENSORLT00000017371	CACNG5	chr1	33898580	33909202	calcium channel, voltage-dependent, gamma subunit 5	50.2429	4.07636	5.75407	50.2429	4.07636	5.75407	TRUE	FALSE	TRUE	FALSE	0	27091
ENSORLT00000018196	PTGER1	chr1	38255263	38257610	prostaglandin E receptor 1 (subtype EP1), 42kDa	158.142	52.1774	9.59012	158.142	52.1774	9.59012	TRUE	FALSE	TRUE	FALSE	2	5731
ENSORLT00000001231		chr10	5497355	5506504	septin 6	1103.7	1054.96	14674.8	200.642	0	0.748791	TRUE	FALSE	TRUE	FALSE	0	23157
ENSORLT00000001763	ARL13A	chr10	6008865	6012155	ADP-ribosylation factor-like 13A	46.1246	5.7069	0.959012	46.1246	5.7069	0.959012	TRUE	FALSE	TRUE	FALSE	3	392509
ENSORLT00000003998	ENSORLG00000003203	chr10	9920258	9938425	NA	165.554	151.64	25.8933	49.0599	0.0036344	11.6302	TRUE	FALSE	TRUE	FALSE	1
ENSORLT00000005889	OLA.10848	chr10	11951536	11955628	NA	115.312	21.1971	23.9753	115.312	21.1971	23.9753	TRUE	FALSE	TRUE	FALSE	2
ENSORLT00000007176	ATP7A	chr10	13437548	13470580	ATPase, Cu++ transporting, alpha polypeptide	169.673	114.138	0	74.0123	0.186174	0	TRUE	FALSE	TRUE	FALSE	4	538
ENSORLT00000008015	NSDHL	chr10	14416076	14420018	NAD(P) dependent steroid dehydrogenase-like	1579.77	1306.88	717.341	158.515	38.373	60.0216	TRUE	FALSE	TRUE	FALSE	8	50814
ENSORLT00000008208	ENSORLG00000006538	chr10	15007368	15008563	NA	29.6515	4.89163	1.91802	26.113	4.88685	1.91802	TRUE	FALSE	TRUE	FALSE	0
ENSORLT00000009076	CDHR2	chr10	16553670	16563116	cadherin-related family member 2	35.4171	5.7069	8.63111	35.4171	5.7069	8.63111	TRUE	FALSE	TRUE	FALSE	1	54825
ENSORLT00000012916	CYSLTR1	chr10	23693877	23695409	cysteinyl leukotriene receptor 1	10.7075	6.52217	2.87704	10.7061	0.184305	0.0203777	TRUE	FALSE	TRUE	FALSE	1	10800
ENSORLT00000001101	COL14A1	chr11	1177527	1241884	collagen, type XIV, alpha 1	173.791	73.3744	345.244	27.7058	2.31715	0	TRUE	FALSE	TRUE	FALSE	1	7373
ENSORLT00000001630	GABPB2	chr11	3354552	3360222	GA binding protein transcription factor, beta subunit 2	327.814	285.345	180.294	37.4329	7.24031	0.0103388	TRUE	FALSE	TRUE	FALSE	6	126626
ENSORLT00000007135	ENSORLG00000005675	chr11	13594718	13607820	NA	94.7202	43.2094	3.83605	37.9954	0.100665	0.119407	TRUE	FALSE	TRUE	FALSE	1
ENSORLT00000010131	STX12	chr11	17176079	17182799	syntaxin 12	1587.18	1530.26	4131.42	853.101	0	0	TRUE	FALSE	TRUE	FALSE	1	23673
ENSORLT00000011144	SALL3	chr11	18631159	18637548	sal-like 3 (Drosophila)	248.744	83.1577	6.71308	184.782	61.4423	3.55635	TRUE	FALSE	TRUE	FALSE	2	27164
ENSORLT00000011603	NEDD9	chr11	18850288	18862538	neural precursor cell expressed, developmentally down-regulated 9	840.951	0	337.572	823.501	0	333.586	TRUE	FALSE	TRUE	FALSE	0	4739
ENSORLT00000012905	NXPH1	chr11	20736653	20737803	neurexophilin 1	227.329	109.246	9.59012	227.186	58.1808	0.157368	TRUE	FALSE	TRUE	FALSE	0	30010
ENSORLT00000013599	EPB41	chr11	21135247	21149033	erythrocyte membrane protein band 4.1 (elliptocytosis 1, RH-linked)	20.5914	8.96798	14.3852	20.5804	0	0	TRUE	FALSE	TRUE	FALSE	0	2035
ENSORLT00000014851	CRTAP	chr11	21764594	21770093	cartilage associated protein	188.617	203.818	107.409	47.3764	0.325399	1.22624	TRUE	FALSE	TRUE	FALSE	2	10491
ENSORLT00000016050	TDP2	chr11	22819616	22823873	tyrosyl-DNA phosphodiesterase 2	1205.83	1105.51	136.18	11.3382	0	0	TRUE	FALSE	TRUE	FALSE	2	51567
ENSORLT00000017638	ME-T	chr11	26715855	26718218	NA	67.5396	5.7069	29.7294	67.5396	5.7069	29.7294	TRUE	FALSE	TRUE	FALSE	3
ENSORLT00000003076	HOMER1	chr12	3001323	3007075	homer homolog 1 (Drosophila)	95.5439	53.8079	748.029	19.5637	0.833585	0.0258462	TRUE	FALSE	TRUE	FALSE	0	9456
ENSORLT00000003365	MAST4	chr12	3431422	3466912	microtubule associated serine/threonine kinase family member 4	837.656	757.387	71.9259	121.115	0.0467239	0	TRUE	FALSE	TRUE	FALSE	0	375449
ENSORLT00000003707	GAS1	chr12	4382406	4383059	growth arrest-specific 1	161.436	55.4384	2.87704	161.436	55.4384	2.87704	TRUE	FALSE	TRUE	FALSE	1	2619
ENSORLT00000003874	DCK	chr12	4491715	4494399	deoxycytidine kinase	1257.72	1082.68	396.072	146.775	0	0.0124418	TRUE	FALSE	TRUE	FALSE	3	1633
ENSORLT00000007647	CCBE1	chr12	9327002	9334850	collagen and calcium binding EGF domains 1	63.4214	48.101	5.75407	28.2708	1.02967	5.75407	TRUE	FALSE	TRUE	FALSE	4	147372
ENSORLT00000007649	CCBE1	chr12	9330295	9337085	collagen and calcium binding EGF domains 1	63.4214	48.101	5.75407	11.5574	0	0	TRUE	FALSE	TRUE	FALSE	1	147372
ENSORLT00000008771	GOLGA2	chr12	11625363	11635677	golgin A2	1236.3	1106.32	1838.43	30.9062	0	0	TRUE	FALSE	TRUE	FALSE	2	2801
ENSORLT00000011065	OLA.27859	chr12	13634633	13644798	NA	592.207	977.51	1523.87	356.207	18.0483	0.159501	TRUE	FALSE	TRUE	FALSE	2
ENSORLT00000012458	OLA.22262	chr12	14612905	14620613	NA	55.1848	10.5985	14.3852	19.2791	1.19965	0	TRUE	FALSE	TRUE	FALSE	0
ENSORLT00000012801	SH2D3C	chr12	15108389	15122355	SH2 domain containing 3C	121.077	273.931	277.154	74.2907	0.0175466	0	TRUE	FALSE	TRUE	FALSE	1	10044
ENSORLT00000017841	TSHR	chr12	26522896	26533110	thyroid stimulating hormone receptor	138.374	0	11.5081	138.374	0	11.5081	TRUE	FALSE	TRUE	FALSE	0	7253
ENSORLT00000001176	ENSORLG00000000963	chr13	1984999	2006391	NA	151.552	33.4261	29.7294	151.552	33.4261	29.7294	TRUE	FALSE	TRUE	FALSE	1
ENSORLT00000001812	EML2	chr13	3034237	3056079	echinoderm microtubule associated protein like 2	352.524	375.84	378.81	13.224	0	0	TRUE	FALSE	TRUE	FALSE	0	24139
ENSORLT00000001863	PAK4	chr13	3087097	3126613	p21 protein (Cdc42/Rac)-activated kinase 4	1249.48	960.39	0	102.876	0.0812561	0	TRUE	FALSE	TRUE	FALSE	2	10298
ENSORLT00000001973	CKM	chr13	3293516	3295719	creatine kinase, muscle	22.2387	2.44581	3.83605	22.2387	2.44581	3.83605	TRUE	FALSE	TRUE	FALSE	1	1158
ENSORLT00000003264	CNTN5	chr13	5322422	5428021	contactin 5	140.021	36.6872	48.9096	140.021	36.6872	48.9096	TRUE	FALSE	TRUE	FALSE	1	53942
ENSORLT00000005063	STIM1	chr13	8208701	8231035	stromal interaction molecule 1	1086.4	1179.7	1584.29	132.434	3.65105	34.2106	TRUE	FALSE	TRUE	FALSE	2	6786
ENSORLT00000005907	RNMTL1	chr13	9543788	9546523	RNA methyltransferase like 1	1078.99	414.158	97.8192	1078.99	414.158	97.8192	TRUE	FALSE	TRUE	FALSE	0	55178
ENSORLT00000006373	LRFN1	chr13	10692139	10697271	leucine rich repeat and fibronectin type III domain containing 1	56.8321	70.1133	1.91802	26.0382	0.00588924	1.91583	TRUE	FALSE	TRUE	FALSE	1	57622
ENSORLT00000006616	ESAM	chr13	11286938	11297132	endothelial cell adhesion molecule	406.885	355.458	118.917	19.722	0	0.00130129	TRUE	FALSE	TRUE	FALSE	0	90952
ENSORLT00000008472	QPCTL	chr13	13671221	13677041	glutaminyl-peptide cyclotransferase-like	186.146	182.621	159.196	173.94	0	47.2993	TRUE	FALSE	TRUE	FALSE	1	54814
ENSORLT00000008820	SLC1A5	chr13	14288038	14293389	solute carrier family 1 (neutral amino acid transporter), member 5	1324.44	853.589	200.433	303.015	0.0764483	61.0011	TRUE	FALSE	TRUE	FALSE	5	6510
ENSORLT00000008937	ENSORLG00000007121	chr13	14345943	14354647	NA	84.0127	179.36	116.999	13.3209	0.00344582	0	TRUE	FALSE	TRUE	FALSE	1
ENSORLT00000009654	UBE4A	chr13	15971919	15987597	ubiquitination factor E4A	472.777	392.961	449.777	67.836	0.402949	0.0114322	TRUE	FALSE	TRUE	FALSE	0	9354
ENSORLT00000010437	FAM101B	chr13	16834646	16835637	family with sequence similarity 101, member B	1004.03	804.673	121.795	982.652	0.0120038	0.0155489	TRUE	FALSE	TRUE	FALSE	1	359845
ENSORLT00000011558	ACSL3	chr13	18164475	18184970	acyl-CoA synthetase long-chain family member 3	266.04	194.035	228.245	21.069	0.00207369	0	TRUE	FALSE	TRUE	FALSE	0	2181
ENSORLT00000012318	OLA.9645	chr13	19163746	19171712	NA	1294.78	1271.01	320.31	233.292	68.4732	22.5989	TRUE	FALSE	TRUE	FALSE	2
ENSORLT00000017099	ENSORLG00000013630	chr13	26643869	26644744	NA	60.6336	64.1098	0	38.0517	0	0	TRUE	FALSE	TRUE	FALSE	0
ENSORLT00000017112	ENSORLG00000013643	chr13	26643924	26691025	NA	2463.04	2510.52	0	27.4772	0	0	TRUE	FALSE	TRUE	FALSE	1
ENSORLT00000017925	GDPD5	chr13	27938707	27968980	glycerophosphodiester phosphodiesterase domain containing 5	966.97	786.737	1114.37	51.5079	0	0	TRUE	FALSE	TRUE	FALSE	0	81544
ENSORLT00000018439	ENSORLG00000014710	chr13	28816180	28816823	NA	11483.4	6554.78	0	605.471	39.3493	0	TRUE	FALSE	TRUE	FALSE	1
ENSORLT00000018880	MRPS23	chr13	30486153	30491281	mitochondrial ribosomal protein S23	711.637	517.697	332.777	68.3108	0	0	TRUE	FALSE	TRUE	FALSE	4	51649
ENSORLT00000001619		chr14	5477177	5493527	septin 8	1200.5	1254.17	1261.44	68.3167	0	0	TRUE	FALSE	TRUE	FALSE	1	23176
ENSORLT00000008353	WASF3	chr14	14276811	14280430	WAS protein family, member 3	182.028	0	1.91802	182.028	0	1.91802	TRUE	FALSE	TRUE	FALSE	3	10810
ENSORLT00000009865	OLGC5	chr14	16161781	16173539	NA	86.4837	171.207	363.465	17.7263	0	0	TRUE	FALSE	TRUE	FALSE	0
ENSORLT00000010151	ENSORLG00000008086	chr14	16313393	16319208	NA	17.2967	13.0443	0	17.2963	0.208654	0	TRUE	FALSE	TRUE	FALSE	2
ENSORLT00000010739	OLA.15573	chr14	16510507	16513787	NA	1702.49	1681.9	0	405.553	56.4615	0	TRUE	FALSE	TRUE	FALSE	0
ENSORLT00000012843	OLA.8839	chr14	19618069	19620609	NA	211.679	68.4828	5.75407	116.51	25.5531	4.89601	TRUE	FALSE	TRUE	FALSE	0
ENSORLT00000014755	P2RX1	chr14	21877239	21888849	purinergic receptor P2X, ligand-gated ion channel, 1	18.944	16.3054	1627.44	18.9422	0	0	TRUE	FALSE	TRUE	FALSE	2	5023
ENSORLT00000017119	ENSORLG00000013646	chr14	24858757	24878632	NA	30.4752	1.63054	8.63111	30.4752	1.63054	8.63111	TRUE	FALSE	TRUE	FALSE	5
ENSORLT00000019341	ENSORLG00000015445	chr14	32735285	32737992	NA	22.2387	1.63054	5.75407	22.2387	1.63054	5.75407	TRUE	FALSE	TRUE	FALSE	0
ENSORLT00000004297	EML4	chr15	12211650	12233659	echinoderm microtubule associated protein like 4	3732.8	3723.32	1530.58	233.797	0	0	TRUE	FALSE	TRUE	FALSE	5	27436
ENSORLT00000004707	MAL	chr15	14530886	14538232	mal, T-cell differentiation protein	30.4752	5.7069	2.87704	30.4752	5.7069	2.87704	TRUE	FALSE	TRUE	FALSE	1	4118
ENSORLT00000010444	KCNIP2	chr15	22521764	22526511	Kv channel interacting protein 2	18.944	4.07636	0.959012	13.7786	0.00801703	0.00867801	TRUE	FALSE	TRUE	FALSE	2	30819
ENSORLT00000010986	OLA.12184	chr15	22866660	22869144	NA	347.582	74.1897	3.83605	347.576	74.1846	3.818	TRUE	FALSE	TRUE	FALSE	2
ENSORLT00000014997	ENSORLG00000011973	chr15	26446282	26447246	NA	23.886	3.26109	0	23.886	3.26109	0	TRUE	FALSE	TRUE	FALSE	0
ENSORLT00000015244	JAG1	chr15	27273926	27297383	jagged 1	2441.31	1908.55	87.2701	18.378	0	0	TRUE	FALSE	TRUE	FALSE	0	182
ENSORLT00000015697	B3GALNT2	chr15	27736390	27744512	beta-1,3-N-acetylgalactosaminyltransferase 2	443.126	259.256	152.483	18.0613	0.00338349	0	TRUE	FALSE	TRUE	FALSE	1	148789
ENSORLT00000016924	ENSORLG00000013496	chr15	29195268	29197778	NA	126.843	21.1971	0.959012	126.843	21.1971	0.959012	TRUE	FALSE	TRUE	FALSE	1
ENSORLT00000017223	PKD2L1	chr15	29370885	29374014	polycystic kidney disease 2-like 1	79.8944	4.89163	2.87704	73.4776	4.89151	2.87691	TRUE	FALSE	TRUE	FALSE	0	9033
ENSORLT00000003131	ZUFSP	chr16	1439391	1448111	zinc finger with UFM1-specific peptidase domain	1513.05	998.707	428.678	454.971	118.928	9.25506	TRUE	FALSE	TRUE	FALSE	1	221302
ENSORLT00000005912	ENSORLG00000004695	chr16	6606652	6612929	NA	640.803	1207.42	8255.17	26.9389	0	0	TRUE	FALSE	TRUE	FALSE	2
ENSORLT00000007212	ECHDC1	chr16	10865188	10866707	enoyl CoA hydratase domain containing 1	50.2429	48.9163	66.1718	17.4527	0.0692728	4.1801	TRUE	FALSE	TRUE	FALSE	6	55862
ENSORLT00000007478	ENSORLG00000005943	chr16	11218531	11243316	NA	869.779	690.535	399.908	149.351	0	0	TRUE	FALSE	TRUE	FALSE	1
ENSORLT00000008664	CYP21A2	chr16	12504060	12507145	cytochrome P450, family 21, subfamily A, polypeptide 2	16.4731	0.815271	0	16.4731	0.815271	0	TRUE	FALSE	TRUE	FALSE	1	1589
ENSORLT00000010604	OLA.18358	chr16	14014338	14016217	NA	51.8902	119.845	151.524	28.8058	0	9.44028	TRUE	FALSE	TRUE	FALSE	1
ENSORLT00000017481	ZNF385C	chr16	19180164	19189154	zinc finger protein 385C	160.613	130.443	3.83605	84.5967	0.048096	0	TRUE	FALSE	TRUE	FALSE	0	201181
ENSORLT00000017912	CYP4B1	chr16	19969772	19977089	cytochrome P450, family 4, subfamily B, polypeptide 1	37.8881	26.0887	187.966	18.6475	2.30877	0	TRUE	FALSE	TRUE	FALSE	4	1580
ENSORLT00000018250	MAP7D1	chr16	20805950	20835606	MAP7 domain containing 1	1172.06	1045.18	275.236	204.076	72.4741	0	TRUE	FALSE	TRUE	FALSE	8	55700
ENSORLT00000018645	MAN1C1	chr16	21536504	21550387	mannosidase, alpha, class 1C, member 1	132.608	41.5788	19.1802	132.608	41.5788	19.1802	TRUE	FALSE	TRUE	FALSE	1	57134
ENSORLT00000018946	USF2	chr16	22411379	22426420	upstream transcription factor 2, c-fos interacting	98.8385	124.737	613.768	50.4187	9.30968	0.0068664	TRUE	FALSE	TRUE	FALSE	1	7392
ENSORLT00000020444	ENSORLG00000016330	chr16	27152947	27154116	NA	59.3031	11.4138	1.91802	59.3031	11.4138	1.91802	TRUE	FALSE	TRUE	FALSE	2
ENSORLT00000003028	SVIL	chr17	2242970	2292892	supervillin	394.53	127.998	64.2538	291.562	4.09687	19.6351	TRUE	FALSE	TRUE	FALSE	0	6840
ENSORLT00000003918	ENSORLG00000003144	chr17	3542637	3551158	NA	1550.94	1272.64	187.007	701.013	147.247	0.199324	TRUE	FALSE	TRUE	FALSE	0
ENSORLT00000005101	RAB31	chr17	4774949	4786084	RAB31, member RAS oncogene family	719.05	606.562	631.989	43.6843	0	0	TRUE	FALSE	TRUE	FALSE	0	11031
ENSORLT00000005263	TMEM200C	chr17	4937517	4938902	transmembrane protein 200C	65.0687	32.6109	1.91802	11.2311	0	0	TRUE	FALSE	TRUE	FALSE	0	645369
ENSORLT00000005439	SDR16C5	chr17	5148117	5158500	short chain dehydrogenase/reductase family 16C, member 5	920.022	670.968	383.605	123.964	2.04307	0.0565202	TRUE	FALSE	TRUE	FALSE	0	195814
ENSORLT00000006360	RPAP2	chr17	5903431	5909500	RNA polymerase II associated protein 2	767.646	574.766	577.325	12.6952	0	0	TRUE	FALSE	TRUE	FALSE	0	79871
ENSORLT00000009982	OLA.12190	chr17	13273751	13292912	NA	24.7096	2.44581	8.63111	24.7096	2.44581	8.63111	TRUE	FALSE	TRUE	FALSE	4
ENSORLT00000011941	ABI1	chr17	15441982	15458435	abl-interactor 1	780.824	736.19	417.17	339.913	73.6453	63.4065	TRUE	FALSE	TRUE	FALSE	3	10006
ENSORLT00000013828	SLC25A30	chr17	17185804	17191028	solute carrier family 25, member 30	552.672	339.968	247.425	66.4845	17.263	0	TRUE	FALSE	TRUE	FALSE	3	253512
ENSORLT00000013828	SLC25A30	chr17	17185804	17191028	solute carrier family 25, member 30	552.672	339.968	247.425	66.4845	17.263	0	TRUE	FALSE	TRUE	FALSE	3	253512
ENSORLT00000015759	RNF220	chr17	19036200	19075127	ring finger protein 220	284.161	252.734	370.179	18.0576	0	0	TRUE	FALSE	TRUE	FALSE	0	55182
ENSORLT00000016340	RFWD2	chr17	20071692	20084489	ring finger and WD repeat domain 2, E3 ubiquitin protein ligase	919.198	0	0	221.113	0	0	TRUE	FALSE	TRUE	FALSE	3	64326
ENSORLT00000016340	RFWD2	chr17	20071692	20084489	ring finger and WD repeat domain 2, E3 ubiquitin protein ligase	919.198	0	0	697.35	0	0	TRUE	FALSE	TRUE	FALSE	3	64326
ENSORLT00000018066	RAPGEF4	chr17	22159589	22185959	Rap guanine nucleotide exchange factor (GEF) 4	36.2408	4.07636	8.63111	36.2408	4.07636	8.63111	TRUE	FALSE	TRUE	FALSE	4	11069
ENSORLT00000019259	HCN2	chr17	23253073	23276378	hyperpolarization activated cyclic nucleotide-gated potassium channel 2	132.608	75.8202	3.83605	25.5621	4.53083	0	TRUE	FALSE	TRUE	FALSE	2	610
ENSORLT00000019759	ENSORLG00000015778	chr17	23772386	23776739	NA	158.142	180.99	116.04	24.0323	0	0	TRUE	FALSE	TRUE	FALSE	0
ENSORLT00000019996	EPHB1	chr17	24357619	24449876	EPH receptor B1	178.733	0	127.549	13.4005	0	0.0351341	TRUE	FALSE	TRUE	FALSE	1	2047
ENSORLT00000020892	PBX1	chr17	25833765	25883555	pre-B-cell leukemia homeobox 1	185.322	180.175	232.081	35.9779	4.98799	0	TRUE	FALSE	TRUE	FALSE	1	5087
ENSORLT00000003284	ENSORLG00000002634	chr18	2063555	2065065	NA	28.8279	4.89163	0	28.8279	4.89163	0	TRUE	FALSE	TRUE	FALSE	0
ENSORLT00000003742	SLC10A7	chr18	2507904	2516650	solute carrier family 10 (sodium/bile acid cotransporter family), member 7	733.052	635.912	511.153	658.951	0.0433014	0.0416904	TRUE	FALSE	TRUE	FALSE	3	84068
ENSORLT00000005284	ELAVL2	chr18	7680302	7697660	ELAV (embryonic lethal, abnormal vision, Drosophila)-like 2 (Hu antigen B)	412.651	339.153	1634.16	20.8087	0	0	TRUE	FALSE	TRUE	FALSE	0	1993
ENSORLT00000009499	TXNDC2	chr18	18400072	18402192	thioredoxin domain containing 2 (spermatozoa)	282.513	278.823	653.087	56.1587	0.023611	0.0227279	TRUE	FALSE	TRUE	FALSE	0	84203
ENSORLT00000009985	PFDN2	chr18	19133464	19138354	prefoldin subunit 2	966.97	839.729	449.777	143.493	18.0946	0	TRUE	FALSE	TRUE	FALSE	6	5202
ENSORLT00000010474	VBP1	chr18	19942567	19953105	von Hippel-Lindau binding protein 1	2811.95	2064.27	1009.84	262.64	0	0	TRUE	FALSE	TRUE	FALSE	9	7411
ENSORLT00000013291	ENSORLG00000010593	chr18	25793380	25807398	NA	142.492	17.936	13.4262	122.362	11.2131	7.03239	TRUE	FALSE	TRUE	FALSE	0
ENSORLT00000013667	MTMR1	chr18	26898055	26913795	myotubularin related protein 1	1204.18	1143.01	1355.08	202.81	56.5334	40.3916	TRUE	FALSE	TRUE	FALSE	7	8776
ENSORLT00000005904	ENSORLG00000004690	chr19	4304220	4324920	NA	411.003	410.081	50.8276	201.87	0.0630977	50.8178	TRUE	FALSE	TRUE	FALSE	3
ENSORLT00000006497	FRA10AC1	chr19	5244832	5257734	fragile site, folic acid type, rare, fra(10)(q23.3) or fra(10)(q24.2) candidate 1	114.488	131.259	375.933	59.393	17.5306	0.0460453	TRUE	FALSE	TRUE	FALSE	0	118924
ENSORLT00000007471	ATP2A1	chr19	6467744	6478855	ATPase, Ca++ transporting, cardiac muscle, fast twitch 1	44.4773	15.4902	23.9753	44.4525	7.77223	12.046	TRUE	FALSE	TRUE	FALSE	0	487
ENSORLT00000007590	MTO1	chr19	6494391	6500425	mitochondrial translation optimization 1 homolog (S. cerevisiae)	102.133	92.1255	280.031	25.1914	0	0	TRUE	FALSE	TRUE	FALSE	3	25821
ENSORLT00000008287	ENSORLG00000006603	chr19	7010265	7012339	NA	81.5417	0	0	81.5417	0	0	TRUE	FALSE	TRUE	FALSE	3
ENSORLT00000008854	LRRC4B	chr19	7373793	7376016	leucine rich repeat containing 4B	35.4171	2.44581	11.5081	35.4171	2.44581	11.5081	TRUE	FALSE	TRUE	FALSE	0	94030
ENSORLT00000010238	KIAA0556	chr19	8475631	8484984	KIAA0556	737.994	0	2707.29	247.31	0	0.0466936	TRUE	FALSE	TRUE	FALSE	2	23247
ENSORLT00000011471	SPOCK2	chr19	9952124	9990248	sparc/osteonectin, cwcv and kazal-like domains proteoglycan (testican) 2	222.387	19.5665	16.3032	222.387	19.5665	16.3032	TRUE	FALSE	TRUE	FALSE	0	9806
ENSORLT00000011672	FBXL15	chr19	10083312	10085026	F-box and leucine-rich repeat protein 15	251.214	0	96.8602	248.086	0	77.1598	TRUE	FALSE	TRUE	FALSE	3	79176
ENSORLT00000012660	PSME4	chr19	11316119	11353188	proteasome (prosome, macropain) activator subunit 4	106.251	34.2414	11.5081	106.251	34.2414	11.5081	TRUE	FALSE	TRUE	FALSE	1	23198
ENSORLT00000012690	CHAC2	chr19	11354873	11357827	ChaC, cation transport regulator homolog 2 (E. coli)	1107.81	863.372	607.055	317.623	31.8695	72.3535	TRUE	FALSE	TRUE	FALSE	2	494143
ENSORLT00000015260	TBX21	chr19	17446167	17450259	T-box 21	80.7181	10.5985	34.5244	80.7181	10.5985	34.5244	TRUE	FALSE	TRUE	FALSE	0	30009
ENSORLT00000015713	ARHGAP44	chr19	17721551	17792379	Rho GTPase activating protein 44	47.7719	38.3178	44.1145	41.6926	0.0126564	2.01819	TRUE	FALSE	TRUE	FALSE	2	9912
ENSORLT00000015755	NDEL1	chr19	17803943	17820374	nudE nuclear distribution E homolog (A. nidulans)-like 1	326.991	111.692	23.9753	326.991	111.692	23.9753	TRUE	FALSE	TRUE	FALSE	4	81565
ENSORLT00000017789	ENSORLG00000014180	chr19	21173924	21181686	NA	3018.69	2840.41	30.6884	271.635	87.7471	0	TRUE	FALSE	TRUE	FALSE	2
ENSORLT00000000022	MPP4	chr2	4379151	4392351	membrane protein, palmitoylated 4 (MAGUK p55 subfamily member 4)	243.802	83.1577	7.6721	128.885	44.7402	0	TRUE	FALSE	TRUE	FALSE	0	58538
ENSORLT00000000024	MPP4	chr2	4379169	4392375	membrane protein, palmitoylated 4 (MAGUK p55 subfamily member 4)	243.802	83.1577	7.6721	114.917	38.4175	7.6721	TRUE	FALSE	TRUE	FALSE	0	58538
ENSORLT00000000161	ENSORLG00000000132	chr2	6423442	6425442	NA	31.2989	4.07636	0	31.2989	4.07636	0	TRUE	FALSE	TRUE	FALSE	0
ENSORLT00000000908	ENSORLG00000000739	chr2	16494527	16514679	NA	130.961	40.7636	4.79506	130.961	40.7636	4.79506	TRUE	FALSE	TRUE	FALSE	6
ENSORLT00000001419	ENSORLG00000001152	chr2	16833931	16837454	NA	469.483	38.3178	186.048	469.483	38.3178	186.048	TRUE	FALSE	TRUE	FALSE	1
ENSORLT00000006517	CHST10	chr2	28810354	28812949	carbohydrate sulfotransferase 10	182.851	234.798	527.457	19.8339	0.325848	0.00860629	TRUE	FALSE	TRUE	FALSE	4	9486
ENSORLT00000007330	SH3GLB1	chr20	9575433	9584169	SH3-domain GRB2-like endophilin B1	291.574	0	1248.63	120.26	0	0.182847	TRUE	FALSE	TRUE	FALSE	6	51100
ENSORLT00000007539	POMP	chr20	9960726	9962369	proteasome maturation protein	331.109	340.783	1032.86	25.5285	0	0	TRUE	FALSE	TRUE	FALSE	0	51371
ENSORLT00000008108	IPO4	chr20	10399576	10409030	importin 4	4558.1	0	33070.6	543.404	0	0	TRUE	FALSE	TRUE	FALSE	3	79711
ENSORLT00000012368	OXSR1	chr20	16399497	16425667	oxidative-stress responsive 1	607.857	568.244	914.897	45.2354	0	0	TRUE	FALSE	TRUE	FALSE	0	9943
ENSORLT00000014415	LYPLA1	chr20	18994631	18998439	lysophospholipase I	1008.15	821.793	307.843	305.967	0	0.00318189	TRUE	FALSE	TRUE	FALSE	6	10434
ENSORLT00000014628	POU6F2	chr20	19105047	19241716	POU class 6 homeobox 2	208.384	58.6995	23.9753	197.426	58.6995	23.9721	TRUE	FALSE	TRUE	FALSE	0	11281
ENSORLT00000014629	POU6F2	chr20	19223655	19241665	POU class 6 homeobox 2	208.384	58.6995	23.9753	10.9589	0	0.00322903	TRUE	FALSE	TRUE	FALSE	2	11281
ENSORLT00000015828	CDH7	chr20	20691633	20798533	cadherin 7, type 2	256.98	90.4951	5.75407	256.98	90.4951	0.000138395	TRUE	FALSE	TRUE	FALSE	0	1005
ENSORLT00000016005	OLA.4316	chr20	21586753	21591119	NA	5096.77	5300.89	1812.53	11.7492	0	0	TRUE	FALSE	TRUE	FALSE	1
ENSORLT00000016343	PTCHD3	chr20	21943862	21949703	patched domain containing 3	78.2471	1.63054	0.959012	69.9327	1.58972	0.928065	TRUE	FALSE	TRUE	FALSE	4	374308
ENSORLT00000013173	SESTD1	chr21	8020971	8037327	SEC14 and spectrin domains 1	647.392	538.079	188.925	27.3511	0.0127152	3.64412	TRUE	FALSE	TRUE	FALSE	3	91404
ENSORLT00000016366	CRYL1	chr21	13205316	13221757	crystallin, lambda 1	74.9525	101.094	341.408	19.411	0.0013867	2.19053	TRUE	FALSE	TRUE	FALSE	3	51084
ENSORLT00000017028	DNAJC10	chr21	13937201	13948784	DnaJ (Hsp40) homolog, subfamily C, member 10	625.153	623.683	1310.01	17.4939	0	0	TRUE	FALSE	TRUE	FALSE	4	54431
ENSORLT00000017835	ENOX1	chr21	16104837	16300223	ecto-NOX disulfide-thiol exchanger 1	51.0665	13.0443	10.5491	51.0665	13.0443	10.5491	TRUE	FALSE	TRUE	FALSE	2	55068
ENSORLT00000019127	SLC40A1	chr21	18638019	18643369	solute carrier family 40 (iron-regulated transporter), member 1	112.017	176.099	191.802	29.4712	0.120839	0.0247518	TRUE	FALSE	TRUE	FALSE	0	30061
ENSORLT00000020258	ARSE	chr21	21533607	21540526	arylsulfatase E (chondrodysplasia punctata 1)	191.088	173.653	173.581	20.9332	0	4.79351	TRUE	FALSE	TRUE	FALSE	0	415
ENSORLT00000022349	OLA.12268	chr21	26383295	26449740	NA	249.567	88.8646	62.3358	249.567	88.8646	62.3358	TRUE	FALSE	TRUE	FALSE	1
ENSORLT00000022369	NQO1	chr21	26779388	26792289	NAD(P)H dehydrogenase, quinone 1	15895.7	15610.8	4.79506	139.5	0	0	TRUE	FALSE	TRUE	FALSE	8	1728
ENSORLT00000022679	UBE2F	chr21	29072950	29089907	ubiquitin-conjugating enzyme E2F (putative)	188.617	154.902	102.614	51.2951	0.00537479	0.312799	TRUE	FALSE	TRUE	FALSE	2	140739
ENSORLT00000022837	ENSORLG00000018234	chr21	30848892	30859058	NA	695.988	180.99	41.2375	695.988	180.99	41.2375	TRUE	FALSE	TRUE	FALSE	0
ENSORLT00000022856	ENSORLG00000018251	chr21	31184113	31186253	NA	22.2387	3.26109	5.75407	22.2387	3.26109	5.75407	TRUE	FALSE	TRUE	FALSE	0
ENSORLT00000011439	L2HGDH	chr22	718253	722807	L-2-hydroxyglutarate dehydrogenase	1138.29	922.072	290.581	79.6702	0.0310287	0.00740132	TRUE	FALSE	TRUE	FALSE	5	79944
ENSORLT00000012115	RTF1	chr22	1132222	1194002	Rtf1, Paf1/RNA polymerase II complex component, homolog (S. cerevisiae)	845.893	842.991	1497.02	110.759	0.765485	0	TRUE	FALSE	TRUE	FALSE	2	23168
ENSORLT00000012350	ZFYVE26	chr22	1263149	1283069	zinc finger, FYVE domain containing 26	1030.39	1104.69	921.61	201.544	0.0393506	0.0186743	TRUE	FALSE	TRUE	FALSE	2	23503
ENSORLT00000013457	OSR1	chr22	2320667	2323614	odd-skipped related 1 (Drosophila)	70.0106	20.3818	0.959012	70.0106	20.3818	0.959012	TRUE	FALSE	TRUE	FALSE	1	130497
ENSORLT00000015748	PTAFR	chr22	6104882	6106580	platelet-activating factor receptor	75.7762	19.5665	11.5081	63.783	15.4902	9.59012	TRUE	FALSE	TRUE	FALSE	6	5724
ENSORLT00000016224	SPATA7	chr22	6509041	6511703	spermatogenesis associated 7	436.537	82.3424	192.761	436.537	82.3424	192.761	TRUE	FALSE	TRUE	FALSE	0	55812
ENSORLT00000016630	FERMT2	chr22	7248626	7282673	fermitin family member 2	1023.8	806.303	996.413	109.198	13.8311	0	TRUE	FALSE	TRUE	FALSE	4	10979
ENSORLT00000020657	MLH3	chr22	12895884	12900849	mutL homolog 3 (E. coli)	221.563	228.276	1066.42	14.0107	0.0708329	0.0123077	TRUE	FALSE	TRUE	FALSE	0	27030
ENSORLT00000021375	ANKRD63	chr22	14518368	14542992	ankyrin repeat domain 63	42.0064	0	1.91802	42.0064	0	1.91802	TRUE	FALSE	TRUE	FALSE	2	100131244
ENSORLT00000021383	PLCB2	chr22	14544501	14546705	phospholipase C, beta 2	112.841	0	0	112.841	0	0	TRUE	FALSE	TRUE	FALSE	1	5330
ENSORLT00000021456	TMEM39B	chr22	14648741	14655409	transmembrane protein 39B	2082.2	1954.21	313.597	1082.35	286.513	109.929	TRUE	FALSE	TRUE	FALSE	2	55116
ENSORLT00000021612	DLGAP2	chr22	15249240	15286609	discs, large (Drosophila) homolog-associated protein 2	14.0021	8.15271	22.0573	10.7359	0.140235	0	TRUE	FALSE	TRUE	FALSE	0	9228
ENSORLT00000021672	FILIP1	chr22	15658428	15668548	filamin A interacting protein 1	118.606	61.9606	31.6474	93.6396	25.3386	31.644	TRUE	FALSE	TRUE	FALSE	0	27145
ENSORLT00000022008	TPO	chr22	17577815	17608304	thyroid peroxidase	328.638	97.0173	56.5817	328.638	97.0173	56.5817	TRUE	FALSE	TRUE	FALSE	1	7173
ENSORLT00000022479	OLPGRMC2	chr22	21261755	21269610	NA	2778.19	2507.77	2275.74	86.9703	11.2932	0	TRUE	FALSE	TRUE	FALSE	0
ENSORLT00000022753	OLA.7336	chr22	25520901	25522926	NA	112.017	90.4951	280.99	33.817	0.00369017	0.00542622	TRUE	FALSE	TRUE	FALSE	4
ENSORLT00000022815	IRF8	chr22	26506446	26508993	interferon regulatory factor 8	193.559	57.069	45.0736	193.559	57.069	45.0736	TRUE	FALSE	TRUE	FALSE	0	3394
ENSORLT00000022820	LRFN2	chr22	27137975	27145942	leucine rich repeat and fibronectin type III domain containing 2	48.5956	7.33744	10.5491	48.5956	7.33744	10.5491	TRUE	FALSE	TRUE	FALSE	2	57497
ENSORLT00000012493	STRAP	chr23	3723825	3729488	serine/threonine kinase receptor associated protein	1579.77	1640.33	16586.1	233.222	83.9156	0	TRUE	FALSE	TRUE	FALSE	9	11171
ENSORLT00000013774	TMEM209	chr23	5938903	5947190	transmembrane protein 209	1517.99	0	1334.94	17.8907	0	0.402439	TRUE	FALSE	TRUE	FALSE	3	84928
ENSORLT00000018029	ENSORLG00000014382	chr23	14558535	14565198	NA	5311.74	4512.53	114.122	223.851	51.323	0	TRUE	FALSE	TRUE	FALSE	6
ENSORLT00000020173	ENSORLG00000016118	chr23	19103183	19106090	NA	549.377	489.163	83.434	288.287	89.1857	36.7495	TRUE	FALSE	TRUE	FALSE	4
ENSORLT00000021778	BEST3	chr23	23829727	23837244	bestrophin 3	126.019	40.7636	2.87704	126.019	40.7636	2.87704	TRUE	FALSE	TRUE	FALSE	3	144453
ENSORLT00000013104	EPT1	chr24	2709482	2715740	ethanolaminephosphotransferase 1 (CDP-ethanolamine-specific)	405.238	331.815	216.737	30.3709	0	0	TRUE	FALSE	TRUE	FALSE	0	85465
ENSORLT00000013548	CRIP2	chr24	3918423	3928560	cysteine-rich protein 2	98.8385	28.5345	15.3442	98.8385	28.5329	15.3442	TRUE	FALSE	TRUE	FALSE	1	1397
ENSORLT00000014520	MINA	chr24	4809075	4812530	MYC induced nuclear antigen	1187.71	966.097	352.916	51.0702	0	0	TRUE	FALSE	TRUE	FALSE	5	84864
ENSORLT00000016098	OLA.12224	chr24	6381031	6383867	NA	64.245	8.15271	0.959012	64.245	8.15194	0.958736	TRUE	FALSE	TRUE	FALSE	3
ENSORLT00000016140	ENSORLG00000012884	chr24	6420149	6467395	NA	100.486	23.6429	18.2212	93.1469	23.6426	18.1602	TRUE	FALSE	TRUE	FALSE	2
ENSORLT00000018107	MTHFD1L	chr24	8494213	8518968	methylenetetrahydrofolate dehydrogenase (NADP+ dependent) 1-like	1149	814.456	473.752	201.728	42.1497	42.0944	TRUE	FALSE	TRUE	FALSE	2	25902
ENSORLT00000020132	CDC42BPA	chr24	12928168	12959712	CDC42 binding protein kinase alpha (DMPK-like)	2592.04	1909.37	1156.57	1000.29	207.906	4.12021	TRUE	FALSE	TRUE	FALSE	4	8476
ENSORLT00000021863	ACSS1	chr24	17309459	17325668	acyl-CoA synthetase short-chain family member 1	83.1891	177.729	401.826	23.2159	0.00513335	0.157719	TRUE	FALSE	TRUE	FALSE	6	84532
ENSORLT00000022059	LATS1	chr24	17933713	17940579	LATS, large tumor suppressor, homolog 1 (Drosophila)	2727.12	2371.62	1044.36	344.204	135.664	69.3449	TRUE	FALSE	TRUE	FALSE	0	9113
ENSORLT00000022763	OLA.7787	chr24	24042074	24044099	NA	12886.1	9597.37	5.75407	690.658	0	3.45685	TRUE	FALSE	TRUE	FALSE	0
ENSORLT00000022766	XRCC3	chr24	24045303	24050103	X-ray repair complementing defective repair in Chinese hamster cells 3	60.1267	52.1774	77.68	26.1722	0.136989	0.474104	TRUE	FALSE	TRUE	FALSE	0	7517
ENSORLT00000000347	ANO1	chr3	3452603	3494208	anoctamin 1, calcium activated chloride channel	471.954	278.008	32.6064	122.466	40.9822	0.00115135	TRUE	FALSE	TRUE	FALSE	2	55107
ENSORLT00000001119	MAPK8IP1	chr3	6109802	6141717	mitogen-activated protein kinase 8 interacting protein 1	74.9525	7.33744	29.7294	74.9525	7.33744	29.7294	TRUE	FALSE	TRUE	FALSE	4	9479
ENSORLT00000002950	DTWD1	chr3	11393243	11396101	DTW domain containing 1	440.655	432.909	103.573	346.204	10.2046	0.168655	TRUE	FALSE	TRUE	FALSE	5	56986
ENSORLT00000003533	SEMA6D	chr3	11629268	11641259	sema domain, transmembrane domain (TM), and cytoplasmic domain, (semaphorin) 6D	103.78	61.9606	50.8276	76.2662	21.5563	10.3822	TRUE	FALSE	TRUE	FALSE	0	80031
ENSORLT00000004010	ENSORLG00000003218	chr3	12216906	12228108	NA	76.5998	37.5025	34.5244	52.1744	14.1322	17.717	TRUE	FALSE	TRUE	FALSE	1
ENSORLT00000011271	GOT2	chr3	20536179	20541914	glutamic-oxaloacetic transaminase 2, mitochondrial (aspartate aminotransferase 2)	1592.95	1578.37	1694.57	16.0603	0	0	TRUE	FALSE	TRUE	FALSE	2	2806
ENSORLT00000011466	FURIN	chr3	20616389	20646217	furin (paired basic amino acid cleaving enzyme)	1302.2	1717.78	4278.15	15.485	0	0	TRUE	FALSE	TRUE	FALSE	0	5045
ENSORLT00000013490	TBP	chr3	23349692	23353523	TATA box binding protein	1080.63	772.877	452.654	512.747	28.3874	114.22	TRUE	FALSE	TRUE	FALSE	1	6908
ENSORLT00000013647	OLA.26602	chr3	23375956	23379214	NA	81.5417	50.5468	11.5081	12.9009	0.397879	0	TRUE	FALSE	TRUE	FALSE	1
ENSORLT00000015377	TLN2	chr3	25421703	25460776	talin 2	1088.87	893.537	614.727	133.244	47.7126	41.9768	TRUE	FALSE	TRUE	FALSE	8	83660
ENSORLT00000015429	OLA.20095	chr3	25466192	25473068	NA	1467.75	1383.52	107.409	51.3518	0	0.0177957	TRUE	FALSE	TRUE	FALSE	1
ENSORLT00000018263	PDPR	chr3	30779856	30785105	pyruvate dehydrogenase phosphatase regulatory subunit	884.604	0	900.512	50.6077	0	4.90119	TRUE	FALSE	TRUE	FALSE	2	55066
ENSORLT00000018717	MCTP2	chr3	32229880	32239889	multiple C2 domains, transmembrane 2	574.911	441.877	270.441	59.6261	6.54134	12.4181	TRUE	FALSE	TRUE	FALSE	4	55784
ENSORLT00000000128	WDR18	chr4	272239	282269	WD repeat domain 18	582.323	588.626	421.965	36.1462	0	0	TRUE	FALSE	TRUE	FALSE	0	57418
ENSORLT00000002523	ENSORLG00000002024	chr4	4539839	4545159	NA	30.4752	1.63054	0	30.4752	1.63054	0	TRUE	FALSE	TRUE	FALSE	0
ENSORLT00000003336	LMNB2	chr4	5893854	5900862	lamin B2	2088.79	0	1341.66	2088.79	0	811.091	TRUE	FALSE	TRUE	FALSE	0	84823
ENSORLT00000005034	ST6GALNAC5	chr4	7375473	7387260	ST6 (alpha-N-acetyl-neuraminyl-2,3-beta-galactosyl-1,3)-N-acetylgalactosaminide alpha-2,6-sialyltransferase 5	289.926	108.431	2.87704	289.926	108.431	2.87704	TRUE	FALSE	TRUE	FALSE	0	81849
ENSORLT00000005768	ENSORLG00000004588	chr4	8020993	8028210	NA	553.496	454.921	87.2692	99.2265	0.165398	0	TRUE	FALSE	TRUE	FALSE	0
ENSORLT00000005771	ENSORLG00000004588	chr4	8025836	8028029	NA	553.496	454.921	87.2692	145.6	23.5637	0	TRUE	FALSE	TRUE	FALSE	1
ENSORLT00000006341	LINGO3	chr4	8528401	8530349	leucine rich repeat and Ig domain containing 3	127.666	45.6552	25.8933	127.666	45.6552	25.8933	TRUE	FALSE	TRUE	FALSE	2	645191
ENSORLT00000007657	OL-VIT1	chr4	9868165	9876607	NA	33.7698	4.89163	9.59012	33.7698	4.89163	9.59012	TRUE	FALSE	TRUE	FALSE	3
ENSORLT00000007911	OLA.6844	chr4	10010659	10013661	NA	47.7719	0.815271	8.63111	47.7719	0.815271	8.63111	TRUE	FALSE	TRUE	FALSE	5
ENSORLT00000009171	PFN2	chr4	13302968	13307731	profilin 2	1064.16	1008.49	1350.29	12.7009	0.0492902	0	TRUE	FALSE	TRUE	FALSE	1	5217
ENSORLT00000009242	RNF13	chr4	13314320	13347325	ring finger protein 13	361.584	463.074	846.807	16.4078	0	0	TRUE	FALSE	TRUE	FALSE	2	11342
ENSORLT00000009783	ENSORLG00000007806	chr4	13977787	13982855	NA	65.0687	67.6675	0	15.7664	0.0282326	0	TRUE	FALSE	TRUE	FALSE	1
ENSORLT00000016055	TBC1D7	chr4	22647496	22657342	TBC1 domain family, member 7	150.729	57.0689	88.2291	102.678	25.9681	47.1738	TRUE	FALSE	TRUE	FALSE	1	51256
ENSORLT00000016184	MARVELD3	chr4	23009165	23014437	MARVEL domain containing 3	523.02	322.032	254.138	296.22	51.3961	98.0699	TRUE	FALSE	TRUE	FALSE	6	91862
ENSORLT00000017961	AKR1A1	chr4	26263095	26269436	aldo-keto reductase family 1, member A1 (aldehyde reductase)	905.196	710.101	340.449	19.498	0.0424539	0	TRUE	FALSE	TRUE	FALSE	1	10327
ENSORLT00000019920	HERC2	chr4	30221650	30223744	HECT and RLD domain containing E3 ubiquitin protein ligase 2	1163.82	1074.53	771.046	89.1585	28.8777	41.7682	TRUE	FALSE	TRUE	FALSE	0	8924
ENSORLT00000019923	HERC2	chr4	30222548	30226355	HECT and RLD domain containing E3 ubiquitin protein ligase 2	1163.82	1074.53	771.046	57.2013	0	0	TRUE	FALSE	TRUE	FALSE	1	8924
ENSORLT00000000810	PTGIS	chr5	920698	927301	prostaglandin I2 (prostacyclin) synthase	132.608	149.195	21.0983	126.835	0.240614	21.0654	TRUE	FALSE	TRUE	FALSE	0	5740
ENSORLT00000004091	CHD6	chr5	5455870	5497898	chromodomain helicase DNA binding protein 6	318.754	0	279.072	43.1659	0	3.47608	TRUE	FALSE	TRUE	FALSE	0	84181
ENSORLT00000004284	ENSORLG00000003445	chr5	5715306	5736958	NA	75.7762	28.5345	123.713	75.4181	0.00630727	30.7366	TRUE	FALSE	TRUE	FALSE	0
ENSORLT00000005886	ENSORLG00000004673	chr5	8279857	8345922	NA	75.7762	96.202	259.892	16.4107	0	0	TRUE	FALSE	TRUE	FALSE	0
ENSORLT00000011741	SNRPB	chr5	17265469	17269111	small nuclear ribonucleoprotein polypeptides B and B1	3194.95	2253.41	1872.95	2013.09	818.287	597.875	TRUE	FALSE	TRUE	FALSE	3	6628
ENSORLT00000012444	RBM39	chr5	18413163	18421742	RNA binding motif protein 39	749.525	621.237	911.061	18.4125	0	0	TRUE	FALSE	TRUE	FALSE	2	9584
ENSORLT00000016604	ISY1	chr5	25953093	25956246	ISY1 splicing factor homolog (S. cerevisiae)	1181.12	846.252	531.293	225.406	0.0317235	0.534253	TRUE	FALSE	TRUE	FALSE	0	57461
ENSORLT00000017528	GATA-1	chr5	26975029	26978737	NA	280.866	104.355	60.4177	280.866	104.355	60.4177	TRUE	FALSE	TRUE	FALSE	0
ENSORLT00000021079	CIDEC	chr5	31834805	31838287	cell death-inducing DFFA-like effector c	1891.93	2578.7	237.835	43.44	0.0491454	0	TRUE	FALSE	TRUE	FALSE	3	63924
ENSORLT00000021102	UQCRC1	chr5	31855786	31859376	ubiquinol-cytochrome c reductase core protein I	1513.88	1832.73	1378.1	736.693	7.20011	0	TRUE	FALSE	TRUE	FALSE	2	7384
ENSORLT00000021363	GUCA2B	chr5	32063716	32064761	guanylate cyclase activator 2B (uroguanylin)	16.4731	0.815271	1.91802	16.4731	0.815271	1.91802	TRUE	FALSE	TRUE	FALSE	4	2981
ENSORLT00000021721	FAM116A	chr5	33562246	33568088	family with sequence similarity 116, member A	579.852	486.717	180.294	18.7846	0.00505856	5.52326	TRUE	FALSE	TRUE	FALSE	4
ENSORLT00000000460	CETP	chr6	439023	454591	cholesteryl ester transfer protein, plasma	128.49	35.8719	5.75407	128.49	35.8719	5.75407	TRUE	FALSE	TRUE	FALSE	0	1071
ENSORLT00000000509	SLC12A3	chr6	465590	480628	solute carrier family 12 (sodium/chloride transporters), member 3	253.685	25.2734	2.87704	253.685	25.2734	2.87704	TRUE	FALSE	TRUE	FALSE	0	6559
ENSORLT00000000529	ENSORLG00000000429	chr6	502734	503649	NA	5611.55	2705.07	0	3336.22	984.947	0	TRUE	FALSE	TRUE	FALSE	6
ENSORLT00000000835	TNNT3	chr6	1070832	1080622	troponin T type 3 (skeletal, fast)	33.7698	0.815271	0	15.5602	0.815204	0	TRUE	FALSE	TRUE	FALSE	0	7140
ENSORLT00000000838	TNNT3	chr6	1070930	1078642	troponin T type 3 (skeletal, fast)	33.7698	0.815271	0	18.2057	0	0	TRUE	FALSE	TRUE	FALSE	0	7140
ENSORLT00000001257	LOH12CR1	chr6	1834356	1836782	loss of heterozygosity, 12, chromosomal region 1	138.374	154.902	96.8602	13.4934	0	0.00107692	TRUE	FALSE	TRUE	FALSE	1	118426
ENSORLT00000001308	AMPD3	chr6	1983989	2004456	adenosine monophosphate deaminase 3	1144.88	0	274.277	1144.83	0	274.125	TRUE	FALSE	TRUE	FALSE	0	272
ENSORLT00000001423	RERGL	chr6	2133327	2141162	RERG/RAS-like	42.0064	7.33744	9.59012	42.0064	7.33744	9.59012	TRUE	FALSE	TRUE	FALSE	0	79785
ENSORLT00000001643	TDG	chr6	2817008	2830583	thymine-DNA glycosylase	77.4235	82.3424	100.696	64.0872	0.0915662	0.150289	TRUE	FALSE	TRUE	FALSE	5	6996
ENSORLT00000002087	MYO9A	chr6	3344703	3444288	myosin IXA	2272.46	1985.19	429.637	27.9294	0	0.00490226	TRUE	FALSE	TRUE	FALSE	0	4649
ENSORLT00000004518	DNM1L	chr6	8213723	8225890	dynamin 1-like	921.669	912.289	3149.4	17.3913	0.0154073	0	TRUE	FALSE	TRUE	FALSE	2	10059
ENSORLT00000007110	PRC1	chr6	10347878	10351054	protein regulator of cytokinesis 1	2492.38	2237.1	5003.16	61.4271	0	0.0522328	TRUE	FALSE	TRUE	FALSE	0	9055
ENSORLT00000007446	KCNC1	chr6	10550498	10556412	potassium voltage-gated channel, Shaw-related subfamily, member 1	14.0021	9.78326	1.91802	13.9998	0.00589354	0.00782412	TRUE	FALSE	TRUE	FALSE	0	3746
ENSORLT00000009123	NEIL1	chr6	11724843	11727409	nei endonuclease VIII-like 1 (E. coli)	789.061	754.941	317.433	208.308	18.3206	0.078519	TRUE	FALSE	TRUE	FALSE	0	79661
ENSORLT00000009992	TSPAN3	chr6	12615198	12618759	tetraspanin 3	219.916	66.037	108.368	219.916	66.037	108.368	TRUE	FALSE	TRUE	FALSE	3	10099
ENSORLT00000010098	SLC28A2	chr6	12656417	12661775	solute carrier family 28 (sodium-coupled nucleoside transporter), member 2	20.5914	81.5271	12.4672	10.7393	0.0156719	0.000250635	TRUE	FALSE	TRUE	FALSE	9	9153
ENSORLT00000010975	CD9	chr6	14054014	14059595	CD9 molecule	104.604	171.207	133.303	47.8834	0.0224154	0.0151378	TRUE	FALSE	TRUE	FALSE	14	928
ENSORLT00000014418	FBXO31	chr6	17079820	17086153	F-box protein 31	88.9546	156.532	216.737	49.4322	0.0140268	0.0302316	TRUE	FALSE	TRUE	FALSE	0	79791
ENSORLT00000016806	AARS	chr6	20262200	20275412	alanyl-tRNA synthetase	2269.99	2403.42	5379.1	32.3197	0	0	TRUE	FALSE	TRUE	FALSE	0	16
ENSORLT00000017067	ENSORLG00000013604	chr6	20891559	20931696	NA	278.395	176.099	84.393	107.173	32.2368	25.1305	TRUE	FALSE	TRUE	FALSE	4
ENSORLT00000017227	CNOT1	chr6	21135042	21154936	CCR4-NOT transcription complex, subunit 1	5625.56	0	0	4746.36	0	0	TRUE	FALSE	TRUE	FALSE	0	23019
ENSORLT00000017227	CNOT1	chr6	21135042	21154936	CCR4-NOT transcription complex, subunit 1	5625.56	0	0	284.21	0	0	TRUE	FALSE	TRUE	FALSE	0	23019
ENSORLT00000017227	CNOT1	chr6	21135042	21154936	CCR4-NOT transcription complex, subunit 1	5625.56	0	0	594.909	0	0	TRUE	FALSE	TRUE	FALSE	0	23019
ENSORLT00000017334	ENSORLG00000013826	chr6	21438603	21446393	NA	87.3073	44.0247	19.1802	64.8097	19.1544	11.6769	TRUE	FALSE	TRUE	FALSE	3
ENSORLT00000017518	OLA.28596	chr6	21606901	21612374	NA	31175.3	0	131.385	25877.8	0	117.951	TRUE	FALSE	TRUE	FALSE	15
ENSORLT00000017523	OLA.28596	chr6	21606901	21607632	NA	31175.3	0	131.385	4885.92	0	13.4262	TRUE	FALSE	TRUE	FALSE	15
ENSORLT00000017524	OLA.28596	chr6	21611548	21612378	NA	31175.3	0	131.385	411.603	0	0.00721163	TRUE	FALSE	TRUE	FALSE	1
ENSORLT00000018307	ANPEP	chr6	22407365	22416635	alanyl (membrane) aminopeptidase	131.785	32.6109	13.4262	131.785	32.6109	13.4262	TRUE	FALSE	TRUE	FALSE	5	290
ENSORLT00000018524	OLA.25866	chr6	22519526	22527096	NA	83760.7	64761.1	538.965	5221.14	1839.55	1.1006	TRUE	FALSE	TRUE	FALSE	0
ENSORLT00000018810	EXOC3L1	chr6	22676537	22686985	exocyst complex component 3-like 1	112.841	30.9803	17.2622	112.841	30.9803	17.2622	TRUE	FALSE	TRUE	FALSE	1	283849
ENSORLT00000020094	TTC38	chr6	25439882	25454855	tetratricopeptide repeat domain 38	679.515	222.569	79.598	679.515	222.569	79.598	TRUE	FALSE	TRUE	FALSE	1	55020
ENSORLT00000000763	ENSORLG00000000613	chr7	909067	930167	NA	136.727	137.781	96.8602	136.66	4.01807	0.573546	TRUE	FALSE	TRUE	FALSE	0
ENSORLT00000000808	AMPD1	chr7	969540	978982	adenosine monophosphate deaminase 1	43.6537	5.7069	8.63111	43.2744	0.000513625	8.62966	TRUE	FALSE	TRUE	FALSE	0	270
ENSORLT00000000871	CSDE1	chr7	988803	989462	cold shock domain containing E1, RNA-binding	3664.44	4419.59	3192.55	14.2201	0	0	TRUE	FALSE	TRUE	FALSE	0	7812
ENSORLT00000001845	OLA.26853	chr7	3376963	3380519	NA	42.0064	5.7069	6.71308	42.0064	5.7069	6.71308	TRUE	FALSE	TRUE	FALSE	0
ENSORLT00000003496	ENSORLG00000002802	chr7	6210384	6244645	NA	150.729	145.118	32.6064	21.1829	0.0223447	0.0423168	TRUE	FALSE	TRUE	FALSE	0
ENSORLT00000007457	OLA.5716	chr7	10683110	10687497	NA	2835.84	2460.49	801.734	93.1827	14.9391	0	TRUE	FALSE	TRUE	FALSE	2
ENSORLT00000007701	AHCYL1	chr7	10838931	10853419	adenosylhomocysteinase-like 1	130.137	54.6232	29.7294	95.1057	22.7362	29.729	TRUE	FALSE	TRUE	FALSE	2	10768
ENSORLT00000012189	NKAIN4	chr7	16185200	16210930	Na+/K+ transporting ATPase interacting 4	21.415	30.9803	2.87704	21.3392	0.690225	1.45815	TRUE	FALSE	TRUE	FALSE	1	128414
ENSORLT00000013337	OLA.12112	chr7	17172378	17178963	NA	707.519	583.734	63.2948	148.853	0.168922	0.107255	TRUE	FALSE	TRUE	FALSE	4
ENSORLT00000014600	DUSP7	chr7	18083284	18085986	dual specificity phosphatase 7	70.0106	63.5912	390.318	70.0065	0.00513415	0	TRUE	FALSE	TRUE	FALSE	2	1849
ENSORLT00000016999	UBA3	chr7	20789885	20795473	ubiquitin-like modifier activating enzyme 3	256.156	283.714	0	13.2231	0	0	TRUE	FALSE	TRUE	FALSE	9	9039
ENSORLT00000018295	ENSORLG00000014592	chr7	21850150	21854021	NA	20.5914	3.26109	1.91802	20.5914	3.26109	1.91802	TRUE	FALSE	TRUE	FALSE	0
ENSORLT00000018383	YTHDF1	chr7	21992916	22000263	YTH domain family, member 1	1003.21	990.555	975.315	333.74	26.9869	14.4268	TRUE	FALSE	TRUE	FALSE	3	54915
ENSORLT00000019762	PLXNA2	chr7	23220453	23390290	plexin A2	22.2387	44.8399	118.917	10.7184	0.075155	0	TRUE	FALSE	TRUE	FALSE	0	5362
ENSORLT00000020190	SALL4	chr7	25177855	25182919	sal-like 4 (Drosophila)	1132.52	803.858	82.475	216.661	64.1324	0	TRUE	FALSE	TRUE	FALSE	8	57167
ENSORLT00000020242	KCNG1	chr7	25352099	25358488	potassium voltage-gated channel, subfamily G, member 1	68.3633	1.63054	14.3852	68.3633	1.63054	14.3852	TRUE	FALSE	TRUE	FALSE	5	3755
ENSORLT00000021095	OLA.2167	chr7	28663580	28669236	NA	20.5914	18.7512	65.2128	20.5785	0.0315178	0.00282658	TRUE	FALSE	TRUE	FALSE	0
ENSORLT00000002171	NUCB1	chr8	3188271	3192924	nucleobindin 1	1426.57	1413.68	1468.25	497.436	181.045	170.435	TRUE	FALSE	TRUE	FALSE	2	4924
ENSORLT00000004629	ENSORLG00000003711	chr8	5943999	5961591	NA	992.503	692.981	510.194	570.54	53.5725	0.231258	TRUE	FALSE	TRUE	FALSE	3
ENSORLT00000009773	SYNGR2	chr8	10519964	10523053	synaptogyrin 2	780.824	850.328	519.784	37.177	0.0327096	0	TRUE	FALSE	TRUE	FALSE	1	9144
ENSORLT00000012780	ADAP2	chr8	13604784	13614732	ArfGAP with dual PH domains 2	124.372	73.3744	31.6474	122.382	0	0.0549302	TRUE	FALSE	TRUE	FALSE	0	55803
ENSORLT00000016502	MYO15A	chr8	17793978	17855532	myosin XVA	53.5375	15.4902	14.3852	53.5375	15.4902	14.3852	TRUE	FALSE	TRUE	FALSE	1	51168
ENSORLT00000016836	ATF4	chr8	18713129	18714488	activating transcription factor 4 (tax-responsive enhancer element B67)	2528.62	0	2061.88	444.956	0	6.57247	TRUE	FALSE	TRUE	FALSE	2	468
ENSORLT00000018884	ENSORLG00000015065	chr8	20494078	20502100	NA	492.545	19.5665	115.081	492.545	19.5665	115.081	TRUE	FALSE	TRUE	FALSE	0
ENSORLT00000020300	MYH9	chr8	21741414	21763363	myosin, heavy chain 9, non-muscle	8473.75	9756.35	2737.98	12.9916	0	0	TRUE	FALSE	TRUE	FALSE	0	4627
ENSORLT00000020348	RPSAP58	chr8	21770058	21772608	ribosomal protein SA pseudogene 58	6045.62	6666.47	5556.51	46.028	0	0	TRUE	FALSE	TRUE	FALSE	1	388524
ENSORLT00000021604	SCPEP1	chr8	25254305	25260362	serine carboxypeptidase 1	462.07	0	367.302	53.064	0	9.68427	TRUE	FALSE	TRUE	FALSE	0	59342
ENSORLT00000005072	OLA.12248	chr9	7709414	7727439	NA	372.292	342.414	140.016	346.31	51.8781	139.965	TRUE	FALSE	TRUE	FALSE	1
ENSORLT00000006163	TRIM36	chr9	9796549	9813248	tripartite motif containing 36	1011.45	403.559	64.2538	1011.45	403.559	64.2538	TRUE	FALSE	TRUE	FALSE	0	55521
ENSORLT00000008591	LIMK2	chr9	12314641	12321508	LIM domain kinase 2	826.125	776.954	439.227	63.9069	0	0.0373058	TRUE	FALSE	TRUE	FALSE	2	3985
ENSORLT00000008825	CORO1C	chr9	12488617	12509595	coronin, actin binding protein, 1C	1066.63	921.257	633.907	14.5318	0	0	TRUE	FALSE	TRUE	FALSE	1	23603
ENSORLT00000011336	ENSORLG00000009039	chr9	13533282	13546659	NA	125.195	39.9483	21.0983	125.191	39.9483	21.0979	TRUE	FALSE	TRUE	FALSE	7
ENSORLT00000012531	CCNH	chr9	14513936	14517833	cyclin H	908.49	798.966	554.302	171.754	0.243904	0	TRUE	FALSE	TRUE	FALSE	1	902
ENSORLT00000012603	TMEM161B	chr9	14560282	14572685	transmembrane protein 161B	247.92	211.971	220.573	39.4234	0	0	TRUE	FALSE	TRUE	FALSE	6	153396
ENSORLT00000014181	NFU1	chr9	16922225	16924885	NFU1 iron-sulfur cluster scaffold homolog (S. cerevisiae)	392.059	338.338	131.385	28.3856	0	0	TRUE	FALSE	TRUE	FALSE	0	27247
ENSORLT00000014183	NFU1	chr9	16923102	16926376	NFU1 iron-sulfur cluster scaffold homolog (S. cerevisiae)	392.059	338.338	131.385	125.125	0.00738466	0.0889605	TRUE	FALSE	TRUE	FALSE	1	27247
ENSORLT00000016519	OLA.7958	chr9	18790775	18790948	NA	17.2967	1.63054	0.959012	17.2967	1.63054	0.959012	TRUE	FALSE	TRUE	FALSE	4
ENSORLT00000017090	ENSORLG00000013623	chr9	19817068	19836126	NA	110.37	5.7069	6.71308	110.37	5.7069	6.71308	TRUE	FALSE	TRUE	FALSE	1
ENSORLT00000017113	FZD10	chr9	19890846	19893051	frizzled family receptor 10	406.885	394.591	15.3442	59.4759	0.0111341	0.00401748	TRUE	FALSE	TRUE	FALSE	0	11211
ENSORLT00000017439	EP400NL	chr9	20150041	20156166	EP400 N-terminal like	2199.98	2229.77	2765.79	101.817	19.627	0.043131	TRUE	FALSE	TRUE	FALSE	3	347918
ENSORLT00000021070	SH3GLB2	chr9	28556678	28586106	SH3-domain GRB2-like endophilin B2	18.944	24.4581	146.729	18.9083	0	0.00589993	TRUE	FALSE	TRUE	FALSE	4	56904
ENSORLT00000021394	PPIC	chr9	29644901	29652820	peptidylprolyl isomerase C (cyclophilin C)	83.1891	75.005	68.0898	26.115	0.00333853	0.00739959	TRUE	FALSE	TRUE	FALSE	2	5480
ENSORLT00000021722	OLA.26859	chr9	30727687	30762715	NA	4786.25	4448.12	395.113	74.2389	0	8.05442	TRUE	FALSE	TRUE	FALSE	0

## Sheet: TA_F_OV<<WT_F_OV and WT_T_TE
Relative to WT_F_OV and WT_M_TE, 276 transcripts were downregulated in TA_F_OV.
accession	symbol	seqnames	start	end	genename	count.gene.TA_F_Ov	count.gene.WT_F_Ov	count.gene.WT_M_Te	count.isoform.TA_F_Ov	count.isoform.WT_F_Ov	count.isoform.WT_M_Te	TA_F_OV>>WT_F_OV	TA_F_OV<<WT_F_OV	TA_F_OV>>WT_M_TE	TA_F_OV<<WT_M_TE	SRY	Human entrez
ENSORLT00000000622	SLC25A38	chr1	1997546	2003216	solute carrier family 25, member 38	368.173	345.675	397.031	1.85866	25.819	184.471	FALSE	TRUE	FALSE	TRUE	1	54977
ENSORLT00000000809	MYH10	chr1	2068574	2120199	myosin, heavy chain 10, non-muscle	0	1546.57	10215.4	0	663.4	5757.76	FALSE	TRUE	FALSE	TRUE	3	4628
ENSORLT00000000809	MYH10	chr1	2068574	2120199	myosin, heavy chain 10, non-muscle	0	1546.57	10215.4	0	882.129	4457.63	FALSE	TRUE	FALSE	TRUE	3	4628
ENSORLT00000005358	RBFOX2	chr1	14858913	14868259	RNA binding protein, fox-1 homolog (C. elegans) 2	22.2387	35.0567	204.27	0.00398122	16.7425	84.0393	FALSE	TRUE	FALSE	TRUE	4	23543
ENSORLT00000005955	TYRP1	chr1	15396419	15404727	tyrosinase-related protein 1	20.5914	90.4951	78.639	20.5914	90.4951	78.639	FALSE	TRUE	FALSE	TRUE	2	7306
ENSORLT00000006208	WFS1	chr1	16303096	16311106	Wolfram syndrome 1 (wolframin)	0.823654	64.4064	32.6064	0.823654	64.4064	32.6064	FALSE	TRUE	FALSE	TRUE	0	7466
ENSORLT00000008084	MXD4	chr1	19576748	19597206	MAX dimerization protein 4	26.3569	93.7562	159.196	26.3569	93.7562	159.196	FALSE	TRUE	FALSE	TRUE	2	10608
ENSORLT00000009138	HERC3	chr1	21466967	21489463	HECT and RLD domain containing E3 ubiquitin protein ligase 3	836.009	977.51	498.686	0.0991568	150.773	16.6709	FALSE	TRUE	FALSE	TRUE	4	8916
ENSORLT00000009891	PROM1	chr1	23574506	23582609	prominin 1	21.415	34.2414	78.639	0	34.2312	64.7115	FALSE	TRUE	FALSE	TRUE	0	8842
ENSORLT00000014190	C3	chr1	30622639	30729771	complement component 3	2.47096	17.936	82.475	2.47096	17.936	82.475	FALSE	TRUE	FALSE	TRUE	0	718
ENSORLT00000016277	TAF5	chr1	32389719	32394587	TAF5 RNA polymerase II, TATA box binding protein (TBP)-associated factor, 100kDa	523.844	389.7	313.597	0	11.6481	24.8093	FALSE	TRUE	FALSE	TRUE	1	6877
ENSORLT00000017693	ABCA1	chr1	35122021	35151592	ATP-binding cassette, sub-family A (ABC1), member 1	1629.19	4435.08	3847.56	1629.19	4435.08	3847.56	FALSE	TRUE	FALSE	TRUE	0	19
ENSORLT00000001237		chr10	5497698	5504897	septin 6	1103.7	1054.96	14674.8	0	12.3802	109.689	FALSE	TRUE	FALSE	TRUE	1	23157
ENSORLT00000001553	SASH3	chr10	5813111	5820230	SAM and SH3 domain containing 3	21.415	85.6035	85.3521	21.415	85.6035	85.3521	FALSE	TRUE	FALSE	TRUE	0	54440
ENSORLT00000002683	UBL3	chr10	7582027	7587798	ubiquitin-like 3	261.922	284.53	374.015	0.697515	36.5304	64.7576	FALSE	TRUE	FALSE	TRUE	0	5412
ENSORLT00000007679	UPRT	chr10	13850762	13857713	uracil phosphoribosyltransferase (FUR1) homolog (S. cerevisiae)	519.726	491.609	236.876	0.0453313	245.867	10.2152	FALSE	TRUE	FALSE	TRUE	2	139596
ENSORLT00000010734	SLITRK4	chr10	20277666	20280613	SLIT and NTRK-like family, member 4	4.11827	39.133	23.0163	4.11827	39.133	23.0163	FALSE	TRUE	FALSE	TRUE	0	139065
ENSORLT00000012898	OLA.145	chr10	23641059	23658337	NA	60.9504	160.608	237.835	60.9504	160.608	237.835	FALSE	TRUE	FALSE	TRUE	10
ENSORLT00000000698	SNX27	chr11	693855	705150	sorting nexin family member 27	0	826.685	889.963	0	22.9298	9.517	FALSE	TRUE	FALSE	TRUE	7	81609
ENSORLT00000000704	SNX27	chr11	693876	705173	sorting nexin family member 27	0	826.685	889.963	0	803.74	880.419	FALSE	TRUE	FALSE	TRUE	7	81609
ENSORLT00000001321	ENSORLG00000001067	chr11	1971443	1973948	NA	128.49	211.971	162.073	56.7206	153.133	157.176	FALSE	TRUE	FALSE	TRUE	26
ENSORLT00000004192	ELMO1	chr11	7735385	7748630	engulfment and cell motility 1	1170.41	1192.74	233.04	0	21.0726	11.6045	FALSE	TRUE	FALSE	TRUE	2	9844
ENSORLT00000004376	WISP1	chr11	8401840	8409744	WNT1 inducible signaling pathway protein 1	48.5956	107.616	28.7704	0.00204753	84.8914	14.7981	FALSE	TRUE	FALSE	TRUE	0	8840
ENSORLT00000004792	KLHL7	chr11	8592816	8602948	kelch-like 7 (Drosophila)	53.5375	114.138	154.401	14.5543	65.7571	49.8812	FALSE	TRUE	FALSE	TRUE	5	55975
ENSORLT00000004891	OLA.1079	chr11	8764680	8765209	NA	6.58923	45.6552	76.721	6.58923	45.6552	76.721	FALSE	TRUE	FALSE	TRUE	1
ENSORLT00000005506	SGCE	chr11	9494351	9502792	sarcoglycan, epsilon	37.0644	85.6035	772.964	0.843848	23.5896	130.143	FALSE	TRUE	FALSE	TRUE	0	8910
ENSORLT00000008514	ORLA-UAA	chr11	15340239	15374284	NA	188.617	463.074	1933.37	0.180852	288.304	387.394	FALSE	TRUE	FALSE	TRUE	1
ENSORLT00000008540	OLA.28626	chr11	15417433	15446881	NA	97.1912	111.692	501.563	0.204065	111.649	449.508	FALSE	TRUE	FALSE	TRUE	1
ENSORLT00000010132	STX12	chr11	17176575	17183017	syntaxin 12	1587.18	1530.26	4131.42	44.2653	140.657	335.46	FALSE	TRUE	FALSE	TRUE	1	23673
ENSORLT00000012091	RRAGC	chr11	19395921	19401380	Ras-related GTP binding C	487.603	537.264	987.782	56.1451	196.851	360.085	FALSE	TRUE	FALSE	TRUE	0	64121
ENSORLT00000012904	NXPH1	chr11	20736653	20737809	neurexophilin 1	227.329	109.246	9.59012	0.142135	51.0409	9.43275	FALSE	TRUE	FALSE	TRUE	0	30010
ENSORLT00000014385	PUM1	chr11	21524078	21548189	pumilio homolog 1 (Drosophila)	758.585	629.389	1275.49	0.0143678	64.155	275.033	FALSE	TRUE	FALSE	TRUE	0	9698
ENSORLT00000015976	TMEM55A	chr11	22757409	22768849	transmembrane protein 55A	574.087	533.187	397.031	0	59.903	189.565	FALSE	TRUE	FALSE	TRUE	4	55529
ENSORLT00000001773	DDX56	chr12	1506325	1510887	DEAD (Asp-Glu-Ala-Asp) box helicase 56	2106.91	1946.87	360.588	2.52637	114.434	43.7494	FALSE	TRUE	FALSE	TRUE	0	54606
ENSORLT00000002283	HNRNPD	chr12	1922697	1929467	heterogeneous nuclear ribonucleoprotein D (AU-rich element RNA binding protein 1, 37kDa)	176.262	161.424	3187.76	8.47556	37.7474	890.108	FALSE	TRUE	FALSE	TRUE	1	3184
ENSORLT00000003041	JMY	chr12	2967769	2994728	junction mediating and regulatory protein, p53 cofactor	294.044	247.842	212.901	0	10.6771	18.035	FALSE	TRUE	FALSE	TRUE	2	133746
ENSORLT00000003592	C5ORF44	chr12	3722436	3732132	NA	717.403	781.845	353.875	3.30678	42.9798	19.0501	FALSE	TRUE	FALSE	TRUE	0
ENSORLT00000005697	COL27A1	chr12	7357986	7414162	collagen, type XXVII, alpha 1	98.0148	108.431	58.4997	0.0240247	13.1117	14.3232	FALSE	TRUE	FALSE	TRUE	4	85301
ENSORLT00000006427	PTGS1	chr12	7951095	7960915	prostaglandin-endoperoxide synthase 1 (prostaglandin G/H synthase and cyclooxygenase)	4.94192	34.2414	25.8933	4.94192	34.2414	25.8933	FALSE	TRUE	FALSE	TRUE	9	5742
ENSORLT00000006603	CAMSAP1	chr12	8050388	8070727	calmodulin regulated spectrin-associated protein 1	126.843	35.8719	5250.59	0	29.6976	3083.86	FALSE	TRUE	FALSE	TRUE	12	157922
ENSORLT00000008774	GOLGA2	chr12	11630761	11636189	golgin A2	1236.3	1106.32	1838.43	0	37.2414	34.7812	FALSE	TRUE	FALSE	TRUE	0	2801
ENSORLT00000008775	GOLGA2	chr12	11630776	11643687	golgin A2	1236.3	1106.32	1838.43	11.1597	77.2724	51.2784	FALSE	TRUE	FALSE	TRUE	0	2801
ENSORLT00000009012	BSPRY	chr12	11837868	11844236	B-box and SPRY domain containing	9.88385	42.3941	24.9343	0.000354173	19.2922	24.9343	FALSE	TRUE	FALSE	TRUE	1	54836
ENSORLT00000011065	OLA.27859	chr12	13634633	13644798	NA	592.207	977.51	1523.87	236	959.462	1523.71	FALSE	TRUE	FALSE	TRUE	2
ENSORLT00000011285	ENSORLG00000009000	chr12	13708747	13710324	NA	21.415	23.6429	1807.74	0	10.6899	19.5859	FALSE	TRUE	FALSE	TRUE	1
ENSORLT00000011396	OLA.14388	chr12	13927068	13929014	NA	28.8279	75.005	14.3852	0.01178	25.1962	11.0027	FALSE	TRUE	FALSE	TRUE	5
ENSORLT00000013210	PNPLA7	chr12	15584127	15605172	patatin-like phospholipase domain containing 7	1191.83	3513.82	3088.98	1191.83	3513.82	3088.98	FALSE	TRUE	FALSE	TRUE	4	375775
ENSORLT00000013573	RIMBP2	chr12	15939722	15964950	RIMS binding protein 2	28.8279	85.6035	140.016	28.8279	85.6035	140.016	FALSE	TRUE	FALSE	TRUE	1	23504
ENSORLT00000014227	DUSP4	chr12	17888645	17894207	dual specificity phosphatase 4	7.41289	38.3178	49.8686	7.41289	38.3178	49.8686	FALSE	TRUE	FALSE	TRUE	1	1846
ENSORLT00000015725	SMARCB1	chr12	23702405	23710669	SWI/SNF related, matrix associated, actin dependent regulator of chromatin, subfamily b, member 1	882.957	895.983	421.965	6.51472	61.7741	42.6343	FALSE	TRUE	FALSE	TRUE	8	6598
ENSORLT00000016627	ENSORLG00000013272	chr12	24600151	24740313	NA	0	70.1145	92.0652	0	70.1145	92.0652	FALSE	TRUE	FALSE	TRUE	0
ENSORLT00000016645	ENSORLG00000013283	chr12	24669401	24675187	NA	0	40.7647	109.327	0	40.7647	109.327	FALSE	TRUE	FALSE	TRUE	0
ENSORLT00000017744	ENTPD2	chr12	26414312	26428478	ectonucleoside triphosphate diphosphohydrolase 2	21.415	52.9926	72.8849	13.7097	52.9911	72.8849	FALSE	TRUE	FALSE	TRUE	0	954
ENSORLT00000001195	EIF3K	chr13	2008727	2011451	eukaryotic translation initiation factor 3, subunit K	1517.99	1720.22	2293.96	4.59323	39.7515	63.6495	FALSE	TRUE	FALSE	TRUE	1	27335
ENSORLT00000002003	MARK4	chr13	3315906	3334866	MAP/microtubule affinity-regulating kinase 4	154.847	153.271	296.335	3.4196	48.9298	23.7469	FALSE	TRUE	FALSE	TRUE	3	57787
ENSORLT00000008472	QPCTL	chr13	13671221	13677041	glutaminyl-peptide cyclotransferase-like	186.146	182.621	159.196	3.2469	22.5814	108.348	FALSE	TRUE	FALSE	TRUE	1	54814
ENSORLT00000010436	FAM101B	chr13	16834344	16835491	family with sequence similarity 101, member B	1004.03	804.673	121.795	21.382	804.661	121.779	FALSE	TRUE	FALSE	TRUE	1	359845
ENSORLT00000012188	ENSORLG00000009715	chr13	19011438	19027554	NA	126.019	331	1367.55	126.019	331	1367.55	FALSE	TRUE	FALSE	TRUE	1
ENSORLT00000014604	RASA2	chr13	22076281	22106435	RAS p21 protein activator 2	41.1827	110.877	117.958	41.1827	110.877	117.958	FALSE	TRUE	FALSE	TRUE	2	5922
ENSORLT00000017167	DHRS13	chr13	26744501	26747993	dehydrogenase/reductase (SDR family) member 13	0	216.862	14.3852	0	79.4822	14.3824	FALSE	TRUE	FALSE	TRUE	0	147015
ENSORLT00000018288	OLA.3124	chr13	28511514	28555466	NA	0	436.985	102.614	0	311.997	37.2013	FALSE	TRUE	FALSE	TRUE	0
ENSORLT00000018288	OLA.3124	chr13	28511514	28555466	NA	0	436.985	102.614	0	124.894	33.4241	FALSE	TRUE	FALSE	TRUE	0
ENSORLT00000000952	OLA.2884	chr14	1998653	2003921	NA	64.245	75.8202	114.122	13.0918	63.8264	72.3455	FALSE	TRUE	FALSE	TRUE	10
ENSORLT00000001012	LARP1	chr14	2058413	2083236	La ribonucleoprotein domain family, member 1	720.697	587.811	263.728	0	19.4213	19.6815	FALSE	TRUE	FALSE	TRUE	8	23367
ENSORLT00000001315	RAPGEF6	chr14	3580617	3610313	Rap guanine nucleotide exchange factor (GEF) 6	321.225	295.943	421.965	0	45.923	50.8789	FALSE	TRUE	FALSE	TRUE	4	51735
ENSORLT00000001522	ENSORLG00000001237	chr14	3856940	3868553	NA	189.44	480.195	585.956	189.44	480.195	585.956	FALSE	TRUE	FALSE	TRUE	4
ENSORLT00000005619	ENSORLG00000004475	chr14	11156796	11158993	NA	73.3052	212.786	67.1308	0.153855	91.8659	18.6318	FALSE	TRUE	FALSE	TRUE	0
ENSORLT00000005652	RAB38	chr14	11168730	11173108	RAB38, member RAS oncogene family	4.11827	12.2291	71.9259	0	12.2291	71.9259	FALSE	TRUE	FALSE	TRUE	4	23682
ENSORLT00000009864	OLGC5	chr14	16161571	16172776	NA	86.4837	171.207	363.465	67.7281	170.391	323.187	FALSE	TRUE	FALSE	TRUE	0
ENSORLT00000014302	FLOT2	chr14	21420612	21437563	flotillin 2	290.75	372.579	1440.44	14.5782	54.6842	101.215	FALSE	TRUE	FALSE	TRUE	1	2319
ENSORLT00000014477	SPNS3	chr14	21620014	21629546	spinster homolog 3 (Drosophila)	9.88385	26.904	332.777	0.00175541	26.8998	322.02	FALSE	TRUE	FALSE	TRUE	1	201305
ENSORLT00000014760	P2RX1	chr14	21877598	21888867	purinergic receptor P2X, ligand-gated ion channel, 1	18.944	16.3054	1627.44	0	16.2833	1627.42	FALSE	TRUE	FALSE	TRUE	2	5023
ENSORLT00000000666	INPP5A	chr15	639410	715093	inositol polyphosphate-5-phosphatase, 40kDa	18.944	28.5345	41.2375	0.0722415	28.533	15.1494	FALSE	TRUE	FALSE	TRUE	1	3632
ENSORLT00000000896	CPEB3	chr15	2279518	2314812	cytoplasmic polyadenylation element binding protein 3	71.6579	48.101	36.4425	0.0057862	16.7988	17.7617	FALSE	TRUE	FALSE	TRUE	0	22849
ENSORLT00000004356	ATRNL1	chr15	13257813	13368069	attractin-like 1	308.047	235.613	68.0898	0.0610024	70.0352	34.7304	FALSE	TRUE	FALSE	TRUE	1	26033
ENSORLT00000005011	ENSORLG00000004010	chr15	14931180	14936342	NA	39.5354	43.2094	89.1881	0.143548	23.9751	55.682	FALSE	TRUE	FALSE	TRUE	1
ENSORLT00000005352	CCDC88A	chr15	15126673	15170209	coiled-coil domain containing 88A	1528.7	1311.77	3343.12	55.1555	219.649	922.548	FALSE	TRUE	FALSE	TRUE	0	55704
ENSORLT00000005357	CCDC88A	chr15	15128688	15139026	coiled-coil domain containing 88A	1528.7	1311.77	3343.12	3.24034	27.0614	156.322	FALSE	TRUE	FALSE	TRUE	0	55704
ENSORLT00000011653	ADAM8	chr15	23219016	23225938	ADAM metallopeptidase domain 8	385.47	1373.73	1245.76	285.797	992.307	975.977	FALSE	TRUE	FALSE	TRUE	5	101
ENSORLT00000011655	ADAM8	chr15	23219361	23224707	ADAM metallopeptidase domain 8	385.47	1373.73	1245.76	98.157	338.446	264.111	FALSE	TRUE	FALSE	TRUE	3	101
ENSORLT00000013450	THBS2	chr15	24752763	24766983	thrombospondin 2	60.1267	157.347	169.745	48.9933	129.667	131.951	FALSE	TRUE	FALSE	TRUE	2	7058
ENSORLT00000015884	GPR137B	chr15	27842160	27847301	G protein-coupled receptor 137B	120.253	239.69	93.0242	0	40.1639	21.8654	FALSE	TRUE	FALSE	TRUE	1	7107
ENSORLT00000016250	KLC4	chr15	28454894	28464053	kinesin light chain 4	543.612	463.074	907.225	5.10806	74.3291	29.6958	FALSE	TRUE	FALSE	TRUE	1	89953
ENSORLT00000003769	UBR5	chr16	2433281	2463902	ubiquitin protein ligase E3 component n-recognin 5	5706.28	5810.44	6071.5	172.497	581.762	1092.91	FALSE	TRUE	FALSE	TRUE	0	51366
ENSORLT00000007484	ENSORLG00000005943	chr16	11227786	11238434	NA	869.779	690.535	399.908	6.84947	72.9446	51.1674	FALSE	TRUE	FALSE	TRUE	1
ENSORLT00000010604	OLA.18358	chr16	14014338	14016217	NA	51.8902	119.845	151.524	23.0164	119.834	137.558	FALSE	TRUE	FALSE	TRUE	1
ENSORLT00000014379	PRKCG	chr16	16647116	16666680	protein kinase C, gamma	8.23654	35.0567	62.3358	8.23654	35.0567	62.3358	FALSE	TRUE	FALSE	TRUE	0	5582
ENSORLT00000017969	SMPDL3B	chr16	19995585	19998526	sphingomyelin phosphodiesterase, acid-like 3B	6.58923	105.17	88.2291	6.58923	105.17	88.2291	FALSE	TRUE	FALSE	TRUE	1	27293
ENSORLT00000018942	USF2	chr16	22410805	22426420	upstream transcription factor 2, c-fos interacting	98.8385	124.737	613.768	0.00403375	77.5723	231.907	FALSE	TRUE	FALSE	TRUE	1	7392
ENSORLT00000020464	ENSORLG00000016344	chr16	27198117	27221815	NA	0	30.165	47.9506	0	30.165	47.9506	FALSE	TRUE	FALSE	TRUE	0
ENSORLT00000003915	ENSORLG00000003144	chr17	3542416	3551146	NA	1550.94	1272.64	187.007	0.0622087	397.3	72.628	FALSE	TRUE	FALSE	TRUE	0
ENSORLT00000007021	CNN2	chr17	6535787	6542910	calponin 2	1494.11	1538.42	721.177	39.5997	133.666	147.523	FALSE	TRUE	FALSE	TRUE	0	1265
ENSORLT00000009608	BFSP2	chr17	12880421	12883527	beaded filament structural protein 2, phakinin	0.823654	57.8843	50.8276	0.411031	57.8795	50.8115	FALSE	TRUE	FALSE	TRUE	0	8419
ENSORLT00000010478	ENSORLG00000008342	chr17	13911671	13915237	NA	17.2967	90.4951	2380.27	17.2967	90.4951	2380.27	FALSE	TRUE	FALSE	TRUE	1
ENSORLT00000013911	SUGT1	chr17	17273206	17304655	SGT1, suppressor of G2 allele of SKP1 (S. cerevisiae)	1396.09	1166.65	1826.92	0.179197	140.318	307.129	FALSE	TRUE	FALSE	TRUE	2	10910
ENSORLT00000013986	ENSORLG00000011148	chr17	17402437	17403269	NA	26.3569	39.133	132.344	9.66838	37.1307	103.42	FALSE	TRUE	FALSE	TRUE	2
ENSORLT00000018009	ITGA6	chr17	22127659	22141559	integrin, alpha 6	113.664	283.714	523.62	113.664	283.714	523.62	FALSE	TRUE	FALSE	TRUE	1	3655
ENSORLT00000019048	ENSORLG00000015199	chr17	22968261	22991402	NA	60.1267	66.8522	2979.65	0.0841081	16.8093	967.635	FALSE	TRUE	FALSE	TRUE	0
ENSORLT00000019048	ENSORLG00000015199	chr17	22968261	22991402	NA	60.1267	66.8522	2979.65	0.112847	17.9302	807.486	FALSE	TRUE	FALSE	TRUE	0
ENSORLT00000022313	ATP6V1H	chr17	30600386	30621862	ATPase, H+ transporting, lysosomal 50/57kDa, V1 subunit H	775.058	1023.17	2875.12	0	134.001	20.8182	FALSE	TRUE	FALSE	TRUE	3	51606
ENSORLT00000022412	ENSORLG00000017904	chr17	31061342	31063421	NA	23.0623	67.6675	68.0898	23.0623	67.6675	68.0898	FALSE	TRUE	FALSE	TRUE	2
ENSORLT00000022500	SPPL2B	chr17	31448034	31499182	signal peptide peptidase like 2B	242.635	611.051	904.351	208.863	533.4	836.642	FALSE	TRUE	FALSE	TRUE	1	56928
ENSORLT00000003250	ENSORLG00000002609	chr18	1753121	1754792	NA	1.64731	57.069	10.5491	0.0157648	57.0683	10.5427	FALSE	TRUE	FALSE	TRUE	0
ENSORLT00000003370	PPM1K	chr18	2281301	2288485	protein phosphatase, Mg2+/Mn2+ dependent, 1K	6.58923	18.7512	26.8523	0	18.7512	26.8367	FALSE	TRUE	FALSE	TRUE	0	152926
ENSORLT00000003545	ENSORLG00000002838	chr18	2419138	2434646	NA	0	96.202	77.68	0	96.1316	77.5871	FALSE	TRUE	FALSE	TRUE	0
ENSORLT00000003740	SLC10A7	chr18	2506220	2516650	solute carrier family 10 (sodium/bile acid cotransporter family), member 7	733.052	635.912	511.153	0.0692282	607.076	431.434	FALSE	TRUE	FALSE	TRUE	3	84068
ENSORLT00000003811	ENSORLG00000003052	chr18	2629599	2635569	NA	12.3548	56.2537	92.0651	12.3548	56.2537	92.0651	FALSE	TRUE	FALSE	TRUE	0
ENSORLT00000005421	TYRP1	chr18	8752565	8756155	tyrosinase-related protein 1	15.6494	83.9729	57.5407	15.6494	83.9729	57.5407	FALSE	TRUE	FALSE	TRUE	0	7306
ENSORLT00000009097	SLC7A7	chr18	17827550	17844541	solute carrier family 7 (amino acid transporter light chain, y+L system), member 7	142.492	543.786	1308.09	109.887	543.333	796.073	FALSE	TRUE	FALSE	TRUE	0	9056
ENSORLT00000009403	SLC7A8	chr18	18246639	18271222	solute carrier family 7 (amino acid transporter light chain, L system), member 8	131.785	642.434	711.587	131.785	642.434	711.587	FALSE	TRUE	FALSE	TRUE	0	23428
ENSORLT00000009883	INTU	chr18	19019459	19021820	inturned planar cell polarity effector homolog (Drosophila)	0	172.838	483.342	0	27.0597	97.8202	FALSE	TRUE	FALSE	TRUE	1	27152
ENSORLT00000009887	INTU	chr18	19021230	19039183	inturned planar cell polarity effector homolog (Drosophila)	0	172.838	483.342	0	109.219	385.401	FALSE	TRUE	FALSE	TRUE	1	27152
ENSORLT00000012549	ENSORLG00000009999	chr18	22311920	22321182	NA	996.621	1050.88	1490.3	0	377.05	538.799	FALSE	TRUE	FALSE	TRUE	3
ENSORLT00000014906	PYGM	chr18	28875935	28895808	phosphorylase, glycogen, muscle	0	1787.07	1143.14	0	934.993	471.245	FALSE	TRUE	FALSE	TRUE	3	5837
ENSORLT00000014906	PYGM	chr18	28875935	28895808	phosphorylase, glycogen, muscle	0	1787.07	1143.14	0	416.569	563.663	FALSE	TRUE	FALSE	TRUE	3	5837
ENSORLT00000014907	PYGM	chr18	28875935	28885037	phosphorylase, glycogen, muscle	0	1787.07	1143.14	0	105.879	46.9125	FALSE	TRUE	FALSE	TRUE	3	5837
ENSORLT00000014910	PYGM	chr18	28884405	28896307	phosphorylase, glycogen, muscle	0	1787.07	1143.14	0	329.634	61.3221	FALSE	TRUE	FALSE	TRUE	0	5837
ENSORLT00000002969	ARHGAP22	chr19	250445	272703	Rho GTPase activating protein 22	1.64731	16.3054	50.8276	1.64731	16.3054	50.8276	FALSE	TRUE	FALSE	TRUE	0	58504
ENSORLT00000003773	OLA.27071	chr19	1484414	1485197	NA	2512.14	14433.6	8448.89	2512.14	14433.6	8448.89	FALSE	TRUE	FALSE	TRUE	5
ENSORLT00000003803	ENSORLG00000003046	chr19	1486752	1487846	NA	832.714	4280.99	3079.39	832.714	4280.99	3079.39	FALSE	TRUE	FALSE	TRUE	5
ENSORLT00000004342	PMS2	chr19	2153131	2159898	PMS2 postmeiotic segregation increased 2 (S. cerevisiae)	260.275	226.645	304.007	2.37001	50.4996	25.4847	FALSE	TRUE	FALSE	TRUE	6	5395
ENSORLT00000004602	SLC38A10	chr19	2506164	2519349	solute carrier family 38, member 10	446.42	366.872	452.654	2.72354	37.1686	16.8518	FALSE	TRUE	FALSE	TRUE	1	124565
ENSORLT00000006604	PCDH15	chr19	5416973	5564990	protocadherin-related 15	14.8258	17.1207	89.1881	0.00106983	15.5393	79.2259	FALSE	TRUE	FALSE	TRUE	3	65217
ENSORLT00000007967	ENSORLG00000006342	chr19	6709018	6711131	NA	6.58923	59.5148	298.253	6.58923	59.5148	298.253	FALSE	TRUE	FALSE	TRUE	1
ENSORLT00000008072	ENSORLG00000006425	chr19	6747243	6759102	NA	41.1827	110.062	306.884	41.1827	110.062	306.884	FALSE	TRUE	FALSE	TRUE	0
ENSORLT00000012229	UROS	chr19	10852223	10855421	uroporphyrinogen III synthase	73.3052	82.3424	141.934	6.17882	49.2465	53.8554	FALSE	TRUE	FALSE	TRUE	2	7390
ENSORLT00000015451	NFE2L1	chr19	17513898	17519021	nuclear factor (erythroid-derived 2)-like 1	661.394	718.254	3039.11	0.0110575	26.9592	29.0198	FALSE	TRUE	FALSE	TRUE	1	4779
ENSORLT00000015587	MSL1	chr19	17632921	17636313	male-specific lethal 1 homolog (Drosophila)	1050.98	915.55	1412.62	0.0239551	38.0361	38.8314	FALSE	TRUE	FALSE	TRUE	0	339287
ENSORLT00000015713	ARHGAP44	chr19	17721551	17792379	Rho GTPase activating protein 44	47.7719	38.3178	44.1145	2.02361	19.4521	36.8967	FALSE	TRUE	FALSE	TRUE	2	9912
ENSORLT00000016085	OLA.23977	chr19	18171754	18176841	NA	140.845	169.576	139.057	0.322545	29.841	26.9755	FALSE	TRUE	FALSE	TRUE	2
ENSORLT00000000001	ENSORLG00000000001	chr2	4220911	4227803	NA	13.1785	47.2857	39.3195	13.1785	47.2857	39.3195	FALSE	TRUE	FALSE	TRUE	0
ENSORLT00000000113	CALCRL	chr2	5080883	5089872	calcitonin receptor-like	0.823654	14.6749	14.3852	0.823654	14.6749	14.3852	FALSE	TRUE	FALSE	TRUE	6	10203
ENSORLT00000003757	DOCK9	chr2	21735338	21787264	dedicator of cytokinesis 9	90.6019	290.237	542.801	90.6019	290.237	542.801	FALSE	TRUE	FALSE	TRUE	0	23348
ENSORLT00000005503	ENPP4	chr2	24486532	24492796	ectonucleotide pyrophosphatase/phosphodiesterase 4 (putative)	1001.56	911.473	1281.24	1.8669	32.7983	36.5796	FALSE	TRUE	FALSE	TRUE	3	22875
ENSORLT00000005805	SLITRK6	chr2	26264702	26267521	SLIT and NTRK-like family, member 6	74.1289	127.182	123.713	6.88442	50.2324	109.117	FALSE	TRUE	FALSE	TRUE	0	84189
ENSORLT00000006826	MBNL2	chr2	29384069	29421101	muscleblind-like splicing regulator 2	11.5312	41.5788	533.211	11.5312	41.5788	533.211	FALSE	TRUE	FALSE	TRUE	0	10150
ENSORLT00000003965	SSR1	chr20	1176984	1183130	signal sequence receptor, alpha	1773.33	1664.78	3015.13	0.0297224	151.751	343.836	FALSE	TRUE	FALSE	TRUE	1	6745
ENSORLT00000009966	STAU2	chr20	14291247	14356607	staufen, RNA binding protein, homolog 2 (Drosophila)	1105.34	1271	772.964	19.4003	168.279	79.9408	FALSE	TRUE	FALSE	TRUE	3	27067
ENSORLT00000011579	OLA.2341	chr20	16026669	16028674	NA	975.206	1272.64	334.695	0.01612	67.7945	59.8023	FALSE	TRUE	FALSE	TRUE	0
ENSORLT00000012451	NCK1	chr20	16621534	16628059	NCK adaptor protein 1	158.965	185.882	233.04	16.3075	86.5509	47.0198	FALSE	TRUE	FALSE	TRUE	1	4690
ENSORLT00000013877	TYMS	chr20	18492093	18494627	thymidylate synthetase	1013.09	856.035	688.571	6.43867	65.9664	43.3575	FALSE	TRUE	FALSE	TRUE	2	7298
ENSORLT00000015963	ENSORLG00000012745	chr20	21553011	21557280	NA	48.5956	167.946	391.277	48.5956	167.946	391.277	FALSE	TRUE	FALSE	TRUE	5
ENSORLT00000016489	APOD	chr20	22062755	22067597	apolipoprotein D	166.378	470.412	233.999	21.6525	292.747	86.8908	FALSE	TRUE	FALSE	TRUE	0	347
ENSORLT00000017235	ENSORLG00000013737	chr20	23069310	23098665	NA	3.29462	30.165	70.9669	3.29462	30.165	70.9669	FALSE	TRUE	FALSE	TRUE	1
ENSORLT00000011054	SIK1	chr21	5151454	5157355	salt-inducible kinase 1	96.3675	337.522	1245.76	96.3675	337.522	1245.76	FALSE	TRUE	FALSE	TRUE	3	150094
ENSORLT00000013558	MED14	chr21	8383009	8400866	mediator complex subunit 14	0	3238.26	6027.39	0	74.3924	110.485	FALSE	TRUE	FALSE	TRUE	0	9282
ENSORLT00000013558	MED14	chr21	8383009	8400866	mediator complex subunit 14	0	3238.26	6027.39	0	3144.33	5916.9	FALSE	TRUE	FALSE	TRUE	0	9282
ENSORLT00000016805	F5	chr21	13563786	13590029	coagulation factor V (proaccelerin, labile factor)	24.7096	180.175	112.204	24.7096	180.175	112.204	FALSE	TRUE	FALSE	TRUE	10	2153
ENSORLT00000017141	OLA.243	chr21	14008030	14028531	NA	1117.7	1200.08	860.234	0.0151623	93.4966	117.963	FALSE	TRUE	FALSE	TRUE	0
ENSORLT00000019454	OLA.27166	chr21	19114308	19132080	NA	90.6019	185.882	395.113	20.6462	124.845	141.875	FALSE	TRUE	FALSE	TRUE	1
ENSORLT00000021891	GPR155	chr21	24351034	24361238	G protein-coupled receptor 155	252.862	197.296	1107.66	15.5499	124.096	856.934	FALSE	TRUE	FALSE	TRUE	2	151556
ENSORLT00000022043	ADAM23	chr21	24932977	24942227	ADAM metallopeptidase domain 23	46.9483	138.596	138.098	13.5989	57.7722	38.3639	FALSE	TRUE	FALSE	TRUE	0	8745
ENSORLT00000022094	DOCK9	chr21	25018274	25028685	dedicator of cytokinesis 9	0	762.279	908.184	0	121.892	120.092	FALSE	TRUE	FALSE	TRUE	2	23348
ENSORLT00000022098	DOCK9	chr21	25020675	25079604	dedicator of cytokinesis 9	0	762.279	908.184	0	318.506	360.185	FALSE	TRUE	FALSE	TRUE	0	23348
ENSORLT00000022098	DOCK9	chr21	25020675	25079604	dedicator of cytokinesis 9	0	762.279	908.184	0	108.543	427.86	FALSE	TRUE	FALSE	TRUE	0	23348
ENSORLT00000012030	NDUFAF1	chr22	1129629	1131613	NADH dehydrogenase (ubiquinone) complex I, assembly factor 1	463.717	836.468	410.457	0	49.6961	17.9054	FALSE	TRUE	FALSE	TRUE	1	51103
ENSORLT00000013140	G2E3	chr22	1809019	1813879	G2/M-phase specific E3 ubiquitin protein ligase	201.795	237.244	359.629	0	10.9969	14.7136	FALSE	TRUE	FALSE	TRUE	0	55632
ENSORLT00000013142	G2E3	chr22	1809069	1816862	G2/M-phase specific E3 ubiquitin protein ligase	201.795	237.244	359.629	0.0542274	141.394	251.623	FALSE	TRUE	FALSE	TRUE	0	55632
ENSORLT00000014349	CLDN11	chr22	4794756	4797960	claudin 11	919.198	2420.54	5022.35	919.198	2420.54	5022.35	FALSE	TRUE	FALSE	TRUE	0	5010
ENSORLT00000015717	QKI	chr22	5780281	5843830	QKI, KH domain containing, RNA binding	251.214	334.261	235.917	0	18.1292	29.7937	FALSE	TRUE	FALSE	TRUE	1	9444
ENSORLT00000018862	KIDINS220	chr22	10934420	10989947	kinase D-interacting substrate, 220kDa	1508.11	1581.63	2989.24	19.1647	66.2583	91.9303	FALSE	TRUE	FALSE	TRUE	3	57498
ENSORLT00000020547	EML5	chr22	12805755	12841340	echinoderm microtubule associated protein like 5	76.5998	60.3301	348.121	0.0890903	44.7279	236.9	FALSE	TRUE	FALSE	TRUE	2	161436
ENSORLT00000021057	KIAA0247	chr22	13676684	13680332	KIAA0247	11.5312	26.904	77.68	0.157577	26.9033	66.0325	FALSE	TRUE	FALSE	TRUE	2	9766
ENSORLT00000021657	COL12A1	chr22	15582670	15620402	collagen, type XII, alpha 1	0	1702.29	197.556	0	659.691	109.562	FALSE	TRUE	FALSE	TRUE	0	1303
ENSORLT00000021658	COL12A1	chr22	15584578	15634853	collagen, type XII, alpha 1	0	1702.29	197.556	0	400.888	87.9856	FALSE	TRUE	FALSE	TRUE	0	1303
ENSORLT00000022755	OLA.7336	chr22	25521386	25522155	NA	112.017	90.4951	280.99	0	28.5304	79.6465	FALSE	TRUE	FALSE	TRUE	6
ENSORLT00000012001	STK38L	chr23	2969169	2980099	serine/threonine kinase 38 like	64.245	75.005	192.761	3.62931	37.506	186.753	FALSE	TRUE	FALSE	TRUE	1	23012
ENSORLT00000012790	ENSORLG00000010199	chr23	4014960	4020333	NA	4.11827	35.8719	26.8523	4.11827	35.8719	26.8523	FALSE	TRUE	FALSE	TRUE	0
ENSORLT00000015661	ORLA-B2M	chr23	10839170	10899456	NA	798.944	1613.42	8561.1	38.1679	116.255	250.218	FALSE	TRUE	FALSE	TRUE	3
ENSORLT00000016551	SYPL1	chr23	12371908	12379569	synaptophysin-like 1	22.2387	100.278	59.4587	22.2387	100.278	59.4587	FALSE	TRUE	FALSE	TRUE	1	6856
ENSORLT00000018579	TMTC2	chr23	15691217	15717229	transmembrane and tetratricopeptide repeat containing 2	5.76558	52.1774	37.4015	5.76558	52.1774	37.4015	FALSE	TRUE	FALSE	TRUE	0	160335
ENSORLT00000014523	MINA	chr24	4811714	4814350	MYC induced nuclear antigen	1187.71	966.097	352.916	0	18.6876	90.8368	FALSE	TRUE	FALSE	TRUE	1	84864
ENSORLT00000016871	OLA.27121	chr24	7121462	7152178	NA	72.4816	203.003	561.022	72.4816	203.003	561.022	FALSE	TRUE	FALSE	TRUE	0
ENSORLT00000017065	ENSORLG00000013598	chr24	7268336	7278204	NA	2.47096	17.1207	101.655	2.47081	17.1202	52.6855	FALSE	TRUE	FALSE	TRUE	3
ENSORLT00000018500	SERAC1	chr24	8699803	8708222	serine active site containing 1	326.167	294.313	154.401	0.0662628	26.4572	61.007	FALSE	TRUE	FALSE	TRUE	5	84947
ENSORLT00000018585	MRPS10	chr24	8748175	8749506	mitochondrial ribosomal protein S10	470.306	444.323	481.424	0.0127079	88.9051	43.7819	FALSE	TRUE	FALSE	TRUE	3	55173
ENSORLT00000019230	KATNA1	chr24	9796166	9804329	katanin p60 (ATPase containing) subunit A 1	0	1374.55	339.49	0	1190.13	254.82	FALSE	TRUE	FALSE	TRUE	1	11104
ENSORLT00000019230	KATNA1	chr24	9796166	9804329	katanin p60 (ATPase containing) subunit A 1	0	1374.55	339.49	0	184.356	58.0754	FALSE	TRUE	FALSE	TRUE	1	11104
ENSORLT00000020562	CCM2	chr24	13937387	13945419	cerebral cavernous malformation 2	0	667.707	397.031	0	667.686	397.016	FALSE	TRUE	FALSE	TRUE	1	83605
ENSORLT00000020684	SGK1	chr24	14099733	14102645	serum/glucocorticoid regulated kinase 1	249.567	549.493	549.514	113.605	383.804	336.883	FALSE	TRUE	FALSE	TRUE	0	6446
ENSORLT00000021863	ACSS1	chr24	17309459	17325668	acyl-CoA synthetase short-chain family member 1	83.1891	177.729	401.826	22.1554	113.023	309.697	FALSE	TRUE	FALSE	TRUE	6	84532
ENSORLT00000022088	DNMT3A	chr24	18091059	18125675	DNA (cytosine-5-)-methyltransferase 3 alpha	64.245	87.234	163.032	0.0132476	26.6582	29.6531	FALSE	TRUE	FALSE	TRUE	0	1788
ENSORLT00000022619	STX7	chr24	22864163	22869045	syntaxin 7	467.835	560.091	500.604	0	13.8935	15.2627	FALSE	TRUE	FALSE	TRUE	0	8417
ENSORLT00000022719	KIDINS220	chr24	23712284	23726656	kinase D-interacting substrate, 220kDa	0	835.653	1421.26	0	18.6669	148.482	FALSE	TRUE	FALSE	TRUE	3	57498
ENSORLT00000022720	KIDINS220	chr24	23712284	23726650	kinase D-interacting substrate, 220kDa	0	835.653	1421.26	0	316.851	640.545	FALSE	TRUE	FALSE	TRUE	3	57498
ENSORLT00000022723	KIDINS220	chr24	23713144	23726632	kinase D-interacting substrate, 220kDa	0	835.653	1421.26	0	500.012	632.109	FALSE	TRUE	FALSE	TRUE	3	57498
ENSORLT00000022759	BTBD6	chr24	24027686	24033195	BTB (POZ) domain containing 6	414.247	330.187	73.8439	0	30.3704	15.4466	FALSE	TRUE	FALSE	TRUE	1	90135
ENSORLT00000005744	ENSORLG00000004567	chr3	14823813	14832658	NA	96.3675	144.303	215.778	0.710688	23.4042	60.0897	FALSE	TRUE	FALSE	TRUE	4
ENSORLT00000007365	MCEE	chr3	16372538	16374802	methylmalonyl CoA epimerase	279.219	269.04	766.25	0	18.2493	31.7428	FALSE	TRUE	FALSE	TRUE	2	84693
ENSORLT00000010855	PIGB	chr3	20353654	20356898	phosphatidylinositol glycan anchor biosynthesis, class B	128.49	146.749	127.549	0.025162	17.3055	69.6982	FALSE	TRUE	FALSE	TRUE	2	9488
ENSORLT00000019316	DHCR7	chr3	34525521	34532954	7-dehydrocholesterol reductase	157.318	518.513	3327.77	157.318	518.513	3327.77	FALSE	TRUE	FALSE	TRUE	1	1717
ENSORLT00000019505	OSBPL5	chr3	36355013	36359885	oxysterol binding protein-like 5	192.735	134.52	1863.36	0.0177799	68.0026	117.807	FALSE	TRUE	FALSE	TRUE	0	114879
ENSORLT00000005770	ENSORLG00000004588	chr4	8025247	8028029	NA	553.496	454.921	87.2692	3.99129	220.123	51.2374	FALSE	TRUE	FALSE	TRUE	1
ENSORLT00000009173	PFN2	chr4	13303267	13308487	profilin 2	1064.16	1008.49	1350.29	0.071734	53.8048	22.7977	FALSE	TRUE	FALSE	TRUE	0	5217
ENSORLT00000010976	DENND1B	chr4	15191918	15286852	DENN/MADD domain containing 1B	164.731	207.079	53.7047	0.02316	15.4857	21.0373	FALSE	TRUE	FALSE	TRUE	6	163486
ENSORLT00000012296	PDE4B	chr4	16388274	16457495	phosphodiesterase 4B, cAMP-specific	258.627	286.16	103.573	2.14042	35.8175	31.2609	FALSE	TRUE	FALSE	TRUE	3	5142
ENSORLT00000016114	SIRT5	chr4	22701134	22706417	sirtuin 5	144.139	144.303	137.139	13.6751	79.2215	137.101	FALSE	TRUE	FALSE	TRUE	6	23408
ENSORLT00000016662	POMGNT1	chr4	23793712	23806284	protein O-linked mannose beta1,2-N-acetylglucosaminyltransferase	322.872	303.281	479.506	0	34.9476	161.861	FALSE	TRUE	FALSE	TRUE	0	55624
ENSORLT00000016789	MAST2	chr4	24326490	24365878	microtubule associated serine/threonine kinase 2	721.521	642.434	806.529	0.186849	23.3147	452.817	FALSE	TRUE	FALSE	TRUE	0	23139
ENSORLT00000018229	ENSORLG00000014543	chr4	27752115	27754419	NA	284.161	258.441	151.524	0.0283365	14.1225	17.6418	FALSE	TRUE	FALSE	TRUE	2
ENSORLT00000019485	MYO7B	chr4	28501405	28522567	myosin VIIB	20.5914	73.3744	111.245	20.5914	73.3744	111.245	FALSE	TRUE	FALSE	TRUE	3	4648
ENSORLT00000019656	ATP1B1	chr4	29670145	29679993	ATPase, Na+/K+ transporting, beta 1 polypeptide	1599.54	4166.04	7709.5	1599.54	4166.04	7709.5	FALSE	TRUE	FALSE	TRUE	5	481
ENSORLT00000020162	TBC1D23	chr4	30417973	30429199	TBC1 domain family, member 23	975.206	772.877	1155.61	0	15.2682	14.4901	FALSE	TRUE	FALSE	TRUE	9	55773
ENSORLT00000000944	TEX264	chr5	1245034	1332067	testis expressed 264	201.795	232.352	311.679	5.31054	26.4563	51.2442	FALSE	TRUE	FALSE	TRUE	0	51368
ENSORLT00000001995	PRKAG1	chr5	2343495	2347426	protein kinase, AMP-activated, gamma 1 non-catalytic subunit	592.207	623.683	709.669	2.76159	457.897	105.124	FALSE	TRUE	FALSE	TRUE	0	5571
ENSORLT00000001997	PRKAG1	chr5	2344412	2347645	protein kinase, AMP-activated, gamma 1 non-catalytic subunit	592.207	623.683	709.669	0	67.3042	40.4692	FALSE	TRUE	FALSE	TRUE	0	5571
ENSORLT00000004286	ENSORLG00000003445	chr5	5716270	5736952	NA	75.7762	28.5345	123.713	0.358065	28.5282	92.9759	FALSE	TRUE	FALSE	TRUE	0
ENSORLT00000006812	MARS	chr5	9238636	9255068	methionyl-tRNA synthetase	1308.79	1385.96	1670.6	0	57.0488	26.1634	FALSE	TRUE	FALSE	TRUE	4	4141
ENSORLT00000008696	CELA1	chr5	13105665	13114675	chymotrypsin-like elastase family, member 1	146.61	103.539	573.489	0.00315453	18.2648	86.6992	FALSE	TRUE	FALSE	TRUE	0	1990
ENSORLT00000008929	NAV1	chr5	13193911	13202131	neuron navigator 1	157.318	301.65	679.939	13.0152	84.2269	56.1975	FALSE	TRUE	FALSE	TRUE	0	89796
ENSORLT00000012828	G0S2	chr5	19033022	19033826	G0/G1switch 2	0.823654	18.7512	10.5491	0.823654	18.7512	10.5491	FALSE	TRUE	FALSE	TRUE	0	50486
ENSORLT00000015362	NUCKS1	chr5	24735212	24746983	nuclear casein kinase and cyclin-dependent kinase substrate 1	1743.68	1834.36	2416.71	131.987	506.153	551.145	FALSE	TRUE	FALSE	TRUE	1	64710
ENSORLT00000016748	PFKFB4	chr5	25992734	26000876	6-phosphofructo-2-kinase/fructose-2,6-biphosphatase 4	102.957	154.902	2940.33	0.0144691	76.3154	1191.72	FALSE	TRUE	FALSE	TRUE	1	5210
ENSORLT00000017919	MST1R	chr5	27152705	27170729	macrophage stimulating 1 receptor (c-met-related tyrosine kinase)	2.47096	25.2734	104.532	2.47096	25.2734	104.532	FALSE	TRUE	FALSE	TRUE	0	4486
ENSORLT00000018564	ADIPOR1	chr5	27615296	27619367	adiponectin receptor 1	350.053	373.394	1012.72	0.00454372	88.9648	348.852	FALSE	TRUE	FALSE	TRUE	3	51094
ENSORLT00000018804	PMEL	chr5	27725147	27731724	premelanosome protein	60.9504	176.099	174.54	50.623	161.359	164.825	FALSE	TRUE	FALSE	TRUE	0	6490
ENSORLT00000020523	HDAC7	chr5	30172685	30203230	histone deacetylase 7	25.5333	75.8202	133.303	25.5333	75.8202	133.303	FALSE	TRUE	FALSE	TRUE	0	51564
ENSORLT00000021538	ZNF259	chr5	33205497	33207364	zinc finger protein 259	0	689.72	302.089	0	524.968	268.45	FALSE	TRUE	FALSE	TRUE	0	8882
ENSORLT00000021539	ZNF259	chr5	33206013	33207373	zinc finger protein 259	0	689.72	302.089	0	164.752	33.6385	FALSE	TRUE	FALSE	TRUE	0	8882
ENSORLT00000021543	AGTRAP	chr5	33236348	33244245	angiotensin II receptor-associated protein	0	1011.75	415.252	0	1011.75	415.252	FALSE	TRUE	FALSE	TRUE	0	57085
ENSORLT00000021564	ENSORLG00000017230	chr5	33289629	33334957	NA	0	643.249	519.784	0	643.249	519.784	FALSE	TRUE	FALSE	TRUE	0
ENSORLT00000000889	CACNA2D4	chr6	1191064	1237225	calcium channel, voltage-dependent, alpha 2/delta subunit 4	16.4731	82.3424	593.628	16.4731	82.3424	593.628	FALSE	TRUE	FALSE	TRUE	0	93589
ENSORLT00000001351	SWAP70	chr6	2037055	2070261	SWAP switching B-cell complex 70kDa subunit	219.092	561.722	288.663	9.39808	78.8599	30.4818	FALSE	TRUE	FALSE	TRUE	1	23075
ENSORLT00000001644	TDG	chr6	2817008	2830549	thymine-DNA glycosylase	77.4235	82.3424	100.696	0.0238768	81.1805	23.1874	FALSE	TRUE	FALSE	TRUE	5	6996
ENSORLT00000001794	CKMT1A	chr6	2975711	2992071	creatine kinase, mitochondrial 1A	255.333	695.426	5681.19	255.333	695.426	5681.19	FALSE	TRUE	FALSE	TRUE	0	548596
ENSORLT00000007702	RAB3IL1	chr6	10704962	10709661	RAB3A interacting protein (rabin3)-like 1	466.188	474.488	1518.12	0	109.891	100.391	FALSE	TRUE	FALSE	TRUE	1	5866
ENSORLT00000008951	ARIH1	chr6	11606420	11618842	ariadne homolog, ubiquitin-conjugating enzyme E2 binding protein, 1 (Drosophila)	806.357	758.202	4800.81	0.0188772	157.118	901.787	FALSE	TRUE	FALSE	TRUE	1	25820
ENSORLT00000009274	DAPK2	chr6	11821063	11834081	death-associated protein kinase 2	20.5914	30.9803	153.442	0.0176613	28.7761	71.6832	FALSE	TRUE	FALSE	TRUE	0	23604
ENSORLT00000010236	RASGRF1	chr6	12761053	12788712	Ras protein-specific guanine nucleotide-releasing factor 1	0	14.6749	114.122	0	14.6749	114.122	FALSE	TRUE	FALSE	TRUE	1	5923
ENSORLT00000010975	CD9	chr6	14054014	14059595	CD9 molecule	104.604	171.207	133.303	55.5407	170.074	133.288	FALSE	TRUE	FALSE	TRUE	14	928
ENSORLT00000014418	FBXO31	chr6	17079820	17086153	F-box protein 31	88.9546	156.532	216.737	37.0139	120.254	167.691	FALSE	TRUE	FALSE	TRUE	0	79791
ENSORLT00000014423	FBXO31	chr6	17082933	17086125	F-box protein 31	88.9546	156.532	216.737	2.50852	36.2637	49.015	FALSE	TRUE	FALSE	TRUE	3	79791
ENSORLT00000015552	Q8JIR9	chr6	19059786	19170745	NA	300.636	780.218	467.999	68.6049	218.492	168.715	FALSE	TRUE	FALSE	TRUE	10
ENSORLT00000015777	CA5A	chr6	19187355	19195382	carbonic anhydrase VA, mitochondrial	1200.06	1118.55	661.718	19.1505	309.026	88.9582	FALSE	TRUE	FALSE	TRUE	4	763
ENSORLT00000017048	CBLN1	chr6	20795740	20826607	cerebellin 1 precursor	3.29462	20.3818	15.3442	3.29462	20.3818	15.3442	FALSE	TRUE	FALSE	TRUE	0	869
ENSORLT00000018503	OLA.25866	chr6	22505306	22527110	NA	83760.7	64761.1	538.965	0	559.345	27.6689	FALSE	TRUE	FALSE	TRUE	0
ENSORLT00000019817	OLA.4945	chr6	24438142	24444708	NA	14.0021	84.7882	30.6884	5.96205	52.6507	30.687	FALSE	TRUE	FALSE	TRUE	0
ENSORLT00000000255	SZRD1	chr7	294271	296970	SUZ RNA binding domain containing 1	418.416	315.51	233.04	12.5993	74.8776	49.0096	FALSE	TRUE	FALSE	TRUE	1	26099
ENSORLT00000000761	ENSORLG00000000613	chr7	909055	929268	NA	136.727	137.781	96.8602	0.0665844	133.763	96.2867	FALSE	TRUE	FALSE	TRUE	0
ENSORLT00000000778	DENND2C	chr7	942783	951911	DENN/MADD domain containing 2C	506.547	456.552	750.906	17.5484	158.755	145.03	FALSE	TRUE	FALSE	TRUE	0	163259
ENSORLT00000002430	COL20A1	chr7	4403473	4436185	collagen, type XX, alpha 1	151.552	97.0173	56.5817	0.0125664	19.0694	11.2737	FALSE	TRUE	FALSE	TRUE	2	57642
ENSORLT00000003108	NSFL1C	chr7	5605616	5611193	NSFL1 (p97) cofactor (p47)	1136.64	900.875	1473.04	61.579	329.472	794.152	FALSE	TRUE	FALSE	TRUE	5	55968
ENSORLT00000005848	RIMKLB	chr7	8771691	8779417	ribosomal modification protein rimK-like family member B	70.0106	91.3104	242.63	0.00358765	26.8065	84.068	FALSE	TRUE	FALSE	TRUE	0	57494
ENSORLT00000005924	ALAS2	chr7	8857707	8864936	aminolevulinate, delta-, synthase 2	36.2408	229.907	109.327	36.2408	229.907	109.327	FALSE	TRUE	FALSE	TRUE	0	212
ENSORLT00000014597	DUSP7	chr7	18083106	18086253	dual specificity phosphatase 7	70.0106	63.5912	390.318	0	63.586	390.318	FALSE	TRUE	FALSE	TRUE	2	1849
ENSORLT00000019268	DGKA	chr7	22664167	22677264	diacylglycerol kinase, alpha 80kDa	64.245	160.608	430.596	64.245	160.608	430.596	FALSE	TRUE	FALSE	TRUE	2	1606
ENSORLT00000019588	TFCP2	chr7	22831081	22841670	transcription factor CP2	327.814	352.197	180.294	39.8504	113.472	141.795	FALSE	TRUE	FALSE	TRUE	2	7024
ENSORLT00000019757	PLXNA2	chr7	23220092	23390290	plexin A2	22.2387	44.8399	118.917	11.5181	44.763	98.8742	FALSE	TRUE	FALSE	TRUE	0	5362
ENSORLT00000021094	OLA.2167	chr7	28663580	28672708	NA	20.5914	18.7512	65.2128	0.0128266	18.7197	65.21	FALSE	TRUE	FALSE	TRUE	2
ENSORLT00000000262	MAZ	chr8	322097	324994	MYC-associated zinc finger protein (purine-binding transcription factor)	184.499	181.806	296.335	2.31366	17.1127	24.9972	FALSE	TRUE	FALSE	TRUE	0	4150
ENSORLT00000001297	XT-IA	chr8	1980541	1994512	NA	24.7096	71.7439	376.892	24.7096	71.7439	376.892	FALSE	TRUE	FALSE	TRUE	0
ENSORLT00000002170	NUCB1	chr8	3188230	3192555	nucleobindin 1	1426.57	1413.68	1468.25	2.86473	241.459	146.887	FALSE	TRUE	FALSE	TRUE	2	4924
ENSORLT00000002355	MYBPC2	chr8	3274607	3309908	myosin binding protein C, fast type	6.58923	30.9803	25.8933	6.58923	30.9803	25.8933	FALSE	TRUE	FALSE	TRUE	0	4606
ENSORLT00000003232	UBTF	chr8	4445802	4451311	upstream binding transcription factor, RNA polymerase I	672.102	827.5	4461.32	142.905	402.538	1023.05	FALSE	TRUE	FALSE	TRUE	3	7343
ENSORLT00000003232	UBTF	chr8	4445802	4451311	upstream binding transcription factor, RNA polymerase I	672.102	827.5	4461.32	55.9406	201.857	980.211	FALSE	TRUE	FALSE	TRUE	3	7343
ENSORLT00000003956	VAT1	chr8	5509107	5548085	vesicle amine transport protein 1 homolog (T. californica)	389.588	1337.04	776.8	389.588	1337.04	776.8	FALSE	TRUE	FALSE	TRUE	2	10493
ENSORLT00000004427	LEPREL4	chr8	5920161	5925796	leprecan-like 4	19.7677	49.7316	85.3521	0.147583	46.9142	44.6255	FALSE	TRUE	FALSE	TRUE	6	10609
ENSORLT00000006569	GB-ALPHA2	chr8	8401907	8402862	NA	126.843	706.84	402.785	126.843	706.84	402.785	FALSE	TRUE	FALSE	TRUE	4
ENSORLT00000008151	BRD4	chr8	9097389	9107290	bromodomain containing 4	2996.45	2876.28	1537.3	0.121248	84.1395	294.835	FALSE	TRUE	FALSE	TRUE	0	23476
ENSORLT00000010620	PDGFA	chr8	11504967	11519440	platelet-derived growth factor alpha polypeptide	87.3073	105.985	147.688	19.7943	68.0046	109.828	FALSE	TRUE	FALSE	TRUE	0	5154
ENSORLT00000010757	PROZ	chr8	11788287	11790601	protein Z, vitamin K-dependent plasma glycoprotein	50.2429	65.2217	404.703	0.030205	16.5734	114.777	FALSE	TRUE	FALSE	TRUE	0	8858
ENSORLT00000012392	ENSORLG00000009880	chr8	13566186	13570897	NA	18.944	380.732	382.646	18.944	380.732	382.646	FALSE	TRUE	FALSE	TRUE	1
ENSORLT00000020493	PTGER1	chr8	22099566	22102880	prostaglandin E receptor 1 (subtype EP1), 42kDa	1.64731	12.2291	11.5081	0.00221874	12.2289	11.5081	FALSE	TRUE	FALSE	TRUE	0	5731
ENSORLT00000020974	ALDH16A1	chr8	23405081	23421727	aldehyde dehydrogenase 16 family, member A1	10045.3	13337	6221.11	4.11827	260.887	116.04	FALSE	TRUE	FALSE	TRUE	5	126133
ENSORLT00000021498	PRMT1	chr8	25049126	25053329	protein arginine methyltransferase 1	3170.24	2920.3	6652.67	747.542	2294.88	5312.51	FALSE	TRUE	FALSE	TRUE	1	3276
ENSORLT00000001976	TARS	chr9	4234379	4240814	threonyl-tRNA synthetase	1889.46	1837.62	1578.53	5.45258	47.0145	50.1142	FALSE	TRUE	FALSE	TRUE	0	6897
ENSORLT00000003068	IKBKB	chr9	5393943	5418932	inhibitor of kappa light polypeptide gene enhancer in B-cells, kinase beta	121.901	200.557	240.712	0.0381158	125.47	126.608	FALSE	TRUE	FALSE	TRUE	5	3551
ENSORLT00000007963	SFTPB	chr9	11733702	11736536	surfactant protein B	94.4079	145.242	717.129	14.1403	56.743	91.3237	FALSE	TRUE	FALSE	TRUE	1	6439
ENSORLT00000008821	CORO1C	chr9	12488614	12517392	coronin, actin binding protein, 1C	1066.63	921.257	633.907	97.2019	344.342	272.209	FALSE	TRUE	FALSE	TRUE	1	23603
ENSORLT00000008867	DAO	chr9	12544031	12548931	D-amino-acid oxidase	90.6019	235.613	318.392	90.6019	235.613	318.392	FALSE	TRUE	FALSE	TRUE	5	1610
ENSORLT00000012488	RASA1	chr9	14499069	14505346	RAS p21 protein activator (GTPase activating protein) 1	1779.09	1538.42	670.356	0	17.2464	9.63093	FALSE	TRUE	FALSE	TRUE	6	5921
ENSORLT00000015409	ZFAND5	chr9	18184801	18189070	zinc finger, AN1-type domain 5	368.173	1068.82	795.021	368.173	1068.82	795.021	FALSE	TRUE	FALSE	TRUE	9	7763
ENSORLT00000016738	ANGPTL2	chr9	19336630	19341733	angiopoietin-like 2	9.06019	22.8276	86.3111	4.32755	22.8244	86.3111	FALSE	TRUE	FALSE	TRUE	4	23452
ENSORLT00000017010	SLC15A4	chr9	19755022	19792207	solute carrier family 15, member 4	92.2493	84.7882	65.2128	3.33822	30.8251	29.3771	FALSE	TRUE	FALSE	TRUE	1	121260
ENSORLT00000017356	ULK1	chr9	20132043	20144267	unc-51-like kinase 1 (C. elegans)	29.6515	82.3424	99.7372	29.6515	82.3424	99.7372	FALSE	TRUE	FALSE	TRUE	2	8408
ENSORLT00000020041	MTMR3	chr9	25719916	25736868	myotubularin related protein 3	564.203	608.192	1503.73	0.141757	17.9081	586.987	FALSE	TRUE	FALSE	TRUE	4	8897

## Sheet: Te_special
accession	symbol	seqnames	start	end	genename	count.gene.TA_F_Ov	count.gene.WT_F_Ov	count.gene.WT_M_Te	count.isoform.TA_F_Ov	count.isoform.WT_F_Ov	count.isoform.WT_M_Te	TA_F_OV>>WT_F_OV	TA_F_OV<<WT_F_OV	TA_F_OV>>WT_M_TE	TA_F_OV<<WT_M_TE	SRY	Human entrez
ENSORLT00000000017	ENSORLG00000000014	chr1	250532	251980	NA	4.94192	6.52217	22.0573	4.94192	6.52217	22.0573	NA	NA	FALSE	TRUE	0
ENSORLT00000000108	ENSORLG00000000089	chr1	896401	899263	NA	4.94192	0	25.8933	4.94192	0	25.8933	NA	NA	FALSE	TRUE	2
ENSORLT00000000250	ARMC3	chr1	1366597	1374251	armadillo repeat containing 3	6.58923	0	4889.04	4.68789	0	4889.04	NA	NA	FALSE	TRUE	4	219681
ENSORLT00000000267	ENSORLG00000000216	chr1	1387239	1387865	NA	0.823654	0	22.0573	0.823654	0	22.0573	NA	NA	FALSE	TRUE	0
ENSORLT00000000348	DDX39A	chr1	1790182	1796302	DEAD (Asp-Glu-Ala-Asp) box polypeptide 39A	1080.63	947.345	8389.44	0	0	10.1956	NA	NA	FALSE	TRUE	0	10212
ENSORLT00000000369	EVI5L	chr1	1807216	1818664	ecotropic viral integration site 5-like	37.0644	19.5665	3093.77	0	0.0103248	30.42	NA	NA	FALSE	TRUE	0	115704
ENSORLT00000000623	SLC25A38	chr1	1998955	2003185	solute carrier family 25, member 38	368.173	345.675	397.031	0.0667037	4.87712	11.4061	NA	NA	FALSE	TRUE	4	54977
ENSORLT00000001238	HNRPLL	chr1	2717630	2729610	heterogeneous nuclear ribonucleoprotein L-like	32.1225	40.7636	45.0736	0.00412703	0.00253115	18.8962	NA	NA	FALSE	TRUE	2
ENSORLT00000001433	KCNH1	chr1	2851712	2911839	potassium voltage-gated channel, subfamily H (eag-related), member 1	0.823654	0	116.999	0.823654	0	116.999	NA	NA	FALSE	TRUE	0	3756
ENSORLT00000001731	ENSORLG00000001396	chr1	3233275	3234603	NA	0	0.815271	19.1802	0	0.815271	19.1802	NA	NA	FALSE	TRUE	0
ENSORLT00000001895	FAM161A	chr1	3315617	3316828	family with sequence similarity 161, member A	30.4752	10.5985	1089.44	6.97997	5.77925	285.693	NA	NA	FALSE	TRUE	4	84140
ENSORLT00000002253	SEC14L1	chr1	4196024	4216466	SEC14-like 1 (S. cerevisiae)	1542.7	1377.81	1359.88	0.016749	0.0243349	184.474	NA	NA	FALSE	TRUE	6	6397
ENSORLT00000002350	CARD14	chr1	4399732	4416153	caspase recruitment domain family, member 14	3.29462	0.815271	124.672	3.29462	0.815271	124.672	NA	NA	FALSE	TRUE	0	79092
ENSORLT00000002634	SLC43A3	chr1	5114530	5125236	solute carrier family 43, member 3	0	0	26.8523	0	0	26.8523	NA	NA	FALSE	TRUE	1	29015
ENSORLT00000003013	ENSORLG00000002422	chr1	9805234	9824025	NA	0.823654	0.815271	21.0983	0.823654	0.815271	21.0983	NA	NA	FALSE	TRUE	3
ENSORLT00000003243	KRT222	chr1	10249696	10259937	keratin 222	2.47096	0.815271	56.5817	2.47096	0.815271	56.5817	NA	NA	FALSE	TRUE	0	125113
ENSORLT00000003266	CCR7	chr1	10279242	10280387	chemokine (C-C motif) receptor 7	12.3548	2.44581	255.097	0.000363831	0.00407957	166.981	NA	NA	FALSE	TRUE	3	1236
ENSORLT00000003805	MAL	chr1	10734524	10739718	mal, T-cell differentiation protein	2.47096	0	20.1392	2.47096	0	20.1392	NA	NA	FALSE	TRUE	1	4118
ENSORLT00000003937	ENSORLG00000003161	chr1	11071791	11077955	NA	4.11827	1.63054	30.6884	4.11827	1.63054	30.6884	NA	NA	FALSE	TRUE	0
ENSORLT00000004030	MCHR1	chr1	11257972	11259533	melanin-concentrating hormone receptor 1	0	1.63054	10.5491	0	1.63054	10.5491	NA	NA	FALSE	TRUE	1	2847
ENSORLT00000004458	ENSORLG00000003578	chr1	12060398	12089627	NA	0.823654	4.07636	25.8933	0.823654	4.07636	25.8933	NA	NA	FALSE	TRUE	51
ENSORLT00000005115	TRIOBP	chr1	14468852	14474219	TRIO and F-actin binding protein	0	2.44581	59.4587	0	2.44581	59.4587	NA	NA	FALSE	TRUE	2	11078
ENSORLT00000005982	MPDZ	chr1	15408902	15473271	multiple PDZ domain protein	3.29462	8.15271	61.3768	3.29462	8.15271	61.3768	NA	NA	FALSE	TRUE	1	8777
ENSORLT00000006047	ENSORLG00000004806	chr1	15662237	15665070	NA	0	0	679.939	0	0	679.939	NA	NA	FALSE	TRUE	2
ENSORLT00000006153	OLA.17551	chr1	15784722	15788540	NA	32.1225	57.8843	269.482	5.8802	4.7716	34.1679	NA	NA	FALSE	TRUE	2
ENSORLT00000006164	ENSORLG00000004897	chr1	15803978	15813155	NA	6.58923	7.33744	401.826	6.58923	7.33744	401.826	NA	NA	FALSE	TRUE	2
ENSORLT00000007301	ENSORLG00000005807	chr1	17270175	17270666	NA	0	0.815271	10.5491	0	0.815271	10.5491	NA	NA	FALSE	TRUE	5
ENSORLT00000007518	SPOCK3	chr1	17805746	17807267	sparc/osteonectin, cwcv and kazal-like domains proteoglycan (testican) 3	6.58923	8.15271	23.9753	6.58923	8.15271	23.9753	NA	NA	FALSE	TRUE	4	50859
ENSORLT00000008000	FBXO41	chr1	19445722	19479148	F-box protein 41	3.29462	0.815271	39.3195	3.29462	0.815271	39.3195	NA	NA	FALSE	TRUE	1	150726
ENSORLT00000009757		chr1	23393800	23395892	membrane-associated ring finger (C3HC4) 1, E3 ubiquitin protein ligase	0.823654	0	124.672	0	0	123.712	NA	NA	FALSE	TRUE	0	55016
ENSORLT00000009836	ENSORLG00000007851	chr1	23524801	23526073	NA	0	0	22.0573	0	0	22.0573	NA	NA	FALSE	TRUE	0
ENSORLT00000009847	ENSORLG00000007860	chr1	23563410	23564702	NA	0	0	27.8113	0	0	27.8113	NA	NA	FALSE	TRUE	0
ENSORLT00000009891	PROM1	chr1	23574506	23582609	prominin 1	21.415	34.2414	78.639	0	0.00957698	13.9002	NA	NA	FALSE	TRUE	0	8842
ENSORLT00000010462	SFRP2	chr1	24777627	24778374	secreted frizzled-related protein 2	1.64731	0.815271	55.6227	1.64731	0.815271	55.6227	NA	NA	FALSE	TRUE	1	6423
ENSORLT00000010980	CASKIN1	chr1	25176698	25223334	CASK interacting protein 1	5.76558	4.89163	93.9832	5.76558	4.89163	93.9832	NA	NA	FALSE	TRUE	0	57524
ENSORLT00000011068	SLC5A10	chr1	25250410	25280881	solute carrier family 5 (sodium/glucose cotransporter), member 10	4.11827	5.7069	23.0163	4.11827	5.7069	23.0163	NA	NA	FALSE	TRUE	0	125206
ENSORLT00000011569	MYO15A	chr1	26254935	26313992	myosin XVA	0.823654	1.63054	188.925	0.823654	1.63054	188.925	NA	NA	FALSE	TRUE	2	51168
ENSORLT00000011648	FBXL18	chr1	26369060	26375182	F-box and leucine-rich repeat protein 18	430.771	489.978	81.516	0.0164383	0.070821	40.8002	NA	NA	FALSE	TRUE	4	80028
ENSORLT00000012194	ELFN1	chr1	27058763	27065839	extracellular leucine-rich repeat and fibronectin type III domain containing 1	1.64731	1.63054	32.6064	1.64731	1.63054	32.6064	NA	NA	FALSE	TRUE	0	392617
ENSORLT00000012209	OLA.28055	chr1	27269463	27272548	NA	0	0	227.286	0	0	227.286	NA	NA	FALSE	TRUE	10
ENSORLT00000012497	CDC37	chr1	27429890	27435404	cell division cycle 37 homolog (S. cerevisiae)	0	0	129.467	0	0	129.467	NA	NA	FALSE	TRUE	2	11140
ENSORLT00000012530	ENSORLG00000009983	chr1	27443059	27456534	NA	0.823654	0.815271	16.3032	0.823654	0.815271	16.3032	NA	NA	FALSE	TRUE	0
ENSORLT00000012995	VASN	chr1	28119170	28121131	vasorin	79.0708	154.086	127.549	0	0	30.1868	NA	NA	FALSE	TRUE	0	114990
ENSORLT00000013160	ENSORLG00000010495	chr1	28325883	28351374	NA	59.3031	41.5788	189.884	1.0628	5.31932	19.6015	NA	NA	FALSE	TRUE	4
ENSORLT00000013217	BAIAP2L2	chr1	28408261	28417646	BAI1-associated protein 2-like 2	0	0	9.59012	0	0	9.59012	NA	NA	FALSE	TRUE	2	80115
ENSORLT00000013336	SUN2	chr1	28597796	28599493	Sad1 and UNC84 domain containing 2	4.94192	4.07636	35.4834	4.94192	4.07636	35.4834	NA	NA	FALSE	TRUE	3	25777
ENSORLT00000013611	RTN4RL2	chr1	29889940	29892174	reticulon 4 receptor-like 2	0.823654	4.07636	12.4672	0.823654	4.07636	12.4672	NA	NA	FALSE	TRUE	2	349667
ENSORLT00000016591	TMC5	chr1	32939445	32945696	transmembrane channel-like 5	0	2.44581	102.614	0	2.44581	102.614	NA	NA	FALSE	TRUE	0	79838
ENSORLT00000016755	ENSORLG00000013363	chr1	33264597	33272167	NA	0	1.63054	9.59012	0	1.63054	9.59012	NA	NA	FALSE	TRUE	0
ENSORLT00000017418	HELZ	chr1	33965751	34017037	helicase with zinc finger	616.093	598.409	711.587	0.0571191	0.0787254	272.892	NA	NA	FALSE	TRUE	2	9931
ENSORLT00000017537	ENSORLG00000013990	chr1	34341717	34343358	NA	2.47096	1.63054	32.6064	2.47096	1.63054	32.6064	NA	NA	FALSE	TRUE	0
ENSORLT00000017541	OLA.11581	chr1	34343522	34345038	NA	6.58923	4.07636	471.834	6.58923	4.07636	471.834	NA	NA	FALSE	TRUE	2
ENSORLT00000017920	CHRNB3	chr1	37302287	37314073	cholinergic receptor, nicotinic, beta 3 (neuronal)	0	2.44581	10.5491	0	2.44573	10.5474	NA	NA	FALSE	TRUE	2	1142
ENSORLT00000018189	RGS12	chr1	38168679	38249193	regulator of G-protein signaling 12	167.202	223.384	640.62	0.0290458	0.00430682	42.1047	NA	NA	FALSE	TRUE	0	6002
ENSORLT00000018881	SRL	chr1	39139539	39152200	sarcalumenin	1.64731	3.26109	13.4262	1.64731	3.25729	13.4236	NA	NA	FALSE	TRUE	0	6345
ENSORLT00000018941	HMOX2	chr1	39295653	39299310	heme oxygenase (decycling) 2	3.29462	5.7069	63.2948	3.29462	5.7069	63.2948	NA	NA	FALSE	TRUE	4	3163
ENSORLT00000019202	ADRA2A	chr1	39964790	39966756	adrenoceptor alpha 2A	2.47096	1.63054	23.0163	2.47096	1.63054	23.0163	NA	NA	FALSE	TRUE	0	150
ENSORLT00000000235	HNRNPA0	chr10	813494	814069	heterogeneous nuclear ribonucleoprotein A0	0	0	10.5491	0	0	10.5491	NA	NA	FALSE	TRUE	3	10949
ENSORLT00000000239	CXCL14	chr10	833727	841027	chemokine (C-X-C motif) ligand 14	1.64731	0.815271	34.5244	1.39677	0.815271	28.5191	NA	NA	FALSE	TRUE	2	9547
ENSORLT00000000360	OLA.21946	chr10	1077528	1080270	NA	4.11827	1.63054	30.6884	4.11827	1.63054	30.6884	NA	NA	FALSE	TRUE	3
ENSORLT00000000750	ENSORLG00000000609	chr10	2140000	2143105	NA	0	0	372.097	0	0	372.097	NA	NA	FALSE	TRUE	3
ENSORLT00000001066	GLRA4	chr10	3765315	3786292	glycine receptor, alpha 4	4.11827	4.07636	40.2785	4.11827	4.07636	40.2785	NA	NA	FALSE	TRUE	0	441509
ENSORLT00000001222		chr10	5493422	5506505	septin 6	1103.7	1054.96	14674.8	5.36646	0.172166	551.542	NA	NA	FALSE	TRUE	0	23157
ENSORLT00000002580	ENSORLG00000002068	chr10	7506723	7507217	NA	0	0.815271	107.409	0	0.815271	107.409	NA	NA	FALSE	TRUE	4
ENSORLT00000002692	UBL3	chr10	7582153	7586707	ubiquitin-like 3	261.922	284.53	374.015	0	0	103.081	NA	NA	FALSE	TRUE	0	5412
ENSORLT00000003554	ENSORLG00000002845	chr10	8275493	8287186	NA	0.823654	0	40.2785	0.823654	0	40.2785	NA	NA	FALSE	TRUE	0
ENSORLT00000003723	OLA.10295	chr10	8447056	8455147	NA	2.47096	4.89163	30.6884	2.47096	4.89163	30.6884	NA	NA	FALSE	TRUE	1
ENSORLT00000003810	PCDH11Y	chr10	9524985	9534460	protocadherin 11 Y-linked	0.823654	0.815271	32.6064	0.823654	0.815271	32.6064	NA	NA	FALSE	TRUE	2	83259
ENSORLT00000004019	CHRNB3	chr10	9962456	9967294	cholinergic receptor, nicotinic, beta 3 (neuronal)	4.94192	1.63054	20.1392	4.94192	1.63054	20.1392	NA	NA	FALSE	TRUE	3	1142
ENSORLT00000004260	ENSORLG00000003426	chr10	10102269	10108800	NA	0	0	267.564	0	0	10.425	NA	NA	FALSE	TRUE	2
ENSORLT00000004261	ENSORLG00000003426	chr10	10102275	10108731	NA	0	0	267.564	0	0	257.139	NA	NA	FALSE	TRUE	2
ENSORLT00000004798	ENSORLG00000003841	chr10	10382642	10387971	NA	0	0	23.0163	0	0	23.0163	NA	NA	FALSE	TRUE	0
ENSORLT00000004849	PPP2R2C	chr10	10443577	10463727	protein phosphatase 2, regulatory subunit B, gamma	0.823654	8.15271	10.5491	0.823654	8.15271	10.5491	NA	NA	FALSE	TRUE	0	5522
ENSORLT00000004910	KCNIP1	chr10	10542189	10555589	Kv channel interacting protein 1	8.23654	7.33744	36.4425	8.2364	7.33733	32.5678	NA	NA	FALSE	TRUE	0	30820
ENSORLT00000006388	ENSORLG00000005069	chr10	12744977	12746482	NA	2.47096	8.15271	16.3032	2.47096	8.15271	16.3032	NA	NA	FALSE	TRUE	1
ENSORLT00000006392	ENSORLG00000005073	chr10	12755999	12756506	NA	4.94192	4.89163	28.7704	4.94192	4.89163	28.7704	NA	NA	FALSE	TRUE	0
ENSORLT00000006552	RASGEF1C	chr10	12867959	12876817	RasGEF domain family, member 1C	9.88385	9.78326	108.368	5.91393	6.80948	81.3327	NA	NA	FALSE	TRUE	4	255426
ENSORLT00000006556	RASGEF1C	chr10	12867968	12876817	RasGEF domain family, member 1C	9.88385	9.78326	108.368	3.96992	2.97378	27.0356	NA	NA	FALSE	TRUE	4	255426
ENSORLT00000007209	ATP10B	chr10	13481533	13499135	ATPase, class V, type 10B	3.29462	0.815271	44.1145	3.29462	0.815271	44.1145	NA	NA	FALSE	TRUE	4	23120
ENSORLT00000007228	GABRB2	chr10	13505405	13540081	gamma-aminobutyric acid (GABA) A receptor, beta 2	0	1.63054	12.4672	0	1.63054	12.4672	NA	NA	FALSE	TRUE	2	2561
ENSORLT00000007335		chr10	13557094	13562946	septin 8	3.29462	7.33744	20.1392	3.29462	7.33744	20.1392	NA	NA	FALSE	TRUE	0	23176
ENSORLT00000007751	ENSORLG00000006161	chr10	13998367	14001633	NA	1.64731	1.63054	67.1308	1.64731	1.63054	67.1308	NA	NA	FALSE	TRUE	0
ENSORLT00000007795	FRMPD3	chr10	14219533	14235745	FERM and PDZ domain containing 3	0	1.63054	19.1802	0	1.63054	19.1802	NA	NA	FALSE	TRUE	0	84443
ENSORLT00000008120	NLGN3A	chr10	14479252	14641269	NA	0	1.63054	46.0326	0	1.61615	39.2566	NA	NA	FALSE	TRUE	0
ENSORLT00000008178	GRIA3	chr10	14813790	14904635	glutamate receptor, ionotropic, AMPA 3	4.94192	7.33744	11.5081	0.000282794	3.67524	11.5081	NA	NA	FALSE	TRUE	5	2892
ENSORLT00000008217	NEURL1B	chr10	15129183	15134817	neuralized homolog 1B (Drosophila)	4.11827	5.7069	92.0651	4.11827	5.7069	92.0651	NA	NA	FALSE	TRUE	1	54492
ENSORLT00000009053	SNCB	chr10	16534467	16546461	synuclein, beta	0.823654	1.63054	13.4262	0.823654	1.63054	13.4262	NA	NA	FALSE	TRUE	4	6620
ENSORLT00000009606	WNT8A	chr10	17134905	17136552	wingless-type MMTV integration site family, member 8A	0	0	19.1802	0	0	19.1802	NA	NA	FALSE	TRUE	1	7478
ENSORLT00000010398	ASB12	chr10	18416709	18420753	ankyrin repeat and SOCS box containing 12	1.64731	2.44581	12.4672	1.64731	2.44581	12.4672	NA	NA	FALSE	TRUE	0	142689
ENSORLT00000010524	ODZ1	chr10	18752542	18856984	odz, odd Oz/ten-m homolog 1 (Drosophila)	9.88385	6.52217	112.204	8.913	0.250316	112.189	NA	NA	FALSE	TRUE	0
ENSORLT00000010614	ENSORLG00000008450	chr10	18955571	18987289	NA	2.47096	4.89163	27.8113	3.09285e-05	4.8835	10.0963	NA	NA	FALSE	TRUE	0
ENSORLT00000010619	ENSORLG00000008450	chr10	18955685	18987334	NA	2.47096	4.89163	27.8113	3.27554e-05	0.00812536	17.7105	NA	NA	FALSE	TRUE	0
ENSORLT00000010862	ACSL1	chr10	21109792	21121772	acyl-CoA synthetase long-chain family member 1	0.823654	3.26109	20.1392	0.823654	3.26109	20.1392	NA	NA	FALSE	TRUE	0	2180
ENSORLT00000011835	GABRA4	chr10	22470489	22490869	gamma-aminobutyric acid (GABA) A receptor, alpha 4	8.23654	6.52217	71.9259	8.23654	6.52217	71.9259	NA	NA	FALSE	TRUE	0	2557
ENSORLT00000011965	GUF1	chr10	22569795	22583524	GUF1 GTPase homolog (S. cerevisiae)	433.242	454.921	367.302	0	0	31.3194	NA	NA	FALSE	TRUE	1	60558
ENSORLT00000012776	PDGFRL	chr10	23584636	23588195	platelet-derived growth factor receptor-like	0.823654	0.815271	20.1392	0.823654	0.815271	20.1392	NA	NA	FALSE	TRUE	0	5157
ENSORLT00000013028	FAM46D	chr10	23854349	23859025	family with sequence similarity 46, member D	1.64731	0	26.8523	1.64731	0	26.8523	NA	NA	FALSE	TRUE	0	169966
ENSORLT00000013641	ENSORLG00000010876	chr10	24461022	24468900	NA	5.76558	0.815271	47.9506	5.76065	0.000104178	25.6853	NA	NA	FALSE	TRUE	6
ENSORLT00000013642	ENSORLG00000010876	chr10	24461022	24465972	NA	5.76558	0.815271	47.9506	0.00493122	0.815167	22.2653	NA	NA	FALSE	TRUE	6
ENSORLT00000013858	CPLX1	chr10	24868698	24871340	complexin 1	1.64731	4.07636	13.4262	1.64731	4.07636	13.4262	NA	NA	FALSE	TRUE	0	10815
ENSORLT00000014411	CPLX2	chr10	26318189	26326392	complexin 2	0	0	12.4672	0	0	12.4672	NA	NA	FALSE	TRUE	0	10814
ENSORLT00000000547	TUFT1	chr11	315504	316836	tuftelin 1	5.76558	7.33744	225.368	5.76558	7.33744	225.368	NA	NA	FALSE	TRUE	0	7286
ENSORLT00000000639	TRIM46	chr11	619724	633152	tripartite motif containing 46	0.823654	0.815271	17.2622	0.823654	0.815271	17.2622	NA	NA	FALSE	TRUE	6	80128
ENSORLT00000000660	S100A12	chr11	690545	691439	S100 calcium binding protein A12	0	0	11.5081	0	0	11.5081	NA	NA	FALSE	TRUE	2	6283
ENSORLT00000000726	ENSORLG00000000590	chr11	733724	741499	NA	1.64731	0.815271	70.0079	1.64731	0.815271	70.0079	NA	NA	FALSE	TRUE	0
ENSORLT00000001506	TBT-BP1	chr11	3171433	3174877	NA	0	0	10.5491	0	0	10.5491	NA	NA	FALSE	TRUE	0
ENSORLT00000002526	SKIV2L	chr11	4405351	4425250	superkiller viralicidic activity 2-like (S. cerevisiae)	640.803	680.752	625.276	0.0987798	2.78307	16.8013	NA	NA	FALSE	TRUE	0	6499
ENSORLT00000002547	C9ORF91	chr11	4444049	4446420	NA	190.264	566.614	361.547	0	0	225.355	NA	NA	FALSE	TRUE	1
ENSORLT00000002586	PRRC2A	chr11	4468205	4469303	proline-rich coiled-coil 2A	219.092	234.798	1604.43	4.65475	3.6333	35.0136	NA	NA	FALSE	TRUE	0	7916
ENSORLT00000002622	ENSORLG00000002106	chr11	4585270	4587017	NA	2.47096	0.815271	53.7047	2.47096	0.815271	53.7047	NA	NA	FALSE	TRUE	0
ENSORLT00000003159	OLA.21937	chr11	5638202	5640358	NA	0	0.815774	26.8524	0	0.815774	26.8524	NA	NA	FALSE	TRUE	3
ENSORLT00000003450	ENSORLG00000002762	chr11	5999783	6014760	NA	3.29462	8.15271	102.614	3.29462	8.15271	102.614	NA	NA	FALSE	TRUE	0
ENSORLT00000003637	GRHL2	chr11	6155085	6175075	grainyhead-like 2 (Drosophila)	4.11827	1.63054	44.1145	4.11827	1.63054	44.1145	NA	NA	FALSE	TRUE	3	79977
ENSORLT00000003856	SV2A	chr11	6246855	6265354	synaptic vesicle glycoprotein 2A	0	4.07636	62.3358	0	4.07636	62.3358	NA	NA	FALSE	TRUE	0	9900
ENSORLT00000003932	LINGO4	chr11	6286874	6289103	leucine rich repeat and Ig domain containing 4	0.823654	0.815271	23.0163	0.823654	0.815271	23.0163	NA	NA	FALSE	TRUE	5	339398
ENSORLT00000004009	ENSORLG00000003219	chr11	6414193	6415413	NA	2.47096	3.26109	654.046	2.47096	3.26109	654.046	NA	NA	FALSE	TRUE	1
ENSORLT00000004621	CPNE4	chr11	8477248	8501461	copine IV	5.76558	0	26.8523	5.76558	0	26.8523	NA	NA	FALSE	TRUE	0	131034
ENSORLT00000005683	DYNC1I1	chr11	9611705	9681000	dynein, cytoplasmic 1, intermediate chain 1	5.76558	7.33744	363.466	5.76558	7.33744	363.466	NA	NA	FALSE	TRUE	6	1780
ENSORLT00000006152	RFTN1	chr11	10221973	10244676	raftlin, lipid raft linker 1	0	1.63054	15.3442	0	1.63054	15.3442	NA	NA	FALSE	TRUE	2	23180
ENSORLT00000006775	COL9A2	chr11	12100617	12116878	collagen, type IX, alpha 2	0.823654	0.815271	44.1145	0.823654	0.815271	44.1145	NA	NA	FALSE	TRUE	1	1298
ENSORLT00000006922	CSMD2	chr11	12424427	12685499	CUB and Sushi multiple domains 2	18.944	13.8596	348.121	2.50318	6.93123	103.009	NA	NA	FALSE	TRUE	0	114784
ENSORLT00000007035	CCK	chr11	13551587	13553992	cholecystokinin	0	0	352.916	0	0	352.916	NA	NA	FALSE	TRUE	0	885
ENSORLT00000007056	ENSORLG00000005614	chr11	13565353	13581945	NA	4.11827	5.7069	30.6884	4.11827	5.7069	30.6884	NA	NA	FALSE	TRUE	4
ENSORLT00000007266	ENSORLG00000005781	chr11	13726225	13731735	NA	15.6494	46.4705	58.4997	0.00141545	0.00169184	17.001	NA	NA	FALSE	TRUE	0
ENSORLT00000007546	ENSORLG00000005999	chr11	14631036	14636165	NA	9.06019	4.89163	97.8192	0.000530094	2.83911	97.6718	NA	NA	FALSE	TRUE	2
ENSORLT00000007619	ENSORLG00000006061	chr11	14782621	14791058	NA	0.823654	1.63054	32.6064	0.823654	1.63054	32.6064	NA	NA	FALSE	TRUE	0
ENSORLT00000007632	COX6B2	chr11	14796204	14799792	cytochrome c oxidase subunit VIb polypeptide 2 (testis)	0.823654	1.63054	16.3032	0.823654	1.63054	16.3032	NA	NA	FALSE	TRUE	1	125965
ENSORLT00000007659	ENSORLG00000006093	chr11	14809066	14817033	NA	0	0	28.7704	0	0	28.7704	NA	NA	FALSE	TRUE	2
ENSORLT00000008044	GNBP	chr11	15083928	15091058	NA	2.47096	7.33744	159.196	2.47096	7.33744	159.196	NA	NA	FALSE	TRUE	1
ENSORLT00000009483	OLA.14541	chr11	16648282	16660584	NA	9.06019	3.26109	36.4425	0.0086398	1.54792	11.3489	NA	NA	FALSE	TRUE	2
ENSORLT00000009486	OLA.14541	chr11	16655174	16660527	NA	9.06019	3.26109	36.4425	6.86563	1.71317	25.0901	NA	NA	FALSE	TRUE	1
ENSORLT00000010144	IGDCC3	chr11	17197242	17205650	immunoglobulin superfamily, DCC subclass, member 3	0.823654	4.89163	24.9343	0.823654	4.89163	24.9343	NA	NA	FALSE	TRUE	0	9543
ENSORLT00000010611	OPRD1	chr11	18307820	18315977	opioid receptor, delta 1	0	0	63.2947	0	0	63.2947	NA	NA	FALSE	TRUE	0	4985
ENSORLT00000010955	OLA.10389	chr11	18543205	18559956	NA	514.784	499.761	293.458	0.0126745	0.27859	89.5891	NA	NA	FALSE	TRUE	2
ENSORLT00000010955	OLA.10389	chr11	18543205	18559956	NA	514.784	499.761	293.458	0	0.0502482	14.3809	NA	NA	FALSE	TRUE	2
ENSORLT00000011177	SCN1B	chr11	18681821	18692521	sodium channel, voltage-gated, type I, beta subunit	3.29462	0.815271	89.1881	3.29462	0.815271	89.1881	NA	NA	FALSE	TRUE	1	6324
ENSORLT00000011340	TEKT2	chr11	18718590	18722283	tektin 2 (testicular)	0	0	1035.73	0	0	1035.73	NA	NA	FALSE	TRUE	0	27285
ENSORLT00000013599	EPB41	chr11	21135247	21149033	erythrocyte membrane protein band 4.1 (elliptocytosis 1, RH-linked)	20.5914	8.96798	14.3852	0.00880703	0	12.7721	NA	NA	FALSE	TRUE	0	2035
ENSORLT00000013749	ENSORLG00000010963	chr11	21240559	21246297	NA	4.11827	7.33744	23.9753	4.11827	7.33744	23.9753	NA	NA	FALSE	TRUE	4
ENSORLT00000014385	PUM1	chr11	21524078	21548189	pumilio homolog 1 (Drosophila)	758.585	629.389	1275.49	0	0	97.4098	NA	NA	FALSE	TRUE	0	9698
ENSORLT00000014508	DCLK3	chr11	21594826	21599229	doublecortin-like kinase 3	2.47096	0.815271	255.097	2.47096	0.815271	255.097	NA	NA	FALSE	TRUE	11	85443
ENSORLT00000014899	DNAL1	chr11	21785081	21786318	dynein, axonemal, light chain 1	4.11827	4.89163	566.776	4.11827	4.89163	566.776	NA	NA	FALSE	TRUE	0	83544
ENSORLT00000015075	KCNQ4	chr11	21893277	21943019	potassium voltage-gated channel, KQT-like subfamily, member 4	10.7075	18.7512	160.155	0	0	25.1771	NA	NA	FALSE	TRUE	6	9132
ENSORLT00000015075	KCNQ4	chr11	21893277	21943019	potassium voltage-gated channel, KQT-like subfamily, member 4	10.7075	18.7512	160.155	0.000312859	2.24738	52.918	NA	NA	FALSE	TRUE	6	9132
ENSORLT00000015445	FAM84B	chr11	22469352	22470440	family with sequence similarity 84, member B	8.23654	7.33744	48.9096	8.23654	7.33744	48.9096	NA	NA	FALSE	TRUE	0	157638
ENSORLT00000016846	FAM135B	chr11	24238861	24276025	family with sequence similarity 135, member B	3.29462	0.815271	1270.69	3.29462	0.815271	1270.69	NA	NA	FALSE	TRUE	1	51059
ENSORLT00000017080	HPCAL4	chr11	24990314	24994624	hippocalcin like 4	0	0.815271	16.3032	0	0.815271	16.3032	NA	NA	FALSE	TRUE	1	51440
ENSORLT00000017349	SLC6A19	chr11	26501168	26507642	solute carrier family 6 (neutral amino acid transporter), member 19	0	0	42.1965	0	0	18.5054	NA	NA	FALSE	TRUE	2	340024
ENSORLT00000017351	SLC6A19	chr11	26501877	26507624	solute carrier family 6 (neutral amino acid transporter), member 19	0	0	42.1965	0	0	23.6911	NA	NA	FALSE	TRUE	0	340024
ENSORLT00000017431	SLC6A18	chr11	26550168	26556617	solute carrier family 6, member 18	39.5354	121.475	9.59012	0.0494743	0.0121501	9.58696	NA	NA	FALSE	TRUE	1	348932
ENSORLT00000017472	SYNC	chr11	26569978	26571202	syncoilin, intermediate filament protein	4.11827	7.33744	40.2785	4.11827	7.33744	40.2785	NA	NA	FALSE	TRUE	1	81493
ENSORLT00000018156	ENSORLG00000014484	chr11	29367272	29372963	NA	1.64731	6.52217	28.7704	1.64731	6.52217	28.7704	NA	NA	FALSE	TRUE	1
ENSORLT00000000450	ENSORLG00000000364	chr12	186783	211866	NA	4.11827	3.26109	19.1802	4.11827	3.26109	19.1802	NA	NA	FALSE	TRUE	3
ENSORLT00000000533	ENSORLG00000000432	chr12	483613	483879	NA	3.29462	3.26109	25.8933	3.29462	3.26109	25.8933	NA	NA	FALSE	TRUE	0
ENSORLT00000000569	RPH3A	chr12	503958	516619	rabphilin 3A homolog (mouse)	7.41289	3.26109	56.5817	7.41289	3.26109	56.5817	NA	NA	FALSE	TRUE	1	22895
ENSORLT00000000617	OLA.9213	chr12	616652	617885	NA	0.823654	2.44581	12.4672	0.823654	2.44581	12.4672	NA	NA	FALSE	TRUE	2
ENSORLT00000000831	ANKRD34B	chr12	734075	735753	ankyrin repeat domain 34B	5.76558	5.7069	150.565	5.76558	5.7069	150.565	NA	NA	FALSE	TRUE	0	340120
ENSORLT00000000946	CKMT2	chr12	775137	784128	creatine kinase, mitochondrial 2 (sarcomeric)	2.47096	3.26109	69.0489	2.47096	3.26109	69.0489	NA	NA	FALSE	TRUE	0	1160
ENSORLT00000001011	CNNM3	chr12	873242	882125	cyclin M3	254.509	228.276	1615.94	0	0	34.6858	NA	NA	FALSE	TRUE	0	26505
ENSORLT00000001475	SEZ6L	chr12	1339165	1354952	seizure related 6 homolog (mouse)-like	0.823654	3.26109	11.5081	1.01947e-05	3.2585	9.99597	NA	NA	FALSE	TRUE	0	23544
ENSORLT00000002283	HNRNPD	chr12	1922697	1929467	heterogeneous nuclear ribonucleoprotein D (AU-rich element RNA binding protein 1, 37kDa)	176.262	161.424	3187.76	0	0	12.8961	NA	NA	FALSE	TRUE	1	3184
ENSORLT00000002406	PLAC8	chr12	1994218	1996358	placenta-specific 8	0.823654	0	13.4262	0.823654	0	13.4262	NA	NA	FALSE	TRUE	0	51316
ENSORLT00000002729	F2RL1	chr12	2510669	2512450	coagulation factor II (thrombin) receptor-like 1	17.2967	8.15271	39.3195	5.9047	8.15129	27.8829	NA	NA	FALSE	TRUE	4	2150
ENSORLT00000003219	TRAF2	chr12	3218357	3231738	TNF receptor-associated factor 2	16.4731	20.3818	94.9422	2.23476	6.87802	16.6571	NA	NA	FALSE	TRUE	2	7186
ENSORLT00000003278	TNC	chr12	3271796	3306265	tenascin C	575.734	412.527	350.998	0	0.00552606	37.9268	NA	NA	FALSE	TRUE	4	3371
ENSORLT00000003526	SGTB	chr12	3714645	3719449	small glutamine-rich tetratricopeptide repeat (TPR)-containing, beta	35.4171	24.4581	167.827	8.933	3.6629	33.685	NA	NA	FALSE	TRUE	3	54557
ENSORLT00000003747	OLA.5437	chr12	4389957	4393639	NA	0.823654	1.63054	50.8276	0.823654	1.63054	50.8276	NA	NA	FALSE	TRUE	6
ENSORLT00000004430	FNBP1	chr12	5101407	5135241	formin binding protein 1	159.789	136.15	2917.31	0	5.23884	23.9607	NA	NA	FALSE	TRUE	0	23048
ENSORLT00000006125	OLA.7268	chr12	7765860	7777247	NA	7.41289	1.63054	46.9916	7.41289	1.63054	46.9916	NA	NA	FALSE	TRUE	5
ENSORLT00000006239	THBS4	chr12	7797924	7813457	thrombospondin 4	0.823654	0	24.9343	2.74878e-05	0	17.7966	NA	NA	FALSE	TRUE	0	7060
ENSORLT00000006384	LOXHD1	chr12	7887739	7905009	lipoxygenase homology domains 1	0.823654	0.815271	49.8686	0.823654	0.815271	49.8686	NA	NA	FALSE	TRUE	0	125336
ENSORLT00000006709	PSTPIP2	chr12	8117289	8127199	proline-serine-threonine phosphatase interacting protein 2	4.11827	4.89163	35.4834	4.11827	4.89163	35.4834	NA	NA	FALSE	TRUE	1	9050
ENSORLT00000008098	PPEF2	chr12	9865419	9872442	protein phosphatase, EF-hand calcium binding domain 2	0	1.63054	79.598	0	1.63054	79.598	NA	NA	FALSE	TRUE	0	5470
ENSORLT00000008214	BTC	chr12	10029879	10037485	betacellulin	0.823654	1.63054	141.934	0.823654	1.63054	141.934	NA	NA	FALSE	TRUE	4	685
ENSORLT00000008393	GPSM1	chr12	10217545	10232545	G-protein signaling modulator 1	84.8364	79.8966	512.112	0	0	10.8325	NA	NA	FALSE	TRUE	0	26086
ENSORLT00000009074	ENSORLG00000007235	chr12	11931638	11934097	NA	0	0	73.8439	0	0	73.8439	NA	NA	FALSE	TRUE	0
ENSORLT00000010214	CABP7	chr12	13156279	13157438	calcium binding protein 7	0.823654	0.815271	20.1392	0.823654	0.815271	20.1392	NA	NA	FALSE	TRUE	3	164633
ENSORLT00000010751	KDM2B	chr12	13419509	13431558	lysine (K)-specific demethylase 2B	28.8279	27.7192	170.704	1.678	6.53119	40.6844	NA	NA	FALSE	TRUE	1	84678
ENSORLT00000010856	ggt1a	chr12	13509849	13518486	NA	1.64731	0.815271	29.7294	1.64731	0.815271	29.7294	NA	NA	FALSE	TRUE	2
ENSORLT00000011089	ENSORLG00000008835	chr12	13579249	13589239	NA	0	0	53.7047	0	0	53.7047	NA	NA	FALSE	TRUE	1
ENSORLT00000011287	ENSORLG00000009000	chr12	13708750	13711374	NA	21.415	23.6429	1807.74	0.00131897	0.00117216	12.6416	NA	NA	FALSE	TRUE	2
ENSORLT00000011289	ENSORLG00000009000	chr12	13708768	13711232	NA	21.415	23.6429	1807.74	0	0	83.5688	NA	NA	FALSE	TRUE	2
ENSORLT00000011321	KCNIP3	chr12	13845256	13876537	Kv channel interacting protein 3, calsenilin	0.823654	0	23.0163	0.823654	0	23.0163	NA	NA	FALSE	TRUE	3	30818
ENSORLT00000011324	SPRNB	chr12	13878341	13878802	NA	0	0	10.5491	0	0	10.5491	NA	NA	FALSE	TRUE	0
ENSORLT00000012059	ENSORLG00000009619	chr12	14180170	14184599	NA	0.823654	0	24.9343	0.823654	0	24.9343	NA	NA	FALSE	TRUE	1
ENSORLT00000012455	OLA.22262	chr12	14611947	14619430	NA	55.1848	10.5985	14.3852	1.37175	0	14.3841	NA	NA	FALSE	TRUE	0
ENSORLT00000012476	MORN5	chr12	14671100	14694989	MORN repeat containing 5	0	0	177.417	0	0	177.417	NA	NA	FALSE	TRUE	3	254956
ENSORLT00000012673	GPR21	chr12	14905790	14906878	G protein-coupled receptor 21	7.41289	5.7069	203.311	7.41289	5.7069	203.311	NA	NA	FALSE	TRUE	2	2844
ENSORLT00000012975	ENSORLG00000010354	chr12	15392404	15396468	NA	4.94192	5.7069	31.6474	4.94192	5.7069	31.6474	NA	NA	FALSE	TRUE	6
ENSORLT00000013236	NELF	chr12	15668941	15697268	nasal embryonic LHRH factor	0.823654	7.33744	46.0326	0.823654	7.33744	46.0326	NA	NA	FALSE	TRUE	6
ENSORLT00000013290	ENSORLG00000010598	chr12	15733256	15737125	NA	0.823654	3.26109	543.76	0.823654	3.26109	543.76	NA	NA	FALSE	TRUE	0
ENSORLT00000014027	ENSORLG00000011182	chr12	17557423	17560359	NA	2.47096	5.7069	18.2212	2.47096	5.7069	18.2212	NA	NA	FALSE	TRUE	0
ENSORLT00000014096	ANK1	chr12	17641029	17681626	ankyrin 1, erythrocytic	6.58923	8.15271	1316.72	6.58923	8.15271	1316.72	NA	NA	FALSE	TRUE	3	286
ENSORLT00000014637	ENSORLG00000011674	chr12	18418635	18437091	NA	0	0.815271	40.2785	0	0.815271	40.2785	NA	NA	FALSE	TRUE	3
ENSORLT00000014848	SKOR2	chr12	19197804	19203790	SKI family transcriptional corepressor 2	5.76558	4.07636	31.6474	5.76558	4.07636	31.6474	NA	NA	FALSE	TRUE	11	652991
ENSORLT00000014986	ENSORLG00000011962	chr12	19748209	19757132	NA	3.29462	2.44581	24.9343	3.29462	2.44581	24.9343	NA	NA	FALSE	TRUE	3
ENSORLT00000015074	RASSF6	chr12	20381535	20391706	Ras association (RalGDS/AF-6) domain family member 6	3.29462	1.63054	163.991	3.29462	1.63054	163.991	NA	NA	FALSE	TRUE	0	166824
ENSORLT00000015971	ENSORLG00000012755	chr12	23869578	23875791	NA	1.85333	0	179.65	1.85333	0	179.65	NA	NA	FALSE	TRUE	0
ENSORLT00000015978	ENSORLG00000012757	chr12	23874895	23875793	NA	0.617636	0	18.8651	0.617636	0	18.8651	NA	NA	FALSE	TRUE	0
ENSORLT00000017145	OLA.26152	chr12	25312427	25319443	NA	7.41289	3.26109	600.341	7.41289	3.26109	600.341	NA	NA	FALSE	TRUE	0
ENSORLT00000018039	GFI1B	chr12	26948381	26951088	growth factor independent 1B transcription repressor	4.94192	3.26109	19.1802	4.94192	3.26109	19.1802	NA	NA	FALSE	TRUE	1	8328
ENSORLT00000018515	ENSORLG00000014772	chr12	27382045	27394274	NA	4.94192	6.52217	373.056	4.94192	6.52217	373.056	NA	NA	FALSE	TRUE	0
ENSORLT00000018621	RGS7BP	chr12	27491569	27495291	regulator of G-protein signaling 7 binding protein	0	1.63054	21.0983	0	1.63054	21.0983	NA	NA	FALSE	TRUE	1	401190
ENSORLT00000000551	CLIP3	chr13	503523	511848	CAP-GLY domain containing linker protein 3	9.88385	17.936	42.1965	0.162567	0.303956	42.1819	NA	NA	FALSE	TRUE	0	25999
ENSORLT00000000884	ENSORLG00000000717	chr13	1696229	1697095	NA	0	0	31.6474	0	0	31.6474	NA	NA	FALSE	TRUE	0
ENSORLT00000001543	ENSORLG00000001255	chr13	2402680	2411850	NA	23.886	19.5665	762.414	0	0	14.1814	NA	NA	FALSE	TRUE	4
ENSORLT00000001681	WBSCR17	chr13	2562559	2600471	Williams-Beuren syndrome chromosome region 17	0	2.44581	17.2622	0	2.44581	17.2622	NA	NA	FALSE	TRUE	1	64409
ENSORLT00000001761	FOXA3	chr13	2838803	2841263	forkhead box A3	1.64731	6.52217	21.0983	1.64731	6.52217	21.0983	NA	NA	FALSE	TRUE	3	3171
ENSORLT00000001771	GPR4	chr13	2971911	2978148	G protein-coupled receptor 4	7.41289	8.96798	41.2375	7.41289	8.96798	41.2375	NA	NA	FALSE	TRUE	0	2828
ENSORLT00000002440	ENSORLG00000001962	chr13	3887499	3890153	NA	3.29462	7.33744	116.04	3.29462	7.33744	116.04	NA	NA	FALSE	TRUE	1
ENSORLT00000002609	OMP	chr13	4079824	4081376	olfactory marker protein	4.11827	6.52217	89.1881	4.11827	6.52217	89.1881	NA	NA	FALSE	TRUE	2	4975
ENSORLT00000003296	ARHGAP42	chr13	5478474	5583879	Rho GTPase activating protein 42	286.632	317.141	572.53	0.0229565	0.0537827	47.9484	NA	NA	FALSE	TRUE	3	143872
ENSORLT00000003355	ENSORLG00000002690	chr13	5601538	5610014	NA	2.47096	3.26109	46.9916	2.47096	3.26109	46.9916	NA	NA	FALSE	TRUE	0
ENSORLT00000003929	STOML3	chr13	6535117	6537986	stomatin (EPB72)-like 3	0	0	57.5407	0	0	57.5395	NA	NA	FALSE	TRUE	1	161003
ENSORLT00000003946	MTUS2	chr13	6540379	6547791	microtubule associated tumor suppressor candidate 2	0	0	14.3852	0	0	14.3852	NA	NA	FALSE	TRUE	0	23281
ENSORLT00000004581	DCLK1	chr13	7521529	7531618	doublecortin-like kinase 1	0	0	20.1392	0	0	20.1385	NA	NA	FALSE	TRUE	0	9201
ENSORLT00000005326	DIABLO	chr13	9152889	9154853	diablo, IAP-binding mitochondrial protein	0	0	9.59012	0	0	9.59012	NA	NA	FALSE	TRUE	0	56616
ENSORLT00000006092	SERPINF2	chr13	9850507	9855546	serpin peptidase inhibitor, clade F (alpha-2 antiplasmin, pigment epithelium derived factor), member 2	2.47096	2.44581	99.7372	2.47096	2.44581	99.7372	NA	NA	FALSE	TRUE	0	5345
ENSORLT00000006417	DIXDC1	chr13	10722810	10732938	DIX domain containing 1	10.7075	22.0123	467.998	0	0.000560103	160.602	NA	NA	FALSE	TRUE	0	85458
ENSORLT00000006451	TMPRSS5	chr13	10736340	10738156	transmembrane protease, serine 5	4.94192	2.44581	30.6884	2.47378	1.18129	21.6558	NA	NA	FALSE	TRUE	0	80975
ENSORLT00000006545	JAM3	chr13	11255081	11262314	junctional adhesion molecule 3	79.0708	79.8966	471.834	1.50705	0	152.189	NA	NA	FALSE	TRUE	2	83700
ENSORLT00000006693	ENSORLG00000005308	chr13	11452130	11453566	NA	0.823654	0	157.278	0.823654	0	157.278	NA	NA	FALSE	TRUE	1
ENSORLT00000006917	C3ORF33	chr13	11747046	11748857	NA	0.823654	0.815271	18.2212	0.823654	0.815271	18.2212	NA	NA	FALSE	TRUE	0
ENSORLT00000006976	PLCH1	chr13	11794830	11818941	phospholipase C, eta 1	19.7677	16.3054	331.818	7.1395	0.0411792	89.8312	NA	NA	FALSE	TRUE	0	23007
ENSORLT00000007531	P2RY13	chr13	12502908	12504825	purinergic receptor P2Y, G-protein coupled, 13	0	1.63054	11.5081	0	1.63054	11.5081	NA	NA	FALSE	TRUE	1	53829
ENSORLT00000009032	FXYD6	chr13	14545490	14554225	FXYD domain containing ion transport regulator 6	0	0	15.3442	0	0	15.3442	NA	NA	FALSE	TRUE	1	53826
ENSORLT00000009449	NRGN	chr13	15288354	15289696	neurogranin (protein kinase C substrate, RC3)	0.823654	1.63054	17.2622	0.823654	1.63054	17.2622	NA	NA	FALSE	TRUE	0	4900
ENSORLT00000010305	TUSC5	chr13	16544411	16544821	tumor suppressor candidate 5	0	0	11.5081	0	0	11.5081	NA	NA	FALSE	TRUE	0	286753
ENSORLT00000010506	ENSORLG00000008364	chr13	17216389	17220739	NA	0	0	83.434	0	0	83.434	NA	NA	FALSE	TRUE	1
ENSORLT00000010596	IFT20	chr13	17427335	17429739	intraflagellar transport 20 homolog (Chlamydomonas)	372.292	404.375	2700.58	0	5.58191	73.7789	NA	NA	FALSE	TRUE	0	90410
ENSORLT00000011327	PAX3	chr13	18095433	18114865	paired box 3	2.47096	0	344.285	2.47096	0	344.285	NA	NA	FALSE	TRUE	0	5077
ENSORLT00000012052	TEKT1	chr13	18820603	18824524	tektin 1	0.823654	1.63054	2121.33	0.823654	1.63054	2121.33	NA	NA	FALSE	TRUE	1	83659
ENSORLT00000012126	ENSORLG00000009666	chr13	18995264	19004601	NA	1114.4	1135.67	51.7866	0.0126163	0.0174656	51.6879	NA	NA	FALSE	TRUE	1
ENSORLT00000012398	ENSORLG00000009882	chr13	19250776	19254424	NA	0	0	19.1802	0	0	19.1802	NA	NA	FALSE	TRUE	2
ENSORLT00000012730	ENSORLG00000010152	chr13	19713180	19718806	NA	1.64731	1.63054	29.7294	1.64731	1.63054	29.7294	NA	NA	FALSE	TRUE	6
ENSORLT00000012836	ENSORLG00000010236	chr13	19839790	19845282	NA	1.64731	2.44581	91.1061	1.64731	2.44581	91.1061	NA	NA	FALSE	TRUE	0
ENSORLT00000012919	RELT	chr13	19926308	19935713	RELT tumor necrosis factor receptor	3.29462	0	45.0736	3.29462	0	45.0736	NA	NA	FALSE	TRUE	0	84957
ENSORLT00000013048	KBTBD3	chr13	20114247	20119062	kelch repeat and BTB (POZ) domain containing 3	0.823654	0	47.9506	0.823654	0	47.9506	NA	NA	FALSE	TRUE	0	143879
ENSORLT00000013220	MSANTD4	chr13	20243797	20247699	Myb/SANT-like DNA-binding domain containing 4 with coiled-coils	6.58923	7.33744	23.9753	6.58923	7.33744	23.9753	NA	NA	FALSE	TRUE	7	84437
ENSORLT00000013533	RAB38	chr13	21032599	21042737	RAB38, member RAS oncogene family	7.41289	5.7069	40.2785	7.41289	5.7069	40.2785	NA	NA	FALSE	TRUE	6	23682
ENSORLT00000013640	GRM5	chr13	21073479	21170607	glutamate receptor, metabotropic 5	1.64731	1.63054	31.6474	1.64731	1.63054	31.6474	NA	NA	FALSE	TRUE	0	2915
ENSORLT00000013958	OLA.28222	chr13	21291299	21295019	NA	0.823654	0.815271	984.905	0.000424404	6.67366e-05	971.437	NA	NA	FALSE	TRUE	0
ENSORLT00000013960	OLA.28222	chr13	21292832	21295480	NA	0.823654	0.815271	984.905	0.823108	0.815152	13.3873	NA	NA	FALSE	TRUE	1
ENSORLT00000014207	FAM124B	chr13	21746256	21747216	family with sequence similarity 124B	4.11827	2.44581	315.515	4.11827	2.44581	315.515	NA	NA	FALSE	TRUE	1	79843
ENSORLT00000014723	DNER	chr13	22196383	22216501	delta/notch-like EGF repeat containing	1.64731	3.26109	12.4672	1.64731	3.26109	12.4672	NA	NA	FALSE	TRUE	3	92737
ENSORLT00000014776	WDR69	chr13	22410691	22420196	WD repeat domain 69	0	0	1169.04	0	0	1169.04	NA	NA	FALSE	TRUE	4
ENSORLT00000015393	SI	chr13	23253432	23313234	sucrase-isomaltase (alpha-glucosidase)	26.3569	9.78326	191.802	0.00121966	0.000101483	191.334	NA	NA	FALSE	TRUE	0	6476
ENSORLT00000016482	CCDC19	chr13	25082566	25085747	coiled-coil domain containing 19	3.29462	0.815271	3048.7	3.29462	0.815271	3048.7	NA	NA	FALSE	TRUE	1	25790
ENSORLT00000017669	OLA.2479	chr13	27516602	27527453	NA	49.4192	84.7882	141.934	4.64558	7.852	92.3397	NA	NA	FALSE	TRUE	0
ENSORLT00000017677	VWA5A	chr13	27500325	27507275	von Willebrand factor A domain containing 5A	1.64731	0	26.8523	1.64731	0	26.8523	NA	NA	FALSE	TRUE	3	4013
ENSORLT00000018113	MMP13	chr13	28054228	28058475	matrix metallopeptidase 13 (collagenase 3)	18.944	13.8596	88.2291	5.25918	0.438682	26.0668	NA	NA	FALSE	TRUE	1	4322
ENSORLT00000018292	OLA.3124	chr13	28511514	28554803	NA	0	436.985	102.614	0	0.0950398	31.9888	NA	NA	FALSE	TRUE	0
ENSORLT00000018361	FAM118B	chr13	28579708	28586422	family with sequence similarity 118, member B	644.097	542.155	2324.64	0	0.0084955	141.791	NA	NA	FALSE	TRUE	2	79607
ENSORLT00000019092	ATF5	chr13	31164556	31165854	activating transcription factor 5	3.29462	2.44581	63.2948	3.29462	2.44581	63.2948	NA	NA	FALSE	TRUE	0	22809
ENSORLT00000019248	ABCG4	chr13	31514765	31525850	ATP-binding cassette, sub-family G (WHITE), member 4	0	0	257.015	0	0	257.015	NA	NA	FALSE	TRUE	0	64137
ENSORLT00000019254	OLA.24790	chr13	31533221	31535869	NA	9.06019	8.15271	56.5817	9.06019	8.15271	56.5817	NA	NA	FALSE	TRUE	0
ENSORLT00000019628	CFB	chr13	32688153	32694750	complement factor B	3.29462	4.89163	112.204	3.29462	4.89163	112.204	NA	NA	FALSE	TRUE	0	629
ENSORLT00000019633	MFRP	chr13	32697056	32703048	membrane frizzled-related protein	1.64731	0	12.4672	1.64731	0	12.4672	NA	NA	FALSE	TRUE	0	83552
ENSORLT00000000626	SPTBN4	chr14	922986	965764	spectrin, beta, non-erythrocytic 4	1.64731	0.815271	23.9753	1.64731	0.815271	23.9753	NA	NA	FALSE	TRUE	1	57731
ENSORLT00000000646	WSCD1	chr14	1082566	1106215	WSC domain containing 1	6.58923	7.33744	23.0163	6.58923	7.33744	23.0163	NA	NA	FALSE	TRUE	0	23302
ENSORLT00000000659	ENSORLG00000000535	chr14	1124020	1127179	NA	1.64731	4.89163	12.4672	1.64731	4.89163	12.4672	NA	NA	FALSE	TRUE	0
ENSORLT00000000770	GDPD5	chr14	1310936	1342135	glycerophosphodiester phosphodiesterase domain containing 5	221.563	161.424	166.868	0	0	31.7878	NA	NA	FALSE	TRUE	0	81544
ENSORLT00000001970	GRXCR2	chr14	7159504	7165383	glutaredoxin, cysteine rich 2	0	0	12.4672	0	0	12.4672	NA	NA	FALSE	TRUE	1	643226
ENSORLT00000002313	OLA.28266	chr14	7817503	7822412	NA	0	0.815271	81.516	0	0.815271	81.516	NA	NA	FALSE	TRUE	0
ENSORLT00000002572	OLA.13760	chr14	7994077	8005725	NA	2.47096	2.44581	56.5817	2.46923	2.44581	56.5817	NA	NA	FALSE	TRUE	1
ENSORLT00000002753	ADRB2	chr14	8106205	8108873	adrenoceptor beta 2, surface	2.47096	3.26109	24.9343	2.47096	3.26109	24.9343	NA	NA	FALSE	TRUE	2	154
ENSORLT00000002780	IL12B	chr14	8154483	8158161	interleukin 12B (natural killer cell stimulatory factor 2, cytotoxic lymphocyte maturation factor 2, p40)	4.94192	5.7069	50.8276	4.94192	5.7069	50.8276	NA	NA	FALSE	TRUE	2	3593
ENSORLT00000003169	ENSORLG00000002546	chr14	8477679	8485760	NA	4.94192	5.7069	47.9506	4.94192	5.7069	47.9506	NA	NA	FALSE	TRUE	1
ENSORLT00000004209	TPBGL	chr14	9485872	9486816	trophoblast glycoprotein-like	0	0	15.3442	0	0	15.3442	NA	NA	FALSE	TRUE	2	100507050
ENSORLT00000004292	RXFP2	chr14	9831046	9870411	relaxin/insulin-like family peptide receptor 2	22.2387	21.1971	23.9753	0.000767214	2.64136	16.9189	NA	NA	FALSE	TRUE	0	122042
ENSORLT00000004580	KL	chr14	9967142	9975902	klotho	3.29462	7.33744	18.2212	3.29462	7.33744	18.2212	NA	NA	FALSE	TRUE	15	9365
ENSORLT00000004624	RFC3	chr14	9977028	9979661	replication factor C (activator 1) 3, 38kDa	1248.66	1078.6	1185.34	0	0.812022	51.467	NA	NA	FALSE	TRUE	2	5983
ENSORLT00000004904	DCLK1	chr14	10222880	10271379	doublecortin-like kinase 1	8.23654	7.33744	29.7294	8.19252	0.000224969	29.7264	NA	NA	FALSE	TRUE	0	9201
ENSORLT00000005175	TRIM50	chr14	10527705	10534274	tripartite motif containing 50	137.55	196.48	563.899	0.0183093	0.0380113	125.724	NA	NA	FALSE	TRUE	1	135892
ENSORLT00000005369	SLC46A3	chr14	10745574	10750721	solute carrier family 46, member 3	15.6494	41.5788	59.4587	2.80378	5.45787	18.7617	NA	NA	FALSE	TRUE	0	283537
ENSORLT00000005957	STOML3	chr14	11539572	11548392	stomatin (EPB72)-like 3	4.11827	4.07636	18.2212	4.11827	4.07636	18.2212	NA	NA	FALSE	TRUE	2	161003
ENSORLT00000006387	INPP5K	chr14	12359954	12368371	inositol polyphosphate-5-phosphatase K	1.64731	1.63054	33.5654	0	0	23.2175	NA	NA	FALSE	TRUE	0	51763
ENSORLT00000006422	DMPK	chr14	12407006	12410788	dystrophia myotonica-protein kinase	3.29462	1.63054	17.2622	3.29462	1.63054	17.2622	NA	NA	FALSE	TRUE	2	1760
ENSORLT00000006579	ALCAM	chr14	12650308	12658509	activated leukocyte cell adhesion molecule	107.899	88.0493	92.0651	0	0	13.2719	NA	NA	FALSE	TRUE	0	214
ENSORLT00000006805	SIM2	chr14	12959239	12971214	single-minded homolog 2 (Drosophila)	0	2.44581	28.7704	0	2.44581	28.7704	NA	NA	FALSE	TRUE	0	6493
ENSORLT00000006834	ZPLD1	chr14	13001300	13007424	zona pellucida-like domain containing 1	0	0	232.081	0	0	232.081	NA	NA	FALSE	TRUE	2	131368
ENSORLT00000007410	ENSORLG00000005891	chr14	13383069	13383969	NA	0.823654	0	47.9506	0.823654	0	47.9506	NA	NA	FALSE	TRUE	4
ENSORLT00000007417	C12orf55	chr14	13385780	13392923	chromosome 12 open reading frame 55	2.47096	0.815271	522.661	2.47096	0.815271	522.661	NA	NA	FALSE	TRUE	3	144535
ENSORLT00000008116	ENSORLG00000006465	chr14	14168479	14175025	NA	0	0	21.0983	0	0	21.0983	NA	NA	FALSE	TRUE	7
ENSORLT00000008758	CHRDL1	chr14	14812264	14820508	chordin-like 1	4.11827	0.815271	117.958	4.11827	0.815271	117.958	NA	NA	FALSE	TRUE	0	91851
ENSORLT00000008928	LRCH2	chr14	15070587	15092178	leucine-rich repeats and calponin homology (CH) domain containing 2	3.29462	9.78326	24.9343	0	0	14.7238	NA	NA	FALSE	TRUE	0	57631
ENSORLT00000009479	ATF5	chr14	15509411	15511316	activating transcription factor 5	18.944	8.96798	51.7866	5.0606	6.47157	29.4938	NA	NA	FALSE	TRUE	3	22809
ENSORLT00000009862	OLGC5	chr14	16139899	16172386	NA	86.4837	171.207	363.465	0	0.813011	40.278	NA	NA	FALSE	TRUE	0
ENSORLT00000010281	CNKSR2	chr14	16347713	16378806	connector enhancer of kinase suppressor of Ras 2	14.8258	14.6749	10.5491	0.0121592	0.0200615	10.5319	NA	NA	FALSE	TRUE	0	22866
ENSORLT00000010487	SLC6A7	chr14	16449752	16458781	solute carrier family 6 (neurotransmitter transporter, L-proline), member 7	4.94192	7.33744	10.5491	0.0272802	0.0246753	10.5474	NA	NA	FALSE	TRUE	1	6534
ENSORLT00000010769	NLGN3B	chr14	16548317	16559743	NA	0.823654	0	1296.58	0.823654	0	1296.58	NA	NA	FALSE	TRUE	0
ENSORLT00000011247	DSCAML1	chr14	16770080	16789977	Down syndrome cell adhesion molecule like 1	1.64731	4.07636	34.5244	1.64072	1.71419	34.5244	NA	NA	FALSE	TRUE	0	57453
ENSORLT00000011352	DNAJB13	chr14	16932850	16936795	DnaJ (Hsp40) homolog, subfamily B, member 13	0.823654	0	4747.11	0.823654	0	4747.11	NA	NA	FALSE	TRUE	0	374407
ENSORLT00000011391	UCP2	chr14	16935840	16937179	uncoupling protein 2 (mitochondrial, proton carrier)	0	1.63054	70.0047	0	1.63054	69.0506	NA	NA	FALSE	TRUE	0	7351
ENSORLT00000011600	CNGA2	chr14	17057283	17061796	cyclic nucleotide gated channel alpha 2	0	2.44581	36.4425	0	2.445	16.6209	NA	NA	FALSE	TRUE	0	1260
ENSORLT00000011602	CNGA2	chr14	17057289	17061790	cyclic nucleotide gated channel alpha 2	0	2.44581	36.4425	0	0.000816047	19.8216	NA	NA	FALSE	TRUE	0	1260
ENSORLT00000011678	FAM46D	chr14	17075178	17078100	family with sequence similarity 46, member D	0	0.815271	37.4015	0	0.815271	37.4015	NA	NA	FALSE	TRUE	0	169966
ENSORLT00000012696	PCDHAC2	chr14	19238860	19263409	protocadherin alpha subfamily C, 2	4.94192	4.07636	22.0573	4.94192	4.07636	22.0573	NA	NA	FALSE	TRUE	0	56134
ENSORLT00000012729	KCNIP1	chr14	19341942	19353728	Kv channel interacting protein 1	0	0	36.4425	0	0	36.4425	NA	NA	FALSE	TRUE	5	30820
ENSORLT00000012946	GABRQ	chr14	19750746	19760708	gamma-aminobutyric acid (GABA) A receptor, theta	1.64731	0	23.9753	1.64731	0	23.9753	NA	NA	FALSE	TRUE	1	55879
ENSORLT00000013850	ABR	chr14	20945796	20996733	active BCR-related	912.609	852.774	3410.25	0	0.0110889	21.4276	NA	NA	FALSE	TRUE	2	29
ENSORLT00000014477	SPNS3	chr14	21620014	21629546	spinster homolog 3 (Drosophila)	9.88385	26.904	332.777	0	0.00415185	10.7574	NA	NA	FALSE	TRUE	1	201305
ENSORLT00000015083	P2RX5	chr14	22390238	22399550	purinergic receptor P2X, ligand-gated ion channel, 5	0	0	14.3852	0	0	14.3852	NA	NA	FALSE	TRUE	3	5026
ENSORLT00000016110	CAMK2A	chr14	23968367	23998892	calcium/calmodulin-dependent protein kinase II alpha	1.64731	3.26109	126.59	1.64556	3.25978	126.59	NA	NA	FALSE	TRUE	0	815
ENSORLT00000016397	CDX1	chr14	24182496	24186731	caudal type homeobox 1	0.823654	0	11.5081	0.823654	0	11.5081	NA	NA	FALSE	TRUE	0	1044
ENSORLT00000016657	OR13J1	chr14	24402983	24406334	olfactory receptor, family 13, subfamily J, member 1	0	0	22.0573	0	0	12.8905	NA	NA	FALSE	TRUE	0	392309
ENSORLT00000016680	ENSORLG00000013309	chr14	24410422	24411675	NA	0	0	23.0163	0	0	23.0163	NA	NA	FALSE	TRUE	1
ENSORLT00000016827	SLCO2B1	chr14	24433178	24459764	solute carrier organic anion transporter family, member 2B1	74.9525	101.909	153.442	0.0370885	3.3371	25.713	NA	NA	FALSE	TRUE	3	11309
ENSORLT00000017007	ENSORLG00000013562	chr14	24672939	24673799	NA	220.739	101.094	327.023	0	0	33.106	NA	NA	FALSE	TRUE	4
ENSORLT00000017652	ENSORLG00000014078	chr14	28430565	28435216	NA	13.1785	19.5665	35.4834	2.81158	1.27958	16.8854	NA	NA	FALSE	TRUE	1
ENSORLT00000018158	HEPACAM	chr14	28834370	28842289	hepatic and glial cell adhesion molecule	0.823654	0.815271	117.958	0.823654	0.815271	117.958	NA	NA	FALSE	TRUE	1	220296
ENSORLT00000018315	USP28	chr14	29040654	29068223	ubiquitin specific peptidase 28	4.11827	3.26109	108.368	4.11827	3.26109	108.368	NA	NA	FALSE	TRUE	1	57646
ENSORLT00000018566	OLA.16019	chr14	30455289	30457396	NA	1.64731	0	32.6064	1.64731	0	32.6064	NA	NA	FALSE	TRUE	3
ENSORLT00000019382	SLC25A14	chr14	32756721	32772520	solute carrier family 25 (mitochondrial carrier, brain), member 14	130.137	164.685	431.555	0.512476	0.0023772	109.886	NA	NA	FALSE	TRUE	3	9016
ENSORLT00000000705	ENSORLG00000000574	chr15	893211	895357	NA	0	0	12.4672	0	0	12.4672	NA	NA	FALSE	TRUE	0
ENSORLT00000000714	TTC40	chr15	932140	940824	tetratricopeptide repeat domain 40	1.64731	1.63054	658.841	1.64731	1.63054	658.841	NA	NA	FALSE	TRUE	1	54777
ENSORLT00000000740	GABRP	chr15	1100978	1126951	gamma-aminobutyric acid (GABA) A receptor, pi	3.29462	0	18.2212	3.29462	0	18.2212	NA	NA	FALSE	TRUE	0	2568
ENSORLT00000002074	ENSORLG00000001671	chr15	6749027	6749509	NA	0	0.815271	23.0163	0	0.815271	23.0163	NA	NA	FALSE	TRUE	0
ENSORLT00000002179	RIMS1	chr15	7823770	7890285	regulating synaptic membrane exocytosis 1	4.11827	7.33744	20.1392	4.11827	7.33744	20.1392	NA	NA	FALSE	TRUE	0	22999
ENSORLT00000002189	ENSORLG00000001757	chr15	7827417	7828777	NA	2.47096	4.89163	23.9753	2.47096	4.89163	23.9753	NA	NA	FALSE	TRUE	0
ENSORLT00000002330	ANKRD30B	chr15	9013318	9025675	ankyrin repeat domain 30B	107.899	95.3867	3833.17	0	0.121988	30.0551	NA	NA	FALSE	TRUE	0	374860
ENSORLT00000002602	ENSORLG00000002088	chr15	9760036	9761253	NA	0	0	23.0163	0	0	23.0163	NA	NA	FALSE	TRUE	10
ENSORLT00000002628	SLC30A6	chr15	9848964	9853026	solute carrier family 30 (zinc transporter), member 6	483.485	287.791	195.638	0.0069944	0	33.3008	NA	NA	FALSE	TRUE	3	55676
ENSORLT00000002805	EEF1A2	chr15	10071850	10082517	eukaryotic translation elongation factor 1 alpha 2	3.29462	0	30.6884	3.29462	0	30.6884	NA	NA	FALSE	TRUE	0	1917
ENSORLT00000003148	WDPCP	chr15	11106036	11108083	WD repeat containing planar cell polarity effector	0.823654	4.89163	15.3442	0.823654	4.89163	15.3442	NA	NA	FALSE	TRUE	0	51057
ENSORLT00000003703	ENSORLG00000002963	chr15	11832655	11835450	NA	6.58923	4.07636	198.515	6.58923	4.07636	198.515	NA	NA	FALSE	TRUE	0
ENSORLT00000003721	AIFM2	chr15	11866223	11870381	apoptosis-inducing factor, mitochondrion-associated, 2	2.47096	0.815271	33.5654	2.47096	0.815271	33.5654	NA	NA	FALSE	TRUE	2	84883
ENSORLT00000004314	ENSORLG00000003469	chr15	12987069	13093463	NA	5.76558	2.44581	56.5817	5.76558	0	56.5817	NA	NA	FALSE	TRUE	0
ENSORLT00000004791	PANK1	chr15	14621257	14627570	pantothenate kinase 1	78.2471	46.4705	277.154	0.754438	0	34.1901	NA	NA	FALSE	TRUE	3	53354
ENSORLT00000004793	PANK1	chr15	14622302	14627582	pantothenate kinase 1	78.2471	46.4705	277.154	0.0281792	0.0437984	234.127	NA	NA	FALSE	TRUE	1	53354
ENSORLT00000004833	SLC16A12	chr15	14635414	14639474	solute carrier family 16, member 12 (monocarboxylic acid transporter 12)	1.64731	0	13.4262	1.64731	0	13.4262	NA	NA	FALSE	TRUE	1	387700
ENSORLT00000005127	SYNPO2L	chr15	15035261	15042905	synaptopodin 2-like	0	0	30.6884	0	0	30.6884	NA	NA	FALSE	TRUE	0	79933
ENSORLT00000005523	PLD5	chr15	15213020	15230193	phospholipase D family, member 5	5.76558	7.33744	90.1471	5.76558	7.33744	90.1471	NA	NA	FALSE	TRUE	0	200150
ENSORLT00000006446	ENSORLG00000005110	chr15	17268697	17271334	NA	1.64731	0.815271	90.1471	1.64731	0.815271	90.1471	NA	NA	FALSE	TRUE	2
ENSORLT00000006625	GREM2	chr15	17581281	17581856	gremlin 2	0.823654	0.815271	70.0079	0.823654	0.815271	70.0079	NA	NA	FALSE	TRUE	1	64388
ENSORLT00000006729	FAM13C	chr15	17744722	17761137	family with sequence similarity 13, member C	4.94192	4.07636	1138.35	4.94192	4.07636	1138.35	NA	NA	FALSE	TRUE	4	220965
ENSORLT00000006737	SLC16A9	chr15	17763336	17770034	solute carrier family 16, member 9 (monocarboxylic acid transporter 9)	1.64731	4.89163	97.8192	1.64731	4.89163	97.8192	NA	NA	FALSE	TRUE	3	220963
ENSORLT00000006926	PGBD5	chr15	18037973	18051074	piggyBac transposable element derived 5	4.94192	9.78326	48.9096	0.000229065	0.014437	18.7351	NA	NA	FALSE	TRUE	1	79605
ENSORLT00000006927	PGBD5	chr15	18038534	18055159	piggyBac transposable element derived 5	4.94192	9.78326	48.9096	2.30202	7.6383	29.0766	NA	NA	FALSE	TRUE	3	79605
ENSORLT00000006992	AGT	chr15	18065484	18067340	angiotensinogen (serpin peptidase inhibitor, clade A, member 8)	4.11827	2.44581	84.393	4.11827	2.44581	84.393	NA	NA	FALSE	TRUE	4	183
ENSORLT00000007000	CUZD1	chr15	18075938	18080399	CUB and zona pellucida-like domains 1	3.29462	1.63054	51.7866	3.29462	1.63054	51.7866	NA	NA	FALSE	TRUE	3	50624
ENSORLT00000007063	FAM53B	chr15	18330369	18332949	family with sequence similarity 53, member B	467.012	464.705	322.228	0	0	9.27601	NA	NA	FALSE	TRUE	1	9679
ENSORLT00000007198	DHX32	chr15	18483829	18488812	DEAH (Asp-Glu-Ala-His) box polypeptide 32	3.29462	6.52217	101.655	3.29462	6.52217	101.655	NA	NA	FALSE	TRUE	0	55760
ENSORLT00000007240	IDO1	chr15	18620151	18623803	indoleamine 2,3-dioxygenase 1	7.41289	4.07636	66.1718	7.41289	4.07636	66.1718	NA	NA	FALSE	TRUE	0	3620
ENSORLT00000007758	WDR96	chr15	19360800	19364007	WD repeat domain 96	1.64731	4.07636	1085.6	1.64731	4.07636	1085.6	NA	NA	FALSE	TRUE	1	80217
ENSORLT00000007769	WDR96	chr15	19368039	19375851	WD repeat domain 96	0.823654	0	1018.47	0.823654	0	1018.47	NA	NA	FALSE	TRUE	2	80217
ENSORLT00000007884	SGMS1	chr15	19477174	19481069	sphingomyelin synthase 1	149.905	190.773	248.384	6.19684	0.0491834	161.96	NA	NA	FALSE	TRUE	0	259230
ENSORLT00000008700	RGR	chr15	21191156	21195709	retinal G protein coupled receptor	1.64731	1.63054	14.3852	1.64731	1.63054	14.3852	NA	NA	FALSE	TRUE	0	5995
ENSORLT00000008905	CEP55	chr15	21285604	21289522	centrosomal protein 55kDa	2.47096	3.26109	463.203	2.47096	3.26109	463.203	NA	NA	FALSE	TRUE	2	55165
ENSORLT00000008925	LGI1	chr15	21292488	21296237	leucine-rich, glioma inactivated 1	3.29462	2.44581	40.2785	3.29462	2.44581	40.2785	NA	NA	FALSE	TRUE	1	9211
ENSORLT00000009356	ALOX5	chr15	21656294	21663019	arachidonate 5-lipoxygenase	3.29462	8.96798	17.2622	3.29462	8.96798	17.2622	NA	NA	FALSE	TRUE	1	240
ENSORLT00000009583	CRTAC1	chr15	22043749	22067365	cartilage acidic protein 1	2.47096	0.815271	25.8933	2.47096	0.815271	25.8933	NA	NA	FALSE	TRUE	0	55118
ENSORLT00000009664	ENSORLG00000007716	chr15	22154202	22155403	NA	4.94192	1.63054	158.237	4.94192	1.63054	158.237	NA	NA	FALSE	TRUE	0
ENSORLT00000011314	OLA.28066	chr15	22997222	22998007	NA	0.823654	4.89163	430.596	0.823654	4.89163	430.596	NA	NA	FALSE	TRUE	0
ENSORLT00000011665	SPEF1	chr15	23227564	23229534	sperm flagellar 1	1.64731	3.26109	233.04	1.64731	3.26109	233.04	NA	NA	FALSE	TRUE	3	25876
ENSORLT00000011769	PLAU	chr15	23257142	23258457	plasminogen activator, urokinase	0	2.44581	15.3442	0	2.44581	15.3442	NA	NA	FALSE	TRUE	1	5328
ENSORLT00000011883	ADK	chr15	23300276	23306094	adenosine kinase	1151.47	1032.95	763.373	0	0	27.9764	NA	NA	FALSE	TRUE	2	132
ENSORLT00000011917	DUSP13	chr15	23320268	23321060	dual specificity phosphatase 13	0	0	11.5081	0	0	11.5081	NA	NA	FALSE	TRUE	0	51207
ENSORLT00000012232	ELOVL5	chr15	23416888	23425118	ELOVL fatty acid elongase 5	0.823654	6.52217	161.114	0.823654	6.52217	161.114	NA	NA	FALSE	TRUE	1	60481
ENSORLT00000012428	BMP5	chr15	23634105	23641593	bone morphogenetic protein 5	0	0	23.0163	0	0	23.0163	NA	NA	FALSE	TRUE	0	653
ENSORLT00000012485	COL21A1	chr15	23644416	23662792	collagen, type XXI, alpha 1	6.58923	4.89163	187.007	6.58923	4.89163	187.007	NA	NA	FALSE	TRUE	2	81578
ENSORLT00000012762	EYS	chr15	23931859	23933037	eyes shut homolog (Drosophila)	5.76558	3.26109	49.8686	5.76558	3.26109	49.8686	NA	NA	FALSE	TRUE	2	346007
ENSORLT00000012888	BAI3	chr15	24267704	24367854	brain-specific angiogenesis inhibitor 3	5.76558	4.89163	31.6474	5.76558	4.89163	31.6474	NA	NA	FALSE	TRUE	1	577
ENSORLT00000013075	COL9A1	chr15	24556574	24570412	collagen, type IX, alpha 1	0	0	140.016	0	0	140.016	NA	NA	FALSE	TRUE	5	1297
ENSORLT00000013450	THBS2	chr15	24752763	24766983	thrombospondin 2	60.1267	157.347	169.745	9.08203	4.84063	37.776	NA	NA	FALSE	TRUE	2	7058
ENSORLT00000013475	WDR27	chr15	24829252	24848038	WD repeat domain 27	0	0.815271	992.577	0	2.25223e-05	568.157	NA	NA	FALSE	TRUE	1	253769
ENSORLT00000013477	WDR27	chr15	24842324	24848104	WD repeat domain 27	0	0.815271	992.577	0	0.815249	424.421	NA	NA	FALSE	TRUE	1	253769
ENSORLT00000013907	KCNK12	chr15	25553927	25584600	potassium channel, subfamily K, member 12	0	2.44581	11.5081	0	2.44581	11.5081	NA	NA	FALSE	TRUE	1	56660
ENSORLT00000014041	FBLN7	chr15	25721363	25732454	fibulin 7	0.823654	1.63054	54.6637	0.823654	1.63054	54.6637	NA	NA	FALSE	TRUE	2	129804
ENSORLT00000015165	BTBD3	chr15	27117656	27128055	BTB (POZ) domain containing 3	0.823654	1.63054	18.2212	0.823654	1.63054	18.2212	NA	NA	FALSE	TRUE	0	22903
ENSORLT00000015171	ENSORLG00000012124	chr15	27157978	27170378	NA	0	0	12.4672	0	0	12.4672	NA	NA	FALSE	TRUE	0
ENSORLT00000015241	JAG1	chr15	27273751	27297383	jagged 1	2441.31	1908.55	87.2701	0.0764664	0.0394866	87.1799	NA	NA	FALSE	TRUE	0	182
ENSORLT00000016842	CDH23	chr15	29085385	29127622	cadherin-related 23	115.312	92.9409	81.516	0.0293401	0.0141965	53.6977	NA	NA	FALSE	TRUE	0	64072
ENSORLT00000016953	ADTRP	chr15	29293739	29296833	androgen-dependent TFPI-regulating protein	0.823654	1.63054	24.9343	0.823654	1.63054	24.9343	NA	NA	FALSE	TRUE	0	84830
ENSORLT00000017395	INPP5F	chr15	29398223	29400784	inositol polyphosphate-5-phosphatase F	692.693	551.123	1077.93	0	0.00892539	72.4568	NA	NA	FALSE	TRUE	0	22876
ENSORLT00000002588	SNAP91	chr16	418892	462055	synaptosomal-associated protein, 91kDa homolog (mouse)	0.823654	8.15271	19.1802	0.823654	8.15271	19.1802	NA	NA	FALSE	TRUE	4	9892
ENSORLT00000003006	RIMS2	chr16	1199766	1332593	regulating synaptic membrane exocytosis 2	8.23654	10.5985	29.7294	2.04067	0.00334737	13.662	NA	NA	FALSE	TRUE	0	9699
ENSORLT00000004725	ENSORLG00000003794	chr16	4739107	4807406	NA	2.47096	4.89163	25.8933	2.47096	4.89163	25.8933	NA	NA	FALSE	TRUE	0
ENSORLT00000005035	ENSORLG00000004024	chr16	5357102	5566450	NA	7.41289	8.96798	25.8933	0.0075815	0.00110214	25.5881	NA	NA	FALSE	TRUE	0
ENSORLT00000005412	MC2R	chr16	5888715	5891189	melanocortin 2 receptor (adrenocorticotropic hormone)	0	0	15.3442	0	0	15.3442	NA	NA	FALSE	TRUE	1	4158
ENSORLT00000005477	TCEA3	chr16	5910933	5930826	transcription elongation factor A (SII), 3	0.823654	0.815271	31.6474	0.823654	0.815271	31.6474	NA	NA	FALSE	TRUE	0	6920
ENSORLT00000005829	ENSORLG00000004631	chr16	6496869	6559349	NA	4.94192	2.44581	60.4177	0	0	32.4617	NA	NA	FALSE	TRUE	2
ENSORLT00000005831	ENSORLG00000004631	chr16	6534647	6559137	NA	4.94192	2.44581	60.4177	0	0	20.2093	NA	NA	FALSE	TRUE	2
ENSORLT00000006023	NDRG1	chr16	6730370	6734413	N-myc downstream regulated 1	1.64731	0.815271	86.3111	1.64626	0	85.5244	NA	NA	FALSE	TRUE	0	10397
ENSORLT00000006276	CDKAL1	chr16	7503846	7663915	CDK5 regulatory subunit associated protein 1-like 1	219.916	172.838	410.457	0.00628043	6.48909	71.5698	NA	NA	FALSE	TRUE	2	54901
ENSORLT00000006276	CDKAL1	chr16	7503846	7663915	CDK5 regulatory subunit associated protein 1-like 1	219.916	172.838	410.457	0	3.14382	28.4024	NA	NA	FALSE	TRUE	2	54901
ENSORLT00000006409	SLC6A3	chr16	8302128	8319226	solute carrier family 6 (neurotransmitter transporter, dopamine), member 3	0.823654	0	19.1802	0.000233497	0	19.1802	NA	NA	FALSE	TRUE	3	6531
ENSORLT00000007126	KLHL38	chr16	10816280	10820325	kelch-like 38 (Drosophila)	0	0.815271	33.5654	0	0.71409	33.5181	NA	NA	FALSE	TRUE	0	340359
ENSORLT00000007172	SLMO1	chr16	10831349	10833250	slowmo homolog 1 (Drosophila)	0	2.44581	23.0163	0	2.44581	23.0163	NA	NA	FALSE	TRUE	8	10650
ENSORLT00000007177	ENSORLG00000005712	chr16	10843144	10847055	NA	9.06019	4.07636	36.4425	9.06019	4.07636	36.4425	NA	NA	FALSE	TRUE	0
ENSORLT00000007272	ENSORLG00000005785	chr16	11034127	11034576	NA	4.11827	1.63054	29.7294	4.11827	1.63054	29.7294	NA	NA	FALSE	TRUE	1
ENSORLT00000007312	ENSORLG00000005815	chr16	11042316	11044538	NA	1.64731	4.07636	19.1802	0	0.815271	10.5491	NA	NA	FALSE	TRUE	1
ENSORLT00000007382	ULK4	chr16	11147094	11207327	unc-51-like kinase 4 (C. elegans)	0.823654	4.89163	1747.32	0.823654	4.89163	1747.32	NA	NA	FALSE	TRUE	6	54986
ENSORLT00000007618	HPN	chr16	11483147	11488112	hepsin	0	0	10.5491	0	0	10.5491	NA	NA	FALSE	TRUE	4	3249
ENSORLT00000007653	ENSORLG00000006089	chr16	11563956	11567857	NA	1.64731	4.89163	13.4262	1.64731	4.89163	13.4262	NA	NA	FALSE	TRUE	3
ENSORLT00000008655	AIF1	chr16	12496171	12497197	allograft inflammatory factor 1	3.29462	6.52217	23.0163	3.25128	6.51208	23.0163	NA	NA	FALSE	TRUE	0	199
ENSORLT00000009197	ENSORLG00000007334	chr16	12945099	12948156	NA	0	5.7069	1110.54	0	5.7069	1110.54	NA	NA	FALSE	TRUE	0
ENSORLT00000010345	UPP1	chr16	13701048	13703272	uridine phosphorylase 1	5.76558	4.89163	48.9096	5.76558	4.89163	48.9096	NA	NA	FALSE	TRUE	0	7378
ENSORLT00000010679	NACAD	chr16	14056690	14058171	NAC alpha domain containing	2.47096	4.89163	21.0983	2.47096	4.89163	21.0983	NA	NA	FALSE	TRUE	0	23148
ENSORLT00000010944	ALG2	chr16	14414869	14417637	asparagine-linked glycosylation 2, alpha-1,3-mannosyltransferase homolog (S. cerevisiae)	673.749	515.251	441.145	1.2724	0.194163	325.404	NA	NA	FALSE	TRUE	2	85365
ENSORLT00000011814	OSGIN2	chr16	14966162	14968203	oxidative stress induced growth inhibitor family member 2	0	0	13.4262	0	0	13.4262	NA	NA	FALSE	TRUE	0	734
ENSORLT00000012043	ATP8B2	chr16	15100310	15115261	ATPase, aminophospholipid transporter, class I, type 8B, member 2	15.6494	10.5985	22.0573	0.00124014	0.000312896	22.0536	NA	NA	FALSE	TRUE	3	57198
ENSORLT00000012286	ENSORLG00000009792	chr16	15381877	15396544	NA	2.47096	6.52217	14.3852	0	6.52176	10.9401	NA	NA	FALSE	TRUE	0
ENSORLT00000012395	TRIM46	chr16	15457668	15468531	tripartite motif containing 46	11.5312	26.904	247.425	0	4.55542	128.075	NA	NA	FALSE	TRUE	6	80128
ENSORLT00000012397	TRIM46	chr16	15461904	15467448	tripartite motif containing 46	11.5312	26.904	247.425	0.000522165	0	14.544	NA	NA	FALSE	TRUE	9	80128
ENSORLT00000012409	TMEM107	chr16	15468615	15470025	transmembrane protein 107	13.1785	5.7069	48.9096	1.90658	2.85345	16.9667	NA	NA	FALSE	TRUE	4	84314
ENSORLT00000012856	ITGA10	chr16	15774443	15796926	integrin, alpha 10	56.0085	47.2857	17.2622	0.00977669	1.31103	17.2488	NA	NA	FALSE	TRUE	1	8515
ENSORLT00000013136	OLA.6382	chr16	15986576	16071193	NA	0	0	556.227	0	0	556.227	NA	NA	FALSE	TRUE	0
ENSORLT00000013309	CLK2	chr16	16054776	16058286	CDC-like kinase 2	0.823654	1.63054	78.639	0.823654	1.63054	78.639	NA	NA	FALSE	TRUE	0	1196
ENSORLT00000013961	OLA.23516	chr16	16263815	16270813	NA	51.8902	53.8079	150.565	0.119497	2.98164	36.8303	NA	NA	FALSE	TRUE	0
ENSORLT00000014674	AICDA	chr16	16829635	16830537	activation-induced cytidine deaminase	0.823654	0.815271	14.3852	0.823654	0.815271	14.3852	NA	NA	FALSE	TRUE	0	57379
ENSORLT00000015140	CLCN1	chr16	17057727	17076627	chloride channel, voltage-sensitive 1	0.823654	1.63054	12.4672	0.823654	1.63054	12.4672	NA	NA	FALSE	TRUE	1	1180
ENSORLT00000015671	WNT4B	chr16	17339861	17343035	NA	0	0	47.9506	0	0	47.9506	NA	NA	FALSE	TRUE	0
ENSORLT00000016916	CXCR3	chr16	18432372	18435281	chemokine (C-X-C motif) receptor 3	3.29462	1.63054	18.2212	3.29462	1.63054	18.2212	NA	NA	FALSE	TRUE	2	2833
ENSORLT00000017079	CBLC	chr16	18765321	18772636	Cbl proto-oncogene, E3 ubiquitin protein ligase C	2.47096	4.07636	19.1802	2.47096	4.07636	19.1802	NA	NA	FALSE	TRUE	0	23624
ENSORLT00000017547	OLA.15554	chr16	19400467	19401839	NA	1.64731	0	16.3032	1.64731	0	16.3032	NA	NA	FALSE	TRUE	0
ENSORLT00000018529	CNR2	chr16	21352103	21353349	cannabinoid receptor 2 (macrophage)	1.64731	0	12.4672	1.64731	0	12.4672	NA	NA	FALSE	TRUE	0	1269
ENSORLT00000018545	ENSORLG00000014794	chr16	21415955	21416960	NA	0.823654	1.63054	11.5081	0.823654	1.63054	11.5081	NA	NA	FALSE	TRUE	1
ENSORLT00000018855	IGLON5	chr16	22195362	22234648	IgLON family member 5	0	0.815271	29.7294	0	0.815271	29.7294	NA	NA	FALSE	TRUE	0	402665
ENSORLT00000018866	ENSORLG00000015052	chr16	22400902	22401435	NA	1.64731	0	44.1145	1.64731	0	44.1145	NA	NA	FALSE	TRUE	1
ENSORLT00000019147	MAG	chr16	22913414	22923566	myelin associated glycoprotein	2.47096	2.44581	346.203	0	2.42816	321.173	NA	NA	FALSE	TRUE	0	4099
ENSORLT00000019147	MAG	chr16	22913414	22923566	myelin associated glycoprotein	2.47096	2.44581	346.203	0	0.0176554	17.8243	NA	NA	FALSE	TRUE	0	4099
ENSORLT00000019257	ENSORLG00000015384	chr16	23237413	23238462	NA	0	0	15.3442	0	0	15.3442	NA	NA	FALSE	TRUE	2
ENSORLT00000019723	HORMAD1	chr16	24543706	24550394	HORMA domain containing 1	4.94192	4.07636	2222.03	4.94192	4.07636	2222.03	NA	NA	FALSE	TRUE	3	84072
ENSORLT00000020139	ENSORLG00000016096	chr16	25978734	25979735	NA	0.823654	0	23.9753	0.823654	0	23.9753	NA	NA	FALSE	TRUE	3
ENSORLT00000020527	ENSORLG00000016394	chr16	27282223	27300539	NA	2.47096	4.89163	47.9506	2.47096	4.89163	47.9506	NA	NA	FALSE	TRUE	1
ENSORLT00000020733	ICA1	chr16	28326041	28333115	islet cell autoantigen 1, 69kDa	4.94192	4.07636	36.4425	4.94192	4.07636	36.4425	NA	NA	FALSE	TRUE	0	3382
ENSORLT00000020800	ETV1	chr16	28720203	28736623	ets variant 1	4.11827	1.63054	108.368	4.11827	1.63054	108.368	NA	NA	FALSE	TRUE	0	2115
ENSORLT00000020878	DGKB	chr16	28740249	28815165	diacylglycerol kinase, beta 90kDa	23.886	14.6749	602.259	1.70217	4.73484	34.9581	NA	NA	FALSE	TRUE	0	1607
ENSORLT00000020878	DGKB	chr16	28740249	28815165	diacylglycerol kinase, beta 90kDa	23.886	14.6749	602.259	3.09982	2.47654	293.008	NA	NA	FALSE	TRUE	0	1607
ENSORLT00000020904	MEOX2	chr16	28912123	28918795	mesenchyme homeobox 2	0.823654	1.63054	10.5491	0.823654	1.63054	10.5491	NA	NA	FALSE	TRUE	0	4223
ENSORLT00000021004	SCN1B	chr16	29266649	29271318	sodium channel, voltage-gated, type I, beta subunit	3.29462	3.26109	70.9669	3.24019	0.000153013	65.4307	NA	NA	FALSE	TRUE	0	6324
ENSORLT00000021134	SEMA4A	chr16	29542904	29549402	sema domain, immunoglobulin domain (Ig), transmembrane domain (TM) and short cytoplasmic domain, (semaphorin) 4A	4.94192	8.96798	129.467	4.94192	8.96798	129.467	NA	NA	FALSE	TRUE	1	64218
ENSORLT00000021242	ENSORLG00000016978	chr16	29876366	29885042	NA	1.64731	1.63054	16.3032	1.64731	1.63054	16.3032	NA	NA	FALSE	TRUE	0
ENSORLT00000021253	ENSORLG00000016987	chr16	29909807	29912592	NA	9.06019	14.6749	127.549	7.27191	0.0186711	127.463	NA	NA	FALSE	TRUE	0
ENSORLT00000002351	ENSORLG00000001888	chr17	2306	84806	NA	5.76558	7.33744	45.0736	5.76558	7.33744	45.0736	NA	NA	FALSE	TRUE	0
ENSORLT00000002691	ENSORLG00000002163	chr17	1271195	1274797	NA	0	0	38.3605	0	0	38.3605	NA	NA	FALSE	TRUE	4
ENSORLT00000003092	APOO	chr17	2359733	2360427	apolipoprotein O	242.154	299.205	121.795	0.0237453	0	26.7447	NA	NA	FALSE	TRUE	1	79135
ENSORLT00000003099	CXORF41	chr17	2360983	2363089	NA	1.64731	0	1090.4	1.64731	0	1090.4	NA	NA	FALSE	TRUE	0
ENSORLT00000003333	SDHC	chr17	2620271	2623860	succinate dehydrogenase complex, subunit C, integral membrane protein, 15kDa	354.995	361.165	495.809	0	0	12.0048	NA	NA	FALSE	TRUE	1	6391
ENSORLT00000003387	KCNJ10	chr17	2914968	2928721	potassium inwardly-rectifying channel, subfamily J, member 10	0	0.815271	19.1802	0	0.815271	19.1802	NA	NA	FALSE	TRUE	4	3766
ENSORLT00000003708	DNAH10	chr17	3228057	3231362	dynein, axonemal, heavy chain 10	3.29462	0.815271	1604.43	3.29462	0.815271	1604.43	NA	NA	FALSE	TRUE	1	196385
ENSORLT00000003714	OLA.26364	chr17	3233432	3239559	NA	6.58923	4.07636	1341.66	6.58923	4.07636	1341.66	NA	NA	FALSE	TRUE	2
ENSORLT00000004130	ENSORLG00000003322	chr17	4040821	4077479	NA	1.64731	3.26109	26.8523	1.64731	3.26109	26.8523	NA	NA	FALSE	TRUE	2
ENSORLT00000004460	DNAJB4	chr17	4246559	4252428	DnaJ (Hsp40) homolog, subfamily B, member 4	3.29462	7.33744	48.9096	3.29462	7.33744	48.9096	NA	NA	FALSE	TRUE	2	11080
ENSORLT00000004829	PIEZO2	chr17	4565712	4573303	piezo-type mechanosensitive ion channel component 2	413.474	395.407	370.179	0	8.84703	43.112	NA	NA	FALSE	TRUE	1	63895
ENSORLT00000005392	TTPA	chr17	5118928	5123337	tocopherol (alpha) transfer protein	1.64731	4.07636	17.2622	1.64731	4.07636	17.2622	NA	NA	FALSE	TRUE	0	7274
ENSORLT00000005576	ENSORLG00000004444	chr17	5364390	5395597	NA	0.823654	0.815271	127.549	0.823654	0.815271	127.549	NA	NA	FALSE	TRUE	0
ENSORLT00000005635	ENSORLG00000004486	chr17	5416548	5423944	NA	0.823654	1.63054	14.3852	0.823654	1.63054	14.3852	NA	NA	FALSE	TRUE	0
ENSORLT00000005896	GK5	chr17	5614020	5626099	glycerol kinase 5 (putative)	190.264	175.283	91.1061	0.00305146	0.106356	11.9932	NA	NA	FALSE	TRUE	2	256356
ENSORLT00000006000	MFF	chr17	5674938	5684821	mitochondrial fission factor	597.149	639.173	345.244	3.08216	4.47936	30.1209	NA	NA	FALSE	TRUE	4	56947
ENSORLT00000006797	ENSORLG00000005389	chr17	6210495	6234271	NA	30.4752	24.4581	99.7372	0.000439734	0.000380579	15.7452	NA	NA	FALSE	TRUE	1
ENSORLT00000007870	FAM134B	chr17	8868089	8871172	family with sequence similarity 134, member B	4.94192	3.26109	226.327	4.94192	3.26109	226.327	NA	NA	FALSE	TRUE	0	54463
ENSORLT00000008195	ENSORLG00000006531	chr17	10066685	10081044	NA	0	4.89163	9.59012	0	4.89163	9.59012	NA	NA	FALSE	TRUE	0
ENSORLT00000010706	DMBX1	chr17	14142412	14144794	diencephalon/mesencephalon homeobox 1	1.64731	6.52217	110.286	1.64731	6.52217	110.286	NA	NA	FALSE	TRUE	3	127343
ENSORLT00000011442	AHSG	chr17	15050897	15066165	alpha-2-HS-glycoprotein	9.06019	14.6749	24.9343	0	0	9.3847	NA	NA	FALSE	TRUE	0	197
ENSORLT00000011550	GAD1	chr17	15136162	15149040	glutamate decarboxylase 1 (brain, 67kDa)	7.41289	1.63054	107.409	7.41289	1.63054	107.409	NA	NA	FALSE	TRUE	0	2571
ENSORLT00000011734	MYO7B	chr17	15180972	15207364	myosin VIIB	4.11827	4.07636	56.5817	4.11827	4.07636	56.5817	NA	NA	FALSE	TRUE	0	4648
ENSORLT00000012210	RGS11	chr17	15859532	15870889	regulator of G-protein signaling 11	3.29462	4.07636	24.9343	0.00210681	0.00282841	16.4447	NA	NA	FALSE	TRUE	2	8786
ENSORLT00000012814	IPO13	chr17	16267689	16279832	importin 13	0	0	259.892	0	0	259.892	NA	NA	FALSE	TRUE	8	9670
ENSORLT00000013041	SLC1A7	chr17	16631778	16632587	solute carrier family 1 (glutamate transporter), member 7	2.47096	5.7069	15.3442	2.47096	5.7069	15.3442	NA	NA	FALSE	TRUE	3	6512
ENSORLT00000013711	RGS13	chr17	17125396	17126363	regulator of G-protein signaling 13	3.29462	4.89163	25.8933	3.29462	4.89163	25.8933	NA	NA	FALSE	TRUE	2	6003
ENSORLT00000013983	ENSORLG00000011148	chr17	17402368	17403269	NA	26.3569	39.133	132.344	2.56844	1.97787	17.1751	NA	NA	FALSE	TRUE	2
ENSORLT00000014008	C2ORF62	chr17	17405286	17408243	NA	2.47096	4.07636	818.037	2.47096	4.07636	818.037	NA	NA	FALSE	TRUE	2
ENSORLT00000014920	HHATL	chr17	17810816	17818204	hedgehog acyltransferase-like	0.823654	1.63054	19.1802	0.823654	1.63054	19.1802	NA	NA	FALSE	TRUE	3	57467
ENSORLT00000015184	ENSORLG00000012133	chr17	17928648	17933115	NA	0	0	28.7704	0	0	28.7704	NA	NA	FALSE	TRUE	5
ENSORLT00000015278	ENSORLG00000012203	chr17	17985975	17996866	NA	1.64731	1.63054	29.7294	1.64731	1.63054	29.7294	NA	NA	FALSE	TRUE	0
ENSORLT00000016501	MAP4	chr17	21206906	21217396	microtubule-associated protein 4	9.06019	8.15271	51.7866	9.06019	8.15271	51.7866	NA	NA	FALSE	TRUE	0	4134
ENSORLT00000016816	CA8	chr17	21437409	21452414	carbonic anhydrase VIII	4.11827	8.15271	56.5817	4.11827	8.15271	56.5817	NA	NA	FALSE	TRUE	2	767
ENSORLT00000017374	OLFML2B	chr17	21683020	21692305	olfactomedin-like 2B	17.2967	15.4902	209.065	0.00352671	0.00358104	131.477	NA	NA	FALSE	TRUE	0	25903
ENSORLT00000017380	OLFML2B	chr17	21683020	21692176	olfactomedin-like 2B	17.2967	15.4902	209.065	3.8781	5.63453	57.05	NA	NA	FALSE	TRUE	0	25903
ENSORLT00000018493	GPX4	chr17	22589347	22592270	glutathione peroxidase 4	0.823654	0	36.4425	0.823654	0	36.4425	NA	NA	FALSE	TRUE	0	2879
ENSORLT00000019503	ENSORLG00000015576	chr17	23546089	23551610	NA	13.1785	12.2291	230.163	3.94564	0	66.9353	NA	NA	FALSE	TRUE	1
ENSORLT00000019573	FNDC7	chr17	23598829	23602615	fibronectin type III domain containing 7	1.64731	0.815271	42.1965	0	0	39.3911	NA	NA	FALSE	TRUE	1	163479
ENSORLT00000019734	VWA5B2	chr17	23750465	23766135	von Willebrand factor A domain containing 5B2	0.823654	0	34.5244	0.823654	0	34.5244	NA	NA	FALSE	TRUE	7	90113
ENSORLT00000020058	ENSORLG00000016026	chr17	24838544	24841502	NA	4.11827	7.33744	37.4015	0.0874109	0.00065321	35.0167	NA	NA	FALSE	TRUE	0
ENSORLT00000020342	TNN	chr17	25123838	25153512	tenascin N	3.29462	0	15.3442	3.29462	0	15.3442	NA	NA	FALSE	TRUE	0	63923
ENSORLT00000020798	OLA.12260	chr17	25685721	25688932	NA	1.64731	6.52217	330.859	1.64731	6.52217	330.859	NA	NA	FALSE	TRUE	0
ENSORLT00000021414	TUBB2B	chr17	26925767	26930456	tubulin, beta 2B class IIb	0.823654	2.44581	21.0983	0.823654	2.44581	21.0983	NA	NA	FALSE	TRUE	2	347733
ENSORLT00000021576	IRF4	chr17	27265847	27269813	interferon regulatory factor 4	4.11827	3.26109	23.0163	4.11827	3.26109	23.0163	NA	NA	FALSE	TRUE	0	3662
ENSORLT00000021727	RPE65	chr17	27878324	27881467	retinal pigment epithelium-specific protein 65kDa	0	0	42.1965	0	0	42.1965	NA	NA	FALSE	TRUE	6	6121
ENSORLT00000021782	ENSORLG00000017418	chr17	27947290	27947703	NA	0.823654	0	13.4262	0.823654	0	13.4262	NA	NA	FALSE	TRUE	0
ENSORLT00000021801	DTNA	chr17	28018980	28026596	dystrobrevin, alpha	3.29462	8.96798	85.3521	3.29462	8.96798	85.3521	NA	NA	FALSE	TRUE	1	1837
ENSORLT00000021987	OBSCN	chr17	28707819	28773863	obscurin, cytoskeletal calmodulin and titin-interacting RhoGEF	28.8279	21.1971	79.598	0.00143202	0.00131308	16.5978	NA	NA	FALSE	TRUE	0	84033
ENSORLT00000022038	CCDC13	chr17	28982346	28984477	coiled-coil domain containing 13	0.823654	0	338.531	0.823654	0	338.531	NA	NA	FALSE	TRUE	2	152206
ENSORLT00000022097	ABHD3	chr17	29371336	29381953	abhydrolase domain containing 3	5.76558	4.07636	30.6884	5.76558	4.07636	30.6884	NA	NA	FALSE	TRUE	0	171586
ENSORLT00000022185	ENSORLG00000017722	chr17	29748345	29752181	NA	5.76558	0	116.04	5.76558	0	116.04	NA	NA	FALSE	TRUE	0
ENSORLT00000022424	ENSORLG00000017916	chr17	31197196	31199151	NA	9.06019	5.7069	94.9422	9.06019	5.7069	94.9422	NA	NA	FALSE	TRUE	2
ENSORLT00000022455	APOD	chr17	31343553	31344593	apolipoprotein D	9.06019	8.15271	157.278	9.06019	8.15271	157.278	NA	NA	FALSE	TRUE	0	347
ENSORLT00000022482	OLA.6834	chr17	31372072	31381198	NA	743.76	710.917	4029.77	0	0	9.53706	NA	NA	FALSE	TRUE	0
ENSORLT00000022499	SPPL2B	chr17	31446966	31453461	signal peptide peptidase like 2B	242.635	611.051	904.351	0	0	65.1806	NA	NA	FALSE	TRUE	1	56928
ENSORLT00000022535	ENSORLG00000017995	chr17	31586975	31590835	NA	0	0.815271	15.3442	0	0.815271	15.3442	NA	NA	FALSE	TRUE	0
ENSORLT00000003031	NPY2R	chr18	1140720	1157017	neuropeptide Y receptor Y2	0	0	23.9753	0	0	23.9753	NA	NA	FALSE	TRUE	1	4887
ENSORLT00000003160	TLR2	chr18	1296851	1313865	toll-like receptor 2	5.76558	8.15271	50.8276	3.5312	6.15311	34.6355	NA	NA	FALSE	TRUE	0	7097
ENSORLT00000003218	ENSORLG00000002585	chr18	1667887	1672918	NA	4.94192	3.26109	27.8113	4.94192	3.26109	27.8113	NA	NA	FALSE	TRUE	0
ENSORLT00000003303	ENSORLG00000002649	chr18	2076131	2088142	NA	2.47096	3.26109	19.1802	2.47096	3.26109	19.1802	NA	NA	FALSE	TRUE	0
ENSORLT00000003318	ALX1	chr18	2127810	2131457	ALX homeobox 1	0	0	16.3032	0	0	16.3032	NA	NA	FALSE	TRUE	7	8092
ENSORLT00000003428	TXK	chr18	2327327	2333192	TXK tyrosine kinase	1.64731	2.44581	21.0983	1.64731	2.44581	21.0983	NA	NA	FALSE	TRUE	0	7294
ENSORLT00000004061	FRMD7	chr18	3938663	3952478	FERM domain containing 7	0	0.815271	28.7704	0	0.815271	28.7704	NA	NA	FALSE	TRUE	0	90167
ENSORLT00000004588	EFNB3	chr18	5610472	5660425	ephrin-B3	4.11827	8.96798	57.5407	4.11816	8.96266	57.5407	NA	NA	FALSE	TRUE	2	1949
ENSORLT00000004927	ENSORLG00000003938	chr18	6368339	6383042	NA	1051.81	1644.4	2814.7	0.0144079	0	555.127	NA	NA	FALSE	TRUE	2
ENSORLT00000005136	ENSORLG00000004104	chr18	7220787	7223815	NA	0	0	31.6474	0	0	31.6474	NA	NA	FALSE	TRUE	0
ENSORLT00000005173	RBPMS	chr18	7340351	7377215	RNA binding protein with multiple splicing	243.802	313.064	159.196	0.015413	0.158144	20.1955	NA	NA	FALSE	TRUE	3	11030
ENSORLT00000005201	DMRTA1	chr18	7456432	7457760	DMRT-like family A1	8.23654	7.33744	59.4587	8.23654	7.33744	59.4587	NA	NA	FALSE	TRUE	1	63951
ENSORLT00000005328	LPHN3	chr18	8310717	8454101	latrophilin 3	6.58923	7.33744	34.5244	6.58923	7.33744	34.5244	NA	NA	FALSE	TRUE	0	23284
ENSORLT00000006212	COL25A1	chr18	10802777	10822201	collagen, type XXV, alpha 1	6.58923	5.7069	18.2212	0	0.00734636	18.2198	NA	NA	FALSE	TRUE	2	84570
ENSORLT00000006949	ENSORLG00000005523	chr18	12445917	12446705	NA	0.823654	0	16.3032	0.823654	0	16.3032	NA	NA	FALSE	TRUE	3
ENSORLT00000007426	C2ORF65	chr18	12735594	12785450	NA	0	0.815271	357.711	0	0.815271	357.711	NA	NA	FALSE	TRUE	0
ENSORLT00000007515	ACY3	chr18	13929038	13932836	aspartoacylase (aminocyclase) 3	2.47096	1.63054	18.2212	2.47096	1.63054	18.2212	NA	NA	FALSE	TRUE	1	91703
ENSORLT00000007566	DTX4	chr18	13978668	13992410	deltex homolog 4 (Drosophila)	2.47096	0	16.3032	2.47096	0	16.3032	NA	NA	FALSE	TRUE	1	23220
ENSORLT00000007973	SLC2A4	chr18	14417957	14430700	solute carrier family 2 (facilitated glucose transporter), member 4	1.64731	0	19.1802	1.64409	0	19.1788	NA	NA	FALSE	TRUE	0	6517
ENSORLT00000008097	SHBG	chr18	14697299	14704082	sex hormone-binding globulin	8.23654	6.52217	29.7294	8.23654	6.52217	29.7294	NA	NA	FALSE	TRUE	1	6462
ENSORLT00000008389	SLC16A13	chr18	14839660	14847262	solute carrier family 16, member 13 (monocarboxylic acid transporter 13)	0	0.815271	40.2785	0	5.37404e-05	36.3924	NA	NA	FALSE	TRUE	1	201232
ENSORLT00000008729	KIAA1239	chr18	15306652	15312210	KIAA1239	5.76558	6.52217	191.802	4.11678	2.11357	72.7592	NA	NA	FALSE	TRUE	0	57495
ENSORLT00000008729	KIAA1239	chr18	15306652	15312210	KIAA1239	5.76558	6.52217	191.802	0.00219622	4.4065	113.74	NA	NA	FALSE	TRUE	0	57495
ENSORLT00000009004	TM4SF5	chr18	17759201	17767819	transmembrane 4 L six family member 5	1.64731	1.63054	24.9343	1.64731	7.47963e-05	22.0836	NA	NA	FALSE	TRUE	0	9032
ENSORLT00000009112	OLA.10900	chr18	17873773	17875340	NA	0.823654	0	194.679	0.823654	0	194.679	NA	NA	FALSE	TRUE	0
ENSORLT00000009127	ENSORLG00000007279	chr18	17880452	17886272	NA	0	1.63054	2357.25	0	0.000767523	1386.07	NA	NA	FALSE	TRUE	2
ENSORLT00000009128	ENSORLG00000007279	chr18	17884254	17886272	NA	0	1.63054	2357.25	0	1.62978	971.185	NA	NA	FALSE	TRUE	0
ENSORLT00000009130	ENSORLG00000007280	chr18	17961108	17963790	NA	2.47096	2.44581	35.4834	2.47096	2.44581	35.4834	NA	NA	FALSE	TRUE	0
ENSORLT00000009134	ENSORLG00000007286	chr18	17982638	17985134	NA	2.47096	2.44581	49.8686	2.47096	2.44581	49.8686	NA	NA	FALSE	TRUE	11
ENSORLT00000009752	VAX2	chr18	18774061	18791167	ventral anterior homeobox 2	0	0	21.0983	0	0	21.0983	NA	NA	FALSE	TRUE	2	25806
ENSORLT00000009834	ENSORLG00000007849	chr18	19005843	19008181	NA	1.64731	4.07636	12.4672	1.64731	4.07636	12.4672	NA	NA	FALSE	TRUE	1
ENSORLT00000010508	ITGB1BP2	chr18	20271806	20282189	integrin beta 1 binding protein (melusin) 2	0	1.63054	18.2212	0	1.63054	18.2212	NA	NA	FALSE	TRUE	3	26548
ENSORLT00000012663	ENSORLG00000010098	chr18	22643678	22648688	NA	0	0	15.3442	0	0	15.3442	NA	NA	FALSE	TRUE	0
ENSORLT00000012945	ALOX12	chr18	25462131	25475205	arachidonate 12-lipoxygenase	154.847	92.1257	271.4	0.00352927	0.00164369	48.8559	NA	NA	FALSE	TRUE	0	239
ENSORLT00000015102	SPATA6L	chr18	29183853	29190542	spermatogenesis associated 6-like	0.823654	3.26109	123.713	0.823654	3.26109	123.713	NA	NA	FALSE	TRUE	3	55064
ENSORLT00000002977	LRRC18	chr19	278149	280015	leucine rich repeat containing 18	0	0	71.9259	0	0	71.9259	NA	NA	FALSE	TRUE	3	474354
ENSORLT00000003230	PHF5A	chr19	515576	517747	PHD finger protein 5A	686.927	627.759	537.047	0	0	60.2891	NA	NA	FALSE	TRUE	2	84844
ENSORLT00000003424	PLBD1	chr19	718909	727489	phospholipase B domain containing 1	0.823654	0	50.8276	0.823654	0	50.8276	NA	NA	FALSE	TRUE	0	79887
ENSORLT00000003462	ENSORLG00000002774	chr19	748569	755567	NA	6.58923	4.89163	72.8849	6.58923	4.89163	72.8849	NA	NA	FALSE	TRUE	2
ENSORLT00000003504	ENSORLG00000002810	chr19	803567	811279	NA	5.76558	1.63054	79.598	5.76558	1.63054	79.598	NA	NA	FALSE	TRUE	0
ENSORLT00000003600	ENSORLG00000002882	chr19	1173366	1174268	NA	0	0	23.9753	0	0	23.9753	NA	NA	FALSE	TRUE	0
ENSORLT00000003938	ENSORLG00000003163	chr19	1679993	1690738	NA	0.823654	0	22.0573	0.000646161	0	22.0543	NA	NA	FALSE	TRUE	0
ENSORLT00000004170	BAIAP2L1	chr19	2046128	2070285	BAI1-associated protein 2-like 1	135.079	180.175	11.5081	0	0.00317875	11.5038	NA	NA	FALSE	TRUE	0	55971
ENSORLT00000004226	BHLHA15	chr19	2089920	2090474	basic helix-loop-helix family, member a15	9.06019	1.63054	46.9916	9.06019	1.63054	46.9916	NA	NA	FALSE	TRUE	0	168620
ENSORLT00000004639	SLC16A6	chr19	2567301	2572359	solute carrier family 16, member 6 (monocarboxylic acid transporter 7)	4.11827	4.89163	22.0573	4.11827	4.89163	22.0573	NA	NA	FALSE	TRUE	2	9120
ENSORLT00000005682	GJC1	chr19	4157398	4158753	gap junction protein, gamma 1, 45kDa	2.47096	6.52217	21.0983	2.47096	6.52217	21.0983	NA	NA	FALSE	TRUE	4	10052
ENSORLT00000005880	ENSORLG00000004669	chr19	4288022	4298032	NA	6.58923	1.63054	3345.03	6.58591	0.0026354	2890.3	NA	NA	FALSE	TRUE	4
ENSORLT00000005883	ENSORLG00000004669	chr19	4288028	4289568	NA	6.58923	1.63054	3345.03	0	0.725753	454.729	NA	NA	FALSE	TRUE	1
ENSORLT00000005934	CPN1	chr19	4327941	4344717	carboxypeptidase N, polypeptide 1	677.867	1254.7	497.727	0.0104395	0	15.254	NA	NA	FALSE	TRUE	1	1369
ENSORLT00000006983	ENSORLG00000005547	chr19	6230671	6234820	NA	4.94192	0.815271	35.4834	0.00445717	0.814538	35.4827	NA	NA	FALSE	TRUE	2
ENSORLT00000006991	ENSORLG00000005555	chr19	6237521	6240956	NA	3.29462	0	21.0983	3.29462	0	21.0983	NA	NA	FALSE	TRUE	1
ENSORLT00000007090	RUNDC3A	chr19	6297777	6305746	RUN domain containing 3A	2.47096	3.26109	400.867	2.47096	3.26109	400.867	NA	NA	FALSE	TRUE	0	10900
ENSORLT00000007471	ATP2A1	chr19	6467744	6478855	ATPase, Ca++ transporting, cardiac muscle, fast twitch 1	44.4773	15.4902	23.9753	0.024855	7.71793	11.9293	NA	NA	FALSE	TRUE	0	487
ENSORLT00000007981	ENSORLG00000006351	chr19	6725440	6732012	NA	0	0	13.4262	0	0	13.4262	NA	NA	FALSE	TRUE	0
ENSORLT00000008481	BRSK1	chr19	7098792	7107846	BR serine/threonine kinase 1	2.47096	4.07636	154.401	2.47096	4.07636	154.401	NA	NA	FALSE	TRUE	5	84446
ENSORLT00000011538	DNAJB12	chr19	10014124	10018256	DnaJ (Hsp40) homolog, subfamily B, member 12	1.64731	0.815271	103.573	1.64731	0.815271	103.573	NA	NA	FALSE	TRUE	2	54788
ENSORLT00000011652	OLA.8372	chr19	10079493	10081905	NA	6.58923	6.52217	59.4587	6.58923	6.52217	59.4587	NA	NA	FALSE	TRUE	3
ENSORLT00000011675	FBXL15	chr19	10083462	10085026	F-box and leucine-rich repeat protein 15	251.214	0	96.8602	3.12815	0	19.7004	NA	NA	FALSE	TRUE	4	79176
ENSORLT00000012728	ENSORLG00000010148	chr19	11392230	11446478	NA	4.94192	6.52217	38.3605	4.94192	6.52217	38.3605	NA	NA	FALSE	TRUE	0
ENSORLT00000013148	USP54	chr19	11895094	11932388	ubiquitin specific peptidase 54	6.58923	4.07636	117.958	6.58923	4.07636	117.958	NA	NA	FALSE	TRUE	2	159195
ENSORLT00000014081	SGCA	chr19	15140138	15144036	sarcoglycan, alpha (50kDa dystrophin-associated glycoprotein)	26.3569	1.63054	49.8686	0.015389	1.63015	21.9989	NA	NA	FALSE	TRUE	3	6442
ENSORLT00000014393	TMEM180	chr19	15581081	15587924	transmembrane protein 180	362.408	441.062	345.244	0.00826857	0.00728898	159.474	NA	NA	FALSE	TRUE	3	79847
ENSORLT00000014489	PDZD7	chr19	15691361	15698726	PDZ domain containing 7	0.823654	0.815271	147.688	0.823654	0.815271	147.688	NA	NA	FALSE	TRUE	0	79955
ENSORLT00000015513	OLA.12421	chr19	17598388	17600192	NA	0.823654	0.815271	979.151	0.823654	0.815271	979.151	NA	NA	FALSE	TRUE	2
ENSORLT00000016386	RSPH1	chr19	19532061	19538399	radial spoke head 1 homolog (Chlamydomonas)	4.94192	4.07636	4567.77	4.94192	4.07636	4567.77	NA	NA	FALSE	TRUE	2	89765
ENSORLT00000016452	OLA.3162	chr19	19605851	19638921	NA	3.29462	2.44581	533.211	3.29462	2.44581	533.211	NA	NA	FALSE	TRUE	0
ENSORLT00000017457	FADS6	chr19	20795184	20799280	fatty acid desaturase domain family, member 6	0.823654	1.63054	14.3852	0.823654	1.63054	14.3852	NA	NA	FALSE	TRUE	1	283985
ENSORLT00000017465	USH1G	chr19	20801643	20809462	Usher syndrome 1G (autosomal recessive)	0	0	68.0898	0	0	68.0898	NA	NA	FALSE	TRUE	5	124590
ENSORLT00000017469	ENSORLG00000013931	chr19	20810851	20811817	NA	2.47096	0.815271	218.655	2.47096	0.815271	218.655	NA	NA	FALSE	TRUE	4
ENSORLT00000017653	SRCIN1	chr19	20951176	20984838	SRC kinase signaling inhibitor 1	7.41289	5.7069	241.671	7.41289	5.7069	241.671	NA	NA	FALSE	TRUE	0	80725
ENSORLT00000018103	ATP6V0A1	chr19	21339313	21358677	ATPase, H+ transporting, lysosomal V0 subunit a1	2.47096	0.815271	49.8686	0	0.814456	21.9738	NA	NA	FALSE	TRUE	4	535
ENSORLT00000018103	ATP6V0A1	chr19	21339313	21358677	ATPase, H+ transporting, lysosomal V0 subunit a1	2.47096	0.815271	49.8686	0.0440966	1.99688e-05	13.3791	NA	NA	FALSE	TRUE	4	535
ENSORLT00000018103	ATP6V0A1	chr19	21339313	21358677	ATPase, H+ transporting, lysosomal V0 subunit a1	2.47096	0.815271	49.8686	0	2.62828e-05	12.4649	NA	NA	FALSE	TRUE	4	535
ENSORLT00000018457	ENSORLG00000014725	chr19	22749242	22750527	NA	0	0.815271	863.111	0	0.815271	863.111	NA	NA	FALSE	TRUE	6
ENSORLT00000000058	ENSORLG00000000050	chr2	4815284	4819051	NA	0.823654	0.815271	13.4262	0.823654	0.815271	13.4262	NA	NA	FALSE	TRUE	0
ENSORLT00000000110	COL5A2	chr2	5048903	5063824	collagen, type V, alpha 2	4.11827	0	106.45	4.11827	0	106.45	NA	NA	FALSE	TRUE	3	1290
ENSORLT00000000115	FAM171B	chr2	5106310	5110626	family with sequence similarity 171, member B	5.76558	7.33744	61.3768	5.76558	7.33744	61.3768	NA	NA	FALSE	TRUE	1	165215
ENSORLT00000000138	KIF5C	chr2	6302157	6322858	kinesin family member 5C	8.23654	7.33744	155.36	8.23654	7.33744	155.36	NA	NA	FALSE	TRUE	1	3800
ENSORLT00000000142	ENSORLG00000000115	chr2	6349362	6366344	NA	4.94192	5.7069	32.6064	4.94192	5.7069	32.6064	NA	NA	FALSE	TRUE	0
ENSORLT00000000236	ZNF333	chr2	7338118	7338621	zinc finger protein 333	1.64731	3.26109	13.4262	1.64731	3.26109	13.4262	NA	NA	FALSE	TRUE	0	84449
ENSORLT00000000525	ENSORLG00000000426	chr2	15304753	15307168	NA	2.47096	4.07636	19.1802	0	3.09816	10.8931	NA	NA	FALSE	TRUE	0
ENSORLT00000000552	ENSORLG00000000448	chr2	15457035	15464172	NA	0	2.44581	57.5407	0	2.44581	57.5407	NA	NA	FALSE	TRUE	0
ENSORLT00000000658	ENSORLG00000000534	chr2	15910157	15912483	NA	2.47096	2.44581	12.4672	0.000503664	0.000310321	12.4528	NA	NA	FALSE	TRUE	1
ENSORLT00000001620	CLASP1	chr2	17023108	17046694	cytoplasmic linker associated protein 1	507.371	771.247	367.302	0	0	40.5442	NA	NA	FALSE	TRUE	2	23332
ENSORLT00000001777	EFR3B	chr2	17567244	17578991	EFR3 homolog B (S. cerevisiae)	3.29462	2.44581	105.491	3.29462	2.44581	105.491	NA	NA	FALSE	TRUE	1	22979
ENSORLT00000001934	ENSORLG00000001560	chr2	17860102	17862135	NA	0	0	14.3852	0	0	13.9955	NA	NA	FALSE	TRUE	4
ENSORLT00000002175	ZNF473	chr2	18217832	18300900	zinc finger protein 473	53.5375	86.4188	141.934	1.44571	0.00243257	30.209	NA	NA	FALSE	TRUE	1	25888
ENSORLT00000002294	COL18A1	chr2	18812274	18840191	collagen, type XVIII, alpha 1	4.11827	5.7069	22.0573	4.11827	5.7069	22.0573	NA	NA	FALSE	TRUE	1	80781
ENSORLT00000002488	PROX1	chr2	20084935	20121364	prospero homeobox 1	0.823654	3.26109	20.1392	0.823654	3.26109	20.1392	NA	NA	FALSE	TRUE	0	5629
ENSORLT00000002732	OLA.20466	chr2	20417712	20422633	NA	4841.44	2705.89	171.663	0	0	27.3076	NA	NA	FALSE	TRUE	0
ENSORLT00000002976	ERBB4	chr2	21207373	21311266	v-erb-a erythroblastic leukemia viral oncogene homolog 4 (avian)	5.76558	1.63054	23.9753	5.76558	1.63054	23.9753	NA	NA	FALSE	TRUE	0	2066
ENSORLT00000003098	ENSORLG00000002489	chr2	21551559	21593669	NA	0.823654	6.52217	15.3442	0.823654	6.52217	15.3442	NA	NA	FALSE	TRUE	1
ENSORLT00000003425	OLA.2471	chr2	21637968	21651737	NA	60.9504	220.939	63.2948	2.25652	7.91565	47.4814	NA	NA	FALSE	TRUE	0
ENSORLT00000004245	SCN2A	chr2	22428962	22462393	sodium channel, voltage-gated, type II, alpha subunit	4.94179	3.26074	53.7047	4.94179	2.60887	22.3119	NA	NA	FALSE	TRUE	0	6326
ENSORLT00000004245	SCN2A	chr2	22428962	22462393	sodium channel, voltage-gated, type II, alpha subunit	4.94179	3.26074	53.7047	0	0	31.3928	NA	NA	FALSE	TRUE	0	6326
ENSORLT00000004295	ABCB11	chr2	22759154	22784405	ATP-binding cassette, sub-family B (MDR/TAP), member 11	0	0	34.5244	0	0	34.5244	NA	NA	FALSE	TRUE	5	8647
ENSORLT00000004433	HS6ST3	chr2	22898992	22923313	heparan sulfate 6-O-sulfotransferase 3	1.64731	0.815271	36.4425	1.64731	0.815271	36.4425	NA	NA	FALSE	TRUE	2	266722
ENSORLT00000004609	TIMMDC1	chr2	23150439	23159090	translocase of inner mitochondrial membrane domain containing 1	882.133	789.183	339.49	0	0.0314738	96.0493	NA	NA	FALSE	TRUE	7	51300
ENSORLT00000004740	OLA.18347	chr2	23296047	23301462	NA	7.41289	7.33744	569.653	0.0241294	0.0520464	58.5096	NA	NA	FALSE	TRUE	2
ENSORLT00000004742	OLA.18347	chr2	23296047	23301462	NA	7.41289	7.33744	569.653	7.38876	7.2854	511.143	NA	NA	FALSE	TRUE	2
ENSORLT00000004770	OLA.6731	chr2	23318082	23336056	NA	4.94192	4.89163	27.8113	4.94192	4.89163	27.8113	NA	NA	FALSE	TRUE	0
ENSORLT00000005480	CLIC5	chr2	24472442	24477293	chloride intracellular channel 5	0.823654	0.815271	61.3768	0.823654	0.815271	61.3768	NA	NA	FALSE	TRUE	2	53405
ENSORLT00000005710	GABRB3	chr2	25113135	25161998	gamma-aminobutyric acid (GABA) A receptor, beta 3	0	0	27.8113	0	0	27.8113	NA	NA	FALSE	TRUE	0	2562
ENSORLT00000005789	SLITRK1	chr2	25568356	25570428	SLIT and NTRK-like family, member 1	0	0	20.1392	0	0	20.1392	NA	NA	FALSE	TRUE	0	114798
ENSORLT00000005928	IL1RAPL1	chr2	27916113	27916391	interleukin 1 receptor accessory protein-like 1	6.58923	7.33744	25.8933	6.58923	7.33744	25.8933	NA	NA	FALSE	TRUE	1	11141
ENSORLT00000006587	CPB2	chr2	28832528	28836405	carboxypeptidase B2 (plasma)	0.823654	8.15271	19.1802	0.0581066	6.78545	19.0012	NA	NA	FALSE	TRUE	0	1361
ENSORLT00000006646	MDH1B	chr2	28900285	28902259	malate dehydrogenase 1B, NAD (soluble)	1.64731	4.07636	1304.26	1.64731	4.07636	1304.26	NA	NA	FALSE	TRUE	0	130752
ENSORLT00000006833	RAP2A	chr2	29432199	29443574	RAP2A, member of RAS oncogene family	7.41289	6.52217	135.221	7.41289	6.52217	135.221	NA	NA	FALSE	TRUE	0	5911
ENSORLT00000007089	MCF2L	chr2	29508422	29535848	MCF.2 cell line derived transforming sequence-like	467.012	440.247	243.589	0.128323	0.0328881	108.193	NA	NA	FALSE	TRUE	0	23263
ENSORLT00000007561	ENSORLG00000006012	chr2	29978531	29981556	NA	0	0.815271	29.7294	0	0.815271	29.7294	NA	NA	FALSE	TRUE	1
ENSORLT00000007813	TAAR1	chr2	30183413	30184612	trace amine associated receptor 1	0	0	16.3032	0	0	16.3032	NA	NA	FALSE	TRUE	9	134864
ENSORLT00000008048	CXORF22	chr2	30832696	30838528	NA	5.76558	3.26109	1760.75	5.76558	3.26109	1760.75	NA	NA	FALSE	TRUE	1
ENSORLT00000008057	ENSORLG00000006414	chr2	30839691	30841588	NA	0.823654	0.815271	517.866	0.823654	0.815271	517.866	NA	NA	FALSE	TRUE	0
ENSORLT00000008278	SEMA5B	chr2	30990466	30999135	sema domain, seven thrombospondin repeats (type 1 and type 1-like), transmembrane domain (TM) and short cytoplasmic domain, (semaphorin) 5B	6.58923	0.815271	46.0326	0.00345356	0.000110693	12.1495	NA	NA	FALSE	TRUE	0	54437
ENSORLT00000008278	SEMA5B	chr2	30990466	30999135	sema domain, seven thrombospondin repeats (type 1 and type 1-like), transmembrane domain (TM) and short cytoplasmic domain, (semaphorin) 5B	6.58923	0.815271	46.0326	6.58578	0	33.8517	NA	NA	FALSE	TRUE	0	54437
ENSORLT00000008286	OLA.8941	chr2	31027918	31029522	NA	4.94192	0	70.9669	4.94192	0	70.9669	NA	NA	FALSE	TRUE	1
ENSORLT00000008307	ENSORLG00000006619	chr2	31052190	31056410	NA	4.11827	2.44581	20.1392	4.11827	2.44581	20.1392	NA	NA	FALSE	TRUE	0
ENSORLT00000002920	ENSORLG00000002349	chr20	208492	233575	NA	2.47096	4.89163	29.7294	2.47096	4.89163	29.7294	NA	NA	FALSE	TRUE	0
ENSORLT00000003003	ENSORLG00000002418	chr20	477946	494673	NA	3.29462	5.7069	56.5817	3.29462	5.7069	56.5817	NA	NA	FALSE	TRUE	0
ENSORLT00000003417	LRRC34	chr20	782834	786727	leucine rich repeat containing 34	583.971	586.18	1710.88	0	8.92829	1710.88	NA	NA	FALSE	TRUE	0	151827
ENSORLT00000004252	CLVS1	chr20	1896577	1904955	clavesin 1	4.11827	2.44581	28.7704	4.11827	2.44581	28.7704	NA	NA	FALSE	TRUE	0	157807
ENSORLT00000004335	ENSORLG00000003482	chr20	2229882	2230724	NA	0	2.44581	15.3442	0	2.44581	15.3442	NA	NA	FALSE	TRUE	0
ENSORLT00000004542	ENSORLG00000003644	chr20	2666763	2676549	NA	0.823654	5.7069	26.8523	0.823654	5.7069	26.8523	NA	NA	FALSE	TRUE	3
ENSORLT00000004713	ACVR2B	chr20	2757917	2778246	activin A receptor, type IIB	220.739	280.453	111.245	0	0	10.4363	NA	NA	FALSE	TRUE	0	93
ENSORLT00000004882	ACTR3B	chr20	2859267	2873422	ARP3 actin-related protein 3 homolog B (yeast)	56.8321	47.2857	11.5081	0	0.00686939	11.4977	NA	NA	FALSE	TRUE	1	57180
ENSORLT00000005062	ABP1	chr20	3091736	3098044	amiloride binding protein 1 (amine oxidase (copper-containing))	1.64731	0.815271	9.59012	0.00257789	0.00274905	9.5895	NA	NA	FALSE	TRUE	3
ENSORLT00000005179	KCNH2	chr20	3585989	3609944	potassium voltage-gated channel, subfamily H (eag-related), member 2	4.11827	4.89163	23.9753	4.11827	4.89163	23.9753	NA	NA	FALSE	TRUE	5	3757
ENSORLT00000005444	KIF5B	chr20	5016031	5041499	kinesin family member 5B	6.58923	3.26109	26.8523	1.04145	0.0007203	21.4753	NA	NA	FALSE	TRUE	3	3799
ENSORLT00000005605	OLA.10966	chr20	5117199	5167940	NA	455.481	387.254	768.169	3.58169	6.09332	120.103	NA	NA	FALSE	TRUE	0
ENSORLT00000006633	ENSORLG00000005255	chr20	8133658	8136805	NA	2.47096	17.1207	70.9669	0.00713885	6.52349	54.5152	NA	NA	FALSE	TRUE	4
ENSORLT00000006694	AHRR	chr20	8289180	8356827	aryl-hydrocarbon receptor repressor	2.47096	1.63054	16.3032	2.47096	1.63054	16.3032	NA	NA	FALSE	TRUE	2	57491
ENSORLT00000007661	ENSORLG00000006085	chr20	10092090	10103308	NA	0.823654	1.63054	16.3032	0.823654	1.63054	16.3032	NA	NA	FALSE	TRUE	3
ENSORLT00000008398	MAK	chr20	11114333	11123641	male germ cell-associated kinase	25.5333	33.4261	607.055	0	7.35374	160.317	NA	NA	FALSE	TRUE	3	4117
ENSORLT00000008424	PLCXD2	chr20	11126629	11130972	phosphatidylinositol-specific phospholipase C, X domain containing 2	3.29462	1.63054	33.5654	0.00222582	1.63037	30.4643	NA	NA	FALSE	TRUE	3	257068
ENSORLT00000008610	ROPN1L	chr20	11602454	11613116	rhophilin associated tail protein 1-like	2.47096	4.89163	1254.39	0.371388	0.224715	1254.39	NA	NA	FALSE	TRUE	0	83853
ENSORLT00000008941	CNTNAP2	chr20	12646401	12846299	contactin associated protein-like 2	0.823654	1.63054	29.7294	0	0	28.9749	NA	NA	FALSE	TRUE	0	26047
ENSORLT00000008981	MSRB2	chr20	12900729	12903073	methionine sulfoxide reductase B2	0.823654	2.44581	33.5654	0.823654	2.44581	33.5654	NA	NA	FALSE	TRUE	7	22921
ENSORLT00000009039	SPAG6	chr20	12938252	12950231	sperm associated antigen 6	7.41289	3.26109	5898.88	7.41289	3.26109	5898.88	NA	NA	FALSE	TRUE	3	9576
ENSORLT00000009092	C10ORF140	chr20	13037655	13040039	NA	1.64731	7.33744	35.4834	1.64731	7.33744	35.4834	NA	NA	FALSE	TRUE	1
ENSORLT00000009291	WDR88	chr20	13284044	13284757	WD repeat domain 88	1.64731	0.815271	311.679	1.64731	0.815271	311.679	NA	NA	FALSE	TRUE	3	126248
ENSORLT00000009331	HGD	chr20	13288198	13296786	homogentisate 1,2-dioxygenase	1.64731	4.89163	17.2622	1.64731	4.89163	17.2622	NA	NA	FALSE	TRUE	7	3081
ENSORLT00000009410	PCYT1B	chr20	13381341	13390399	phosphate cytidylyltransferase 1, choline, beta	0	0	132.344	0	0	132.344	NA	NA	FALSE	TRUE	2	9468
ENSORLT00000009731	NETO1	chr20	13731504	13793958	neuropilin (NRP) and tolloid (TLL)-like 1	0.823654	3.26109	48.9096	0.823654	0.0324464	33.6923	NA	NA	FALSE	TRUE	17	81832
ENSORLT00000009732	NETO1	chr20	13732478	13793936	neuropilin (NRP) and tolloid (TLL)-like 1	0.823654	3.26109	48.9096	0	0.991325	13.5715	NA	NA	FALSE	TRUE	17	81832
ENSORLT00000010052	KCNB2	chr20	14445359	14523172	potassium voltage-gated channel, Shab-related subfamily, member 2	0	4.89163	20.1392	0	4.89158	20.1386	NA	NA	FALSE	TRUE	1	9312
ENSORLT00000010507	CSPP1	chr20	15204821	15206370	centrosome and spindle pole associated protein 1	38.7117	26.904	1944.88	3.85844	0.206634	430.3	NA	NA	FALSE	TRUE	0	79848
ENSORLT00000010509	CSPP1	chr20	15205614	15206723	centrosome and spindle pole associated protein 1	38.7117	26.904	1944.88	2.16643	3.80009	64.0339	NA	NA	FALSE	TRUE	1	79848
ENSORLT00000010572	C8ORF45	chr20	15229893	15234676	NA	3.29462	5.7069	1169.99	3.29462	5.7069	1169.99	NA	NA	FALSE	TRUE	4
ENSORLT00000010877	TAGLN3	chr20	15537082	15539827	transgelin 3	0	0	30.6884	0	0	30.6884	NA	NA	FALSE	TRUE	5	29114
ENSORLT00000011004	PRHOXNB	chr20	15673697	15674356	parahox cluster neighbor	0	0	11.5081	0	0	11.5081	NA	NA	FALSE	TRUE	0
ENSORLT00000011029	LNX2	chr20	15682053	15693049	ligand of numb-protein X 2	4.11827	4.07636	102.614	4.11827	4.07636	102.614	NA	NA	FALSE	TRUE	3	222484
ENSORLT00000012167	PLCD1	chr20	16316040	16324797	phospholipase C, delta 1	79.8944	158.163	268.523	0.00507559	0.241337	74.4622	NA	NA	FALSE	TRUE	0	5333
ENSORLT00000012198	DLEC1	chr20	16332896	16346318	deleted in lung and esophageal cancer 1	1.64731	4.89163	2435.89	0.0383337	4.89131	2305.55	NA	NA	FALSE	TRUE	3	9940
ENSORLT00000012201	DLEC1	chr20	16332896	16337648	deleted in lung and esophageal cancer 1	1.64731	4.89163	2435.89	0	0	130.342	NA	NA	FALSE	TRUE	3	9940
ENSORLT00000012616	PLSCR1	chr20	16864174	16865755	phospholipid scramblase 1	4.94192	5.7069	131.385	4.94192	5.7069	131.385	NA	NA	FALSE	TRUE	2	5359
ENSORLT00000012680	PLOD2	chr20	16891498	16911198	procollagen-lysine, 2-oxoglutarate 5-dioxygenase 2	115.312	142.672	182.212	0.0167408	0.0197024	40.8195	NA	NA	FALSE	TRUE	0	5352
ENSORLT00000012680	PLOD2	chr20	16891498	16911198	procollagen-lysine, 2-oxoglutarate 5-dioxygenase 2	115.312	142.672	182.212	0	1.82811	15.281	NA	NA	FALSE	TRUE	0	5352
ENSORLT00000012786	PCOLCE2	chr20	17261305	17265449	procollagen C-endopeptidase enhancer 2	26.3569	20.3818	50.8276	0	5.19964	11.5866	NA	NA	FALSE	TRUE	6	26577
ENSORLT00000013438	ESYT2	chr20	18079180	18112022	extended synaptotagmin-like protein 2	9.06019	14.6749	1750.2	3.78355	2.63728	406.81	NA	NA	FALSE	TRUE	2	57488
ENSORLT00000013442	ESYT2	chr20	18079180	18111775	extended synaptotagmin-like protein 2	9.06019	14.6749	1750.2	5.27665	6.56254	1299.71	NA	NA	FALSE	TRUE	2	57488
ENSORLT00000013445	ESYT2	chr20	18079189	18112028	extended synaptotagmin-like protein 2	9.06019	14.6749	1750.2	0	2.82628	17.2034	NA	NA	FALSE	TRUE	2	57488
ENSORLT00000013445	ESYT2	chr20	18079189	18112028	extended synaptotagmin-like protein 2	9.06019	14.6749	1750.2	0	2.64878	26.4751	NA	NA	FALSE	TRUE	2	57488
ENSORLT00000013839	CLUL1	chr20	18487508	18489986	clusterin-like 1 (retinal)	1.64731	0	13.4262	1.64731	0	13.4262	NA	NA	FALSE	TRUE	0	27098
ENSORLT00000015885	ENSORLG00000012679	chr20	21006215	21006710	NA	2.47096	2.44581	34.5244	2.47096	2.44581	34.5244	NA	NA	FALSE	TRUE	0
ENSORLT00000016355	ENKUR	chr20	21960376	21963771	enkurin, TRPC channel interacting protein	0.823654	3.26109	2823.33	0.823654	3.26109	2823.33	NA	NA	FALSE	TRUE	3	219670
ENSORLT00000016387	PRTFDC1	chr20	21965040	21974572	phosphoribosyl transferase domain containing 1	4.94192	0	30.6884	4.94192	0	30.6884	NA	NA	FALSE	TRUE	0	56952
ENSORLT00000016511	ENSORLG00000013172	chr20	22081095	22087341	NA	19.7677	15.4902	62.3358	0.000511088	2.42476	32.864	NA	NA	FALSE	TRUE	0
ENSORLT00000016516	ENSORLG00000013176	chr20	22087713	22088265	NA	2.47096	4.89163	34.5244	2.47096	4.89163	34.5244	NA	NA	FALSE	TRUE	0
ENSORLT00000017455	GGH	chr20	24127029	24130198	gamma-glutamyl hydrolase (conjugase, folylpolygammaglutamyl hydrolase)	187.793	189.958	146.729	8.60946	0.03157	146.557	NA	NA	FALSE	TRUE	1	8836
ENSORLT00000017487	GPR64	chr20	24429922	24435428	G protein-coupled receptor 64	9.06019	3.26109	36.4425	9.06019	3.26109	36.4425	NA	NA	FALSE	TRUE	1	10149
ENSORLT00000010242	DPP10	chr21	535135	555792	dipeptidyl-peptidase 10 (non-functional)	0	3.26109	26.8523	0	3.15576	26.6874	NA	NA	FALSE	TRUE	1	57628
ENSORLT00000010360	ITM2B	chr21	826679	845100	integral membrane protein 2B	1256.9	1461.78	3345.99	7.42221	0	37.8179	NA	NA	FALSE	TRUE	1	9445
ENSORLT00000010638	TBX15	chr21	1826473	1930695	T-box 15	0.823654	4.07636	38.3605	0.823654	4.07636	38.3605	NA	NA	FALSE	TRUE	8	6913
ENSORLT00000010836	OLA.907	chr21	2087183	2102657	NA	0.823654	3.26109	11.5081	0.823654	3.26109	11.5081	NA	NA	FALSE	TRUE	0
ENSORLT00000011221	GRPR	chr21	5277574	5293272	gastrin-releasing peptide receptor	0	0	13.4262	0	0	13.4262	NA	NA	FALSE	TRUE	1	2925
ENSORLT00000013002	FZD5	chr21	7342575	7345741	frizzled family receptor 5	2.47096	0.815271	79.598	0	0.815271	39.3733	NA	NA	FALSE	TRUE	0	7855
ENSORLT00000013006	FZD5	chr21	7342725	7344555	frizzled family receptor 5	2.47096	0.815271	79.598	2.43158	0	39.7579	NA	NA	FALSE	TRUE	1	7855
ENSORLT00000013046	ENSORLG00000010412	chr21	7716539	7719446	NA	0	0	206.188	0	0	206.188	NA	NA	FALSE	TRUE	1
ENSORLT00000013052	ENSORLG00000010416	chr21	7789095	7792286	NA	0	0	35.4834	0	0	35.4834	NA	NA	FALSE	TRUE	1
ENSORLT00000013242	NEUROD1	chr21	8190601	8192828	neuronal differentiation 1	8.23654	2.44581	111.245	8.23654	2.44581	111.245	NA	NA	FALSE	TRUE	3	4760
ENSORLT00000013592	ENSORLG00000010838	chr21	8409705	8418783	NA	7.41289	15.4902	42.1965	7.41208	0.0436771	42.1847	NA	NA	FALSE	TRUE	3
ENSORLT00000013687	UPF3A	chr21	8764205	8768365	UPF3 regulator of nonsense transcripts homolog A (yeast)	1.64731	2.44581	17.2622	1.64731	2.44581	17.2622	NA	NA	FALSE	TRUE	0	65110
ENSORLT00000013780	ITGBL1	chr21	8950439	8991472	integrin, beta-like 1 (with EGF-like repeat domains)	49.4192	32.6109	31.6474	0.00142094	0.58278	31.6443	NA	NA	FALSE	TRUE	0	9358
ENSORLT00000013867	NALCN	chr21	9002167	9014825	sodium leak channel, non-selective	38.7117	46.4705	1541.13	0	1.80632	49.5969	NA	NA	FALSE	TRUE	0	259232
ENSORLT00000014036	GPR18	chr21	9401618	9402625	G protein-coupled receptor 18	1.64731	4.07636	13.4262	1.64731	4.07636	13.4262	NA	NA	FALSE	TRUE	2	2841
ENSORLT00000014228	KCTD12	chr21	9890614	9891486	potassium channel tetramerisation domain containing 12	4.94192	2.44581	41.2375	4.94192	2.44581	41.2375	NA	NA	FALSE	TRUE	0	115207
ENSORLT00000014426	SCEL	chr21	10092527	10104563	sciellin	18.944	8.96798	101.655	0.000439659	0.00505665	27.2267	NA	NA	FALSE	TRUE	10	8796
ENSORLT00000014427	SCEL	chr21	10098209	10104533	sciellin	18.944	8.96798	101.655	0.520434	0	14.3202	NA	NA	FALSE	TRUE	2	8796
ENSORLT00000014438	SLAIN1	chr21	10113388	10123043	SLAIN motif family, member 1	4.11827	0	81.516	4.11827	0	81.516	NA	NA	FALSE	TRUE	2	122060
ENSORLT00000014595	OLA.21730	chr21	10156562	10170888	NA	3.29462	2.44581	51.7866	3.29462	2.44581	51.7866	NA	NA	FALSE	TRUE	0
ENSORLT00000014826	ENSORLG00000011835	chr21	11124377	11126661	NA	0	0	46.9916	0	0	46.9916	NA	NA	FALSE	TRUE	4
ENSORLT00000015055	MCF2L	chr21	11254337	11279155	MCF.2 cell line derived transforming sequence-like	7.41289	7.33744	36.4425	0	0	33.2026	NA	NA	FALSE	TRUE	1	23263
ENSORLT00000015506	INPP4A	chr21	11674656	11690170	inositol polyphosphate-4-phosphatase, type I, 107kDa	9.06019	4.07636	210.983	9.06019	4.07636	210.983	NA	NA	FALSE	TRUE	0	3631
ENSORLT00000015693	ENSORLG00000012534	chr21	12054838	12086490	NA	4.94192	2.44581	70.9669	4.94192	2.44581	70.9669	NA	NA	FALSE	TRUE	1
ENSORLT00000016003	ARHGAP20	chr21	12538522	12567844	Rho GTPase activating protein 20	2.47096	6.52217	30.6884	2.47096	6.52217	30.6884	NA	NA	FALSE	TRUE	0	57569
ENSORLT00000016007	ENSORLG00000012783	chr21	12881339	12882972	NA	3.29462	1.63054	591.71	3.29462	1.63054	591.71	NA	NA	FALSE	TRUE	4
ENSORLT00000017234	EFHC2	chr21	14359800	14376040	EF-hand domain (C-terminal) containing 2	6.58923	6.52217	9152.81	6.58923	6.52217	9152.81	NA	NA	FALSE	TRUE	1	80258
ENSORLT00000017381	ENSORLG00000013863	chr21	14969394	14971185	NA	40.359	51.3621	105.491	4.60017	7.6032	27.6233	NA	NA	FALSE	TRUE	0
ENSORLT00000017383	ENSORLG00000013863	chr21	14969571	15032093	NA	40.359	51.3621	105.491	4.99626	6.47136	27.4416	NA	NA	FALSE	TRUE	0
ENSORLT00000017442	ENSORLG00000013908	chr21	15226937	15234843	NA	4.94192	1.63054	236.876	4.94192	1.63054	236.876	NA	NA	FALSE	TRUE	0
ENSORLT00000018401	ENSORLG00000014680	chr21	17656843	17663368	NA	1.64731	0	129.467	1.64731	0	129.467	NA	NA	FALSE	TRUE	0
ENSORLT00000018683	ENSORLG00000014901	chr21	18351923	18363420	NA	0	6.52217	43.1555	0	0	24.4705	NA	NA	FALSE	TRUE	0
ENSORLT00000018684	ENSORLG00000014901	chr21	18351923	18359630	NA	0	6.52217	43.1555	0	6.52104	18.5147	NA	NA	FALSE	TRUE	4
ENSORLT00000019396	KCTD4	chr21	19060370	19061146	potassium channel tetramerisation domain containing 4	2.471	3.26111	24.9345	2.471	3.26111	24.9345	NA	NA	FALSE	TRUE	1	386618
ENSORLT00000019494	FBXO47	chr21	19206222	19210934	F-box protein 47	5.76558	6.52217	208.106	5.76558	6.52217	208.106	NA	NA	FALSE	TRUE	7	494188
ENSORLT00000019550	ENSORLG00000015618	chr21	19243789	19248741	NA	4.94192	6.52217	104.532	4.94192	6.52217	104.532	NA	NA	FALSE	TRUE	3
ENSORLT00000019909	EDAR	chr21	19992596	20013993	ectodysplasin A receptor	4.94192	0	27.8113	4.94192	0	27.8113	NA	NA	FALSE	TRUE	2	10913
ENSORLT00000019934		chr21	20152741	20160198	septin 10	0	0	1569.9	0	0	1569.9	NA	NA	FALSE	TRUE	1	151011
ENSORLT00000019992	MAP2	chr21	20467865	20483295	microtubule-associated protein 2	30.4752	24.4581	65.2128	0.00535849	0	58.4152	NA	NA	FALSE	TRUE	0	4133
ENSORLT00000020157	OLA.26537	chr21	21348498	21350176	NA	321.225	325.293	570.612	1.64731	4.89163	95.9012	NA	NA	FALSE	TRUE	0
ENSORLT00000020507	TMEM169	chr21	21968784	21970523	transmembrane protein 169	23.0623	19.5665	110.286	0.00192494	0.00329162	41.9206	NA	NA	FALSE	TRUE	4	92691
ENSORLT00000020724	TRA2B3	chr21	22179215	22181995	NA	0	0	1009.84	0	0	744.565	NA	NA	FALSE	TRUE	1
ENSORLT00000020726	TRA2B3	chr21	22179215	22181995	NA	0	0	1009.84	0	0	265.274	NA	NA	FALSE	TRUE	1
ENSORLT00000020734	MC6AST4	chr21	22188872	22190657	NA	0.823654	0	13.4262	0.823654	0	13.4252	NA	NA	FALSE	TRUE	0
ENSORLT00000020875	ENSORLG00000016685	chr21	22408603	22409370	NA	0	2.44583	9.59014	0	2.44583	9.59014	NA	NA	FALSE	TRUE	0
ENSORLT00000020877	KCNJ3	chr21	22431925	22457584	potassium inwardly-rectifying channel, subfamily J, member 3	0.823654	0	18.2212	0.823654	0	18.2212	NA	NA	FALSE	TRUE	0	3760
ENSORLT00000020936	UPP2	chr21	22725855	22727671	uridine phosphorylase 2	2.47096	0	77.68	2.47096	0	77.68	NA	NA	FALSE	TRUE	0	151531
ENSORLT00000020997	WDSUB1	chr21	22964283	22975586	WD repeat, sterile alpha motif and U-box domain containing 1	4.11827	8.96798	21.0983	4.11827	8.96798	21.0983	NA	NA	FALSE	TRUE	0	151525
ENSORLT00000021054	TBR1	chr21	23070763	23074226	T-box, brain, 1	1.64731	0.815271	18.2212	1.64731	0.815271	18.2212	NA	NA	FALSE	TRUE	2	10716
ENSORLT00000021163	KCNH7	chr21	23150604	23190739	potassium voltage-gated channel, subfamily H (eag-related), member 7	6.58923	16.3054	43.1555	0	5.62613	35.6192	NA	NA	FALSE	TRUE	0	90134
ENSORLT00000021322	CERS6	chr21	23608715	23623412	ceramide synthase 6	5.76558	6.52217	333.736	0.00390186	0	38.8305	NA	NA	FALSE	TRUE	3	253782
ENSORLT00000021324	CERS6	chr21	23608736	23623418	ceramide synthase 6	5.76558	6.52217	333.736	5.76168	6.52217	294.906	NA	NA	FALSE	TRUE	3	253782
ENSORLT00000021441	CCDC89	chr21	23724467	23726980	coiled-coil domain containing 89	2.47096	0.815271	2688.11	2.47096	0.815271	2688.11	NA	NA	FALSE	TRUE	3	220388
ENSORLT00000021451	ENSORLG00000017145	chr21	23731615	23746862	NA	0	4.07636	93.0242	0	4.07636	93.0242	NA	NA	FALSE	TRUE	0
ENSORLT00000021458	KLHL41	chr21	23753175	23755797	NA	2.47096	2.44581	24.9343	2.47096	2.44581	24.9343	NA	NA	FALSE	TRUE	0	10324
ENSORLT00000021586	SP5	chr21	23927875	23929334	Sp5 transcription factor	1.64731	2.44581	13.4262	1.64731	2.44581	13.4262	NA	NA	FALSE	TRUE	1	389058
ENSORLT00000021605	GAD1	chr21	23939316	23951425	glutamate decarboxylase 1 (brain, 67kDa)	0.823654	5.7069	10.5491	4.5904e-05	5.7069	10.5491	NA	NA	FALSE	TRUE	0	2571
ENSORLT00000021825	RAPGEF4	chr21	24164367	24197268	Rap guanine nucleotide exchange factor (GEF) 4	9.06019	2.44581	75.7619	9.06019	2.44581	75.7619	NA	NA	FALSE	TRUE	0	11069
ENSORLT00000021912	CHN1	chr21	24381704	24389285	chimerin (chimaerin) 1	7.41289	4.07636	47.9506	7.41289	4.07636	47.9506	NA	NA	FALSE	TRUE	0	1123
ENSORLT00000022015	ENSORLG00000017596	chr21	24893220	24897573	NA	0	0	813.242	0	0	813.242	NA	NA	FALSE	TRUE	6
ENSORLT00000022074	SLC15A1	chr21	25006693	25016922	solute carrier family 15 (oligopeptide transporter), member 1	1.64731	1.63054	15.3442	0	1.63054	15.3435	NA	NA	FALSE	TRUE	1	6564
ENSORLT00000022149	UGGT2	chr21	25338785	25390371	UDP-glucose glycoprotein glucosyltransferase 2	193.559	288.606	358.67	0.00202795	0	35.9329	NA	NA	FALSE	TRUE	2	55757
ENSORLT00000022245	PCDH8	chr21	25985228	25988265	protocadherin 8	0.823654	5.7069	67.1308	0.823654	5.7069	67.1308	NA	NA	FALSE	TRUE	0	5100
ENSORLT00000022249	EDNRB	chr21	26003373	26006238	endothelin receptor type B	0	0.815271	11.5081	0	0.815271	11.5081	NA	NA	FALSE	TRUE	0	1910
ENSORLT00000022697	PKD1L2	chr21	29489011	29547024	polycystic kidney disease 1-like 2	4.94192	2.44581	20.1392	4.94192	2.44581	20.1392	NA	NA	FALSE	TRUE	2	114780
ENSORLT00000022698	TMEM163	chr21	29573629	29583440	transmembrane protein 163	0	0	15.3442	0	0	15.3442	NA	NA	FALSE	TRUE	7	81615
ENSORLT00000022775	CNTNAP5	chr21	30282776	30378777	contactin associated protein-like 5	456.304	335.892	206.188	4.60708	3.54246	28.2766	NA	NA	FALSE	TRUE	1	129684
ENSORLT00000022814	PRKAG3	chr21	30751554	30759100	protein kinase, AMP-activated, gamma 3 non-catalytic subunit	42.0064	15.4902	206.188	0.00427269	0	107.629	NA	NA	FALSE	TRUE	7	53632
ENSORLT00000011547	ENSORLG00000009209	chr22	788247	796048	NA	4.11827	3.26109	377.851	4.11827	3.26109	377.851	NA	NA	FALSE	TRUE	0
ENSORLT00000012214	ENSORLG00000009736	chr22	1258509	1259846	NA	0.823654	1.63054	206.188	0.823654	1.63054	206.188	NA	NA	FALSE	TRUE	0
ENSORLT00000013278	COCH	chr22	1832367	1843723	coagulation factor C homolog, cochlin (Limulus polyphemus)	0.823654	1.63054	10.5491	0.473903	1.61061	10.3349	NA	NA	FALSE	TRUE	0	1690
ENSORLT00000013695	AK7	chr22	3236435	3255100	adenylate kinase 7	3.29462	3.26109	2177.92	3.29462	3.26109	2177.92	NA	NA	FALSE	TRUE	12	122481
ENSORLT00000013876	GABRR2	chr22	3702291	3757859	gamma-aminobutyric acid (GABA) A receptor, rho 2	1.64731	0	50.8276	1.64731	0	50.8276	NA	NA	FALSE	TRUE	6	2570
ENSORLT00000014369	SLC7A14	chr22	4804559	4815070	solute carrier family 7 (orphan transporter), member 14	2.47096	5.7069	26.8523	2.47096	5.7069	26.8523	NA	NA	FALSE	TRUE	1	57709
ENSORLT00000016216	KCNK10	chr22	6488948	6506432	potassium channel, subfamily K, member 10	0	0	116.04	0	0	116.04	NA	NA	FALSE	TRUE	0	54207
ENSORLT00000017049	ENSORLG00000013589	chr22	7704925	7733912	NA	1.64731	4.07636	35.4834	1.64731	4.07636	35.4834	NA	NA	FALSE	TRUE	3
ENSORLT00000017321	OLA.15293	chr22	8112614	8118002	NA	1.64731	1.63054	15.3442	1.64731	1.63054	15.3442	NA	NA	FALSE	TRUE	4
ENSORLT00000017678	TPGS1	chr22	8619795	8622451	tubulin polyglutamylase complex subunit 1	2.47096	7.33744	425.801	2.47096	7.33744	425.801	NA	NA	FALSE	TRUE	4	91978
ENSORLT00000017951	GADD45B	chr22	8758384	8759156	growth arrest and DNA-damage-inducible, beta	57.6558	39.133	30.6884	0.425407	0.107887	30.6237	NA	NA	FALSE	TRUE	3	4616
ENSORLT00000018238	ENSORLG00000014549	chr22	9297934	9298320	NA	0	0	17.2622	0	0	17.2622	NA	NA	FALSE	TRUE	1
ENSORLT00000018474	GABRR1	chr22	9651953	9667904	gamma-aminobutyric acid (GABA) A receptor, rho 1	0.823654	1.63054	324.146	0.823654	1.63054	324.146	NA	NA	FALSE	TRUE	1	2569
ENSORLT00000018752	IMPG1	chr22	9835402	9848319	interphotoreceptor matrix proteoglycan 1	1.64731	1.63054	18.2212	1.64731	1.63054	18.2212	NA	NA	FALSE	TRUE	0	3617
ENSORLT00000019020	DNAAF2	chr22	11134491	11136415	dynein, axonemal, assembly factor 2	0	0	2921.15	0	0	2921.15	NA	NA	FALSE	TRUE	6	55172
ENSORLT00000019792	LRRC9	chr22	11794633	11803234	leucine rich repeat containing 9	2.47096	3.26109	818.037	2.47096	3.26109	818.037	NA	NA	FALSE	TRUE	1	341883
ENSORLT00000020167	ENSORLG00000016116	chr22	12288626	12303422	NA	24.7096	30.165	439.227	0.700811	1.8666	9.64585	NA	NA	FALSE	TRUE	1
ENSORLT00000020168	ENSORLG00000016116	chr22	12292451	12305357	NA	24.7096	30.165	439.227	3.90976	1.84713	53.1807	NA	NA	FALSE	TRUE	0
ENSORLT00000020324	ZDHHC22	chr22	12673821	12676348	zinc finger, DHHC-type containing 22	0.823654	2.44581	13.4262	0.823654	2.44581	13.4262	NA	NA	FALSE	TRUE	1	283576
ENSORLT00000020359	NGB	chr22	12717041	12718045	neuroglobin	0	3.26109	10.5491	0	3.26109	10.5491	NA	NA	FALSE	TRUE	0	58157
ENSORLT00000020589	TTC8	chr22	12843478	12847507	tetratricopeptide repeat domain 8	42.0064	58.6995	1762.66	0	0	15.958	NA	NA	FALSE	TRUE	2	123016
ENSORLT00000020599	OLA.10429	chr22	12848277	12852625	NA	627.624	601.67	265.646	0	0	255.271	NA	NA	FALSE	TRUE	3
ENSORLT00000020815	ENSORLG00000016632	chr22	13195194	13196041	NA	0	0	29.7294	0	0	29.7294	NA	NA	FALSE	TRUE	0
ENSORLT00000020999	RGS6	chr22	13572081	13587501	regulator of G-protein signaling 6	5.76558	11.4138	9.59012	0.0735686	0	9.50317	NA	NA	FALSE	TRUE	4	9628
ENSORLT00000021152	FMN1	chr22	13987765	14012999	formin 1	79.8944	57.8843	825.709	3.6976	4.84267	38.7917	NA	NA	FALSE	TRUE	1	342184
ENSORLT00000021339	ENSORLG00000017054	chr22	14388783	14395495	NA	2.47096	0	63.2948	2.47096	0	63.2948	NA	NA	FALSE	TRUE	1
ENSORLT00000021887	ENSORLG00000017503	chr22	16589156	16596177	NA	1.64731	8.15271	17.2622	1.64325	0.00184276	17.2567	NA	NA	FALSE	TRUE	3
ENSORLT00000021946	RHCE	chr22	16832508	16836355	Rh blood group, CcEe antigens	1.64731	4.07636	32.6064	1.64731	4.07636	32.6064	NA	NA	FALSE	TRUE	4	6006
ENSORLT00000022382	JAG2	chr22	20563348	20629806	jagged 2	18.1204	20.3818	153.442	0.105124	0.0538524	62.2921	NA	NA	FALSE	TRUE	2	3714
ENSORLT00000022447	VPS29	chr22	21001403	21006040	vacuolar protein sorting 29 homolog (S. cerevisiae)	635.037	687.274	1069.3	0	1.70678	13.6875	NA	NA	FALSE	TRUE	1	51699
ENSORLT00000022716	NENF	chr22	25316429	25324148	neudesin neurotrophic factor	93.0729	112.507	361.547	0	2.19943	20.3976	NA	NA	FALSE	TRUE	0	29937
ENSORLT00000022802	BRE	chr22	26164413	26250436	brain and reproductive organ-expressed (TNFRSF1A modulator)	1062.51	855.22	827.627	0.0660551	4.14993	129.032	NA	NA	FALSE	TRUE	2	9577
ENSORLT00000022860	ENSORLG00000018255	chr22	28534715	28594659	NA	1296.43	1087.57	765.291	0.643227	0.100007	83.1096	NA	NA	FALSE	TRUE	0
ENSORLT00000011788	ANO2	chr23	2428046	2461552	anoctamin 2	1.64731	4.07636	30.6884	1.64731	4.07636	30.6884	NA	NA	FALSE	TRUE	3	57101
ENSORLT00000011801	ANO2	chr23	2576205	2643078	anoctamin 2	0	0	47.9506	0	0	47.9506	NA	NA	FALSE	TRUE	0	57101
ENSORLT00000012732	NRCAM	chr23	3924267	3948018	neuronal cell adhesion molecule	5.76558	4.07636	83.434	5.76558	4.07636	83.434	NA	NA	FALSE	TRUE	4	4897
ENSORLT00000013292	DOCK4	chr23	5025056	5038114	dedicator of cytokinesis 4	364.055	690.535	608.973	0	0	28.6403	NA	NA	FALSE	TRUE	2	9732
ENSORLT00000013481	DHX57	chr23	5822729	5834121	DEAH (Asp-Glu-Ala-Asp/His) box polypeptide 57	1123.46	984.848	1443.31	0.0151319	0.0345125	183.976	NA	NA	FALSE	TRUE	0	90957
ENSORLT00000013934	WNT7B	chr23	6229533	6241412	wingless-type MMTV integration site family, member 7B	9.06019	3.26109	53.7047	9.04556	3.25274	52.1148	NA	NA	FALSE	TRUE	3	7477
ENSORLT00000014186	AKR1D1	chr23	6300870	6309840	aldo-keto reductase family 1, member D1 (delta 4-3-ketosteroid-5-beta-reductase)	5.76558	2.44581	537.047	4.44872	0.060096	537.047	NA	NA	FALSE	TRUE	3	6718
ENSORLT00000015399	E2F7	chr23	9786414	9789956	E2F transcription factor 7	3.29462	4.07636	120.835	3.29462	4.07636	120.835	NA	NA	FALSE	TRUE	1	144455
ENSORLT00000015550	OLA.20124	chr23	10509006	10511761	NA	3.29462	1.63054	20.1392	3.29462	1.63054	20.1392	NA	NA	FALSE	TRUE	2
ENSORLT00000015954	LMO3	chr23	11094896	11132359	LIM domain only 3 (rhombotin-like 2)	0	0	31.6474	0	0	31.6474	NA	NA	FALSE	TRUE	2	55885
ENSORLT00000016242	TMTC1	chr23	11640610	11664356	transmembrane and tetratricopeptide repeat containing 1	132.608	133.704	146.729	0.0630775	0.458496	14.2237	NA	NA	FALSE	TRUE	1	83857
ENSORLT00000018241	ENSORLG00000014551	chr23	15256987	15290381	NA	0.823654	5.7069	26.8523	0.823654	5.7069	26.8523	NA	NA	FALSE	TRUE	3
ENSORLT00000019079	ENSORLG00000015230	chr23	16686035	16687421	NA	0	0.815271	11.5081	0	0.815271	11.5081	NA	NA	FALSE	TRUE	2
ENSORLT00000019213	ENSORLG00000015345	chr23	16941753	16946900	NA	2.47096	1.63054	33.5654	2.47096	1.63054	33.5654	NA	NA	FALSE	TRUE	2
ENSORLT00000019405	ANKS1B	chr23	17049070	17098433	ankyrin repeat and sterile alpha motif domain containing 1B	292.397	234.798	330.859	0.00967962	0.0161357	10.7729	NA	NA	FALSE	TRUE	4	56899
ENSORLT00000019612	DRAM1	chr23	17401201	17405024	DNA-damage regulated autophagy modulator 1	14.0021	6.52217	25.8933	0.00731622	0.0034267	25.8926	NA	NA	FALSE	TRUE	3	55332
ENSORLT00000019804	GALNT8	chr23	17522176	17528654	UDP-N-acetyl-alpha-D-galactosamine:polypeptide N-acetylgalactosaminyltransferase 8 (GalNAc-T8)	0	0	10.5491	0	0	10.5491	NA	NA	FALSE	TRUE	0	26290
ENSORLT00000019816	FGF23	chr23	17560439	17561992	fibroblast growth factor 23	0.823654	0.815271	18.2212	0.823654	0.815271	18.2212	NA	NA	FALSE	TRUE	2	8074
ENSORLT00000020062	MAGI2	chr23	17876156	17964157	membrane associated guanylate kinase, WW and PDZ domain containing 2	66.716	91.3104	393.195	0	6.05115	28.3285	NA	NA	FALSE	TRUE	1	9863
ENSORLT00000020329	PPFIA2	chr23	19457072	19473163	protein tyrosine phosphatase, receptor type, f polypeptide (PTPRF), interacting protein (liprin), alpha 2	43.6537	53.8079	54.6637	0.00211767	0.000766168	9.23956	NA	NA	FALSE	TRUE	0	8499
ENSORLT00000020518	ENSORLG00000016386	chr23	20195678	20196421	NA	2.47096	2.44581	24.9343	2.47096	2.44581	24.9343	NA	NA	FALSE	TRUE	1
ENSORLT00000020792	AMDHD1	chr23	20765573	20772362	amidohydrolase domain containing 1	3.29471	0	72.885	3.29471	0	72.885	NA	NA	FALSE	TRUE	1	144193
ENSORLT00000021160	ENSORLG00000016913	chr23	21405432	21415038	NA	0	2.44581	17.2622	0	2.44581	17.2622	NA	NA	FALSE	TRUE	0
ENSORLT00000021466	ITIH2	chr23	22755104	22765239	inter-alpha-trypsin inhibitor heavy chain 2	0.823654	1.63054	35.4834	0.823654	1.63054	35.4834	NA	NA	FALSE	TRUE	0	3698
ENSORLT00000021567	SRGAP1	chr23	22862373	22893278	SLIT-ROBO Rho GTPase activating protein 1	8.23654	7.33744	64.2538	8.23654	7.33744	64.2538	NA	NA	FALSE	TRUE	3	57522
ENSORLT00000021579	AVPR1A	chr23	22926366	22930704	arginine vasopressin receptor 1A	0	0.815271	9.59012	0	0.815271	9.59012	NA	NA	FALSE	TRUE	0	552
ENSORLT00000021668	OLA.8158	chr23	23409415	23411284	NA	1.64731	2.44581	18.2212	1.64731	2.44581	18.2212	NA	NA	FALSE	TRUE	0
ENSORLT00000011405	FLVCR2	chr24	588578	605230	feline leukemia virus subgroup C cellular receptor family, member 2	646.568	702.764	400.867	1.91417	0	33.7251	NA	NA	FALSE	TRUE	0	55640
ENSORLT00000011427	TGFB3	chr24	631940	636957	transforming growth factor, beta 3	4.11827	8.15271	24.9343	4.11827	8.15271	24.9343	NA	NA	FALSE	TRUE	3	7043
ENSORLT00000011630	SLC35D3	chr24	856617	860754	solute carrier family 35, member D3	0.823654	0.815271	9.59012	0	0.815201	9.59012	NA	NA	FALSE	TRUE	2	340146
ENSORLT00000011673	GJE1	chr24	982554	986733	gap junction protein, epsilon 1, 23kDa	0	0	29.7294	0	0	29.7191	NA	NA	FALSE	TRUE	9	100126572
ENSORLT00000011920	OLA.7805	chr24	1270828	1280248	NA	4.11827	4.89163	75.7619	4.11827	4.89163	75.7619	NA	NA	FALSE	TRUE	0
ENSORLT00000011953	MAPKBP1	chr24	1396605	1402874	mitogen-activated protein kinase binding protein 1	4.11827	0	18.2212	4.11827	0	18.2212	NA	NA	FALSE	TRUE	2	23005
ENSORLT00000012643	MFSD2B	chr24	2290262	2319444	major facilitator superfamily domain containing 2B	1.64731	0	19.1802	1.64731	0	19.1802	NA	NA	FALSE	TRUE	0	388931
ENSORLT00000013027	TBX18	chr24	2643753	2652546	T-box 18	3.29462	4.89163	49.8686	3.29462	4.89163	49.8686	NA	NA	FALSE	TRUE	1	9096
ENSORLT00000013273	SPTLC2	chr24	2976882	2985972	serine palmitoyltransferase, long chain base subunit 2	1022.98	913.919	2292.04	0	4.7398	18.0497	NA	NA	FALSE	TRUE	0	9517
ENSORLT00000013511	FABP7	chr24	3909515	3910711	fatty acid binding protein 7, brain	4.11827	3.26109	177.417	4.11827	3.26109	177.417	NA	NA	FALSE	TRUE	4	2173
ENSORLT00000013607	ENSORLG00000010846	chr24	3949360	3959638	NA	0	1.63054	17.2622	0	1.63054	17.2622	NA	NA	FALSE	TRUE	24
ENSORLT00000013796	RGS6	chr24	4080625	4095168	regulator of G-protein signaling 6	9.06019	7.33744	26.8523	4.76533	7.3361	22.9098	NA	NA	FALSE	TRUE	2	9628
ENSORLT00000014161	DLGAP2	chr24	4457312	4493090	discs, large (Drosophila) homolog-associated protein 2	0	0	12.4672	0	0	12.4672	NA	NA	FALSE	TRUE	2	9228
ENSORLT00000014946	ENSORLG00000011928	chr24	5455311	5456762	NA	0	1.63054	45.0736	0	1.63054	45.0736	NA	NA	FALSE	TRUE	4
ENSORLT00000014952	TCTE1	chr24	5462574	5463967	t-complex-associated-testis-expressed 1	6.58923	8.96798	1465.37	6.58923	8.96798	1465.37	NA	NA	FALSE	TRUE	5	202500
ENSORLT00000015092	DUSP10	chr24	5531061	5536044	dual specificity phosphatase 10	3.29462	6.52217	31.6474	3.29462	6.52217	31.6474	NA	NA	FALSE	TRUE	4	11221
ENSORLT00000015128	ENPP1	chr24	5697724	5717146	ectonucleotide pyrophosphatase/phosphodiesterase 1	6.58923	5.7069	125.631	6.58923	5.7069	125.631	NA	NA	FALSE	TRUE	2	5167
ENSORLT00000015378	RHAG	chr24	5915867	5921962	Rh-associated glycoprotein	0.823654	9.78326	75.7619	0.00128416	0.00292872	17.4842	NA	NA	FALSE	TRUE	0	6005
ENSORLT00000015807	APOB	chr24	6100304	6101442	apolipoprotein B (including Ag(x) antigen)	0	0	12.4672	0	0	12.4672	NA	NA	FALSE	TRUE	0	338
ENSORLT00000015835	APOB	chr24	6103710	6110177	apolipoprotein B (including Ag(x) antigen)	4.11827	3.26109	47.9506	4.11827	3.26109	47.9506	NA	NA	FALSE	TRUE	3	338
ENSORLT00000016269	EFHC1	chr24	6538383	6542038	EF-hand domain (C-terminal) containing 1	0.823654	0	3854.27	0.823654	0	3854.27	NA	NA	FALSE	TRUE	1	114327
ENSORLT00000016839	OLA.69	chr24	7046121	7052295	NA	1.64731	0.815271	60.4177	1.64731	0.815271	60.4177	NA	NA	FALSE	TRUE	7
ENSORLT00000017065	ENSORLG00000013598	chr24	7268336	7278204	NA	2.47096	17.1207	101.655	3.23278e-05	0	44.1785	NA	NA	FALSE	TRUE	3
ENSORLT00000017726	STXBP5	chr24	8007299	8030892	syntaxin binding protein 5 (tomosyn)	681.986	648.141	171.663	0	0	99.3783	NA	NA	FALSE	TRUE	1	134957
ENSORLT00000017804	GRM1	chr24	8188699	8223629	glutamate receptor, metabotropic 1	4.94192	2.44581	21.0983	0.0201756	2.44578	21.091	NA	NA	FALSE	TRUE	0	2911
ENSORLT00000019228	KATNA1	chr24	9795905	9802456	katanin p60 (ATPase containing) subunit A 1	0	1374.55	339.49	0	0.0569377	26.5946	NA	NA	FALSE	TRUE	2	11104
ENSORLT00000019294	DDHD1	chr24	9875203	9884712	DDHD domain containing 1	8.23654	8.15271	172.622	8.23654	8.15271	172.622	NA	NA	FALSE	TRUE	3	80821
ENSORLT00000019515	MEP1A	chr24	10005420	10013376	meprin A, alpha (PABA peptide hydrolase)	7.41289	1.63054	47.9506	0.000547384	2.48675e-05	47.8708	NA	NA	FALSE	TRUE	0	4224
ENSORLT00000019712	MYH6	chr24	11811604	11817408	myosin, heavy chain 6, cardiac muscle, alpha	0	0.815271	23.0163	0	0.815271	23.0163	NA	NA	FALSE	TRUE	2	4624
ENSORLT00000019974	VSNL1	chr24	12771547	12797702	visinin-like 1	2.47096	2.44581	118.917	2.47096	2.44581	118.917	NA	NA	FALSE	TRUE	1	7447
ENSORLT00000019984	FAM49A	chr24	12895881	12902347	family with sequence similarity 49, member A	1532	1440.58	1208.35	0.0254117	0	22.0901	NA	NA	FALSE	TRUE	3	81553
ENSORLT00000020001	FBXO16	chr24	12904392	12908154	F-box protein 16	0	0	63.2948	0	0	32.9657	NA	NA	FALSE	TRUE	3	157574
ENSORLT00000020001	FBXO16	chr24	12904392	12908154	F-box protein 16	0	0	63.2948	0	0	14.8524	NA	NA	FALSE	TRUE	3	157574
ENSORLT00000020002	FBXO16	chr24	12905524	12908148	F-box protein 16	0	0	63.2948	0	0	15.4766	NA	NA	FALSE	TRUE	3	157574
ENSORLT00000020178	SNAP25	chr24	13214010	13243671	synaptosomal-associated protein, 25kDa	3.29462	4.89163	19.1802	0.000750683	4.88851	19.1765	NA	NA	FALSE	TRUE	2	6616
ENSORLT00000020381	EIF2B4	chr24	13645882	13650630	eukaryotic translation initiation factor 2B, subunit 4 delta, 67kDa	0	0	808.447	0	0	440.651	NA	NA	FALSE	TRUE	0	8890
ENSORLT00000020384	EIF2B4	chr24	13645998	13650719	eukaryotic translation initiation factor 2B, subunit 4 delta, 67kDa	0	0	808.447	0	0	367.665	NA	NA	FALSE	TRUE	0	8890
ENSORLT00000020432	ENSORLG00000016319	chr24	13692977	13703217	NA	0.823654	1.63054	30.6884	0.823654	1.63054	30.6884	NA	NA	FALSE	TRUE	3
ENSORLT00000021105	ENSORLG00000016865	chr24	14817629	14828615	NA	0.823654	4.89163	19.1802	0.823654	4.89156	19.1802	NA	NA	FALSE	TRUE	0
ENSORLT00000021136	RSPH9	chr24	14951742	14955430	radial spoke head 9 homolog (Chlamydomonas)	0	0.815271	1773.21	0	0.815271	1773.21	NA	NA	FALSE	TRUE	0	221421
ENSORLT00000021560	C20ORF26	chr24	16353169	16364966	NA	3.29462	5.7069	3597.25	3.29462	5.7069	3597.25	NA	NA	FALSE	TRUE	1
ENSORLT00000022029	ENSORLG00000017606	chr24	17840031	17843541	NA	4.11827	1.63054	23.0163	4.11827	1.63054	23.0163	NA	NA	FALSE	TRUE	3
ENSORLT00000022072	TLR5	chr24	17992045	17994567	toll-like receptor 5	0.823654	1.63054	13.4262	0.823654	1.63054	13.4262	NA	NA	FALSE	TRUE	6	7100
ENSORLT00000022106	DPYSL5	chr24	18136508	18172436	dihydropyrimidinase-like 5	5.76558	3.26109	29.7294	5.27702	3.26109	29.7294	NA	NA	FALSE	TRUE	9	56896
ENSORLT00000022121	MAPRE3	chr24	18177723	18187387	microtubule-associated protein, RP/EB family, member 3	228.976	197.296	1696.49	0.655532	9.0645	108.642	NA	NA	FALSE	TRUE	3	22924
ENSORLT00000022270	AK7	chr24	20181081	20193252	adenylate kinase 7	7.41289	4.07636	1765.54	7.41289	4.07636	1765.54	NA	NA	FALSE	TRUE	5	122481
ENSORLT00000022282	LRFN2	chr24	20307046	20311424	leucine rich repeat and fibronectin type III domain containing 2	1.64731	1.63054	12.4672	1.64731	1.63054	12.4672	NA	NA	FALSE	TRUE	2	57497
ENSORLT00000022334	CHRM5	chr24	20680030	20681162	cholinergic receptor, muscarinic 5	0	2.44581	151.524	0	2.44581	151.524	NA	NA	FALSE	TRUE	0	1133
ENSORLT00000022378	SCG5	chr24	20872113	20874882	secretogranin V (7B2 protein)	1.64731	0	42.1965	1.64731	0	42.1965	NA	NA	FALSE	TRUE	0	6447
ENSORLT00000022399	GABRR2	chr24	20969177	20998762	gamma-aminobutyric acid (GABA) A receptor, rho 2	1.64731	0	23.9753	1.64731	0	23.9753	NA	NA	FALSE	TRUE	0	2570
ENSORLT00000022524	HS3ST5	chr24	22499415	22501165	heparan sulfate (glucosamine) 3-O-sulfotransferase 5	3.29462	0	35.4834	0.000228687	0	25.9824	NA	NA	FALSE	TRUE	3	222537
ENSORLT00000022582	INO80	chr24	22781735	22813053	INO80 homolog (S. cerevisiae)	1386.21	1582.44	2645.91	0	0	31.1796	NA	NA	FALSE	TRUE	1	54617
ENSORLT00000022662	CEP170B	chr24	22993133	23013546	NA	4.11827	4.07636	20.1392	4.11827	4.07636	20.1392	NA	NA	FALSE	TRUE	0	283638
ENSORLT00000022669	ENSORLG00000018099	chr24	23134631	23135312	NA	4.94192	6.52217	60.4177	4.94192	6.52217	60.4177	NA	NA	FALSE	TRUE	0
ENSORLT00000022704	RNASEH1	chr24	23302726	23306687	ribonuclease H1	238.036	194.85	385.523	0.0529342	0	13.3123	NA	NA	FALSE	TRUE	3	246243
ENSORLT00000000016	ENSORLG00000000011	chr3	453279	457066	NA	0	0.815271	10.5491	0	0.815271	10.5491	NA	NA	FALSE	TRUE	6
ENSORLT00000000021	ENSORLG00000000017	chr3	505935	512720	NA	0.823654	0.815271	46.0326	0.823654	0.815271	46.0326	NA	NA	FALSE	TRUE	2
ENSORLT00000000071	BRSK2	chr3	1199228	1264702	BR serine/threonine kinase 2	5.76558	6.52217	112.204	4.36575	0.00074286	112.176	NA	NA	FALSE	TRUE	0	9024
ENSORLT00000000090	JPH3	chr3	2210628	2225803	junctophilin 3	0	0.815271	13.4262	0	0.815271	13.4262	NA	NA	FALSE	TRUE	0	57338
ENSORLT00000000105	SIRT3	chr3	2241255	2245776	sirtuin 3	3.29471	8.15282	17.2623	3.29471	8.15282	17.2623	NA	NA	FALSE	TRUE	0	23410
ENSORLT00000000256	MTCH2	chr3	3366935	3380155	mitochondrial carrier 2	2036.9	1871.86	4264.73	0	5.46352	18.1281	NA	NA	FALSE	TRUE	0	23788
ENSORLT00000000398	ZDHHC1	chr3	4013741	4027068	zinc finger, DHHC-type containing 1	3.29462	1.63054	103.573	3.29462	1.63054	103.573	NA	NA	FALSE	TRUE	0	29800
ENSORLT00000000449	TRPM1	chr3	4079516	4112503	transient receptor potential cation channel, subfamily M, member 1	27.1806	20.3818	28.7704	0	0	13.8228	NA	NA	FALSE	TRUE	0	4308
ENSORLT00000000784	OLA.4034	chr3	4549374	4556138	NA	6.58923	6.52217	47.9506	6.58923	6.52217	47.9506	NA	NA	FALSE	TRUE	1
ENSORLT00000001593	KCNA4	chr3	8387995	8390052	potassium voltage-gated channel, shaker-related subfamily, member 4	2.47096	8.96798	39.3195	2.47096	8.96798	39.3195	NA	NA	FALSE	TRUE	1	3739
ENSORLT00000001745	OLA.11275	chr3	8745698	8753293	NA	5.76558	2.44581	88.2291	5.76558	2.44581	88.2291	NA	NA	FALSE	TRUE	2
ENSORLT00000001816	CRABP1	chr3	9021874	9030439	cellular retinoic acid binding protein 1	0	0	608.014	0	0	608.014	NA	NA	FALSE	TRUE	3	1381
ENSORLT00000003347	SLC12A1	chr3	11557000	11568141	solute carrier family 12 (sodium/potassium/chloride transporters), member 1	3.29462	2.44581	140.975	3.29462	2.44581	140.975	NA	NA	FALSE	TRUE	0	6557
ENSORLT00000004484	CDKL5	chr3	12538860	12562544	cyclin-dependent kinase-like 5	0	0.815271	55.6227	0	0.815271	55.6227	NA	NA	FALSE	TRUE	1	6792
ENSORLT00000005943	OLA.76	chr3	14912487	14919423	NA	4.11827	5.7069	37.4015	4.11827	5.7069	37.4015	NA	NA	FALSE	TRUE	1
ENSORLT00000007750	SLC17A6	chr3	16729153	16738364	solute carrier family 17 (sodium-dependent inorganic phosphate cotransporter), member 6	0.823654	0.815271	37.4015	0.823654	0.815271	37.4015	NA	NA	FALSE	TRUE	16	57084
ENSORLT00000008459	CYP2R1	chr3	17796103	17801781	cytochrome P450, family 2, subfamily R, polypeptide 1	0.823654	0	155.36	0.823654	0	155.36	NA	NA	FALSE	TRUE	2	120227
ENSORLT00000008617	LMO1	chr3	18001948	18015928	LIM domain only 1 (rhombotin 1)	4.11827	5.7069	70.0079	4.11827	5.7069	70.0079	NA	NA	FALSE	TRUE	0	4004
ENSORLT00000009189	GALNTL4	chr3	18572947	18649756	UDP-N-acetyl-alpha-D-galactosamine:polypeptide N-acetylgalactosaminyltransferase-like 4	2.47096	2.44581	46.9916	2.47093	2.44509	43.5123	NA	NA	FALSE	TRUE	0
ENSORLT00000009364	DKK3	chr3	18818160	18821374	dickkopf 3 homolog (Xenopus laevis)	1.64731	0	18.2212	1.64731	0	18.2212	NA	NA	FALSE	TRUE	5	27122
ENSORLT00000009448	VAT1L	chr3	18851563	18859683	vesicle amine transport protein 1 homolog (T. californica)-like	3.29462	6.52217	57.5407	3.29462	6.52217	57.5407	NA	NA	FALSE	TRUE	1	57687
ENSORLT00000009569	GCSH	chr3	18930188	18932809	glycine cleavage system protein H (aminomethyl carrier)	0.823654	1.63054	10.5491	0.823654	1.63054	10.5491	NA	NA	FALSE	TRUE	3	2653
ENSORLT00000010775	RFX7	chr3	20272308	20281058	regulatory factor X, 7	0	2.44581	17.2622	0	2.44581	17.2622	NA	NA	FALSE	TRUE	4	64864
ENSORLT00000011104	GNAO1	chr3	20450011	20454519	guanine nucleotide binding protein (G protein), alpha activating activity polypeptide O	0.823654	2.44581	17.2622	0.823654	2.44581	17.2622	NA	NA	FALSE	TRUE	0	2775
ENSORLT00000011355	ENSORLG00000009057	chr3	20564964	20567145	NA	2.47096	0.815271	26.8523	2.47096	0.815271	26.8523	NA	NA	FALSE	TRUE	4
ENSORLT00000011366	STRC	chr3	20583245	20585585	stereocilin	0.823654	0	17.2622	0.823654	0	17.2622	NA	NA	FALSE	TRUE	1	161497
ENSORLT00000011692	OLA.2276	chr3	20807540	20809884	NA	0	0	9.59012	0	0	9.59012	NA	NA	FALSE	TRUE	4
ENSORLT00000011850	ENSORLG00000009456	chr3	20878832	20884785	NA	1.64731	0.815271	15.3442	1.64731	0.815271	15.3442	NA	NA	FALSE	TRUE	0
ENSORLT00000011971	PPP1R3E	chr3	21241353	21242261	protein phosphatase 1, regulatory subunit 3E	4.94192	5.7069	39.3195	4.94192	5.7069	39.3195	NA	NA	FALSE	TRUE	0	90673
ENSORLT00000012526	RPS6KA2	chr3	22226066	22249588	ribosomal protein S6 kinase, 90kDa, polypeptide 2	2.47096	7.33744	69.0489	2.47096	7.33744	69.0489	NA	NA	FALSE	TRUE	3	6196
ENSORLT00000012717	GBGT1	chr3	22941094	22949032	globoside alpha-1,3-N-acetylgalactosaminyltransferase 1	0.823654	0	17.2622	0.818222	0	17.2619	NA	NA	FALSE	TRUE	3	26301
ENSORLT00000012859	HKDC1	chr3	23059678	23069404	hexokinase domain containing 1	6.58923	0	95.9012	6.58923	0	95.9012	NA	NA	FALSE	TRUE	2	80201
ENSORLT00000013137	PBLD	chr3	23199276	23204107	phenazine biosynthesis-like protein domain containing	3.29462	4.07636	66.1718	1.11358	1.23436	15.201	NA	NA	FALSE	TRUE	3	64081
ENSORLT00000013139	PBLD	chr3	23199534	23203844	phenazine biosynthesis-like protein domain containing	3.29462	4.07636	66.1718	2.18104	2.842	50.9709	NA	NA	FALSE	TRUE	3	64081
ENSORLT00000013823	KCNK2	chr3	23485982	23492142	potassium channel, subfamily K, member 2	0	0	21.0983	0	0	14.5886	NA	NA	FALSE	TRUE	1	3776
ENSORLT00000014463	SPATA17	chr3	24408118	24428755	spermatogenesis associated 17	1.64731	2.44581	212.901	1.64731	2.44581	212.901	NA	NA	FALSE	TRUE	1	128153
ENSORLT00000014680	ENSORLG00000011711	chr3	24609804	24612764	NA	4.94192	5.7069	26.8523	4.94192	5.7069	26.8523	NA	NA	FALSE	TRUE	0
ENSORLT00000014715	TERF2	chr3	24653812	24656736	telomeric repeat binding factor 2	1391.15	1363.95	1571.82	0.0448383	0	50.1699	NA	NA	FALSE	TRUE	0	7014
ENSORLT00000015491	PSTPIP1	chr3	25629052	25635796	proline-serine-threonine phosphatase interacting protein 1	6.58923	8.15271	30.6884	6.58923	8.15271	30.6884	NA	NA	FALSE	TRUE	0	9051
ENSORLT00000015657	FRMD5	chr3	25740349	25754456	FERM domain containing 5	1.64731	1.63054	43.1555	0.83811	0.827122	21.567	NA	NA	FALSE	TRUE	1	84978
ENSORLT00000015660	FRMD5	chr3	25740361	25755093	FERM domain containing 5	1.64731	1.63054	43.1555	0.809198	0.803403	21.5885	NA	NA	FALSE	TRUE	1	84978
ENSORLT00000015743	RASGRF1	chr3	25769771	25793260	Ras protein-specific guanine nucleotide-releasing factor 1	5.76558	3.26109	233.04	5.76558	3.26109	233.04	NA	NA	FALSE	TRUE	3	5923
ENSORLT00000015860	ENSORLG00000012659	chr3	26057620	26063496	NA	0	0	102.614	0	0	102.614	NA	NA	FALSE	TRUE	4
ENSORLT00000016209	ONECUT1	chr3	26245834	26250373	one cut homeobox 1	0	0.815271	13.4262	0	0.815271	13.4262	NA	NA	FALSE	TRUE	0	3175
ENSORLT00000016253	UNC13C	chr3	26422345	26548765	unc-13 homolog C (C. elegans)	7.41289	4.89163	80.557	7.41289	4.89163	80.557	NA	NA	FALSE	TRUE	0	440279
ENSORLT00000016257	OLA.27194	chr3	26443408	26447122	NA	0	0	9.59012	0	0	9.59012	NA	NA	FALSE	TRUE	2
ENSORLT00000016443	CHRNA3	chr3	27274707	27279163	cholinergic receptor, nicotinic, alpha 3 (neuronal)	1.64731	2.44581	56.5817	1.64731	2.44581	56.5817	NA	NA	FALSE	TRUE	2	1136
ENSORLT00000016490	ENSORLG00000013154	chr3	27379157	27381197	NA	4.94192	3.26109	20.1392	0.949678	3.22099	20.0861	NA	NA	FALSE	TRUE	0
ENSORLT00000016772	OLA.28148	chr3	27678103	27680857	NA	0	0	2090.65	0	0	2090.65	NA	NA	FALSE	TRUE	2
ENSORLT00000017076	SLC6A2	chr3	27949180	27972904	solute carrier family 6 (neurotransmitter transporter, noradrenalin), member 2	9.88385	3.26109	64.2538	5.63076	3.26082	58.8999	NA	NA	FALSE	TRUE	0	6530
ENSORLT00000017777	KCTD15	chr3	29872646	29892773	potassium channel tetramerisation domain containing 15	0	0.815271	21.0983	0	0.814539	14.0391	NA	NA	FALSE	TRUE	0	79047
ENSORLT00000018258	PDPR	chr3	30776395	30786470	pyruvate dehydrogenase phosphatase regulatory subunit	884.604	0	900.512	0	0	106.724	NA	NA	FALSE	TRUE	2	55066
ENSORLT00000018262	PDPR	chr3	30776943	30785108	pyruvate dehydrogenase phosphatase regulatory subunit	884.604	0	900.512	0.0541963	0	27.9595	NA	NA	FALSE	TRUE	2	55066
ENSORLT00000018678	SLCO3A1	chr3	32133572	32168057	solute carrier organic anion transporter family, member 3A1	0.823654	0	141.934	0.823654	0	141.934	NA	NA	FALSE	TRUE	0	28232
ENSORLT00000019145	GPR97	chr3	34046843	34052917	G protein-coupled receptor 97	5.76558	7.33744	80.557	5.76558	7.33744	80.557	NA	NA	FALSE	TRUE	0	222487
ENSORLT00000019544	ENSORLG00000015612	chr3	36569535	36572481	NA	1.64731	4.07636	12.4672	1.64731	4.07636	12.4672	NA	NA	FALSE	TRUE	0
ENSORLT00000000100	CDH2	chr4	205629	226970	cadherin 2, type 1, N-cadherin (neuronal)	5056.41	4415.51	407.58	0	0.725977	19.0137	NA	NA	FALSE	TRUE	4	1000
ENSORLT00000000390	ANAPC4	chr4	717620	723524	anaphase promoting complex subunit 4	884.604	933.486	1216.03	0.0268872	0.0110203	237.768	NA	NA	FALSE	TRUE	0	29945
ENSORLT00000000580	SCFD2	chr4	1095236	1144416	sec1 family domain containing 2	0	0	119.876	0	0	109.299	NA	NA	FALSE	TRUE	5	152579
ENSORLT00000000582	SCFD2	chr4	1121226	1144997	sec1 family domain containing 2	0	0	119.876	0	0	10.0421	NA	NA	FALSE	TRUE	6	152579
ENSORLT00000000605	LNX1	chr4	1177580	1208192	ligand of numb-protein X 1, E3 ubiquitin protein ligase	3.29462	6.52217	20.1392	3.29462	6.52217	20.1392	NA	NA	FALSE	TRUE	0	84708
ENSORLT00000000874	YJEFN3	chr4	2311477	2316193	YjeF N-terminal domain containing 3	0	0	133.303	0	0	133.303	NA	NA	FALSE	TRUE	1	374887
ENSORLT00000000975	TMEM161A	chr4	2438659	2445973	transmembrane protein 161A	334.404	286.976	377.851	0	0	14.9384	NA	NA	FALSE	TRUE	2	54929
ENSORLT00000001027	NCAN	chr4	2538898	2638562	neurocan	4.11827	8.15271	25.8933	4.11827	8.15271	25.8933	NA	NA	FALSE	TRUE	6	1463
ENSORLT00000001037	HAPLN4	chr4	2650327	2652975	hyaluronan and proteoglycan link protein 4	3.29462	3.26109	132.344	3.29462	3.26109	132.344	NA	NA	FALSE	TRUE	1	404037
ENSORLT00000001087	OLA.11413	chr4	2688364	2714176	NA	0	0	16.3032	0	0	12.5801	NA	NA	FALSE	TRUE	0
ENSORLT00000001357	KLHL30	chr4	3045908	3049072	kelch-like 30 (Drosophila)	6.58923	6.52217	19.1802	0.00416588	0.0068378	15.9589	NA	NA	FALSE	TRUE	3	377007
ENSORLT00000002859	FIZ1	chr4	5659908	5661443	FLT3-interacting zinc finger 1	80.7181	61.1453	217.696	0.00128433	0	92.18	NA	NA	FALSE	TRUE	2	84922
ENSORLT00000002925	ENSORLG00000002354	chr4	5746743	5754389	NA	0.823654	0	13.4262	0.823654	0	13.4262	NA	NA	FALSE	TRUE	2
ENSORLT00000003342	LMNB2	chr4	5894187	5900828	lamin B2	2088.79	0	1341.66	0	0	530.567	NA	NA	FALSE	TRUE	0	84823
ENSORLT00000004329	NRD1	chr4	6503505	6524400	nardilysin (N-arginine dibasic convertase)	32.1225	20.3818	543.76	0.0113669	1.4843	159.776	NA	NA	FALSE	TRUE	1	4898
ENSORLT00000004454	INADL	chr4	6803268	6903174	InaD-like (Drosophila)	0	0	607.055	0	0	569.944	NA	NA	FALSE	TRUE	0	10207
ENSORLT00000004455	INADL	chr4	6901067	6903603	InaD-like (Drosophila)	0	0	607.055	0	0	36.9399	NA	NA	FALSE	TRUE	2	10207
ENSORLT00000004462	ENSORLG00000003585	chr4	6910224	6917797	NA	0	0.815271	263.728	0	0.815271	263.728	NA	NA	FALSE	TRUE	2
ENSORLT00000004975	C1ORF173	chr4	7301445	7307361	NA	4.94192	2.44581	65.2128	4.94192	2.44581	65.2128	NA	NA	FALSE	TRUE	0
ENSORLT00000004998	LHX8	chr4	7323269	7329082	LIM homeobox 8	6.58923	6.52217	50.8276	6.58202	6.50281	24.8118	NA	NA	FALSE	TRUE	1	431707
ENSORLT00000004998	LHX8	chr4	7323269	7329082	LIM homeobox 8	6.58923	6.52217	50.8276	0.00721615	0.0193609	26.0158	NA	NA	FALSE	TRUE	1	431707
ENSORLT00000005554	ENSORLG00000004423	chr4	7886555	7887729	NA	1.64731	0.815271	14.3852	1.64731	0.815271	14.3852	NA	NA	FALSE	TRUE	3
ENSORLT00000005685	HSD11B1L	chr4	7967265	7972071	hydroxysteroid (11-beta) dehydrogenase 1-like	4.11827	8.15271	23.9753	4.11827	8.15271	23.9753	NA	NA	FALSE	TRUE	14	374875
ENSORLT00000005794	CREB3L3	chr4	8231676	8238508	cAMP responsive element binding protein 3-like 3	4.11827	3.26109	30.6884	4.11827	3.26109	30.6884	NA	NA	FALSE	TRUE	0	84699
ENSORLT00000005973	ENSORLG00000004741	chr4	8296628	8334468	NA	1.64731	0.815271	15.3442	1.64731	0.815271	15.3442	NA	NA	FALSE	TRUE	0
ENSORLT00000006501	TMPRSS9	chr4	8863397	8866806	transmembrane protease, serine 9	5.76558	3.26109	149.606	5.76558	3.26109	149.606	NA	NA	FALSE	TRUE	1	360200
ENSORLT00000006562	CERS4	chr4	8884592	8898372	ceramide synthase 4	7.41289	8.15271	39.3195	7.41289	8.15271	39.3195	NA	NA	FALSE	TRUE	0	79603
ENSORLT00000006957	IQCA1	chr4	9247942	9251772	IQ motif containing with AAA domain 1	2.47096	8.15271	2672.77	2.47096	8.15271	2672.77	NA	NA	FALSE	TRUE	0	79781
ENSORLT00000007974	TTLL7	chr4	10040081	10098119	tubulin tyrosine ligase-like family, member 7	0.823654	3.26109	261.81	0.823654	3.26109	261.81	NA	NA	FALSE	TRUE	0	79739
ENSORLT00000008202	ENSORLG00000006535	chr4	11005113	11006231	NA	4.11827	8.96798	17.2622	4.11827	8.96798	17.2622	NA	NA	FALSE	TRUE	0
ENSORLT00000008583	OLA.12238	chr4	11961969	11964028	NA	0	0	24.9343	0	0	24.9343	NA	NA	FALSE	TRUE	3
ENSORLT00000008618	WDR47	chr4	11967011	11976645	WD repeat domain 47	1.64731	0.815271	764.332	1.64731	0.815271	764.332	NA	NA	FALSE	TRUE	1	22911
ENSORLT00000010391	DAZAP1	chr4	14432522	14451373	DAZ associated protein 1	858.247	612.269	596.505	0	0	28.9374	NA	NA	FALSE	TRUE	7	26528
ENSORLT00000010431	ENSORLG00000008314	chr4	14490496	14491773	NA	2.47096	2.44581	21.0983	2.47096	2.44581	21.0983	NA	NA	FALSE	TRUE	1
ENSORLT00000010798	ENSORLG00000008608	chr4	14989274	14991931	NA	1.64731	7.33744	24.9343	1.64731	7.33728	22.5432	NA	NA	FALSE	TRUE	3
ENSORLT00000010925	AXDND1	chr4	15146257	15153558	axonemal dynein light chain domain containing 1	0	0	28.7704	0	0	28.7704	NA	NA	FALSE	TRUE	1	126859
ENSORLT00000010943	CRB1	chr4	15158523	15173428	crumbs homolog 1 (Drosophila)	0	0.815271	10.5491	0	0.815271	10.5491	NA	NA	FALSE	TRUE	3	23418
ENSORLT00000011072	ABHD8	chr4	15467438	15469977	abhydrolase domain containing 8	0	0.815271	1225.62	0	0.815271	1225.62	NA	NA	FALSE	TRUE	1	79575
ENSORLT00000011108	ANO8	chr4	15490343	15505216	anoctamin 8	7.41289	1.63054	36.4425	7.41289	1.63054	36.4425	NA	NA	FALSE	TRUE	2	57719
ENSORLT00000011184	NR2F6	chr4	15586463	15591831	nuclear receptor subfamily 2, group F, member 6	7.41289	8.15271	24.9343	7.41289	8.15271	24.9343	NA	NA	FALSE	TRUE	0	2063
ENSORLT00000011417	ZAP70	chr4	15709814	15716761	zeta-chain (TCR) associated protein kinase 70kDa	3.29462	5.7069	24.9343	3.29462	5.7069	24.9343	NA	NA	FALSE	TRUE	3	7535
ENSORLT00000011834	OLPD-C	chr4	15967279	15970228	NA	4.94192	0.815271	210.983	4.94192	0.815271	210.983	NA	NA	FALSE	TRUE	3
ENSORLT00000012045	HMCN1	chr4	16026324	16112436	hemicentin 1	196.03	145.118	34.5244	0.00201997	0	16.9058	NA	NA	FALSE	TRUE	4	83872
ENSORLT00000012432	ENSORLG00000009911	chr4	16607653	16612611	NA	0	0.815271	9.59012	0	0.815271	9.59012	NA	NA	FALSE	TRUE	2
ENSORLT00000012443	TTC22	chr4	16630646	16633642	tetratricopeptide repeat domain 22	0.823654	0	15.3442	0.823654	0	15.3442	NA	NA	FALSE	TRUE	2	55001
ENSORLT00000012978	OLA.14891	chr4	17170901	17172097	NA	9.06019	2.44581	34.5244	9.06019	2.44581	34.5244	NA	NA	FALSE	TRUE	2
ENSORLT00000014115	CP	chr4	19305602	19315834	ceruloplasmin (ferroxidase)	0	3.26109	43.1555	0	3.26109	43.1555	NA	NA	FALSE	TRUE	2	1356
ENSORLT00000014147	TM4SF4	chr4	19341249	19344620	transmembrane 4 L six family member 4	0	0.815271	49.8686	0	0.815271	49.8686	NA	NA	FALSE	TRUE	7	7104
ENSORLT00000014493	ENSORLG00000011566	chr4	19455611	19458785	NA	4.11827	4.07636	28.7704	4.11827	4.07636	28.7704	NA	NA	FALSE	TRUE	1
ENSORLT00000014648	SOX2	chr4	19854180	19855148	SRY (sex determining region Y)-box 2	2.47096	3.26109	17.2622	2.47096	3.26109	17.2622	NA	NA	FALSE	TRUE	1	6657
ENSORLT00000015932	IRF4	chr4	22513026	22518501	interferon regulatory factor 4	0.823654	2.44581	18.2212	0	0.000593337	18.2205	NA	NA	FALSE	TRUE	0	3662
ENSORLT00000015993	SLC22A23	chr4	22549890	22570108	solute carrier family 22, member 23	1.64731	3.26109	97.8192	0.0141682	0.00904252	97.5427	NA	NA	FALSE	TRUE	0	63027
ENSORLT00000016055	TBC1D7	chr4	22647496	22657342	TBC1 domain family, member 7	150.729	57.0689	88.2291	0.00617158	0	20.3912	NA	NA	FALSE	TRUE	1	51256
ENSORLT00000016357	ENSORLG00000013052	chr4	23162371	23177646	NA	0.823654	0	26.8523	0.823654	0	26.8519	NA	NA	FALSE	TRUE	0
ENSORLT00000017232	FAM69A	chr4	25361372	25363580	family with sequence similarity 69, member A	0	0	21.0983	0	0	21.0983	NA	NA	FALSE	TRUE	1	388650
ENSORLT00000017385	EPHX4	chr4	25462461	25473792	epoxide hydrolase 4	5.76558	4.89163	129.467	5.76265	2.4374	106.656	NA	NA	FALSE	TRUE	0	253152
ENSORLT00000017387	EPHX4	chr4	25462467	25473084	epoxide hydrolase 4	5.76558	4.89163	129.467	0.00293294	2.45422	22.811	NA	NA	FALSE	TRUE	0	253152
ENSORLT00000017486	CAMK4	chr4	25648756	25680432	calcium/calmodulin-dependent protein kinase IV	0	1.63054	16.3032	0	1.63054	16.3032	NA	NA	FALSE	TRUE	12	814
ENSORLT00000017901	SLC1A7	chr4	26200412	26223088	solute carrier family 1 (glutamate transporter), member 7	1.64731	2.44581	29.7294	1.64731	2.44581	29.7294	NA	NA	FALSE	TRUE	4	6512
ENSORLT00000018186	ENSORLG00000014511	chr4	27574187	27577926	NA	4.11827	5.7069	23.0163	4.11827	5.7069	23.0163	NA	NA	FALSE	TRUE	3
ENSORLT00000018390	LRRC52	chr4	27925657	27948508	leucine rich repeat containing 52	0.823654	0	17.2622	0.823654	0	17.2622	NA	NA	FALSE	TRUE	0	440699
ENSORLT00000018724	CYP2J2	chr4	28113078	28120256	cytochrome P450, family 2, subfamily J, polypeptide 2	3.29462	1.63054	56.5817	3.29462	1.63054	56.5817	NA	NA	FALSE	TRUE	2	1573
ENSORLT00000018991	UAP1	chr4	28221048	28232266	UDP-N-acteylglucosamine pyrophosphorylase 1	1114.4	1307.7	425.801	0	0	13.5449	NA	NA	FALSE	TRUE	3	6675
ENSORLT00000019168		chr4	28320671	28322413	membrane-associated ring finger (C3HC4) 2, E3 ubiquitin protein ligase	41.1827	31.7956	158.237	0.222712	0.282261	45.5161	NA	NA	FALSE	TRUE	0	51257
ENSORLT00000019495	GPR17	chr4	28525373	28527193	G protein-coupled receptor 17	0	0	29.7294	0	0	20.2098	NA	NA	FALSE	TRUE	0	2840
ENSORLT00000019645	DPT	chr4	29650055	29654942	dermatopontin	0	1.63054	9.59012	0	1.63054	9.59012	NA	NA	FALSE	TRUE	0	1805
ENSORLT00000020361	SLC34A2	chr4	30773502	30780204	solute carrier family 34 (sodium phosphate), member 2	0.823654	2.44581	37.4015	0.823654	2.44581	37.4015	NA	NA	FALSE	TRUE	2	10568
ENSORLT00000020769	FAAH	chr4	31500609	31507435	fatty acid amide hydrolase	21.415	24.4581	91.1061	7.58665	4.79585	55.597	NA	NA	FALSE	TRUE	2	2166
ENSORLT00000020770	FAAH	chr4	31503094	31506694	fatty acid amide hydrolase	21.415	24.4581	91.1061	6.2048	4.23718	21.8219	NA	NA	FALSE	TRUE	2	2166
ENSORLT00000020909	LMX1A	chr4	31743999	31752500	LIM homeobox transcription factor 1, alpha	1.64731	1.63054	51.7866	1.64731	1.63054	51.7866	NA	NA	FALSE	TRUE	7	4009
ENSORLT00000020962	TRABD2A	chr4	31844078	31847375	TraB domain containing 2A	4.94192	8.15271	42.1965	4.94192	8.15271	42.1965	NA	NA	FALSE	TRUE	3	129293
ENSORLT00000020977	OLA.27044	chr4	32053128	32054231	NA	0	0	27.8113	0	0	27.8113	NA	NA	FALSE	TRUE	0
ENSORLT00000021051	SHC2	chr4	32146990	32161066	SHC (Src homology 2 domain containing) transforming protein 2	0	0	19.1802	0	0	19.1802	NA	NA	FALSE	TRUE	4	25759
ENSORLT00000021069	ENSORLG00000016841	chr4	32234419	32235102	NA	0.823654	0	141.934	0.823654	0	141.934	NA	NA	FALSE	TRUE	0
ENSORLT00000021135	C2CD4C	chr4	32692206	32693450	C2 calcium-dependent domain containing 4C	0	0.815271	11.5081	0	0.815271	11.5081	NA	NA	FALSE	TRUE	0	126567
ENSORLT00000021360	ENSORLG00000017073	chr4	32955682	32959730	NA	9.06019	8.15271	27.8113	9.06019	8.15271	27.8113	NA	NA	FALSE	TRUE	0
ENSORLT00000021409	AGBL4	chr4	33068137	33114059	ATP/GTP binding protein-like 4	3.29462	1.63054	28.7704	3.29462	1.63054	28.7704	NA	NA	FALSE	TRUE	2	84871
ENSORLT00000021410	ENSORLG00000017109	chr4	33145141	33147514	NA	1.64731	2.44581	37.4015	1.64731	2.44581	37.4015	NA	NA	FALSE	TRUE	3
ENSORLT00000021450	CDKN2C	chr4	33683090	33685352	cyclin-dependent kinase inhibitor 2C (p18, inhibits CDK4)	0.823654	2.44581	36.4425	0.00533985	0.00472873	36.4425	NA	NA	FALSE	TRUE	2	1031
ENSORLT00000021740	XPR1	chr4	34219878	34284041	xenotropic and polytropic retrovirus receptor 1	5.76558	3.26109	35.4834	5.76558	3.26109	35.4834	NA	NA	FALSE	TRUE	11	9213
ENSORLT00000021819	ATCAY	chr4	34441982	34450106	ataxia, cerebellar, Cayman type	0.823654	0.815271	33.5654	9.73569e-06	0.710489	33.4121	NA	NA	FALSE	TRUE	3	85300
ENSORLT00000000176	NBL1	chr5	340193	346961	neuroblastoma, suppression of tumorigenicity 1	4.11827	3.26109	603.218	4.11827	3.26109	603.218	NA	NA	FALSE	TRUE	3	4681
ENSORLT00000000251	CELSR2	chr5	387922	474275	cadherin, EGF LAG seven-pass G-type receptor 2 (flamingo homolog, Drosophila)	28.0042	14.6749	205.229	0	0.00740822	14.3579	NA	NA	FALSE	TRUE	2	1952
ENSORLT00000000290	ENSORLG00000000235	chr5	531707	537773	NA	1.64731	6.52217	129.467	1.64731	6.52217	129.467	NA	NA	FALSE	TRUE	2
ENSORLT00000000725	PBRM1	chr5	817662	827667	polybromo 1	1863.93	1728.38	2014.88	0	0	36.8126	NA	NA	FALSE	TRUE	2	55193
ENSORLT00000000866	SRGAP3	chr5	970841	1017203	SLIT-ROBO Rho GTPase activating protein 3	63.4214	68.4828	50.8276	0.000961002	0.000887205	22.9939	NA	NA	FALSE	TRUE	0	9901
ENSORLT00000001324	ENSORLG00000001070	chr5	1441658	1477789	NA	7.41289	4.07636	264.687	7.41289	4.07636	264.687	NA	NA	FALSE	TRUE	0
ENSORLT00000001689	OLA.9869	chr5	1967428	1973547	NA	2.47096	1.63054	74.8029	2.47096	1.63054	74.8029	NA	NA	FALSE	TRUE	0
ENSORLT00000001799	FGD5	chr5	2102217	2117468	FYVE, RhoGEF and PH domain containing 5	24.7096	57.069	19.1802	0	0	15.8426	NA	NA	FALSE	TRUE	1	152273
ENSORLT00000001927	EOS1	chr5	2317930	2323270	NA	417.593	413.343	711.587	0	0.0510447	62.7647	NA	NA	FALSE	TRUE	4
ENSORLT00000002761	ACY1	chr5	3251360	3266682	aminoacylase 1	428.3	510.36	426.76	0.370913	0.0108154	162.713	NA	NA	FALSE	TRUE	1	95
ENSORLT00000002866	ENSORLG00000002312	chr5	3345701	3420714	NA	0.823654	1.63054	43.1555	0.823654	1.63054	43.1555	NA	NA	FALSE	TRUE	3
ENSORLT00000004307	UBA7	chr5	5875634	5882919	ubiquitin-like modifier activating enzyme 7	232.27	157.347	2054.2	3.98409	5.96481	30.2966	NA	NA	FALSE	TRUE	2	7318
ENSORLT00000004670	RASSF1	chr5	6598112	6607449	Ras association (RalGDS/AF-6) domain family member 1	447.244	276.377	1151.77	5.84385	6.71203	45.7202	NA	NA	FALSE	TRUE	0	11186
ENSORLT00000004706	ZMYND10	chr5	6609621	6615738	zinc finger, MYND-type containing 10	0	1.63054	1106.7	0	1.63054	1106.7	NA	NA	FALSE	TRUE	2	51364
ENSORLT00000005050	ENSORLG00000004038	chr5	7091288	7097876	NA	1.64731	8.96798	22.0573	1.64731	8.96798	22.0573	NA	NA	FALSE	TRUE	3
ENSORLT00000005100	TNFRSF1B	chr5	7204899	7213357	tumor necrosis factor receptor superfamily, member 1B	6.58923	8.96798	106.45	6.58923	8.96798	106.45	NA	NA	FALSE	TRUE	1	7133
ENSORLT00000006171	ITGA7	chr5	8670402	8695822	integrin, alpha 7	56.0085	76.6355	114.122	2.65503	0	18.7633	NA	NA	FALSE	TRUE	0	3679
ENSORLT00000006590	SOAT2	chr5	9119586	9132097	sterol O-acyltransferase 2	0	1.63054	23.9753	0	1.63054	23.9753	NA	NA	FALSE	TRUE	0	8435
ENSORLT00000007700	CDH22	chr5	10989143	11117018	cadherin 22, type 2	3.29462	4.07636	17.2622	3.29462	4.07636	17.2622	NA	NA	FALSE	TRUE	8	64405
ENSORLT00000007935	PKP1	chr5	11691537	11696894	plakophilin 1 (ectodermal dysplasia/skin fragility syndrome)	4.94192	4.89163	22.0573	4.94192	4.89163	22.0573	NA	NA	FALSE	TRUE	0	5317
ENSORLT00000008106	TSPAN2	chr5	11928334	11938334	tetraspanin 2	28.0042	10.5985	35.4834	0.0183241	0.000565785	32.7371	NA	NA	FALSE	TRUE	1	10100
ENSORLT00000008633	SMARCD1	chr5	12913551	12926592	SWI/SNF related, matrix associated, actin dependent regulator of chromatin, subfamily d, member 1	1822.75	1706.36	974.356	0	2.48482	27.6222	NA	NA	FALSE	TRUE	5	6602
ENSORLT00000008662	ENSORLG00000006894	chr5	12934089	12963270	NA	2.47096	2.44581	21.0983	2.47096	2.44581	21.0983	NA	NA	FALSE	TRUE	1
ENSORLT00000008927	NAV1	chr5	13164059	13214442	neuron navigator 1	157.318	301.65	679.939	0.0217125	0.00450208	72.7929	NA	NA	FALSE	TRUE	0	89796
ENSORLT00000009080	GRM4	chr5	13412378	13572176	glutamate receptor, metabotropic 4	27.1806	37.5025	42.1965	0.00381394	0.00446601	19.0034	NA	NA	FALSE	TRUE	1	2914
ENSORLT00000009642	ENSORLG00000007697	chr5	14411014	14412073	NA	0	0	15.3442	0	0	15.3442	NA	NA	FALSE	TRUE	1
ENSORLT00000009719	ITIH1	chr5	14508987	14518106	inter-alpha-trypsin inhibitor heavy chain 1	4.11827	4.07636	43.1555	4.11827	4.07636	43.1555	NA	NA	FALSE	TRUE	0	3697
ENSORLT00000010675	ENSORLG00000008500	chr5	16171612	16174327	NA	1.64731	6.52217	31.6474	1.64731	6.52217	31.6474	NA	NA	FALSE	TRUE	1
ENSORLT00000010687	ENSORLG00000008514	chr5	16180202	16181728	NA	0.823654	2.44581	14.3852	0.823654	2.44581	14.3852	NA	NA	FALSE	TRUE	0
ENSORLT00000010804	PCSK1	chr5	16221348	16230770	proprotein convertase subtilisin/kexin type 1	1.64731	0.815271	34.5244	1.64731	0.815271	34.5244	NA	NA	FALSE	TRUE	2	5122
ENSORLT00000010843	ELL2	chr5	16247397	16262883	elongation factor, RNA polymerase II, 2	0	0	2821.41	0	0	2050.69	NA	NA	FALSE	TRUE	1	22936
ENSORLT00000010844	ELL2	chr5	16258137	16262883	elongation factor, RNA polymerase II, 2	0	0	2821.41	0	0	770.67	NA	NA	FALSE	TRUE	2	22936
ENSORLT00000011275	UNC119B	chr5	17063810	17071454	unc-119 homolog B (C. elegans)	0.823654	7.33744	138.098	0.823654	7.33744	138.098	NA	NA	FALSE	TRUE	3	84747
ENSORLT00000011773	CASS4	chr5	17278904	17283983	Cas scaffolding protein family member 4	8.23654	12.2291	116.04	8.50924e-05	0	13.9618	NA	NA	FALSE	TRUE	2	57091
ENSORLT00000013234	CNTN2	chr5	19249403	19263777	contactin 2 (axonal)	1.64731	8.15271	51.7866	0.823708	7.06369	51.7812	NA	NA	FALSE	TRUE	0	6900
ENSORLT00000013259	OVGP1	chr5	19266985	19273778	oviductal glycoprotein 1, 120kDa	0.823654	0	13.4262	0.767529	0	12.945	NA	NA	FALSE	TRUE	1	5016
ENSORLT00000014244	CNTN6	chr5	21999056	22057158	contactin 6	0.823654	0	55.6227	0.823654	0	55.6227	NA	NA	FALSE	TRUE	0	27255
ENSORLT00000014448	CDK5RAP1	chr5	22497775	22505752	CDK5 regulatory subunit associated protein 1	340.993	281.269	401.826	0.0401287	0.159208	115.554	NA	NA	FALSE	TRUE	2	51654
ENSORLT00000015017	OLA.28022	chr5	24131829	24135155	NA	0.823654	0	2801.27	0.823654	0	2801.27	NA	NA	FALSE	TRUE	11
ENSORLT00000015107	SOX13	chr5	24258136	24312283	SRY (sex determining region Y)-box 13	7.41289	7.33744	28.7704	7.41289	7.33744	28.7704	NA	NA	FALSE	TRUE	1	9580
ENSORLT00000015173	KLHDC8A	chr5	24412182	24429580	kelch domain containing 8A	2.47096	0	51.7866	2.47096	0	51.7866	NA	NA	FALSE	TRUE	1	55220
ENSORLT00000015534	EPHA8	chr5	24899032	24965285	EPH receptor A8	2.47096	4.07636	21.0983	2.47096	4.07636	21.0983	NA	NA	FALSE	TRUE	3	2046
ENSORLT00000016034	PCK1	chr5	25350582	25353342	phosphoenolpyruvate carboxykinase 1 (soluble)	8.23654	6.52217	100.696	8.23654	6.52217	100.696	NA	NA	FALSE	TRUE	0	5105
ENSORLT00000017339	SLA2	chr5	26821962	26824910	Src-like-adaptor 2	1.64731	2.44581	12.4672	1.64731	2.44581	12.4672	NA	NA	FALSE	TRUE	0	84174
ENSORLT00000017850	COMT	chr5	27118606	27119741	catechol-O-methyltransferase	215.797	186.697	118.917	0	0	13.7	NA	NA	FALSE	TRUE	0	1312
ENSORLT00000017877	GRM6	chr5	27123687	27135096	glutamate receptor, metabotropic 6	5.76558	1.63054	36.4425	5.76558	1.63054	36.4425	NA	NA	FALSE	TRUE	1	2916
ENSORLT00000018280	LRRN1	chr5	27467526	27470334	leucine rich repeat neuronal 1	1.64731	0	69.0489	1.64731	0	69.0489	NA	NA	FALSE	TRUE	0	57633
ENSORLT00000018606	GDF11	chr5	27667883	27687256	growth differentiation factor 11	0	0	18.2212	0	0	18.2183	NA	NA	FALSE	TRUE	0	10220
ENSORLT00000019158	PIP4K2C	chr5	27882580	27890887	phosphatidylinositol-5-phosphate 4-kinase, type II, gamma	1.64731	0.815271	21.0983	1.64731	0.815271	21.0983	NA	NA	FALSE	TRUE	1	79837
ENSORLT00000019620	LRRN2	chr5	28466054	28468228	leucine rich repeat neuronal 2	0	0.815271	11.5081	0	0.815271	11.5081	NA	NA	FALSE	TRUE	1	10446
ENSORLT00000019666	FMOD	chr5	28502650	28504815	fibromodulin	0	1.63054	10.5491	0	1.6151	10.5451	NA	NA	FALSE	TRUE	2	2331
ENSORLT00000020252	ENSORLG00000016184	chr5	29860356	29867894	NA	0.823654	0	66.1718	0.823654	0	66.1718	NA	NA	FALSE	TRUE	2
ENSORLT00000020457	CAMTA1	chr5	30062713	30091426	calmodulin binding transcription activator 1	1.64731	1.63054	69.0489	1.64731	1.63054	69.0489	NA	NA	FALSE	TRUE	0	23261
ENSORLT00000020495	SLC48A1	chr5	30151892	30155662	solute carrier family 48 (heme transporter), member 1	0	1.63054	100.696	0	1.63054	100.696	NA	NA	FALSE	TRUE	1	55652
ENSORLT00000020742	VSTM2L	chr5	30520519	30524860	V-set and transmembrane domain containing 2 like	1.64731	3.26109	108.368	1.64731	3.26109	108.368	NA	NA	FALSE	TRUE	2	128434
ENSORLT00000020901	KIAA1024	chr5	31387772	31390948	KIAA1024	0.823654	0	114.122	0.823654	0	114.122	NA	NA	FALSE	TRUE	4	23251
ENSORLT00000021785	ASB14	chr5	33665134	33672953	ankyrin repeat and SOCS box containing 14	0	7.33744	48.9096	0	0.0744227	17.577	NA	NA	FALSE	TRUE	0	142686
ENSORLT00000021785	ASB14	chr5	33665134	33672953	ankyrin repeat and SOCS box containing 14	0	7.33744	48.9096	0	4.83977	12.091	NA	NA	FALSE	TRUE	0	142686
ENSORLT00000021789	ASB14	chr5	33668480	33673160	ankyrin repeat and SOCS box containing 14	0	7.33744	48.9096	0	2.42325	19.2416	NA	NA	FALSE	TRUE	0	142686
ENSORLT00000000614	SPAM1	chr6	846346	851038	sperm adhesion molecule 1 (PH-20 hyaluronidase, zona pellucida binding)	0	7.33744	27.8113	0	7.33744	27.8113	NA	NA	FALSE	TRUE	1	6677
ENSORLT00000000651	IQUB	chr6	905884	922072	IQ motif and ubiquitin domain containing	7.41289	4.07636	1871.03	7.41289	4.07636	1871.03	NA	NA	FALSE	TRUE	0	154865
ENSORLT00000000951	ENSORLG00000000773	chr6	1316970	1325122	NA	0.823654	3.26109	75.7619	0.823654	3.26109	75.7619	NA	NA	FALSE	TRUE	0
ENSORLT00000001541	ENSORLG00000001252	chr6	2340617	2380699	NA	0.823654	0	12.4672	0.823654	0	12.4672	NA	NA	FALSE	TRUE	4
ENSORLT00000001644	TDG	chr6	2817008	2830549	thymine-DNA glycosylase	77.4235	82.3424	100.696	0.12164	0	11.0088	NA	NA	FALSE	TRUE	5	6996
ENSORLT00000002152	WDR78	chr6	3612867	3615912	WD repeat domain 78	0	1.63054	1545.93	0	1.63054	1545.93	NA	NA	FALSE	TRUE	0	79819
ENSORLT00000002623	ENSORLG00000002107	chr6	5613937	5630893	NA	0.823654	3.26109	12.4672	8.07449e-05	3.2589	12.4561	NA	NA	FALSE	TRUE	2
ENSORLT00000002706	MON2	chr6	5823675	5863830	MON2 homolog (S. cerevisiae)	1179.47	1172.36	522.661	0	0	18.078	NA	NA	FALSE	TRUE	0	23041
ENSORLT00000003319	ENSORLG00000002663	chr6	6627168	6630734	NA	0.823654	4.89163	46.0326	0.823654	4.89163	46.0326	NA	NA	FALSE	TRUE	0
ENSORLT00000003705	ENSORLG00000002964	chr6	7189127	7190438	NA	0.823654	0.815271	13.4262	0.0045977	0.0167956	13.4121	NA	NA	FALSE	TRUE	0
ENSORLT00000003980	ADAMTS20	chr6	7434285	7521923	ADAM metallopeptidase with thrombospondin type 1 motif, 20	70.0106	113.323	21.0983	0.00382282	0.0222932	15.2631	NA	NA	FALSE	TRUE	0	80070
ENSORLT00000004664	PTHLH	chr6	8336542	8337547	parathyroid hormone-like hormone	1.64731	0.815271	18.2212	1.64731	0.815271	18.2212	NA	NA	FALSE	TRUE	1	5744
ENSORLT00000004694	LDHB	chr6	8376303	8382767	lactate dehydrogenase B	3.29462	5.7069	15.3442	3.29462	5.7069	15.3442	NA	NA	FALSE	TRUE	0	3945
ENSORLT00000005107	HAL	chr6	8607310	8613039	histidine ammonia-lyase	3.29462	0.815271	27.8113	3.29462	0.815271	27.8113	NA	NA	FALSE	TRUE	1	3034
ENSORLT00000005345	KCND2	chr6	8776005	8824561	potassium voltage-gated channel, Shal-related subfamily, member 2	3.29462	1.63054	73.8439	3.29462	1.63054	73.8439	NA	NA	FALSE	TRUE	2	3751
ENSORLT00000005629	ENSORLG00000004477	chr6	8969746	8987585	NA	6.58923	4.89163	80.557	6.58923	4.89163	80.557	NA	NA	FALSE	TRUE	1
ENSORLT00000005721	ENSORLG00000004552	chr6	9254855	9258276	NA	4.11827	5.7069	17.2622	4.11827	5.7069	17.2622	NA	NA	FALSE	TRUE	2
ENSORLT00000005752	PLCZ1	chr6	9288112	9304189	phospholipase C, zeta 1	3.29462	1.63054	6174.12	3.29462	1.63054	6174.12	NA	NA	FALSE	TRUE	0	89869
ENSORLT00000005949	ALX4	chr6	9727580	9748176	ALX homeobox 4	0	0.815271	37.4015	0	0.815271	37.4015	NA	NA	FALSE	TRUE	1	60529
ENSORLT00000006274	SCAMP5	chr6	9984431	9990119	secretory carrier membrane protein 5	0.823654	7.33744	45.0736	0.823654	7.33744	45.0736	NA	NA	FALSE	TRUE	2	192683
ENSORLT00000006441	ATP8B4	chr6	10026280	10035342	ATPase, class I, type 8B, member 4	2.47096	0	86.3111	2.47091	0	70.7181	NA	NA	FALSE	TRUE	5	79895
ENSORLT00000006444	ATP8B4	chr6	10026361	10035267	ATPase, class I, type 8B, member 4	2.47096	0	86.3111	5.09985e-05	0	15.593	NA	NA	FALSE	TRUE	5	79895
ENSORLT00000007139	ENSORLG00000005677	chr6	10367985	10369487	NA	1.64731	0.815271	22.0573	1.64731	0.815271	22.0573	NA	NA	FALSE	TRUE	0
ENSORLT00000007383	ANO9	chr6	10499959	10507183	anoctamin 9	6.58923	3.26109	164.95	6.58923	3.26109	164.95	NA	NA	FALSE	TRUE	0	338440
ENSORLT00000007608	MUC5AC	chr6	10650624	10677220	mucin 5AC, oligomeric mucus/gel-forming	2.47096	1.63054	73.8439	2.47096	1.63054	73.8439	NA	NA	FALSE	TRUE	1	4586
ENSORLT00000007715	BEST1	chr6	10713357	10716081	bestrophin 1	0	0.815271	45.0736	0	0.815271	45.0736	NA	NA	FALSE	TRUE	3	7439
ENSORLT00000007779	ENSORLG00000006183	chr6	10734481	10741802	NA	1.64731	0	70.9669	1.64731	0	70.9669	NA	NA	FALSE	TRUE	3
ENSORLT00000007983	FADS1	chr6	10917803	10923197	fatty acid desaturase 1	0.823654	0	317.433	0.823654	0	317.433	NA	NA	FALSE	TRUE	4	3992
ENSORLT00000007988	FADS1	chr6	10925365	10927091	fatty acid desaturase 1	0	5.7069	530.334	0	5.7069	530.334	NA	NA	FALSE	TRUE	3	3992
ENSORLT00000008596	LCTL	chr6	11409656	11412681	lactase-like	0.823654	0	15.3442	0.817214	0	15.3326	NA	NA	FALSE	TRUE	0	197021
ENSORLT00000008995	HEXA	chr6	11619624	11627304	hexosaminidase A (alpha polypeptide)	3.29462	7.33744	299.212	0.000227808	0.732575	299.202	NA	NA	FALSE	TRUE	0	3073
ENSORLT00000009194	CA12	chr6	11742818	11748259	carbonic anhydrase XII	6.58923	4.07636	56.5817	0.0190076	2.02869	41.333	NA	NA	FALSE	TRUE	0	771
ENSORLT00000009274	DAPK2	chr6	11821063	11834081	death-associated protein kinase 2	20.5914	30.9803	153.442	7.18486	0.119785	57.3981	NA	NA	FALSE	TRUE	0	23604
ENSORLT00000009274	DAPK2	chr6	11821063	11834081	death-associated protein kinase 2	20.5914	30.9803	153.442	0.519505	2.08444	24.317	NA	NA	FALSE	TRUE	0	23604
ENSORLT00000010467	OLA.6383	chr6	13056746	13088501	NA	0.823654	2.44581	37.4015	0.823654	2.44581	37.4015	NA	NA	FALSE	TRUE	5
ENSORLT00000010744	C15ORF26	chr6	13983338	13986385	NA	0.823654	2.44581	4448.86	0.823654	2.44581	4448.86	NA	NA	FALSE	TRUE	4
ENSORLT00000012177	IMPDH1	chr6	15023467	15029715	IMP (inosine 5'-monophosphate) dehydrogenase 1	0	3.26109	11.5081	0	0	11.5062	NA	NA	FALSE	TRUE	2	3614
ENSORLT00000012357	OLA.28264	chr6	15252768	15254002	NA	0.823654	0	356.752	0.823654	0	356.752	NA	NA	FALSE	TRUE	2
ENSORLT00000012933	ENSORLG00000010320	chr6	15841954	15847494	NA	0	0	791.185	0	0	791.185	NA	NA	FALSE	TRUE	1
ENSORLT00000014578	ENSORLG00000011623	chr6	17101529	17104985	NA	9.88385	20.3818	470.875	3.54264	0.00287765	162.839	NA	NA	FALSE	TRUE	13
ENSORLT00000014711	C15ORF58	chr6	17162988	17164449	NA	4.11827	4.07636	49.8686	4.11827	4.07636	49.8686	NA	NA	FALSE	TRUE	2
ENSORLT00000014973	ENSORLG00000011949	chr6	17324299	17327714	NA	2.47096	3.26109	20.1392	2.47096	3.26109	20.1392	NA	NA	FALSE	TRUE	0
ENSORLT00000015020	EHF	chr6	18022280	18025870	ets homologous factor	0.823654	0	65.2128	0.823654	0	65.2128	NA	NA	FALSE	TRUE	0	26298
ENSORLT00000015039	OLA.28192	chr6	18033467	18034641	NA	0.823654	0	5678.31	0.823654	0	5678.31	NA	NA	FALSE	TRUE	2
ENSORLT00000015367	ENSORLG00000012280	chr6	18881555	18895808	NA	4.94192	3.26109	49.8686	4.94192	3.26109	49.8686	NA	NA	FALSE	TRUE	4
ENSORLT00000016220	ENSORLG00000012941	chr6	19950924	19953109	NA	7.41289	2.44581	445.941	7.41289	2.44581	445.941	NA	NA	FALSE	TRUE	0
ENSORLT00000016396	NLRC5	chr6	20164458	20180830	NLR family, CARD domain containing 5	1.64731	8.96798	32.6064	1.64731	8.96798	32.6064	NA	NA	FALSE	TRUE	2	84166
ENSORLT00000017581	TRHR2	chr6	21803776	21824121	NA	2.47096	0	16.3032	2.47096	0	16.3032	NA	NA	FALSE	TRUE	0
ENSORLT00000017730	ENSORLG00000014138	chr6	22048898	22050332	NA	3.29462	2.44581	162.073	3.29462	2.44581	162.073	NA	NA	FALSE	TRUE	2
ENSORLT00000017940	OLA.7985	chr6	22216048	22219337	NA	58.4794	189.958	114.122	0.00767947	0	20.1718	NA	NA	FALSE	TRUE	0
ENSORLT00000018035	LYRM5	chr6	22256529	22258140	LYR motif containing 5	6.58923	2.44581	25.8933	6.58923	2.44581	25.8933	NA	NA	FALSE	TRUE	2	144363
ENSORLT00000018191	DBX1	chr6	22368339	22373987	developing brain homeobox 1	0	0	16.3032	0	0	16.3032	NA	NA	FALSE	TRUE	3	120237
ENSORLT00000018235	DYX1C1-CCPG1	chr6	22374721	22379706	DYX1C1-CCPG1 readthrough (non-protein coding)	0	0	7223.28	0	0	280.553	NA	NA	FALSE	TRUE	1	100533483
ENSORLT00000018236	DYX1C1-CCPG1	chr6	22374721	22379376	DYX1C1-CCPG1 readthrough (non-protein coding)	0	0	7223.28	0	0	6942.72	NA	NA	FALSE	TRUE	0	100533483
ENSORLT00000018298	ANPEP	chr6	22383738	22399550	alanyl (membrane) aminopeptidase	4.94192	0.815271	112.204	4.94192	0.815271	112.204	NA	NA	FALSE	TRUE	2	290
ENSORLT00000018352	SV2B	chr6	22425406	22453880	synaptic vesicle glycoprotein 2B	9.06019	2.44581	108.368	1.82784	0.0182055	26.2051	NA	NA	FALSE	TRUE	0	9899
ENSORLT00000018355	SV2B	chr6	22425406	22447954	synaptic vesicle glycoprotein 2B	9.06019	2.44581	108.368	0.000341614	0	82.1523	NA	NA	FALSE	TRUE	0	9899
ENSORLT00000019039	SPIRE2	chr6	22859317	22882870	spire homolog 2 (Drosophila)	523.844	406.82	2309.3	0	0	13.9421	NA	NA	FALSE	TRUE	2	84501
ENSORLT00000019378	OLA.28136	chr6	23202456	23202788	NA	0	0	481.424	0	0	481.424	NA	NA	FALSE	TRUE	0
ENSORLT00000019780	ENSORLG00000015795	chr6	24274984	24323066	NA	7.41289	8.15271	99.7372	7.41281	8.15246	99.7372	NA	NA	FALSE	TRUE	9
ENSORLT00000019790	KCNG4	chr6	24378940	24394742	potassium voltage-gated channel, subfamily G, member 4	17.2967	12.2291	33.5654	3.3809	0	27.9191	NA	NA	FALSE	TRUE	3	93107
ENSORLT00000019829	DYRK4	chr6	24488606	24493197	dual-specificity tyrosine-(Y)-phosphorylation regulated kinase 4	1.64731	4.07636	63.2948	1.64731	4.07636	63.2948	NA	NA	FALSE	TRUE	0	8798
ENSORLT00000019869	RIBC2	chr6	24509268	24511555	RIB43A domain with coiled-coils 2	6.58923	1.63054	4267.6	6.58923	1.63054	4267.6	NA	NA	FALSE	TRUE	3	26150
ENSORLT00000020065	TSPAN9	chr6	25353987	25409183	tetraspanin 9	1.64731	8.15271	12.4672	1.64731	8.15271	12.4672	NA	NA	FALSE	TRUE	0	10867
ENSORLT00000020081	ENSORLG00000016043	chr6	25425159	25439407	NA	0	1.63054	20.1392	0	1.58179	20.111	NA	NA	FALSE	TRUE	0
ENSORLT00000020528	ENSORLG00000016395	chr6	26360645	26363595	NA	2.47096	8.96798	89.1881	2.47096	8.96798	89.1881	NA	NA	FALSE	TRUE	0
ENSORLT00000020664	ENSORLG00000016506	chr6	26487414	26493782	NA	6.58923	2.44581	46.0326	6.58923	2.44581	46.0326	NA	NA	FALSE	TRUE	0
ENSORLT00000020667	SLC15A5	chr6	26495446	26497784	solute carrier family 15, member 5	1.64731	0.815271	42.1965	1.64731	0.815271	42.1965	NA	NA	FALSE	TRUE	0	729025
ENSORLT00000000923	HTR6	chr7	1017123	1029598	5-hydroxytryptamine (serotonin) receptor 6, G protein-coupled	1.64731	0.815271	15.3442	1.64731	0.815271	15.3442	NA	NA	FALSE	TRUE	4	3362
ENSORLT00000002957	GATA5	chr7	5121212	5128302	GATA binding protein 5	0.823654	7.33744	36.4425	0.823654	7.33744	36.4425	NA	NA	FALSE	TRUE	0	140628
ENSORLT00000003177	OLA.7630	chr7	5820856	5824347	NA	0.823654	2.44581	13.4262	0.822699	2.44528	10.5401	NA	NA	FALSE	TRUE	0
ENSORLT00000003522	HYAL1	chr7	6266301	6268862	hyaluronoglucosaminidase 1	0.823654	0.815271	12.4672	0.823654	0.815271	12.4672	NA	NA	FALSE	TRUE	3	3373
ENSORLT00000003732	SLC26A6	chr7	6723031	6741465	solute carrier family 26, member 6	2.47096	0	27.8113	2.47096	0	27.8113	NA	NA	FALSE	TRUE	6	65010
ENSORLT00000004306	TKT	chr7	7328136	7338772	transketolase	0.823654	0	118.917	0.823654	0	118.917	NA	NA	FALSE	TRUE	0	7086
ENSORLT00000004375	L3MBTL1	chr7	7380568	7382282	l(3)mbt-like 1 (Drosophila)	8.23654	13.8596	137.139	2.00054	0.636706	17.5348	NA	NA	FALSE	TRUE	1	26013
ENSORLT00000004380	L3MBTL1	chr7	7382693	7392587	l(3)mbt-like 1 (Drosophila)	8.23654	13.8596	137.139	2.52124	0.00350825	17.2535	NA	NA	FALSE	TRUE	3	26013
ENSORLT00000004790	SHMT2	chr7	7548410	7556136	serine hydroxymethyltransferase 2 (mitochondrial)	1.64731	1.63054	23.0163	1.64731	1.63054	23.0163	NA	NA	FALSE	TRUE	0	6472
ENSORLT00000004896	KIF5A	chr7	7587813	7604910	kinesin family member 5A	5.76558	3.26109	25.8933	5.76558	3.26109	25.8933	NA	NA	FALSE	TRUE	2	3798
ENSORLT00000004902	KIAA1755	chr7	7641062	7643119	KIAA1755	1.64731	1.63054	12.4672	1.64731	1.63054	12.4672	NA	NA	FALSE	TRUE	1	85449
ENSORLT00000005522	TP73	chr7	8152981	8171980	tumor protein p73	0	0.816268	46.9926	0	0.816268	46.9926	NA	NA	FALSE	TRUE	0	7161
ENSORLT00000005950	NECAB3	chr7	8866582	8886946	N-terminal EF-hand calcium binding protein 3	0	0	13.4262	0	0	13.4262	NA	NA	FALSE	TRUE	0	63941
ENSORLT00000006183	TTLL9	chr7	9143417	9147342	tubulin tyrosine ligase-like family, member 9	21.415	12.2291	791.185	3.84211	5.43769	219.908	NA	NA	FALSE	TRUE	1	164395
ENSORLT00000006234	ENSORLG00000004950	chr7	9257607	9331085	NA	4.11827	6.52217	222.491	4.10947	6.51358	177.054	NA	NA	FALSE	TRUE	4
ENSORLT00000006236	ENSORLG00000004950	chr7	9257667	9331085	NA	4.11827	6.52217	222.491	0.00879761	0.00859	45.4364	NA	NA	FALSE	TRUE	4
ENSORLT00000006404	ENSORLG00000005078	chr7	9489833	9524089	NA	37.0644	23.6429	11.5081	0.00155296	0.0639314	11.5076	NA	NA	FALSE	TRUE	6
ENSORLT00000006847	ENSORLG00000005438	chr7	10122127	10122513	NA	0.823654	0	13.4262	0.823654	0	13.4262	NA	NA	FALSE	TRUE	7
ENSORLT00000007186	SLC2A7	chr7	10577749	10585866	solute carrier family 2 (facilitated glucose transporter), member 7	5.76558	5.7069	330.859	2.94175	5.70671	172.622	NA	NA	FALSE	TRUE	0	155184
ENSORLT00000007190	SLC2A7	chr7	10577982	10588426	solute carrier family 2 (facilitated glucose transporter), member 7	5.76558	5.7069	330.859	2.82383	0.000187715	158.237	NA	NA	FALSE	TRUE	1	155184
ENSORLT00000007654	NFYA	chr7	10827635	10833270	nuclear transcription factor Y, alpha	856.6	732.929	3576.16	5.05561	0	63.0577	NA	NA	FALSE	TRUE	1	4800
ENSORLT00000007850	SLC16A4	chr7	10959254	10971381	solute carrier family 16, member 4 (monocarboxylic acid transporter 5)	4.11827	2.44581	410.457	4.11827	2.44579	410.457	NA	NA	FALSE	TRUE	0	9122
ENSORLT00000008266	C1ORF106	chr7	11327105	11331108	NA	0.823654	6.52217	23.9753	0.823654	6.52217	23.9753	NA	NA	FALSE	TRUE	0
ENSORLT00000008668	TMPRSS12	chr7	11494437	11498558	transmembrane (C-terminal) protease, serine 12	0	2.44581	1293.71	0	2.44581	1293.71	NA	NA	FALSE	TRUE	3	283471
ENSORLT00000009152	RIBC1	chr7	12061558	12065006	RIB43A domain with coiled-coils 1	4.11827	0.815271	4847.81	4.11827	0.815271	4847.81	NA	NA	FALSE	TRUE	2	158787
ENSORLT00000009567	EOS2	chr7	12480748	12485775	NA	1.64731	0	326.064	1.64731	0	326.064	NA	NA	FALSE	TRUE	1
ENSORLT00000009803	FAIM2	chr7	12702971	12708081	Fas apoptotic inhibitory molecule 2	1.64731	0	316.474	1.64731	0	316.474	NA	NA	FALSE	TRUE	1	23017
ENSORLT00000009952	HOXC8A	chr7	12875527	12892932	NA	95.5438	72.5591	46.0326	0	3.41307	18.3436	NA	NA	FALSE	TRUE	0
ENSORLT00000010112	ENSORLG00000008062	chr7	13159863	13267617	NA	8.23654	4.07636	46.9916	4.11012	3.94354	44.4493	NA	NA	FALSE	TRUE	0
ENSORLT00000010232	ENSORLG00000008150	chr7	13399042	13400977	NA	2.47096	4.89163	89.1881	2.47096	4.89163	89.1881	NA	NA	FALSE	TRUE	0
ENSORLT00000010593	LGR6	chr7	13645535	13681185	leucine-rich repeat containing G protein-coupled receptor 6	9.06019	17.936	68.0898	0	2.48487	15.9223	NA	NA	FALSE	TRUE	6	59352
ENSORLT00000010600	LGR6	chr7	13661432	13681278	leucine-rich repeat containing G protein-coupled receptor 6	9.06019	17.936	68.0898	0.538838	0.00048438	35.8229	NA	NA	FALSE	TRUE	0	59352
ENSORLT00000010933	BGN	chr7	14081828	14092168	biglycan	0.823654	0	10.5491	0.000431628	0	10.5487	NA	NA	FALSE	TRUE	0	633
ENSORLT00000010970	ATP6AP1L	chr7	14123128	14124133	ATPase, H+ transporting, lysosomal accessory protein 1-like	5.76558	8.15271	47.9506	5.76558	8.15271	47.9506	NA	NA	FALSE	TRUE	0	92270
ENSORLT00000011101	ERC2	chr7	14347413	14481999	ELKS/RAB6-interacting/CAST family member 2	0.823654	0	10.5491	0.823654	0	10.5491	NA	NA	FALSE	TRUE	4	26059
ENSORLT00000011519	KBTBD12	chr7	14864929	14868783	kelch repeat and BTB (POZ) domain containing 12	0	7.33744	33.5654	0	7.33744	33.5654	NA	NA	FALSE	TRUE	1	166348
ENSORLT00000011681	TOP1	chr7	15025078	15037643	topoisomerase (DNA) I	6.58923	8.96798	5191.13	6.58923	8.96798	5191.13	NA	NA	FALSE	TRUE	2	7150
ENSORLT00000012292	DNAH12	chr7	16339519	16349442	dynein, axonemal, heavy chain 12	0.823654	0.815271	1184.38	0.823654	0.815271	1184.38	NA	NA	FALSE	TRUE	8	201625
ENSORLT00000012326	DNAH3	chr7	16350891	16367713	dynein, axonemal, heavy chain 3	1.64731	2.44581	2773.46	1.64731	2.44581	2773.46	NA	NA	FALSE	TRUE	1	55567
ENSORLT00000012815	CERS5	chr7	16798647	16804967	ceramide synthase 5	268.511	264.148	102.614	0.00310873	0.714317	11.9123	NA	NA	FALSE	TRUE	2	91012
ENSORLT00000013103	SLC12A5	chr7	16869115	16887508	solute carrier family 12 (potassium/chloride transporter), member 5	6.58923	4.89163	20.1392	0	0	15.8297	NA	NA	FALSE	TRUE	3	57468
ENSORLT00000014554	SLC6A1	chr7	18033839	18041281	solute carrier family 6 (neurotransmitter transporter, GABA), member 1	0.823654	1.63054	32.6064	0.823654	1.63052	32.0928	NA	NA	FALSE	TRUE	1	6529
ENSORLT00000014725	ENSORLG00000011750	chr7	18196688	18210434	NA	2.47098	8.15277	19.1809	2.47098	8.15277	19.1809	NA	NA	FALSE	TRUE	0
ENSORLT00000014880	OGFR	chr7	19190937	19195452	opioid growth factor receptor	0.823654	0.815271	224.409	0.823654	0.815271	224.409	NA	NA	FALSE	TRUE	2	11054
ENSORLT00000015581	ASIC1	chr7	19636483	19639654	acid-sensing (proton-gated) ion channel 1	3.29462	7.33744	20.1392	3.29462	7.33744	20.1392	NA	NA	FALSE	TRUE	3	41
ENSORLT00000016554	PACSIN1	chr7	20134747	20166100	protein kinase C and casein kinase substrate in neurons 1	3.29462	2.44581	36.4425	3.29462	2.44581	36.4425	NA	NA	FALSE	TRUE	4	29993
ENSORLT00000016624	GRM4	chr7	20324811	20454155	glutamate receptor, metabotropic 4	1.64731	0.815271	17.2622	2.57967e-05	1.46553e-05	16.6241	NA	NA	FALSE	TRUE	4	2914
ENSORLT00000016752	OLA.111	chr7	20659791	20661335	NA	0.823654	0	12.4672	0.823654	0	12.4672	NA	NA	FALSE	TRUE	0
ENSORLT00000016885	MITF	chr7	20703850	20720696	microphthalmia-associated transcription factor	11.5312	8.96798	75.7619	4.10228	0	25.2477	NA	NA	FALSE	TRUE	2	4286
ENSORLT00000016889	MITF	chr7	20703856	20720720	microphthalmia-associated transcription factor	11.5312	8.96798	75.7619	0	2.51824	33.3716	NA	NA	FALSE	TRUE	2	4286
ENSORLT00000017822	GPR173	chr7	21578538	21579734	G protein-coupled receptor 173	0.823654	3.26109	19.1802	0.823654	3.26109	19.1802	NA	NA	FALSE	TRUE	2	54328
ENSORLT00000017896	PORCN	chr7	21594642	21600752	porcupine homolog (Drosophila)	0.823654	5.7069	26.8523	0.823654	5.7069	26.8523	NA	NA	FALSE	TRUE	0	64840
ENSORLT00000017917	PDZD4	chr7	21633167	21639883	PDZ domain containing 4	1.64731	0.815271	27.8113	1.64731	0.815271	27.8113	NA	NA	FALSE	TRUE	0	57595
ENSORLT00000018243	SYP	chr7	21796810	21807004	synaptophysin	0	1.63054	11.5081	0	1.63054	11.5081	NA	NA	FALSE	TRUE	1	6855
ENSORLT00000018357	UCKL1	chr7	21947440	21956485	uridine-cytidine kinase 1-like 1	16.4731	6.52217	18.2212	0.130774	0.00131152	18.2149	NA	NA	FALSE	TRUE	0	54963
ENSORLT00000018388	SLC17A9	chr7	22014090	22020956	solute carrier family 17, member 9	0	0	13.4262	0	0	13.4262	NA	NA	FALSE	TRUE	0	63910
ENSORLT00000018456	PPDPF	chr7	22054592	22055193	pancreatic progenitor cell differentiation and proliferation factor homolog (zebrafish)	6.58923	5.7069	28.7704	6.58923	5.7069	28.7704	NA	NA	FALSE	TRUE	1	79144
ENSORLT00000018486	C20orf112	chr7	22066987	22087629	chromosome 20 open reading frame 112	0.823654	0	188.925	0.823654	0	188.925	NA	NA	FALSE	TRUE	0	140688
ENSORLT00000018910	OLA.21954	chr7	22444931	22452081	NA	0	4.07636	25.8933	0	4.07636	25.8933	NA	NA	FALSE	TRUE	3
ENSORLT00000018953	ENSORLG00000015122	chr7	22491540	22497733	NA	5.76558	6.52217	22.0573	5.76558	6.52217	22.0573	NA	NA	FALSE	TRUE	1
ENSORLT00000019763	PLXNA2	chr7	23319562	23390290	plexin A2	22.2387	44.8399	118.917	0	0.00171893	20.0433	NA	NA	FALSE	TRUE	0	5362
ENSORLT00000019843	ENSORLG00000015848	chr7	23828803	23834070	NA	3.29462	0	35.4834	3.29462	0	35.4834	NA	NA	FALSE	TRUE	4
ENSORLT00000019977	ENSORLG00000015962	chr7	24023765	24025091	NA	2.47096	8.15271	23.9753	2.46806	8.15077	23.9705	NA	NA	FALSE	TRUE	1
ENSORLT00000020013	ENSORLG00000015987	chr7	24208506	24218063	NA	0	0.815271	70.9669	0	0.815271	70.9669	NA	NA	FALSE	TRUE	2
ENSORLT00000020028	ENSORLG00000016000	chr7	24226386	24230288	NA	0	0	16.3032	0	0	16.2791	NA	NA	FALSE	TRUE	1
ENSORLT00000020044	AGMAT	chr7	24245949	24251733	agmatine ureohydrolase (agmatinase)	3.29462	2.44581	40.2785	3.29462	2.44581	40.2785	NA	NA	FALSE	TRUE	39	79814
ENSORLT00000020398	PFKFB1	chr7	25531848	25542148	6-phosphofructo-2-kinase/fructose-2,6-biphosphatase 1	4.11827	1.63054	23.9753	4.11827	1.63054	23.9753	NA	NA	FALSE	TRUE	0	5207
ENSORLT00000020510	HNF4A	chr7	25908204	25914503	hepatocyte nuclear factor 4, alpha	4.11827	3.26109	34.5244	4.11827	3.26109	34.5244	NA	NA	FALSE	TRUE	1	3172
ENSORLT00000020891	IDH3G	chr7	26513627	26519628	isocitrate dehydrogenase 3 (NAD+) gamma	0	4.07636	14.3852	0	4.07636	14.3852	NA	NA	FALSE	TRUE	0	3421
ENSORLT00000020954	C6ORF165	chr7	27233234	27243792	NA	7.41289	0.815271	2489.59	7.41289	0.815271	2489.59	NA	NA	FALSE	TRUE	2
ENSORLT00000021016	FAM187A	chr7	27407056	27413680	family with sequence similarity 187, member A	0.823654	0	562.94	0.823654	0	562.94	NA	NA	FALSE	TRUE	2	100528020
ENSORLT00000021029	ENSORLG00000016806	chr7	27678711	27679834	NA	1.64731	4.07636	13.4262	1.64731	4.07636	13.4262	NA	NA	FALSE	TRUE	4
ENSORLT00000000964	MYH11	chr8	726193	740415	myosin, heavy chain 11, smooth muscle	1.64731	3.26109	17.2622	0.577761	1.76161	16.7136	NA	NA	FALSE	TRUE	1	4629
ENSORLT00000001554	QRICH2	chr8	2470266	2474030	glutamine rich 2	2.47096	2.44581	4274.32	2.47096	2.44581	4274.32	NA	NA	FALSE	TRUE	0	84074
ENSORLT00000001569	OLA.27052	chr8	2490060	2492477	NA	0	1.63054	1195.89	0	1.63054	1195.89	NA	NA	FALSE	TRUE	3
ENSORLT00000001602	ENSORLG00000001302	chr8	2526891	2530046	NA	0	0	14.3852	0	0	14.3842	NA	NA	FALSE	TRUE	3
ENSORLT00000001666	DHRS7C	chr8	2598860	2605578	dehydrogenase/reductase (SDR family) member 7C	23.0623	22.0123	257.015	1.64672	0.814503	29.0079	NA	NA	FALSE	TRUE	0	201140
ENSORLT00000001668	DHRS7C	chr8	2599970	2605664	dehydrogenase/reductase (SDR family) member 7C	23.0623	22.0123	257.015	0	0	38.903	NA	NA	FALSE	TRUE	0	201140
ENSORLT00000001668	DHRS7C	chr8	2599970	2605664	dehydrogenase/reductase (SDR family) member 7C	23.0623	22.0123	257.015	0.000591464	0.000768598	45.0229	NA	NA	FALSE	TRUE	0	201140
ENSORLT00000001964	HSD17B14	chr8	3099515	3103133	hydroxysteroid (17-beta) dehydrogenase 14	22.2387	25.2734	65.2128	9.21972	0.0600855	65.1143	NA	NA	FALSE	TRUE	3	51171
ENSORLT00000002411	SYT3	chr8	3418805	3435149	synaptotagmin III	8.23654	8.96798	108.368	8.23654	8.96798	108.368	NA	NA	FALSE	TRUE	10	84258
ENSORLT00000002563	PRF1	chr8	3674919	3679605	perforin 1 (pore forming protein)	5.76558	6.52217	31.6474	5.76558	6.52217	31.6474	NA	NA	FALSE	TRUE	2	5551
ENSORLT00000002581	PRF1	chr8	3713752	3717101	perforin 1 (pore forming protein)	3.29462	8.96798	35.4834	3.29462	8.96798	35.4834	NA	NA	FALSE	TRUE	3	5551
ENSORLT00000002590	ENSORLG00000002075	chr8	3717987	3721543	NA	0.823654	0.815271	38.3605	0.823654	0.815271	38.3605	NA	NA	FALSE	TRUE	0
ENSORLT00000004216	ENSORLG00000003389	chr8	5690039	5702443	NA	13.1785	2.44581	21.0983	0.026439	0.0603701	20.085	NA	NA	FALSE	TRUE	3
ENSORLT00000006069	PLA2G10	chr8	7580466	7581589	phospholipase A2, group X	0	0	229.204	0	0	161.046	NA	NA	FALSE	TRUE	32	8399
ENSORLT00000006073	PLA2G10	chr8	7580475	7582045	phospholipase A2, group X	0	0	229.204	0	0	68.1574	NA	NA	FALSE	TRUE	30	8399
ENSORLT00000006318	BAIAP3	chr8	8137809	8160717	BAI1-associated protein 3	1.64731	4.07636	306.884	1.64731	4.07636	306.884	NA	NA	FALSE	TRUE	3	8938
ENSORLT00000006781	ELAVL3	chr8	8462705	8473870	ELAV (embryonic lethal, abnormal vision, Drosophila)-like 3 (Hu antigen C)	2.47096	8.96798	83.434	6.30912e-05	2.49448	71.099	NA	NA	FALSE	TRUE	0	1995
ENSORLT00000006850	ENSORLG00000005439	chr8	8488757	8501222	NA	7.41289	6.52217	27.8113	7.41289	6.52217	27.8113	NA	NA	FALSE	TRUE	0
ENSORLT00000007733	ENSORLG00000006144	chr8	8934266	8944968	NA	4.11827	4.07636	10.5491	0.000863428	0.00089757	10.5467	NA	NA	FALSE	TRUE	1
ENSORLT00000007920	ENSORLG00000006300	chr8	9028596	9039828	NA	0.823654	0.815271	48.9096	0.823654	0.815271	48.9096	NA	NA	FALSE	TRUE	12
ENSORLT00000008801	TECR	chr8	9551493	9555324	trans-2,3-enoyl-CoA reductase	1.64731	1.63054	12.4672	1.64731	1.63054	12.4672	NA	NA	FALSE	TRUE	0	9524
ENSORLT00000009326	CHMP6	chr8	10077436	10079612	charged multivesicular body protein 6	215.797	209.525	7068.88	9.15631	0	170.753	NA	NA	FALSE	TRUE	1	79643
ENSORLT00000009423	CCDC137	chr8	10171407	10173079	coiled-coil domain containing 137	1009.8	921.257	873.66	0.105078	0	83.7923	NA	NA	FALSE	TRUE	0	339230
ENSORLT00000009917	PCYT2	chr8	10617153	10624316	phosphate cytidylyltransferase 2, ethanolamine	4.94192	0.815271	24.9343	0	0	14.6808	NA	NA	FALSE	TRUE	1	5833
ENSORLT00000009917	PCYT2	chr8	10617153	10624316	phosphate cytidylyltransferase 2, ethanolamine	4.94192	0.815271	24.9343	0.00022519	0.000304076	10.2512	NA	NA	FALSE	TRUE	1	5833
ENSORLT00000010018	RASD1	chr8	10965571	10966557	RAS, dexamethasone-induced 1	3.29462	4.07636	370.179	3.29462	4.07636	370.179	NA	NA	FALSE	TRUE	0	51655
ENSORLT00000010072	ADAP1	chr8	11100574	11109433	ArfGAP with dual PH domains 1	30.4752	44.8399	11.5081	0.227104	0.0370319	10.7945	NA	NA	FALSE	TRUE	0	11033
ENSORLT00000011715	LRRC48	chr8	12658516	12662574	leucine rich repeat containing 48	0	0	973.397	0	0	973.397	NA	NA	FALSE	TRUE	0	83450
ENSORLT00000011837	ENSORLG00000009444	chr8	12699225	12704287	NA	2.47096	0.815271	23.0163	2.47096	0.815271	23.0163	NA	NA	FALSE	TRUE	0
ENSORLT00000011869	NPTX2	chr8	13118604	13129731	neuronal pentraxin II	0	0	34.5244	0	0	34.5244	NA	NA	FALSE	TRUE	1	4885
ENSORLT00000012089	ENSORLG00000009642	chr8	13306496	13307350	NA	0.823654	2.44581	124.672	0.823654	2.44581	124.672	NA	NA	FALSE	TRUE	0
ENSORLT00000012780	ADAP2	chr8	13604784	13614732	ArfGAP with dual PH domains 2	124.372	73.3744	31.6474	1.53346	0.00349846	31.5925	NA	NA	FALSE	TRUE	0	55803
ENSORLT00000013097	SSTR5	chr8	13753097	13757183	somatostatin receptor 5	6.58923	7.33744	32.6064	6.58923	7.33744	32.6064	NA	NA	FALSE	TRUE	4	6755
ENSORLT00000013410	LGALS1	chr8	14163132	14164875	lectin, galactoside-binding, soluble, 1	0.823654	0	15.3442	0.823654	0	15.3442	NA	NA	FALSE	TRUE	1	3956
ENSORLT00000013427	LGALS1	chr8	14336793	14338308	lectin, galactoside-binding, soluble, 1	1.64731	3.26109	15.3442	1.64731	3.26109	15.3442	NA	NA	FALSE	TRUE	0	3956
ENSORLT00000013988	SEZ6L2	chr8	14851044	14866312	seizure related 6 homolog (mouse)-like 2	3.29462	3.26109	32.6064	0.0128088	0.00498336	24.42	NA	NA	FALSE	TRUE	0	26470
ENSORLT00000014090	NME4	chr8	14902634	14905717	NME/NM23 nucleoside diphosphate kinase 4	0	5.7069	92.0651	0	5.7069	92.0651	NA	NA	FALSE	TRUE	2	4833
ENSORLT00000014097	EPS8L1	chr8	14906952	14912963	EPS8-like 1	4.11827	3.26109	112.204	4.11827	3.26109	112.204	NA	NA	FALSE	TRUE	1	54869
ENSORLT00000014700	NME3	chr8	15106870	15109572	NME/NM23 nucleoside diphosphate kinase 3	5.76558	4.07636	1736.77	5.76558	4.07636	1736.77	NA	NA	FALSE	TRUE	4	4832
ENSORLT00000014903	ENSORLG00000011891	chr8	15503623	15543432	NA	0.823654	1.63054	29.7294	0.823654	1.63054	29.7294	NA	NA	FALSE	TRUE	1
ENSORLT00000015335	ENSORLG00000012256	chr8	15780469	15784796	NA	4.94192	1.63054	28.7704	4.94192	1.63054	28.7704	NA	NA	FALSE	TRUE	6
ENSORLT00000016001	ENSORLG00000012775	chr8	17443335	17470389	NA	1.64731	0	15.3442	1.64731	0	15.3442	NA	NA	FALSE	TRUE	1
ENSORLT00000016632	MKL1	chr8	18243877	18284250	megakaryoblastic leukemia (translocation) 1	3.29462	4.89163	55.6227	3.29462	4.89163	55.6227	NA	NA	FALSE	TRUE	1	57591
ENSORLT00000016821	ENSORLG00000013414	chr8	18700985	18701691	NA	0	0.815271	42.1965	0	0.815271	42.1965	NA	NA	FALSE	TRUE	1
ENSORLT00000017565	XPNPEP3	chr8	19294901	19312365	X-prolyl aminopeptidase (aminopeptidase P) 3, putative	0	0	81.516	0	0	81.1594	NA	NA	FALSE	TRUE	2	63929
ENSORLT00000017792	PMM1	chr8	19408152	19418905	phosphomannomutase 1	4.11827	4.07636	83.434	4.11827	4.07636	83.434	NA	NA	FALSE	TRUE	0	5372
ENSORLT00000017915	KIF3A	chr8	19480949	19489513	kinesin family member 3A	0	1.63054	4910.14	0	1.63054	4910.14	NA	NA	FALSE	TRUE	3	11127
ENSORLT00000018671	GRIN2B	chr8	20055915	20164663	glutamate receptor, ionotropic, N-methyl D-aspartate 2B	4.11827	0	32.6064	4.11827	0	32.6064	NA	NA	FALSE	TRUE	0	2904
ENSORLT00000019278	ENSORLG00000015403	chr8	21097054	21099248	NA	2.47096	5.7069	77.68	2.47096	5.7069	77.68	NA	NA	FALSE	TRUE	1
ENSORLT00000019282	ENSORLG00000015405	chr8	21097585	21100796	NA	1.64731	0	18.2212	1.64731	0	18.2212	NA	NA	FALSE	TRUE	1
ENSORLT00000020373	ENSORLG00000016274	chr8	21793422	21808136	NA	0	0.815271	31.6474	0	0.399586	30.5975	NA	NA	FALSE	TRUE	0
ENSORLT00000021001	TNNT1	chr8	23448313	23452987	troponin T type 1 (skeletal, slow)	0.823654	0.815271	10.5491	0.823654	0.815271	10.5491	NA	NA	FALSE	TRUE	0	7138
ENSORLT00000021167	BRSK1	chr8	23623552	23644502	BR serine/threonine kinase 1	0	0	10.5491	0	0	10.5491	NA	NA	FALSE	TRUE	0	84446
ENSORLT00000021463	ENSORLG00000017153	chr8	24973751	24985504	NA	1.64731	7.33744	104.532	1.64731	7.33744	104.532	NA	NA	FALSE	TRUE	12
ENSORLT00000000380	EMB	chr9	552261	558740	embigin	5.76558	1.63054	25.8933	5.74711	0.0412298	25.8916	NA	NA	FALSE	TRUE	1	133418
ENSORLT00000000497	ENSORLG00000000404	chr9	707850	708541	NA	0.823654	0	40.2785	0.823654	0	40.2785	NA	NA	FALSE	TRUE	1
ENSORLT00000000515	RAB27B	chr9	717129	721670	RAB27B, member RAS oncogene family	3.29462	2.44581	23.0163	3.29462	2.44581	23.0163	NA	NA	FALSE	TRUE	0	5874
ENSORLT00000000595	OLA.17250	chr9	770886	777329	NA	18.1204	12.2291	68.0898	2.67808	0.0313258	17.1319	NA	NA	FALSE	TRUE	1
ENSORLT00000000910	ENSORLG00000000741	chr9	1088931	1101634	NA	2.47096	2.44581	24.9343	2.47096	2.44581	24.9343	NA	NA	FALSE	TRUE	1
ENSORLT00000001125	TESC	chr9	2015374	2021725	tescalcin	4.11827	0.815271	18.2212	4.11827	0.815271	18.2212	NA	NA	FALSE	TRUE	1	54997
ENSORLT00000001147	RNFT2	chr9	2045647	2058804	ring finger protein, transmembrane 2	5.76558	6.52217	30.6884	5.76558	6.52217	30.6884	NA	NA	FALSE	TRUE	2	84900
ENSORLT00000001991	ENSORLG00000001608	chr9	4252130	4254740	NA	0	0	14.3852	0	0	14.3852	NA	NA	FALSE	TRUE	0
ENSORLT00000002228	GZMA	chr9	4596372	4600521	granzyme A (granzyme 1, cytotoxic T-lymphocyte-associated serine esterase 3)	9.06019	4.89163	28.7704	9.06019	4.89163	28.7704	NA	NA	FALSE	TRUE	1	3001
ENSORLT00000002633	IL12B	chr9	5154434	5157687	interleukin 12B (natural killer cell stimulatory factor 2, cytotoxic lymphocyte maturation factor 2, p40)	0	3.26109	10.5491	0	3.26109	10.5491	NA	NA	FALSE	TRUE	5	3593
ENSORLT00000003100	VDAC3	chr9	5420031	5429374	voltage-dependent anion channel 3	1317.02	1187.03	707.751	0	0	14.5753	NA	NA	FALSE	TRUE	7	7419
ENSORLT00000003976	RASGRF2	chr9	6058510	6111050	Ras protein-specific guanine nucleotide-releasing factor 2	1.64731	1.63054	16.3032	0	0.0794607	15.5774	NA	NA	FALSE	TRUE	2	5924
ENSORLT00000006400	RASEF	chr9	9985770	9996121	RAS and EF-hand domain containing	4.94189	4.89163	275.237	0	3.83978	115.224	NA	NA	FALSE	TRUE	0	158158
ENSORLT00000006400	RASEF	chr9	9985770	9996121	RAS and EF-hand domain containing	4.94189	4.89163	275.237	0.000842351	0.0168051	150.758	NA	NA	FALSE	TRUE	0	158158
ENSORLT00000007143	GNA14	chr9	11179095	11189514	guanine nucleotide binding protein (G protein), alpha 14	0.823654	2.44581	11.5081	0.823654	2.44581	11.5081	NA	NA	FALSE	TRUE	3	9630
ENSORLT00000007448	WDR66	chr9	11436333	11443027	WD repeat domain 66	0	0	3280.78	0	0	3280.78	NA	NA	FALSE	TRUE	0	144406
ENSORLT00000008508	TCTN2	chr9	12280949	12281826	tectonic family member 2	8.23654	7.33744	113.163	8.23654	7.33744	113.163	NA	NA	FALSE	TRUE	2	79867
ENSORLT00000009025	SGSM1	chr9	12583356	12597893	small G protein signaling modulator 1	12.3548	10.5985	109.327	3.99015	3.59352	33.9814	NA	NA	FALSE	TRUE	1	129049
ENSORLT00000009029	SGSM1	chr9	12583356	12597893	small G protein signaling modulator 1	12.3548	10.5985	109.327	8.36466	7.00501	75.3459	NA	NA	FALSE	TRUE	1	129049
ENSORLT00000009073	ENSORLG00000007234	chr9	12702012	12708124	NA	0.823654	0.815271	11.5081	0.823654	0.815271	11.5081	NA	NA	FALSE	TRUE	0
ENSORLT00000009267	TRPV4	chr9	12750474	12759755	transient receptor potential cation channel, subfamily V, member 4	772.587	868.264	201.392	0	0.0112235	23.7901	NA	NA	FALSE	TRUE	3	59341
ENSORLT00000009902	GAL3ST1	chr9	12984076	12985713	galactose-3-O-sulfotransferase 1	2.47096	4.07636	32.6064	2.47096	4.07636	32.6064	NA	NA	FALSE	TRUE	0	9514
ENSORLT00000010106	ENSORLG00000008054	chr9	13036634	13041212	NA	4.94191	4.89163	38.3605	4.94191	2.11215	38.3579	NA	NA	FALSE	TRUE	4
ENSORLT00000010941	ERAP2	chr9	13344885	13349855	endoplasmic reticulum aminopeptidase 2	31.2989	35.0567	257.015	0.000808786	5.36343	50.5478	NA	NA	FALSE	TRUE	0	64167
ENSORLT00000011266	CMYA5	chr9	13507321	13514580	cardiomyopathy associated 5	0	0	31.6474	0	0	31.6474	NA	NA	FALSE	TRUE	0	202333
ENSORLT00000011767	ANKDD1B	chr9	13668901	13670640	ankyrin repeat and death domain containing 1B	5.76552	1.63053	31.6473	2.64219	0	25.7764	NA	NA	FALSE	TRUE	2	728780
ENSORLT00000012678	ENSORLG00000010110	chr9	14952448	14953770	NA	0	0	622.399	0	0	622.399	NA	NA	FALSE	TRUE	2
ENSORLT00000012804	FAM172A	chr9	15412327	15556454	family with sequence similarity 172, member A	84.8364	114.138	648.292	0	1.99707	10.8377	NA	NA	FALSE	TRUE	7	83989
ENSORLT00000012808	FAM172A	chr9	15497902	15556478	family with sequence similarity 172, member A	84.8364	114.138	648.292	4.89019	6.88447	38.6811	NA	NA	FALSE	TRUE	7	83989
ENSORLT00000012887	MCTP1	chr9	15718277	15783725	multiple C2 domains, transmembrane 1	1.64731	4.89163	18.2212	1.64731	4.89163	18.2212	NA	NA	FALSE	TRUE	2	79772
ENSORLT00000013333	BCO2	chr9	16246713	16253446	beta-carotene oxygenase 2	0	0	127.549	0	0	127.549	NA	NA	FALSE	TRUE	3	83875
ENSORLT00000013467	TRPM3	chr9	16294767	16368564	transient receptor potential cation channel, subfamily M, member 3	7.41289	7.33744	37.4015	0.000102345	0	19.2901	NA	NA	FALSE	TRUE	0	80036
ENSORLT00000013627	GDA	chr9	16520073	16531434	guanine deaminase	2.47096	7.33744	128.508	2.47096	7.33744	128.508	NA	NA	FALSE	TRUE	1	9615
ENSORLT00000014836	DUSP21	chr9	17333769	17335891	dual specificity phosphatase 21	152.376	106.801	29.7294	0.00182148	0.00192814	19.1805	NA	NA	FALSE	TRUE	1	63904
ENSORLT00000015044	RPH3A	chr9	18036416	18058003	rabphilin 3A homolog (mouse)	6.58923	7.33744	59.4587	6.58923	7.33744	59.4587	NA	NA	FALSE	TRUE	7	22895
ENSORLT00000015218	DPYSL2	chr9	18091681	18096619	dihydropyrimidinase-like 2	7.41289	8.96798	273.318	7.41289	8.96798	273.318	NA	NA	FALSE	TRUE	4	1808
ENSORLT00000016286	HPD	chr9	18622366	18625804	4-hydroxyphenylpyruvate dioxygenase	1.64731	0	114.122	1.64731	0	114.122	NA	NA	FALSE	TRUE	0	3242
ENSORLT00000016304	ENSORLG00000013010	chr9	18673511	18676670	NA	0	0	50.8276	0	0	50.8276	NA	NA	FALSE	TRUE	1
ENSORLT00000016524	SYN1	chr9	18801416	18805974	synapsin I	0	0	24.9343	0	0	24.9343	NA	NA	FALSE	TRUE	0	6853
ENSORLT00000016863	ADAMTS13	chr9	19453415	19468220	ADAM metallopeptidase with thrombospondin type 1 motif, 13	1.64731	1.63054	80.557	1.64728	1.63052	80.557	NA	NA	FALSE	TRUE	0	11093
ENSORLT00000017560	NCOR2	chr9	20242865	20306019	nuclear receptor corepressor 2	0	0	853.521	0	0	528.354	NA	NA	FALSE	TRUE	0	9612
ENSORLT00000017560	NCOR2	chr9	20242865	20306019	nuclear receptor corepressor 2	0	0	853.521	0	0	212.693	NA	NA	FALSE	TRUE	0	9612
ENSORLT00000017560	NCOR2	chr9	20242865	20306019	nuclear receptor corepressor 2	0	0	853.521	0	0	103.732	NA	NA	FALSE	TRUE	0	9612
ENSORLT00000017956	KLHL22	chr9	20551746	20556427	kelch-like 22 (Drosophila)	119.43	177.729	601.3	6.68746	0.177988	226.312	NA	NA	FALSE	TRUE	6	84861
ENSORLT00000018154	LRRTM4	chr9	20733868	20735939	leucine rich repeat transmembrane neuronal 4	0.823654	0	14.3852	0.0745153	0	14.3834	NA	NA	FALSE	TRUE	0	80059
ENSORLT00000018253	ENSORLG00000014563	chr9	21062229	21071860	NA	0	0	24.9343	0	0	24.9343	NA	NA	FALSE	TRUE	1
ENSORLT00000018261	FAM211B	chr9	21081333	21094224	family with sequence similarity 211, member B	0	0	50.8276	0	0	50.8276	NA	NA	FALSE	TRUE	0	388886
ENSORLT00000018287	ggtl1b	chr9	21107116	21112975	NA	0	0	9.59012	0	0	9.59012	NA	NA	FALSE	TRUE	0
ENSORLT00000018440	ENSORLG00000014711	chr9	21302141	21303221	NA	4.11827	0.815271	43.1555	4.11827	0.815271	43.1555	NA	NA	FALSE	TRUE	6
ENSORLT00000018674	ENSORLG00000014894	chr9	21629935	21676994	NA	1.64731	1.63054	12.4672	1.64731	1.63054	12.4672	NA	NA	FALSE	TRUE	2
ENSORLT00000019113	TBX1	chr9	23517312	23523823	T-box 1	3.29462	0	29.7294	3.29458	0	25.4328	NA	NA	FALSE	TRUE	0	6899
ENSORLT00000019379	ENSORLG00000015480	chr9	24862598	24867446	NA	5.76558	4.07636	70.0079	5.76558	4.07636	70.0079	NA	NA	FALSE	TRUE	0
ENSORLT00000020176	PPP3CC	chr9	26150579	26172476	protein phosphatase 3, catalytic subunit, gamma isozyme	35.4171	29.3498	311.679	2.57512	7.20085	80.237	NA	NA	FALSE	TRUE	1	5533
ENSORLT00000020602	GRIN1	chr9	27228013	27307307	glutamate receptor, ionotropic, N-methyl D-aspartate 1	0.823654	0	53.7047	0	0	53.6017	NA	NA	FALSE	TRUE	3	2902
ENSORLT00000020615	LHX2	chr9	27528320	27533027	LIM homeobox 2	0.823654	0	25.8933	0.823654	0	25.8933	NA	NA	FALSE	TRUE	0	9355
ENSORLT00000020787	NTNG2	chr9	28252867	28271216	netrin G2	0.823654	0	10.5491	0.823654	0	10.5491	NA	NA	FALSE	TRUE	0	84628
ENSORLT00000020803	AK8	chr9	28288718	28300697	adenylate kinase 8	7.41289	8.15271	628.153	7.41289	8.15271	628.153	NA	NA	FALSE	TRUE	2	158067
ENSORLT00000021068	SH3GLB2	chr9	28556678	28586106	SH3-domain GRB2-like endophilin B2	18.944	24.4581	146.729	0	0.0368921	146.723	NA	NA	FALSE	TRUE	4	56904
ENSORLT00000021081	ENSORLG00000016851	chr9	28681467	28683585	NA	2.47096	1.63054	46.0326	2.47096	1.63054	46.0326	NA	NA	FALSE	TRUE	1
ENSORLT00000021219	ENSORLG00000016959	chr9	28922998	28928678	NA	8.23654	4.89163	111.245	3.91821	1.17586	107.193	NA	NA	FALSE	TRUE	0
ENSORLT00000021251	ENSORLG00000016985	chr9	29249210	29254615	NA	8.23654	8.96798	29.7294	8.23654	8.96798	29.7294	NA	NA	FALSE	TRUE	0
ENSORLT00000021442	LOX	chr9	29807695	29814588	lysyl oxidase	5.76558	4.07636	143.852	5.76558	4.07636	143.852	NA	NA	FALSE	TRUE	0	4015
ENSORLT00000021479	ENSORLG00000017164	chr9	29831487	29839546	NA	5.76558	0.815271	22.0573	0.000482049	0.00355083	22.0133	NA	NA	FALSE	TRUE	1
ENSORLT00000021515	ENSORLG00000017197	chr9	30085902	30092968	NA	0	0.815271	18.2212	0	0.815271	18.2212	NA	NA	FALSE	TRUE	0
ENSORLT00000021746	ENSORLG00000017387	chr9	31048093	31052060	NA	0.823654	0.815271	24.9343	0.823654	0.815271	24.9343	NA	NA	FALSE	TRUE	0
ENSORLT00000022035	DAB2IP	chr9	31764822	31779457	DAB2 interacting protein	11.5312	13.8596	184.13	0.0640394	0.0211332	40.4927	NA	NA	FALSE	TRUE	0	153090
ENSORLT00000022078	OLA.24135	chr9	31812999	31841791	NA	1.64731	6.52217	181.253	0.779801	0	181.178	NA	NA	FALSE	TRUE	3
ENSORLT00000022103	OLFM1	chr9	31902637	31907435	olfactomedin 1	0.823654	4.07636	21.0983	0.066272	0	21.0655	NA	NA	FALSE	TRUE	0	10439
ENSORLT00000022216	CACNA1B	chr9	32201916	32236257	calcium channel, voltage-dependent, N type, alpha 1B subunit	4.11827	0	119.876	4.11827	0	119.876	NA	NA	FALSE	TRUE	1	774
ENSORLT00000022218	ENSORLG00000017752	chr9	32237245	32250576	NA	0	0	55.6227	0	0	55.6227	NA	NA	FALSE	TRUE	0
