# Supplementary material for: Direct production of XYDMY− sex reversal female medaka (Oryzias latipes) by embryo microinjection of TALENs
Source: Sci Rep. 2015 Sep 14;5:14057. doi: 10.1038/srep14057 (PMC4568496; doi:10.1038/srep14057)
Supplement: Supplementary Dataset 3 [file srep14057-s4.xls]

## Sheet: Title page
Direct production of XY DMY- sex reversal female medaka (Oryzias latipes) by embryo microinjection of TALENs
Daji Luo1, 2, Yun Liu3, Ji Chen 2, Xiaoqin Xia 2, Mengxi Cao 2, Bin Cheng 1, Xuejuan Wang 1, Wuming Gong 4, Chao Qiu 1, Yunsheng Zhang 2, Christopher Hon Ki Cheng 3, Zuoyan Zhu 2 and Wei Hu 2, *
1 Department of Genetics, School of Basic Medical Sciences, Wuhan University, Wuhan, Hubei, P. R. China, 430071;
2 State Key Laboratory of Freshwater Ecology and Biotechnology, Institutes of Hydrobiology, Chinese Academy of Sciences, Wuhan, Hubei, P. R. China, 430072;
3 School of Biomedical Sciences, The Chinese University of Hong Kong, Shatin, Hong Kong, P. R. China.
4 Lillehei Heart Institute, University of Minnesota, Minneapolis, USA
* Correspondence and requests for materials should be addressed to Wei Hu (email: huwei@ihb.ac.cn)

## Sheet: DMY Targeted Candidates
accession	symbol	seqnames	genename	TA_F_OV>>WT_F_OV	TA_F_OV<<WT_F_OV	TA_F_OV>>WT_M_TE	TA_F_OV<<WT_M_TE	SRY	Human entrez
ENSORLT00000002634	SLC43A3	chr1	solute carrier family 43, member 3	NA	NA	FALSE	TRUE	1	29015
ENSORLT00000003805	MAL	chr1	mal, T-cell differentiation protein	NA	NA	FALSE	TRUE	1	4118
ENSORLT00000004030	MCHR1	chr1	melanin-concentrating hormone receptor 1	NA	NA	FALSE	TRUE	1	2847
ENSORLT00000005982	MPDZ	chr1	multiple PDZ domain protein	NA	NA	FALSE	TRUE	1	8777
ENSORLT00000008000	FBXO41	chr1	F-box protein 41	NA	NA	FALSE	TRUE	1	150726
ENSORLT00000010462	SFRP2	chr1	secreted frizzled-related protein 2	NA	NA	FALSE	TRUE	1	6423
ENSORLT00000008217	NEURL1B	chr10	neuralized homolog 1B (Drosophila)	NA	NA	FALSE	TRUE	1	54492
ENSORLT00000009606	WNT8A	chr10	wingless-type MMTV integration site family, member 8A	NA	NA	FALSE	TRUE	1	7478
ENSORLT00000011965	GUF1	chr10	GUF1 GTPase homolog (S. cerevisiae)	NA	NA	FALSE	TRUE	1	60558
ENSORLT00000006775	COL9A2	chr11	collagen, type IX, alpha 2	NA	NA	FALSE	TRUE	1	1298
ENSORLT00000007632	COX6B2	chr11	cytochrome c oxidase subunit VIb polypeptide 2 (testis)	NA	NA	FALSE	TRUE	1	125965
ENSORLT00000011177	SCN1B	chr11	sodium channel, voltage-gated, type I, beta subunit	NA	NA	FALSE	TRUE	1	6324
ENSORLT00000016846	FAM135B	chr11	family with sequence similarity 135, member B	NA	NA	FALSE	TRUE	1	51059
ENSORLT00000017080	HPCAL4	chr11	hippocalcin like 4	NA	NA	FALSE	TRUE	1	51440
ENSORLT00000017431	SLC6A18	chr11	solute carrier family 6, member 18	NA	NA	FALSE	TRUE	1	348932
ENSORLT00000017472	SYNC	chr11	syncoilin, intermediate filament protein	NA	NA	FALSE	TRUE	1	81493
ENSORLT00000000569	RPH3A	chr12	rabphilin 3A homolog (mouse)	NA	NA	FALSE	TRUE	1	22895
ENSORLT00000002283	HNRNPD	chr12	heterogeneous nuclear ribonucleoprotein D (AU-rich element RNA binding protein 1, 37kDa)	NA	NA	FALSE	TRUE	1	3184
ENSORLT00000006709	PSTPIP2	chr12	proline-serine-threonine phosphatase interacting protein 2	NA	NA	FALSE	TRUE	1	9050
ENSORLT00000010751	KDM2B	chr12	lysine (K)-specific demethylase 2B	NA	NA	FALSE	TRUE	1	84678
ENSORLT00000018039	GFI1B	chr12	growth factor independent 1B transcription repressor	NA	NA	FALSE	TRUE	1	8328
ENSORLT00000018621	RGS7BP	chr12	regulator of G-protein signaling 7 binding protein	NA	NA	FALSE	TRUE	1	401190
ENSORLT00000001681	WBSCR17	chr13	Williams-Beuren syndrome chromosome region 17	NA	NA	FALSE	TRUE	1	64409
ENSORLT00000003929	STOML3	chr13	stomatin (EPB72)-like 3	NA	NA	FALSE	TRUE	1	161003
ENSORLT00000007531	P2RY13	chr13	purinergic receptor P2Y, G-protein coupled, 13	NA	NA	FALSE	TRUE	1	53829
ENSORLT00000009032	FXYD6	chr13	FXYD domain containing ion transport regulator 6	NA	NA	FALSE	TRUE	1	53826
ENSORLT00000012052	TEKT1	chr13	tektin 1	NA	NA	FALSE	TRUE	1	83659
ENSORLT00000014207	FAM124B	chr13	family with sequence similarity 124B	NA	NA	FALSE	TRUE	1	79843
ENSORLT00000016482	CCDC19	chr13	coiled-coil domain containing 19	NA	NA	FALSE	TRUE	1	25790
ENSORLT00000018113	MMP13	chr13	matrix metallopeptidase 13 (collagenase 3)	NA	NA	FALSE	TRUE	1	4322
ENSORLT00000000626	SPTBN4	chr14	spectrin, beta, non-erythrocytic 4	NA	NA	FALSE	TRUE	1	57731
ENSORLT00000001970	GRXCR2	chr14	glutaredoxin, cysteine rich 2	NA	NA	FALSE	TRUE	1	643226
ENSORLT00000005175	TRIM50	chr14	tripartite motif containing 50	NA	NA	FALSE	TRUE	1	135892
ENSORLT00000010487	SLC6A7	chr14	solute carrier family 6 (neurotransmitter transporter, L-proline), member 7	NA	NA	FALSE	TRUE	1	6534
ENSORLT00000012946	GABRQ	chr14	gamma-aminobutyric acid (GABA) A receptor, theta	NA	NA	FALSE	TRUE	1	55879
ENSORLT00000014477	SPNS3	chr14	spinster homolog 3 (Drosophila)	NA	NA	FALSE	TRUE	1	201305
ENSORLT00000018158	HEPACAM	chr14	hepatic and glial cell adhesion molecule	NA	NA	FALSE	TRUE	1	220296
ENSORLT00000018315	USP28	chr14	ubiquitin specific peptidase 28	NA	NA	FALSE	TRUE	1	57646
ENSORLT00000000714	TTC40	chr15	tetratricopeptide repeat domain 40	NA	NA	FALSE	TRUE	1	54777
ENSORLT00000004793	PANK1	chr15	pantothenate kinase 1	NA	NA	FALSE	TRUE	1	53354
ENSORLT00000004833	SLC16A12	chr15	solute carrier family 16, member 12 (monocarboxylic acid transporter 12)	NA	NA	FALSE	TRUE	1	387700
ENSORLT00000006625	GREM2	chr15	gremlin 2	NA	NA	FALSE	TRUE	1	64388
ENSORLT00000006926	PGBD5	chr15	piggyBac transposable element derived 5	NA	NA	FALSE	TRUE	1	79605
ENSORLT00000007063	FAM53B	chr15	family with sequence similarity 53, member B	NA	NA	FALSE	TRUE	1	9679
ENSORLT00000007758	WDR96	chr15	WD repeat domain 96	NA	NA	FALSE	TRUE	1	80217
ENSORLT00000008925	LGI1	chr15	leucine-rich, glioma inactivated 1	NA	NA	FALSE	TRUE	1	9211
ENSORLT00000009356	ALOX5	chr15	arachidonate 5-lipoxygenase	NA	NA	FALSE	TRUE	1	240
ENSORLT00000011769	PLAU	chr15	plasminogen activator, urokinase	NA	NA	FALSE	TRUE	1	5328
ENSORLT00000012232	ELOVL5	chr15	ELOVL fatty acid elongase 5	NA	NA	FALSE	TRUE	1	60481
ENSORLT00000012888	BAI3	chr15	brain-specific angiogenesis inhibitor 3	NA	NA	FALSE	TRUE	1	577
ENSORLT00000013475	WDR27	chr15	WD repeat domain 27	NA	NA	FALSE	TRUE	1	253769
ENSORLT00000013477	WDR27	chr15	WD repeat domain 27	NA	NA	FALSE	TRUE	1	253769
ENSORLT00000013907	KCNK12	chr15	potassium channel, subfamily K, member 12	NA	NA	FALSE	TRUE	1	56660
ENSORLT00000005412	MC2R	chr16	melanocortin 2 receptor (adrenocorticotropic hormone)	NA	NA	FALSE	TRUE	1	4158
ENSORLT00000012856	ITGA10	chr16	integrin, alpha 10	NA	NA	FALSE	TRUE	1	8515
ENSORLT00000015140	CLCN1	chr16	chloride channel, voltage-sensitive 1	NA	NA	FALSE	TRUE	1	1180
ENSORLT00000021134	SEMA4A	chr16	sema domain, immunoglobulin domain (Ig), transmembrane domain (TM) and short cytoplasmic domain, (semaphorin) 4A	NA	NA	FALSE	TRUE	1	64218
ENSORLT00000003092	APOO	chr17	apolipoprotein O	NA	NA	FALSE	TRUE	1	79135
ENSORLT00000003333	SDHC	chr17	succinate dehydrogenase complex, subunit C, integral membrane protein, 15kDa	NA	NA	FALSE	TRUE	1	6391
ENSORLT00000003708	DNAH10	chr17	dynein, axonemal, heavy chain 10	NA	NA	FALSE	TRUE	1	196385
ENSORLT00000004829	PIEZO2	chr17	piezo-type mechanosensitive ion channel component 2	NA	NA	FALSE	TRUE	1	63895
ENSORLT00000019573	FNDC7	chr17	fibronectin type III domain containing 7	NA	NA	FALSE	TRUE	1	163479
ENSORLT00000021801	DTNA	chr17	dystrobrevin, alpha	NA	NA	FALSE	TRUE	1	1837
ENSORLT00000022499	SPPL2B	chr17	signal peptide peptidase like 2B	NA	NA	FALSE	TRUE	1	56928
ENSORLT00000003031	NPY2R	chr18	neuropeptide Y receptor Y2	NA	NA	FALSE	TRUE	1	4887
ENSORLT00000005201	DMRTA1	chr18	DMRT-like family A1	NA	NA	FALSE	TRUE	1	63951
ENSORLT00000007515	ACY3	chr18	aspartoacylase (aminocyclase) 3	NA	NA	FALSE	TRUE	1	91703
ENSORLT00000007566	DTX4	chr18	deltex homolog 4 (Drosophila)	NA	NA	FALSE	TRUE	1	23220
ENSORLT00000008097	SHBG	chr18	sex hormone-binding globulin	NA	NA	FALSE	TRUE	1	6462
ENSORLT00000008389	SLC16A13	chr18	solute carrier family 16, member 13 (monocarboxylic acid transporter 13)	NA	NA	FALSE	TRUE	1	201232
ENSORLT00000005934	CPN1	chr19	carboxypeptidase N, polypeptide 1	NA	NA	FALSE	TRUE	1	1369
ENSORLT00000017457	FADS6	chr19	fatty acid desaturase domain family, member 6	NA	NA	FALSE	TRUE	1	283985
ENSORLT00000000115	FAM171B	chr2	family with sequence similarity 171, member B	NA	NA	FALSE	TRUE	1	165215
ENSORLT00000000138	KIF5C	chr2	kinesin family member 5C	NA	NA	FALSE	TRUE	1	3800
ENSORLT00000001777	EFR3B	chr2	EFR3 homolog B (S. cerevisiae)	NA	NA	FALSE	TRUE	1	22979
ENSORLT00000002175	ZNF473	chr2	zinc finger protein 473	NA	NA	FALSE	TRUE	1	25888
ENSORLT00000002294	COL18A1	chr2	collagen, type XVIII, alpha 1	NA	NA	FALSE	TRUE	1	80781
ENSORLT00000005928	IL1RAPL1	chr2	interleukin 1 receptor accessory protein-like 1	NA	NA	FALSE	TRUE	1	11141
ENSORLT00000004882	ACTR3B	chr20	ARP3 actin-related protein 3 homolog B (yeast)	NA	NA	FALSE	TRUE	1	57180
ENSORLT00000010052	KCNB2	chr20	potassium voltage-gated channel, Shab-related subfamily, member 2	NA	NA	FALSE	TRUE	1	9312
ENSORLT00000010509	CSPP1	chr20	centrosome and spindle pole associated protein 1	NA	NA	FALSE	TRUE	1	79848
ENSORLT00000017455	GGH	chr20	gamma-glutamyl hydrolase (conjugase, folylpolygammaglutamyl hydrolase)	NA	NA	FALSE	TRUE	1	8836
ENSORLT00000017487	GPR64	chr20	G protein-coupled receptor 64	NA	NA	FALSE	TRUE	1	10149
ENSORLT00000010242	DPP10	chr21	dipeptidyl-peptidase 10 (non-functional)	NA	NA	FALSE	TRUE	1	57628
ENSORLT00000010360	ITM2B	chr21	integral membrane protein 2B	NA	NA	FALSE	TRUE	1	9445
ENSORLT00000011221	GRPR	chr21	gastrin-releasing peptide receptor	NA	NA	FALSE	TRUE	1	2925
ENSORLT00000013006	FZD5	chr21	frizzled family receptor 5	NA	NA	FALSE	TRUE	1	7855
ENSORLT00000015055	MCF2L	chr21	MCF.2 cell line derived transforming sequence-like	NA	NA	FALSE	TRUE	1	23263
ENSORLT00000017234	EFHC2	chr21	EF-hand domain (C-terminal) containing 2	NA	NA	FALSE	TRUE	1	80258
ENSORLT00000019396	KCTD4	chr21	potassium channel tetramerisation domain containing 4	NA	NA	FALSE	TRUE	1	386618
ENSORLT00000019934		chr21	septin 10	NA	NA	FALSE	TRUE	1	151011
ENSORLT00000021586	SP5	chr21	Sp5 transcription factor	NA	NA	FALSE	TRUE	1	389058
ENSORLT00000022074	SLC15A1	chr21	solute carrier family 15 (oligopeptide transporter), member 1	NA	NA	FALSE	TRUE	1	6564
ENSORLT00000022775	CNTNAP5	chr21	contactin associated protein-like 5	NA	NA	FALSE	TRUE	1	129684
ENSORLT00000014369	SLC7A14	chr22	solute carrier family 7 (orphan transporter), member 14	NA	NA	FALSE	TRUE	1	57709
ENSORLT00000018474	GABRR1	chr22	gamma-aminobutyric acid (GABA) A receptor, rho 1	NA	NA	FALSE	TRUE	1	2569
ENSORLT00000019792	LRRC9	chr22	leucine rich repeat containing 9	NA	NA	FALSE	TRUE	1	341883
ENSORLT00000020324	ZDHHC22	chr22	zinc finger, DHHC-type containing 22	NA	NA	FALSE	TRUE	1	283576
ENSORLT00000021152	FMN1	chr22	formin 1	NA	NA	FALSE	TRUE	1	342184
ENSORLT00000022447	VPS29	chr22	vacuolar protein sorting 29 homolog (S. cerevisiae)	NA	NA	FALSE	TRUE	1	51699
ENSORLT00000015399	E2F7	chr23	E2F transcription factor 7	NA	NA	FALSE	TRUE	1	144455
ENSORLT00000016242	TMTC1	chr23	transmembrane and tetratricopeptide repeat containing 1	NA	NA	FALSE	TRUE	1	83857
ENSORLT00000020062	MAGI2	chr23	membrane associated guanylate kinase, WW and PDZ domain containing 2	NA	NA	FALSE	TRUE	1	9863
ENSORLT00000020792	AMDHD1	chr23	amidohydrolase domain containing 1	NA	NA	FALSE	TRUE	1	144193
ENSORLT00000013027	TBX18	chr24	T-box 18	NA	NA	FALSE	TRUE	1	9096
ENSORLT00000016269	EFHC1	chr24	EF-hand domain (C-terminal) containing 1	NA	NA	FALSE	TRUE	1	114327
ENSORLT00000017726	STXBP5	chr24	syntaxin binding protein 5 (tomosyn)	NA	NA	FALSE	TRUE	1	134957
ENSORLT00000019974	VSNL1	chr24	visinin-like 1	NA	NA	FALSE	TRUE	1	7447
ENSORLT00000022582	INO80	chr24	INO80 homolog (S. cerevisiae)	NA	NA	FALSE	TRUE	1	54617
ENSORLT00000001593	KCNA4	chr3	potassium voltage-gated channel, shaker-related subfamily, member 4	NA	NA	FALSE	TRUE	1	3739
ENSORLT00000004484	CDKL5	chr3	cyclin-dependent kinase-like 5	NA	NA	FALSE	TRUE	1	6792
ENSORLT00000009448	VAT1L	chr3	vesicle amine transport protein 1 homolog (T. californica)-like	NA	NA	FALSE	TRUE	1	57687
ENSORLT00000011366	STRC	chr3	stereocilin	NA	NA	FALSE	TRUE	1	161497
ENSORLT00000013823	KCNK2	chr3	potassium channel, subfamily K, member 2	NA	NA	FALSE	TRUE	1	3776
ENSORLT00000014463	SPATA17	chr3	spermatogenesis associated 17	NA	NA	FALSE	TRUE	1	128153
ENSORLT00000015657	FRMD5	chr3	FERM domain containing 5	NA	NA	FALSE	TRUE	1	84978
ENSORLT00000015660	FRMD5	chr3	FERM domain containing 5	NA	NA	FALSE	TRUE	1	84978
ENSORLT00000000874	YJEFN3	chr4	YjeF N-terminal domain containing 3	NA	NA	FALSE	TRUE	1	374887
ENSORLT00000001037	HAPLN4	chr4	hyaluronan and proteoglycan link protein 4	NA	NA	FALSE	TRUE	1	404037
ENSORLT00000004329	NRD1	chr4	nardilysin (N-arginine dibasic convertase)	NA	NA	FALSE	TRUE	1	4898
ENSORLT00000004998	LHX8	chr4	LIM homeobox 8	NA	NA	FALSE	TRUE	1	431707
ENSORLT00000004998	LHX8	chr4	LIM homeobox 8	NA	NA	FALSE	TRUE	1	431707
ENSORLT00000006501	TMPRSS9	chr4	transmembrane protease, serine 9	NA	NA	FALSE	TRUE	1	360200
ENSORLT00000008618	WDR47	chr4	WD repeat domain 47	NA	NA	FALSE	TRUE	1	22911
ENSORLT00000010925	AXDND1	chr4	axonemal dynein light chain domain containing 1	NA	NA	FALSE	TRUE	1	126859
ENSORLT00000011072	ABHD8	chr4	abhydrolase domain containing 8	NA	NA	FALSE	TRUE	1	79575
ENSORLT00000014648	SOX2	chr4	SRY (sex determining region Y)-box 2	NA	NA	FALSE	TRUE	1	6657
ENSORLT00000016055	TBC1D7	chr4	TBC1 domain family, member 7	NA	NA	FALSE	TRUE	1	51256
ENSORLT00000017232	FAM69A	chr4	family with sequence similarity 69, member A	NA	NA	FALSE	TRUE	1	388650
ENSORLT00000001799	FGD5	chr5	FYVE, RhoGEF and PH domain containing 5	NA	NA	FALSE	TRUE	1	152273
ENSORLT00000002761	ACY1	chr5	aminoacylase 1	NA	NA	FALSE	TRUE	1	95
ENSORLT00000005100	TNFRSF1B	chr5	tumor necrosis factor receptor superfamily, member 1B	NA	NA	FALSE	TRUE	1	7133
ENSORLT00000008106	TSPAN2	chr5	tetraspanin 2	NA	NA	FALSE	TRUE	1	10100
ENSORLT00000009080	GRM4	chr5	glutamate receptor, metabotropic 4	NA	NA	FALSE	TRUE	1	2914
ENSORLT00000010843	ELL2	chr5	elongation factor, RNA polymerase II, 2	NA	NA	FALSE	TRUE	1	22936
ENSORLT00000013259	OVGP1	chr5	oviductal glycoprotein 1, 120kDa	NA	NA	FALSE	TRUE	1	5016
ENSORLT00000015107	SOX13	chr5	SRY (sex determining region Y)-box 13	NA	NA	FALSE	TRUE	1	9580
ENSORLT00000015173	KLHDC8A	chr5	kelch domain containing 8A	NA	NA	FALSE	TRUE	1	55220
ENSORLT00000017877	GRM6	chr5	glutamate receptor, metabotropic 6	NA	NA	FALSE	TRUE	1	2916
ENSORLT00000019158	PIP4K2C	chr5	phosphatidylinositol-5-phosphate 4-kinase, type II, gamma	NA	NA	FALSE	TRUE	1	79837
ENSORLT00000019620	LRRN2	chr5	leucine rich repeat neuronal 2	NA	NA	FALSE	TRUE	1	10446
ENSORLT00000020495	SLC48A1	chr5	solute carrier family 48 (heme transporter), member 1	NA	NA	FALSE	TRUE	1	55652
ENSORLT00000000614	SPAM1	chr6	sperm adhesion molecule 1 (PH-20 hyaluronidase, zona pellucida binding)	NA	NA	FALSE	TRUE	1	6677
ENSORLT00000004664	PTHLH	chr6	parathyroid hormone-like hormone	NA	NA	FALSE	TRUE	1	5744
ENSORLT00000005107	HAL	chr6	histidine ammonia-lyase	NA	NA	FALSE	TRUE	1	3034
ENSORLT00000005949	ALX4	chr6	ALX homeobox 4	NA	NA	FALSE	TRUE	1	60529
ENSORLT00000007608	MUC5AC	chr6	mucin 5AC, oligomeric mucus/gel-forming	NA	NA	FALSE	TRUE	1	4586
ENSORLT00000018235	DYX1C1-CCPG1	chr6	DYX1C1-CCPG1 readthrough (non-protein coding)	NA	NA	FALSE	TRUE	1	100533483
ENSORLT00000004375	L3MBTL1	chr7	l(3)mbt-like 1 (Drosophila)	NA	NA	FALSE	TRUE	1	26013
ENSORLT00000004902	KIAA1755	chr7	KIAA1755	NA	NA	FALSE	TRUE	1	85449
ENSORLT00000006183	TTLL9	chr7	tubulin tyrosine ligase-like family, member 9	NA	NA	FALSE	TRUE	1	164395
ENSORLT00000007190	SLC2A7	chr7	solute carrier family 2 (facilitated glucose transporter), member 7	NA	NA	FALSE	TRUE	1	155184
ENSORLT00000007654	NFYA	chr7	nuclear transcription factor Y, alpha	NA	NA	FALSE	TRUE	1	4800
ENSORLT00000009803	FAIM2	chr7	Fas apoptotic inhibitory molecule 2	NA	NA	FALSE	TRUE	1	23017
ENSORLT00000011519	KBTBD12	chr7	kelch repeat and BTB (POZ) domain containing 12	NA	NA	FALSE	TRUE	1	166348
ENSORLT00000012326	DNAH3	chr7	dynein, axonemal, heavy chain 3	NA	NA	FALSE	TRUE	1	55567
ENSORLT00000014554	SLC6A1	chr7	solute carrier family 6 (neurotransmitter transporter, GABA), member 1	NA	NA	FALSE	TRUE	1	6529
ENSORLT00000018243	SYP	chr7	synaptophysin	NA	NA	FALSE	TRUE	1	6855
ENSORLT00000018456	PPDPF	chr7	pancreatic progenitor cell differentiation and proliferation factor homolog (zebrafish)	NA	NA	FALSE	TRUE	1	79144
ENSORLT00000020510	HNF4A	chr7	hepatocyte nuclear factor 4, alpha	NA	NA	FALSE	TRUE	1	3172
ENSORLT00000000964	MYH11	chr8	myosin, heavy chain 11, smooth muscle	NA	NA	FALSE	TRUE	1	4629
ENSORLT00000009326	CHMP6	chr8	charged multivesicular body protein 6	NA	NA	FALSE	TRUE	1	79643
ENSORLT00000009917	PCYT2	chr8	phosphate cytidylyltransferase 2, ethanolamine	NA	NA	FALSE	TRUE	1	5833
ENSORLT00000009917	PCYT2	chr8	phosphate cytidylyltransferase 2, ethanolamine	NA	NA	FALSE	TRUE	1	5833
ENSORLT00000011869	NPTX2	chr8	neuronal pentraxin II	NA	NA	FALSE	TRUE	1	4885
ENSORLT00000013410	LGALS1	chr8	lectin, galactoside-binding, soluble, 1	NA	NA	FALSE	TRUE	1	3956
ENSORLT00000014097	EPS8L1	chr8	EPS8-like 1	NA	NA	FALSE	TRUE	1	54869
ENSORLT00000016632	MKL1	chr8	megakaryoblastic leukemia (translocation) 1	NA	NA	FALSE	TRUE	1	57591
ENSORLT00000000380	EMB	chr9	embigin	NA	NA	FALSE	TRUE	1	133418
ENSORLT00000001125	TESC	chr9	tescalcin	NA	NA	FALSE	TRUE	1	54997
ENSORLT00000002228	GZMA	chr9	granzyme A (granzyme 1, cytotoxic T-lymphocyte-associated serine esterase 3)	NA	NA	FALSE	TRUE	1	3001
ENSORLT00000009025	SGSM1	chr9	small G protein signaling modulator 1	NA	NA	FALSE	TRUE	1	129049
ENSORLT00000009029	SGSM1	chr9	small G protein signaling modulator 1	NA	NA	FALSE	TRUE	1	129049
ENSORLT00000013627	GDA	chr9	guanine deaminase	NA	NA	FALSE	TRUE	1	9615
ENSORLT00000014836	DUSP21	chr9	dual specificity phosphatase 21	NA	NA	FALSE	TRUE	1	63904
ENSORLT00000020176	PPP3CC	chr9	protein phosphatase 3, catalytic subunit, gamma isozyme	NA	NA	FALSE	TRUE	1	5533
ENSORLT00000022216	CACNA1B	chr9	calcium channel, voltage-dependent, N type, alpha 1B subunit	NA	NA	FALSE	TRUE	1	774
ENSORLT00000005115	TRIOBP	chr1	TRIO and F-actin binding protein	NA	NA	FALSE	TRUE	2	11078
ENSORLT00000011569	MYO15A	chr1	myosin XVA	NA	NA	FALSE	TRUE	2	51168
ENSORLT00000012497	CDC37	chr1	cell division cycle 37 homolog (S. cerevisiae)	NA	NA	FALSE	TRUE	2	11140
ENSORLT00000013217	BAIAP2L2	chr1	BAI1-associated protein 2-like 2	NA	NA	FALSE	TRUE	2	80115
ENSORLT00000013611	RTN4RL2	chr1	reticulon 4 receptor-like 2	NA	NA	FALSE	TRUE	2	349667
ENSORLT00000017418	HELZ	chr1	helicase with zinc finger	NA	NA	FALSE	TRUE	2	9931
ENSORLT00000017920	CHRNB3	chr1	cholinergic receptor, nicotinic, beta 3 (neuronal)	NA	NA	FALSE	TRUE	2	1142
ENSORLT00000000239	CXCL14	chr10	chemokine (C-X-C motif) ligand 14	NA	NA	FALSE	TRUE	2	9547
ENSORLT00000003810	PCDH11Y	chr10	protocadherin 11 Y-linked	NA	NA	FALSE	TRUE	2	83259
ENSORLT00000007228	GABRB2	chr10	gamma-aminobutyric acid (GABA) A receptor, beta 2	NA	NA	FALSE	TRUE	2	2561
ENSORLT00000000660	S100A12	chr11	S100 calcium binding protein A12	NA	NA	FALSE	TRUE	2	6283
ENSORLT00000006152	RFTN1	chr11	raftlin, lipid raft linker 1	NA	NA	FALSE	TRUE	2	23180
ENSORLT00000017349	SLC6A19	chr11	solute carrier family 6 (neutral amino acid transporter), member 19	NA	NA	FALSE	TRUE	2	340024
ENSORLT00000003219	TRAF2	chr12	TNF receptor-associated factor 2	NA	NA	FALSE	TRUE	2	7186
ENSORLT00000012673	GPR21	chr12	G protein-coupled receptor 21	NA	NA	FALSE	TRUE	2	2844
ENSORLT00000002609	OMP	chr13	olfactory marker protein	NA	NA	FALSE	TRUE	2	4975
ENSORLT00000006545	JAM3	chr13	junctional adhesion molecule 3	NA	NA	FALSE	TRUE	2	83700
ENSORLT00000018361	FAM118B	chr13	family with sequence similarity 118, member B	NA	NA	FALSE	TRUE	2	79607
ENSORLT00000002753	ADRB2	chr14	adrenoceptor beta 2, surface	NA	NA	FALSE	TRUE	2	154
ENSORLT00000002780	IL12B	chr14	interleukin 12B (natural killer cell stimulatory factor 2, cytotoxic lymphocyte maturation factor 2, p40)	NA	NA	FALSE	TRUE	2	3593
ENSORLT00000004209	TPBGL	chr14	trophoblast glycoprotein-like	NA	NA	FALSE	TRUE	2	100507050
ENSORLT00000004624	RFC3	chr14	replication factor C (activator 1) 3, 38kDa	NA	NA	FALSE	TRUE	2	5983
ENSORLT00000005957	STOML3	chr14	stomatin (EPB72)-like 3	NA	NA	FALSE	TRUE	2	161003
ENSORLT00000006422	DMPK	chr14	dystrophia myotonica-protein kinase	NA	NA	FALSE	TRUE	2	1760
ENSORLT00000006834	ZPLD1	chr14	zona pellucida-like domain containing 1	NA	NA	FALSE	TRUE	2	131368
ENSORLT00000013850	ABR	chr14	active BCR-related	NA	NA	FALSE	TRUE	2	29
ENSORLT00000003721	AIFM2	chr15	apoptosis-inducing factor, mitochondrion-associated, 2	NA	NA	FALSE	TRUE	2	84883
ENSORLT00000007769	WDR96	chr15	WD repeat domain 96	NA	NA	FALSE	TRUE	2	80217
ENSORLT00000008905	CEP55	chr15	centrosomal protein 55kDa	NA	NA	FALSE	TRUE	2	55165
ENSORLT00000011883	ADK	chr15	adenosine kinase	NA	NA	FALSE	TRUE	2	132
ENSORLT00000012485	COL21A1	chr15	collagen, type XXI, alpha 1	NA	NA	FALSE	TRUE	2	81578
ENSORLT00000012762	EYS	chr15	eyes shut homolog (Drosophila)	NA	NA	FALSE	TRUE	2	346007
ENSORLT00000013450	THBS2	chr15	thrombospondin 2	NA	NA	FALSE	TRUE	2	7058
ENSORLT00000014041	FBLN7	chr15	fibulin 7	NA	NA	FALSE	TRUE	2	129804
ENSORLT00000006276	CDKAL1	chr16	CDK5 regulatory subunit associated protein 1-like 1	NA	NA	FALSE	TRUE	2	54901
ENSORLT00000006276	CDKAL1	chr16	CDK5 regulatory subunit associated protein 1-like 1	NA	NA	FALSE	TRUE	2	54901
ENSORLT00000010944	ALG2	chr16	asparagine-linked glycosylation 2, alpha-1,3-mannosyltransferase homolog (S. cerevisiae)	NA	NA	FALSE	TRUE	2	85365
ENSORLT00000016916	CXCR3	chr16	chemokine (C-X-C motif) receptor 3	NA	NA	FALSE	TRUE	2	2833
ENSORLT00000004460	DNAJB4	chr17	DnaJ (Hsp40) homolog, subfamily B, member 4	NA	NA	FALSE	TRUE	2	11080
ENSORLT00000005896	GK5	chr17	glycerol kinase 5 (putative)	NA	NA	FALSE	TRUE	2	256356
ENSORLT00000012210	RGS11	chr17	regulator of G-protein signaling 11	NA	NA	FALSE	TRUE	2	8786
ENSORLT00000013711	RGS13	chr17	regulator of G-protein signaling 13	NA	NA	FALSE	TRUE	2	6003
ENSORLT00000016816	CA8	chr17	carbonic anhydrase VIII	NA	NA	FALSE	TRUE	2	767
ENSORLT00000021414	TUBB2B	chr17	tubulin, beta 2B class IIb	NA	NA	FALSE	TRUE	2	347733
ENSORLT00000022038	CCDC13	chr17	coiled-coil domain containing 13	NA	NA	FALSE	TRUE	2	152206
ENSORLT00000004588	EFNB3	chr18	ephrin-B3	NA	NA	FALSE	TRUE	2	1949
ENSORLT00000006212	COL25A1	chr18	collagen, type XXV, alpha 1	NA	NA	FALSE	TRUE	2	84570
ENSORLT00000009752	VAX2	chr18	ventral anterior homeobox 2	NA	NA	FALSE	TRUE	2	25806
ENSORLT00000003230	PHF5A	chr19	PHD finger protein 5A	NA	NA	FALSE	TRUE	2	84844
ENSORLT00000004639	SLC16A6	chr19	solute carrier family 16, member 6 (monocarboxylic acid transporter 7)	NA	NA	FALSE	TRUE	2	9120
ENSORLT00000011538	DNAJB12	chr19	DnaJ (Hsp40) homolog, subfamily B, member 12	NA	NA	FALSE	TRUE	2	54788
ENSORLT00000013148	USP54	chr19	ubiquitin specific peptidase 54	NA	NA	FALSE	TRUE	2	159195
ENSORLT00000016386	RSPH1	chr19	radial spoke head 1 homolog (Chlamydomonas)	NA	NA	FALSE	TRUE	2	89765
ENSORLT00000001620	CLASP1	chr2	cytoplasmic linker associated protein 1	NA	NA	FALSE	TRUE	2	23332
ENSORLT00000004433	HS6ST3	chr2	heparan sulfate 6-O-sulfotransferase 3	NA	NA	FALSE	TRUE	2	266722
ENSORLT00000005480	CLIC5	chr2	chloride intracellular channel 5	NA	NA	FALSE	TRUE	2	53405
ENSORLT00000006694	AHRR	chr20	aryl-hydrocarbon receptor repressor	NA	NA	FALSE	TRUE	2	57491
ENSORLT00000009410	PCYT1B	chr20	phosphate cytidylyltransferase 1, choline, beta	NA	NA	FALSE	TRUE	2	9468
ENSORLT00000012616	PLSCR1	chr20	phospholipid scramblase 1	NA	NA	FALSE	TRUE	2	5359
ENSORLT00000013438	ESYT2	chr20	extended synaptotagmin-like protein 2	NA	NA	FALSE	TRUE	2	57488
ENSORLT00000013442	ESYT2	chr20	extended synaptotagmin-like protein 2	NA	NA	FALSE	TRUE	2	57488
ENSORLT00000013445	ESYT2	chr20	extended synaptotagmin-like protein 2	NA	NA	FALSE	TRUE	2	57488
ENSORLT00000013445	ESYT2	chr20	extended synaptotagmin-like protein 2	NA	NA	FALSE	TRUE	2	57488
ENSORLT00000014036	GPR18	chr21	G protein-coupled receptor 18	NA	NA	FALSE	TRUE	2	2841
ENSORLT00000014427	SCEL	chr21	sciellin	NA	NA	FALSE	TRUE	2	8796
ENSORLT00000014438	SLAIN1	chr21	SLAIN motif family, member 1	NA	NA	FALSE	TRUE	2	122060
ENSORLT00000019909	EDAR	chr21	ectodysplasin A receptor	NA	NA	FALSE	TRUE	2	10913
ENSORLT00000021054	TBR1	chr21	T-box, brain, 1	NA	NA	FALSE	TRUE	2	10716
ENSORLT00000022149	UGGT2	chr21	UDP-glucose glycoprotein glucosyltransferase 2	NA	NA	FALSE	TRUE	2	55757
ENSORLT00000022697	PKD1L2	chr21	polycystic kidney disease 1-like 2	NA	NA	FALSE	TRUE	2	114780
ENSORLT00000020589	TTC8	chr22	tetratricopeptide repeat domain 8	NA	NA	FALSE	TRUE	2	123016
ENSORLT00000022382	JAG2	chr22	jagged 2	NA	NA	FALSE	TRUE	2	3714
ENSORLT00000022802	BRE	chr22	brain and reproductive organ-expressed (TNFRSF1A modulator)	NA	NA	FALSE	TRUE	2	9577
ENSORLT00000013292	DOCK4	chr23	dedicator of cytokinesis 4	NA	NA	FALSE	TRUE	2	9732
ENSORLT00000015954	LMO3	chr23	LIM domain only 3 (rhombotin-like 2)	NA	NA	FALSE	TRUE	2	55885
ENSORLT00000019816	FGF23	chr23	fibroblast growth factor 23	NA	NA	FALSE	TRUE	2	8074
ENSORLT00000011630	SLC35D3	chr24	solute carrier family 35, member D3	NA	NA	FALSE	TRUE	2	340146
ENSORLT00000011953	MAPKBP1	chr24	mitogen-activated protein kinase binding protein 1	NA	NA	FALSE	TRUE	2	23005
ENSORLT00000013796	RGS6	chr24	regulator of G-protein signaling 6	NA	NA	FALSE	TRUE	2	9628
ENSORLT00000014161	DLGAP2	chr24	discs, large (Drosophila) homolog-associated protein 2	NA	NA	FALSE	TRUE	2	9228
ENSORLT00000015128	ENPP1	chr24	ectonucleotide pyrophosphatase/phosphodiesterase 1	NA	NA	FALSE	TRUE	2	5167
ENSORLT00000019228	KATNA1	chr24	katanin p60 (ATPase containing) subunit A 1	NA	NA	FALSE	TRUE	2	11104
ENSORLT00000019712	MYH6	chr24	myosin, heavy chain 6, cardiac muscle, alpha	NA	NA	FALSE	TRUE	2	4624
ENSORLT00000020178	SNAP25	chr24	synaptosomal-associated protein, 25kDa	NA	NA	FALSE	TRUE	2	6616
ENSORLT00000022282	LRFN2	chr24	leucine rich repeat and fibronectin type III domain containing 2	NA	NA	FALSE	TRUE	2	57497
ENSORLT00000008459	CYP2R1	chr3	cytochrome P450, family 2, subfamily R, polypeptide 1	NA	NA	FALSE	TRUE	2	120227
ENSORLT00000012859	HKDC1	chr3	hexokinase domain containing 1	NA	NA	FALSE	TRUE	2	80201
ENSORLT00000016443	CHRNA3	chr3	cholinergic receptor, nicotinic, alpha 3 (neuronal)	NA	NA	FALSE	TRUE	2	1136
ENSORLT00000018258	PDPR	chr3	pyruvate dehydrogenase phosphatase regulatory subunit	NA	NA	FALSE	TRUE	2	55066
ENSORLT00000018262	PDPR	chr3	pyruvate dehydrogenase phosphatase regulatory subunit	NA	NA	FALSE	TRUE	2	55066
ENSORLT00000000975	TMEM161A	chr4	transmembrane protein 161A	NA	NA	FALSE	TRUE	2	54929
ENSORLT00000002859	FIZ1	chr4	FLT3-interacting zinc finger 1	NA	NA	FALSE	TRUE	2	84922
ENSORLT00000004455	INADL	chr4	InaD-like (Drosophila)	NA	NA	FALSE	TRUE	2	10207
ENSORLT00000011108	ANO8	chr4	anoctamin 8	NA	NA	FALSE	TRUE	2	57719
ENSORLT00000012443	TTC22	chr4	tetratricopeptide repeat domain 22	NA	NA	FALSE	TRUE	2	55001
ENSORLT00000014115	CP	chr4	ceruloplasmin (ferroxidase)	NA	NA	FALSE	TRUE	2	1356
ENSORLT00000018724	CYP2J2	chr4	cytochrome P450, family 2, subfamily J, polypeptide 2	NA	NA	FALSE	TRUE	2	1573
ENSORLT00000020361	SLC34A2	chr4	solute carrier family 34 (sodium phosphate), member 2	NA	NA	FALSE	TRUE	2	10568
ENSORLT00000020769	FAAH	chr4	fatty acid amide hydrolase	NA	NA	FALSE	TRUE	2	2166
ENSORLT00000020770	FAAH	chr4	fatty acid amide hydrolase	NA	NA	FALSE	TRUE	2	2166
ENSORLT00000021409	AGBL4	chr4	ATP/GTP binding protein-like 4	NA	NA	FALSE	TRUE	2	84871
ENSORLT00000021450	CDKN2C	chr4	cyclin-dependent kinase inhibitor 2C (p18, inhibits CDK4)	NA	NA	FALSE	TRUE	2	1031
ENSORLT00000000251	CELSR2	chr5	cadherin, EGF LAG seven-pass G-type receptor 2 (flamingo homolog, Drosophila)	NA	NA	FALSE	TRUE	2	1952
ENSORLT00000000725	PBRM1	chr5	polybromo 1	NA	NA	FALSE	TRUE	2	55193
ENSORLT00000004307	UBA7	chr5	ubiquitin-like modifier activating enzyme 7	NA	NA	FALSE	TRUE	2	7318
ENSORLT00000004706	ZMYND10	chr5	zinc finger, MYND-type containing 10	NA	NA	FALSE	TRUE	2	51364
ENSORLT00000010804	PCSK1	chr5	proprotein convertase subtilisin/kexin type 1	NA	NA	FALSE	TRUE	2	5122
ENSORLT00000010844	ELL2	chr5	elongation factor, RNA polymerase II, 2	NA	NA	FALSE	TRUE	2	22936
ENSORLT00000011773	CASS4	chr5	Cas scaffolding protein family member 4	NA	NA	FALSE	TRUE	2	57091
ENSORLT00000014448	CDK5RAP1	chr5	CDK5 regulatory subunit associated protein 1	NA	NA	FALSE	TRUE	2	51654
ENSORLT00000019666	FMOD	chr5	fibromodulin	NA	NA	FALSE	TRUE	2	2331
ENSORLT00000020742	VSTM2L	chr5	V-set and transmembrane domain containing 2 like	NA	NA	FALSE	TRUE	2	128434
ENSORLT00000005345	KCND2	chr6	potassium voltage-gated channel, Shal-related subfamily, member 2	NA	NA	FALSE	TRUE	2	3751
ENSORLT00000006274	SCAMP5	chr6	secretory carrier membrane protein 5	NA	NA	FALSE	TRUE	2	192683
ENSORLT00000012177	IMPDH1	chr6	IMP (inosine 5'-monophosphate) dehydrogenase 1	NA	NA	FALSE	TRUE	2	3614
ENSORLT00000016396	NLRC5	chr6	NLR family, CARD domain containing 5	NA	NA	FALSE	TRUE	2	84166
ENSORLT00000018035	LYRM5	chr6	LYR motif containing 5	NA	NA	FALSE	TRUE	2	144363
ENSORLT00000018298	ANPEP	chr6	alanyl (membrane) aminopeptidase	NA	NA	FALSE	TRUE	2	290
ENSORLT00000019039	SPIRE2	chr6	spire homolog 2 (Drosophila)	NA	NA	FALSE	TRUE	2	84501
ENSORLT00000004896	KIF5A	chr7	kinesin family member 5A	NA	NA	FALSE	TRUE	2	3798
ENSORLT00000009152	RIBC1	chr7	RIB43A domain with coiled-coils 1	NA	NA	FALSE	TRUE	2	158787
ENSORLT00000011681	TOP1	chr7	topoisomerase (DNA) I	NA	NA	FALSE	TRUE	2	7150
ENSORLT00000012815	CERS5	chr7	ceramide synthase 5	NA	NA	FALSE	TRUE	2	91012
ENSORLT00000014880	OGFR	chr7	opioid growth factor receptor	NA	NA	FALSE	TRUE	2	11054
ENSORLT00000016885	MITF	chr7	microphthalmia-associated transcription factor	NA	NA	FALSE	TRUE	2	4286
ENSORLT00000016889	MITF	chr7	microphthalmia-associated transcription factor	NA	NA	FALSE	TRUE	2	4286
ENSORLT00000017822	GPR173	chr7	G protein-coupled receptor 173	NA	NA	FALSE	TRUE	2	54328
ENSORLT00000021016	FAM187A	chr7	family with sequence similarity 187, member A	NA	NA	FALSE	TRUE	2	100528020
ENSORLT00000002563	PRF1	chr8	perforin 1 (pore forming protein)	NA	NA	FALSE	TRUE	2	5551
ENSORLT00000014090	NME4	chr8	NME/NM23 nucleoside diphosphate kinase 4	NA	NA	FALSE	TRUE	2	4833
ENSORLT00000017565	XPNPEP3	chr8	X-prolyl aminopeptidase (aminopeptidase P) 3, putative	NA	NA	FALSE	TRUE	2	63929
ENSORLT00000001147	RNFT2	chr9	ring finger protein, transmembrane 2	NA	NA	FALSE	TRUE	2	84900
ENSORLT00000003976	RASGRF2	chr9	Ras protein-specific guanine nucleotide-releasing factor 2	NA	NA	FALSE	TRUE	2	5924
ENSORLT00000008508	TCTN2	chr9	tectonic family member 2	NA	NA	FALSE	TRUE	2	79867
ENSORLT00000011767	ANKDD1B	chr9	ankyrin repeat and death domain containing 1B	NA	NA	FALSE	TRUE	2	728780
ENSORLT00000012887	MCTP1	chr9	multiple C2 domains, transmembrane 1	NA	NA	FALSE	TRUE	2	79772
ENSORLT00000020803	AK8	chr9	adenylate kinase 8	NA	NA	FALSE	TRUE	2	158067
ENSORLT00000003266	CCR7	chr1	chemokine (C-C motif) receptor 7	NA	NA	FALSE	TRUE	3	1236
ENSORLT00000013336	SUN2	chr1	Sad1 and UNC84 domain containing 2	NA	NA	FALSE	TRUE	3	25777
ENSORLT00000000235	HNRNPA0	chr10	heterogeneous nuclear ribonucleoprotein A0	NA	NA	FALSE	TRUE	3	10949
ENSORLT00000004019	CHRNB3	chr10	cholinergic receptor, nicotinic, beta 3 (neuronal)	NA	NA	FALSE	TRUE	3	1142
ENSORLT00000003637	GRHL2	chr11	grainyhead-like 2 (Drosophila)	NA	NA	FALSE	TRUE	3	79977
ENSORLT00000003526	SGTB	chr12	small glutamine-rich tetratricopeptide repeat (TPR)-containing, beta	NA	NA	FALSE	TRUE	3	54557
ENSORLT00000010214	CABP7	chr12	calcium binding protein 7	NA	NA	FALSE	TRUE	3	164633
ENSORLT00000011321	KCNIP3	chr12	Kv channel interacting protein 3, calsenilin	NA	NA	FALSE	TRUE	3	30818
ENSORLT00000012476	MORN5	chr12	MORN repeat containing 5	NA	NA	FALSE	TRUE	3	254956
ENSORLT00000014096	ANK1	chr12	ankyrin 1, erythrocytic	NA	NA	FALSE	TRUE	3	286
ENSORLT00000001761	FOXA3	chr13	forkhead box A3	NA	NA	FALSE	TRUE	3	3171
ENSORLT00000003296	ARHGAP42	chr13	Rho GTPase activating protein 42	NA	NA	FALSE	TRUE	3	143872
ENSORLT00000014723	DNER	chr13	delta/notch-like EGF repeat containing	NA	NA	FALSE	TRUE	3	92737
ENSORLT00000017677	VWA5A	chr13	von Willebrand factor A domain containing 5A	NA	NA	FALSE	TRUE	3	4013
ENSORLT00000007417	C12orf55	chr14	chromosome 12 open reading frame 55	NA	NA	FALSE	TRUE	3	144535
ENSORLT00000009479	ATF5	chr14	activating transcription factor 5	NA	NA	FALSE	TRUE	3	22809
ENSORLT00000015083	P2RX5	chr14	purinergic receptor P2X, ligand-gated ion channel, 5	NA	NA	FALSE	TRUE	3	5026
ENSORLT00000016827	SLCO2B1	chr14	solute carrier organic anion transporter family, member 2B1	NA	NA	FALSE	TRUE	3	11309
ENSORLT00000019382	SLC25A14	chr14	solute carrier family 25 (mitochondrial carrier, brain), member 14	NA	NA	FALSE	TRUE	3	9016
ENSORLT00000002628	SLC30A6	chr15	solute carrier family 30 (zinc transporter), member 6	NA	NA	FALSE	TRUE	3	55676
ENSORLT00000004791	PANK1	chr15	pantothenate kinase 1	NA	NA	FALSE	TRUE	3	53354
ENSORLT00000006737	SLC16A9	chr15	solute carrier family 16, member 9 (monocarboxylic acid transporter 9)	NA	NA	FALSE	TRUE	3	220963
ENSORLT00000006927	PGBD5	chr15	piggyBac transposable element derived 5	NA	NA	FALSE	TRUE	3	79605
ENSORLT00000007000	CUZD1	chr15	CUB and zona pellucida-like domains 1	NA	NA	FALSE	TRUE	3	50624
ENSORLT00000011665	SPEF1	chr15	sperm flagellar 1	NA	NA	FALSE	TRUE	3	25876
ENSORLT00000006409	SLC6A3	chr16	solute carrier family 6 (neurotransmitter transporter, dopamine), member 3	NA	NA	FALSE	TRUE	3	6531
ENSORLT00000012043	ATP8B2	chr16	ATPase, aminophospholipid transporter, class I, type 8B, member 2	NA	NA	FALSE	TRUE	3	57198
ENSORLT00000019723	HORMAD1	chr16	HORMA domain containing 1	NA	NA	FALSE	TRUE	3	84072
ENSORLT00000010706	DMBX1	chr17	diencephalon/mesencephalon homeobox 1	NA	NA	FALSE	TRUE	3	127343
ENSORLT00000013041	SLC1A7	chr17	solute carrier family 1 (glutamate transporter), member 7	NA	NA	FALSE	TRUE	3	6512
ENSORLT00000014920	HHATL	chr17	hedgehog acyltransferase-like	NA	NA	FALSE	TRUE	3	57467
ENSORLT00000005173	RBPMS	chr18	RNA binding protein with multiple splicing	NA	NA	FALSE	TRUE	3	11030
ENSORLT00000010508	ITGB1BP2	chr18	integrin beta 1 binding protein (melusin) 2	NA	NA	FALSE	TRUE	3	26548
ENSORLT00000015102	SPATA6L	chr18	spermatogenesis associated 6-like	NA	NA	FALSE	TRUE	3	55064
ENSORLT00000002977	LRRC18	chr19	leucine rich repeat containing 18	NA	NA	FALSE	TRUE	3	474354
ENSORLT00000014081	SGCA	chr19	sarcoglycan, alpha (50kDa dystrophin-associated glycoprotein)	NA	NA	FALSE	TRUE	3	6442
ENSORLT00000014393	TMEM180	chr19	transmembrane protein 180	NA	NA	FALSE	TRUE	3	79847
ENSORLT00000000110	COL5A2	chr2	collagen, type V, alpha 2	NA	NA	FALSE	TRUE	3	1290
ENSORLT00000005444	KIF5B	chr20	kinesin family member 5B	NA	NA	FALSE	TRUE	3	3799
ENSORLT00000008398	MAK	chr20	male germ cell-associated kinase	NA	NA	FALSE	TRUE	3	4117
ENSORLT00000008424	PLCXD2	chr20	phosphatidylinositol-specific phospholipase C, X domain containing 2	NA	NA	FALSE	TRUE	3	257068
ENSORLT00000009039	SPAG6	chr20	sperm associated antigen 6	NA	NA	FALSE	TRUE	3	9576
ENSORLT00000009291	WDR88	chr20	WD repeat domain 88	NA	NA	FALSE	TRUE	3	126248
ENSORLT00000011029	LNX2	chr20	ligand of numb-protein X 2	NA	NA	FALSE	TRUE	3	222484
ENSORLT00000012198	DLEC1	chr20	deleted in lung and esophageal cancer 1	NA	NA	FALSE	TRUE	3	9940
ENSORLT00000012201	DLEC1	chr20	deleted in lung and esophageal cancer 1	NA	NA	FALSE	TRUE	3	9940
ENSORLT00000016355	ENKUR	chr20	enkurin, TRPC channel interacting protein	NA	NA	FALSE	TRUE	3	219670
ENSORLT00000013242	NEUROD1	chr21	neuronal differentiation 1	NA	NA	FALSE	TRUE	3	4760
ENSORLT00000021322	CERS6	chr21	ceramide synthase 6	NA	NA	FALSE	TRUE	3	253782
ENSORLT00000021324	CERS6	chr21	ceramide synthase 6	NA	NA	FALSE	TRUE	3	253782
ENSORLT00000021441	CCDC89	chr21	coiled-coil domain containing 89	NA	NA	FALSE	TRUE	3	220388
ENSORLT00000017951	GADD45B	chr22	growth arrest and DNA-damage-inducible, beta	NA	NA	FALSE	TRUE	3	4616
ENSORLT00000011788	ANO2	chr23	anoctamin 2	NA	NA	FALSE	TRUE	3	57101
ENSORLT00000013934	WNT7B	chr23	wingless-type MMTV integration site family, member 7B	NA	NA	FALSE	TRUE	3	7477
ENSORLT00000014186	AKR1D1	chr23	aldo-keto reductase family 1, member D1 (delta 4-3-ketosteroid-5-beta-reductase)	NA	NA	FALSE	TRUE	3	6718
ENSORLT00000019612	DRAM1	chr23	DNA-damage regulated autophagy modulator 1	NA	NA	FALSE	TRUE	3	55332
ENSORLT00000021567	SRGAP1	chr23	SLIT-ROBO Rho GTPase activating protein 1	NA	NA	FALSE	TRUE	3	57522
ENSORLT00000011427	TGFB3	chr24	transforming growth factor, beta 3	NA	NA	FALSE	TRUE	3	7043
ENSORLT00000015835	APOB	chr24	apolipoprotein B (including Ag(x) antigen)	NA	NA	FALSE	TRUE	3	338
ENSORLT00000019294	DDHD1	chr24	DDHD domain containing 1	NA	NA	FALSE	TRUE	3	80821
ENSORLT00000019984	FAM49A	chr24	family with sequence similarity 49, member A	NA	NA	FALSE	TRUE	3	81553
ENSORLT00000020001	FBXO16	chr24	F-box protein 16	NA	NA	FALSE	TRUE	3	157574
ENSORLT00000020001	FBXO16	chr24	F-box protein 16	NA	NA	FALSE	TRUE	3	157574
ENSORLT00000020002	FBXO16	chr24	F-box protein 16	NA	NA	FALSE	TRUE	3	157574
ENSORLT00000022121	MAPRE3	chr24	microtubule-associated protein, RP/EB family, member 3	NA	NA	FALSE	TRUE	3	22924
ENSORLT00000022524	HS3ST5	chr24	heparan sulfate (glucosamine) 3-O-sulfotransferase 5	NA	NA	FALSE	TRUE	3	222537
ENSORLT00000022704	RNASEH1	chr24	ribonuclease H1	NA	NA	FALSE	TRUE	3	246243
ENSORLT00000001816	CRABP1	chr3	cellular retinoic acid binding protein 1	NA	NA	FALSE	TRUE	3	1381
ENSORLT00000009569	GCSH	chr3	glycine cleavage system protein H (aminomethyl carrier)	NA	NA	FALSE	TRUE	3	2653
ENSORLT00000012526	RPS6KA2	chr3	ribosomal protein S6 kinase, 90kDa, polypeptide 2	NA	NA	FALSE	TRUE	3	6196
ENSORLT00000012717	GBGT1	chr3	globoside alpha-1,3-N-acetylgalactosaminyltransferase 1	NA	NA	FALSE	TRUE	3	26301
ENSORLT00000013137	PBLD	chr3	phenazine biosynthesis-like protein domain containing	NA	NA	FALSE	TRUE	3	64081
ENSORLT00000013139	PBLD	chr3	phenazine biosynthesis-like protein domain containing	NA	NA	FALSE	TRUE	3	64081
ENSORLT00000015743	RASGRF1	chr3	Ras protein-specific guanine nucleotide-releasing factor 1	NA	NA	FALSE	TRUE	3	5923
ENSORLT00000001357	KLHL30	chr4	kelch-like 30 (Drosophila)	NA	NA	FALSE	TRUE	3	377007
ENSORLT00000010943	CRB1	chr4	crumbs homolog 1 (Drosophila)	NA	NA	FALSE	TRUE	3	23418
ENSORLT00000011417	ZAP70	chr4	zeta-chain (TCR) associated protein kinase 70kDa	NA	NA	FALSE	TRUE	3	7535
ENSORLT00000018991	UAP1	chr4	UDP-N-acteylglucosamine pyrophosphorylase 1	NA	NA	FALSE	TRUE	3	6675
ENSORLT00000020962	TRABD2A	chr4	TraB domain containing 2A	NA	NA	FALSE	TRUE	3	129293
ENSORLT00000021819	ATCAY	chr4	ataxia, cerebellar, Cayman type	NA	NA	FALSE	TRUE	3	85300
ENSORLT00000000176	NBL1	chr5	neuroblastoma, suppression of tumorigenicity 1	NA	NA	FALSE	TRUE	3	4681
ENSORLT00000011275	UNC119B	chr5	unc-119 homolog B (C. elegans)	NA	NA	FALSE	TRUE	3	84747
ENSORLT00000015534	EPHA8	chr5	EPH receptor A8	NA	NA	FALSE	TRUE	3	2046
ENSORLT00000007715	BEST1	chr6	bestrophin 1	NA	NA	FALSE	TRUE	3	7439
ENSORLT00000007988	FADS1	chr6	fatty acid desaturase 1	NA	NA	FALSE	TRUE	3	3992
ENSORLT00000018191	DBX1	chr6	developing brain homeobox 1	NA	NA	FALSE	TRUE	3	120237
ENSORLT00000019790	KCNG4	chr6	potassium voltage-gated channel, subfamily G, member 4	NA	NA	FALSE	TRUE	3	93107
ENSORLT00000019869	RIBC2	chr6	RIB43A domain with coiled-coils 2	NA	NA	FALSE	TRUE	3	26150
ENSORLT00000003522	HYAL1	chr7	hyaluronoglucosaminidase 1	NA	NA	FALSE	TRUE	3	3373
ENSORLT00000004380	L3MBTL1	chr7	l(3)mbt-like 1 (Drosophila)	NA	NA	FALSE	TRUE	3	26013
ENSORLT00000008668	TMPRSS12	chr7	transmembrane (C-terminal) protease, serine 12	NA	NA	FALSE	TRUE	3	283471
ENSORLT00000013103	SLC12A5	chr7	solute carrier family 12 (potassium/chloride transporter), member 5	NA	NA	FALSE	TRUE	3	57468
ENSORLT00000015581	ASIC1	chr7	acid-sensing (proton-gated) ion channel 1	NA	NA	FALSE	TRUE	3	41
ENSORLT00000001964	HSD17B14	chr8	hydroxysteroid (17-beta) dehydrogenase 14	NA	NA	FALSE	TRUE	3	51171
ENSORLT00000002581	PRF1	chr8	perforin 1 (pore forming protein)	NA	NA	FALSE	TRUE	3	5551
ENSORLT00000006318	BAIAP3	chr8	BAI1-associated protein 3	NA	NA	FALSE	TRUE	3	8938
ENSORLT00000017915	KIF3A	chr8	kinesin family member 3A	NA	NA	FALSE	TRUE	3	11127
ENSORLT00000007143	GNA14	chr9	guanine nucleotide binding protein (G protein), alpha 14	NA	NA	FALSE	TRUE	3	9630
ENSORLT00000009267	TRPV4	chr9	transient receptor potential cation channel, subfamily V, member 4	NA	NA	FALSE	TRUE	3	59341
ENSORLT00000013333	BCO2	chr9	beta-carotene oxygenase 2	NA	NA	FALSE	TRUE	3	83875
ENSORLT00000020602	GRIN1	chr9	glutamate receptor, ionotropic, N-methyl D-aspartate 1	NA	NA	FALSE	TRUE	3	2902
ENSORLT00000000250	ARMC3	chr1	armadillo repeat containing 3	NA	NA	FALSE	TRUE	4	219681
ENSORLT00000000623	SLC25A38	chr1	solute carrier family 25, member 38	NA	NA	FALSE	TRUE	4	54977
ENSORLT00000001895	FAM161A	chr1	family with sequence similarity 161, member A	NA	NA	FALSE	TRUE	4	84140
ENSORLT00000007518	SPOCK3	chr1	sparc/osteonectin, cwcv and kazal-like domains proteoglycan (testican) 3	NA	NA	FALSE	TRUE	4	50859
ENSORLT00000011648	FBXL18	chr1	F-box and leucine-rich repeat protein 18	NA	NA	FALSE	TRUE	4	80028
ENSORLT00000018941	HMOX2	chr1	heme oxygenase (decycling) 2	NA	NA	FALSE	TRUE	4	3163
ENSORLT00000006552	RASGEF1C	chr10	RasGEF domain family, member 1C	NA	NA	FALSE	TRUE	4	255426
ENSORLT00000006556	RASGEF1C	chr10	RasGEF domain family, member 1C	NA	NA	FALSE	TRUE	4	255426
ENSORLT00000007209	ATP10B	chr10	ATPase, class V, type 10B	NA	NA	FALSE	TRUE	4	23120
ENSORLT00000009053	SNCB	chr10	synuclein, beta	NA	NA	FALSE	TRUE	4	6620
ENSORLT00000002729	F2RL1	chr12	coagulation factor II (thrombin) receptor-like 1	NA	NA	FALSE	TRUE	4	2150
ENSORLT00000003278	TNC	chr12	tenascin C	NA	NA	FALSE	TRUE	4	3371
ENSORLT00000008214	BTC	chr12	betacellulin	NA	NA	FALSE	TRUE	4	685
ENSORLT00000006729	FAM13C	chr15	family with sequence similarity 13, member C	NA	NA	FALSE	TRUE	4	220965
ENSORLT00000006992	AGT	chr15	angiotensinogen (serpin peptidase inhibitor, clade A, member 8)	NA	NA	FALSE	TRUE	4	183
ENSORLT00000002588	SNAP91	chr16	synaptosomal-associated protein, 91kDa homolog (mouse)	NA	NA	FALSE	TRUE	4	9892
ENSORLT00000007618	HPN	chr16	hepsin	NA	NA	FALSE	TRUE	4	3249
ENSORLT00000012409	TMEM107	chr16	transmembrane protein 107	NA	NA	FALSE	TRUE	4	84314
ENSORLT00000003387	KCNJ10	chr17	potassium inwardly-rectifying channel, subfamily J, member 10	NA	NA	FALSE	TRUE	4	3766
ENSORLT00000006000	MFF	chr17	mitochondrial fission factor	NA	NA	FALSE	TRUE	4	56947
ENSORLT00000005682	GJC1	chr19	gap junction protein, gamma 1, 45kDa	NA	NA	FALSE	TRUE	4	10052
ENSORLT00000011675	FBXL15	chr19	F-box and leucine-rich repeat protein 15	NA	NA	FALSE	TRUE	4	79176
ENSORLT00000018103	ATP6V0A1	chr19	ATPase, H+ transporting, lysosomal V0 subunit a1	NA	NA	FALSE	TRUE	4	535
ENSORLT00000018103	ATP6V0A1	chr19	ATPase, H+ transporting, lysosomal V0 subunit a1	NA	NA	FALSE	TRUE	4	535
ENSORLT00000018103	ATP6V0A1	chr19	ATPase, H+ transporting, lysosomal V0 subunit a1	NA	NA	FALSE	TRUE	4	535
ENSORLT00000020507	TMEM169	chr21	transmembrane protein 169	NA	NA	FALSE	TRUE	4	92691
ENSORLT00000017678	TPGS1	chr22	tubulin polyglutamylase complex subunit 1	NA	NA	FALSE	TRUE	4	91978
ENSORLT00000020999	RGS6	chr22	regulator of G-protein signaling 6	NA	NA	FALSE	TRUE	4	9628
ENSORLT00000021946	RHCE	chr22	Rh blood group, CcEe antigens	NA	NA	FALSE	TRUE	4	6006
ENSORLT00000012732	NRCAM	chr23	neuronal cell adhesion molecule	NA	NA	FALSE	TRUE	4	4897
ENSORLT00000019405	ANKS1B	chr23	ankyrin repeat and sterile alpha motif domain containing 1B	NA	NA	FALSE	TRUE	4	56899
ENSORLT00000013511	FABP7	chr24	fatty acid binding protein 7, brain	NA	NA	FALSE	TRUE	4	2173
ENSORLT00000015092	DUSP10	chr24	dual specificity phosphatase 10	NA	NA	FALSE	TRUE	4	11221
ENSORLT00000010775	RFX7	chr3	regulatory factor X, 7	NA	NA	FALSE	TRUE	4	64864
ENSORLT00000000100	CDH2	chr4	cadherin 2, type 1, N-cadherin (neuronal)	NA	NA	FALSE	TRUE	4	1000
ENSORLT00000012045	HMCN1	chr4	hemicentin 1	NA	NA	FALSE	TRUE	4	83872
ENSORLT00000017901	SLC1A7	chr4	solute carrier family 1 (glutamate transporter), member 7	NA	NA	FALSE	TRUE	4	6512
ENSORLT00000021051	SHC2	chr4	SHC (Src homology 2 domain containing) transforming protein 2	NA	NA	FALSE	TRUE	4	25759
ENSORLT00000020901	KIAA1024	chr5	KIAA1024	NA	NA	FALSE	TRUE	4	23251
ENSORLT00000007983	FADS1	chr6	fatty acid desaturase 1	NA	NA	FALSE	TRUE	4	3992
ENSORLT00000000923	HTR6	chr7	5-hydroxytryptamine (serotonin) receptor 6, G protein-coupled	NA	NA	FALSE	TRUE	4	3362
ENSORLT00000011101	ERC2	chr7	ELKS/RAB6-interacting/CAST family member 2	NA	NA	FALSE	TRUE	4	26059
ENSORLT00000016554	PACSIN1	chr7	protein kinase C and casein kinase substrate in neurons 1	NA	NA	FALSE	TRUE	4	29993
ENSORLT00000016624	GRM4	chr7	glutamate receptor, metabotropic 4	NA	NA	FALSE	TRUE	4	2914
ENSORLT00000013097	SSTR5	chr8	somatostatin receptor 5	NA	NA	FALSE	TRUE	4	6755
ENSORLT00000014700	NME3	chr8	NME/NM23 nucleoside diphosphate kinase 3	NA	NA	FALSE	TRUE	4	4832
ENSORLT00000015218	DPYSL2	chr9	dihydropyrimidinase-like 2	NA	NA	FALSE	TRUE	4	1808
ENSORLT00000021068	SH3GLB2	chr9	SH3-domain GRB2-like endophilin B2	NA	NA	FALSE	TRUE	4	56904
ENSORLT00000008178	GRIA3	chr10	glutamate receptor, ionotropic, AMPA 3	NA	NA	FALSE	TRUE	5	2892
ENSORLT00000003932	LINGO4	chr11	leucine rich repeat and Ig domain containing 4	NA	NA	FALSE	TRUE	5	339398
ENSORLT00000012729	KCNIP1	chr14	Kv channel interacting protein 1	NA	NA	FALSE	TRUE	5	30820
ENSORLT00000013075	COL9A1	chr15	collagen, type IX, alpha 1	NA	NA	FALSE	TRUE	5	1297
ENSORLT00000008481	BRSK1	chr19	BR serine/threonine kinase 1	NA	NA	FALSE	TRUE	5	84446
ENSORLT00000017465	USH1G	chr19	Usher syndrome 1G (autosomal recessive)	NA	NA	FALSE	TRUE	5	124590
ENSORLT00000004295	ABCB11	chr2	ATP-binding cassette, sub-family B (MDR/TAP), member 11	NA	NA	FALSE	TRUE	5	8647
ENSORLT00000005179	KCNH2	chr20	potassium voltage-gated channel, subfamily H (eag-related), member 2	NA	NA	FALSE	TRUE	5	3757
ENSORLT00000010877	TAGLN3	chr20	transgelin 3	NA	NA	FALSE	TRUE	5	29114
ENSORLT00000014952	TCTE1	chr24	t-complex-associated-testis-expressed 1	NA	NA	FALSE	TRUE	5	202500
ENSORLT00000022270	AK7	chr24	adenylate kinase 7	NA	NA	FALSE	TRUE	5	122481
ENSORLT00000009364	DKK3	chr3	dickkopf 3 homolog (Xenopus laevis)	NA	NA	FALSE	TRUE	5	27122
ENSORLT00000000580	SCFD2	chr4	sec1 family domain containing 2	NA	NA	FALSE	TRUE	5	152579
ENSORLT00000008633	SMARCD1	chr5	SWI/SNF related, matrix associated, actin dependent regulator of chromatin, subfamily d, member 1	NA	NA	FALSE	TRUE	5	6602
ENSORLT00000001644	TDG	chr6	thymine-DNA glycosylase	NA	NA	FALSE	TRUE	5	6996
ENSORLT00000006441	ATP8B4	chr6	ATPase, class I, type 8B, member 4	NA	NA	FALSE	TRUE	5	79895
ENSORLT00000006444	ATP8B4	chr6	ATPase, class I, type 8B, member 4	NA	NA	FALSE	TRUE	5	79895
ENSORLT00000002633	IL12B	chr9	interleukin 12B (natural killer cell stimulatory factor 2, cytotoxic lymphocyte maturation factor 2, p40)	NA	NA	FALSE	TRUE	5	3593
ENSORLT00000002253	SEC14L1	chr1	SEC14-like 1 (S. cerevisiae)	NA	NA	FALSE	TRUE	6	6397
ENSORLT00000000639	TRIM46	chr11	tripartite motif containing 46	NA	NA	FALSE	TRUE	6	80128
ENSORLT00000005683	DYNC1I1	chr11	dynein, cytoplasmic 1, intermediate chain 1	NA	NA	FALSE	TRUE	6	1780
ENSORLT00000015075	KCNQ4	chr11	potassium voltage-gated channel, KQT-like subfamily, member 4	NA	NA	FALSE	TRUE	6	9132
ENSORLT00000015075	KCNQ4	chr11	potassium voltage-gated channel, KQT-like subfamily, member 4	NA	NA	FALSE	TRUE	6	9132
ENSORLT00000013533	RAB38	chr13	RAB38, member RAS oncogene family	NA	NA	FALSE	TRUE	6	23682
ENSORLT00000007382	ULK4	chr16	unc-51-like kinase 4 (C. elegans)	NA	NA	FALSE	TRUE	6	54986
ENSORLT00000012395	TRIM46	chr16	tripartite motif containing 46	NA	NA	FALSE	TRUE	6	80128
ENSORLT00000021727	RPE65	chr17	retinal pigment epithelium-specific protein 65kDa	NA	NA	FALSE	TRUE	6	6121
ENSORLT00000012786	PCOLCE2	chr20	procollagen C-endopeptidase enhancer 2	NA	NA	FALSE	TRUE	6	26577
ENSORLT00000013876	GABRR2	chr22	gamma-aminobutyric acid (GABA) A receptor, rho 2	NA	NA	FALSE	TRUE	6	2570
ENSORLT00000019020	DNAAF2	chr22	dynein, axonemal, assembly factor 2	NA	NA	FALSE	TRUE	6	55172
ENSORLT00000022072	TLR5	chr24	toll-like receptor 5	NA	NA	FALSE	TRUE	6	7100
ENSORLT00000000582	SCFD2	chr4	sec1 family domain containing 2	NA	NA	FALSE	TRUE	6	152579
ENSORLT00000001027	NCAN	chr4	neurocan	NA	NA	FALSE	TRUE	6	1463
ENSORLT00000003732	SLC26A6	chr7	solute carrier family 26, member 6	NA	NA	FALSE	TRUE	6	65010
ENSORLT00000010593	LGR6	chr7	leucine-rich repeat containing G protein-coupled receptor 6	NA	NA	FALSE	TRUE	6	59352
ENSORLT00000017956	KLHL22	chr9	kelch-like 22 (Drosophila)	NA	NA	FALSE	TRUE	6	84861
ENSORLT00000013220	MSANTD4	chr13	Myb/SANT-like DNA-binding domain containing 4 with coiled-coils	NA	NA	FALSE	TRUE	7	84437
ENSORLT00000019734	VWA5B2	chr17	von Willebrand factor A domain containing 5B2	NA	NA	FALSE	TRUE	7	90113
ENSORLT00000003318	ALX1	chr18	ALX homeobox 1	NA	NA	FALSE	TRUE	7	8092
ENSORLT00000004609	TIMMDC1	chr2	translocase of inner mitochondrial membrane domain containing 1	NA	NA	FALSE	TRUE	7	51300
ENSORLT00000008981	MSRB2	chr20	methionine sulfoxide reductase B2	NA	NA	FALSE	TRUE	7	22921
ENSORLT00000009331	HGD	chr20	homogentisate 1,2-dioxygenase	NA	NA	FALSE	TRUE	7	3081
ENSORLT00000019494	FBXO47	chr21	F-box protein 47	NA	NA	FALSE	TRUE	7	494188
ENSORLT00000022698	TMEM163	chr21	transmembrane protein 163	NA	NA	FALSE	TRUE	7	81615
ENSORLT00000022814	PRKAG3	chr21	protein kinase, AMP-activated, gamma 3 non-catalytic subunit	NA	NA	FALSE	TRUE	7	53632
ENSORLT00000010391	DAZAP1	chr4	DAZ associated protein 1	NA	NA	FALSE	TRUE	7	26528
ENSORLT00000014147	TM4SF4	chr4	transmembrane 4 L six family member 4	NA	NA	FALSE	TRUE	7	7104
ENSORLT00000020909	LMX1A	chr4	LIM homeobox transcription factor 1, alpha	NA	NA	FALSE	TRUE	7	4009
ENSORLT00000003100	VDAC3	chr9	voltage-dependent anion channel 3	NA	NA	FALSE	TRUE	7	7419
ENSORLT00000012804	FAM172A	chr9	family with sequence similarity 172, member A	NA	NA	FALSE	TRUE	7	83989
ENSORLT00000012808	FAM172A	chr9	family with sequence similarity 172, member A	NA	NA	FALSE	TRUE	7	83989
ENSORLT00000015044	RPH3A	chr9	rabphilin 3A homolog (mouse)	NA	NA	FALSE	TRUE	7	22895
ENSORLT00000007172	SLMO1	chr16	slowmo homolog 1 (Drosophila)	NA	NA	FALSE	TRUE	8	10650
ENSORLT00000012814	IPO13	chr17	importin 13	NA	NA	FALSE	TRUE	8	9670
ENSORLT00000010638	TBX15	chr21	T-box 15	NA	NA	FALSE	TRUE	8	6913
ENSORLT00000007700	CDH22	chr5	cadherin 22, type 2	NA	NA	FALSE	TRUE	8	64405
ENSORLT00000012292	DNAH12	chr7	dynein, axonemal, heavy chain 12	NA	NA	FALSE	TRUE	8	201625
ENSORLT00000012397	TRIM46	chr16	tripartite motif containing 46	NA	NA	FALSE	TRUE	9	80128
ENSORLT00000007813	TAAR1	chr2	trace amine associated receptor 1	NA	NA	FALSE	TRUE	9	134864
ENSORLT00000011673	GJE1	chr24	gap junction protein, epsilon 1, 23kDa	NA	NA	FALSE	TRUE	9	100126572
ENSORLT00000022106	DPYSL5	chr24	dihydropyrimidinase-like 5	NA	NA	FALSE	TRUE	9	56896
ENSORLT00000014426	SCEL	chr21	sciellin	NA	NA	FALSE	TRUE	10	8796
ENSORLT00000002411	SYT3	chr8	synaptotagmin III	NA	NA	FALSE	TRUE	10	84258
ENSORLT00000014508	DCLK3	chr11	doublecortin-like kinase 3	NA	NA	FALSE	TRUE	11	85443
ENSORLT00000014848	SKOR2	chr12	SKI family transcriptional corepressor 2	NA	NA	FALSE	TRUE	11	652991
ENSORLT00000021740	XPR1	chr4	xenotropic and polytropic retrovirus receptor 1	NA	NA	FALSE	TRUE	11	9213
ENSORLT00000013695	AK7	chr22	adenylate kinase 7	NA	NA	FALSE	TRUE	12	122481
ENSORLT00000017486	CAMK4	chr4	calcium/calmodulin-dependent protein kinase IV	NA	NA	FALSE	TRUE	12	814
ENSORLT00000005685	HSD11B1L	chr4	hydroxysteroid (11-beta) dehydrogenase 1-like	NA	NA	FALSE	TRUE	14	374875
ENSORLT00000004580	KL	chr14	klotho	NA	NA	FALSE	TRUE	15	9365
ENSORLT00000007750	SLC17A6	chr3	solute carrier family 17 (sodium-dependent inorganic phosphate cotransporter), member 6	NA	NA	FALSE	TRUE	16	57084
ENSORLT00000009731	NETO1	chr20	neuropilin (NRP) and tolloid (TLL)-like 1	NA	NA	FALSE	TRUE	17	81832
ENSORLT00000009732	NETO1	chr20	neuropilin (NRP) and tolloid (TLL)-like 1	NA	NA	FALSE	TRUE	17	81832
ENSORLT00000006073	PLA2G10	chr8	phospholipase A2, group X	NA	NA	FALSE	TRUE	30	8399
ENSORLT00000006069	PLA2G10	chr8	phospholipase A2, group X	NA	NA	FALSE	TRUE	32	8399
ENSORLT00000020044	AGMAT	chr7	agmatine ureohydrolase (agmatinase)	NA	NA	FALSE	TRUE	39	79814

## Sheet: SRY binding sites
	DGE	SRY binding site
Medaka	9843	6062
Human	7440	4664
7440:the number of gene which have found the homologues in human genome.
4664:the number of gene which have found the SRY binding sites
