# Supplementary material for: Direct production of XYDMY− sex reversal female medaka (Oryzias latipes) by embryo microinjection of TALENs
Source: Sci Rep. 2015 Sep 14;5:14057. doi: 10.1038/srep14057 (PMC4568496; doi:10.1038/srep14057)
Supplement: Supplementary Dataset 4 [file srep14057-s5.xls]

## Sheet: Title Page
Direct production of XY DMY- sex reversal female medaka (Oryzias latipes) by embryo microinjection of TALENs
Daji Luo1, 2, Yun Liu3, Ji Chen 2, Xiaoqin Xia 2, Mengxi Cao 2, Bin Cheng 1, Xuejuan Wang 1, Wuming Gong 4, Chao Qiu 1, Yunsheng Zhang 2, Christopher Hon Ki Cheng 3, Zuoyan Zhu 2 and Wei Hu 2, *
1 Department of Genetics, School of Basic Medical Sciences, Wuhan University, Wuhan, Hubei, P. R. China, 430071;
2 State Key Laboratory of Freshwater Ecology and Biotechnology, Institutes of Hydrobiology, Chinese Academy of Sciences, Wuhan, Hubei, P. R. China, 430072;
3 School of Biomedical Sciences, The Chinese University of Hong Kong, Shatin, Hong Kong, P. R. China.
4 Lillehei Heart Institute, University of Minnesota, Minneapolis, USA
* Correspondence and requests for materials should be addressed to Wei Hu (email: huwei@ihb.ac.cn)

## Sheet: WT-F-Ov-vs-TA-F-Ov.diff_ann
WT-F-Ov-vs-TA-F-Ov differentially expressed gene list (FDR<=0.001 and |log2Ratio|>=1) and annotations
geneID All-Unigene sequence ID
geneLength Length of All-Unigene sequence
WT-F-Ov_FPKM FPKM of each All-Unigene in WT-F-Ov
TA-F-Ov_FPKM FPKM of each All-Unigene in TA-F-Ov
log2(TA-F-Ov_FPKM/WT-F-Ov_FPKM) log2(TA-F-Ov_FPKM/WT-F-Ov_FPKM)
up/down Up or down regulated. If log2(TA-F-Ov_FPKM/WT-F-Ov_FPKM)>0, then this gene is up regulated in TA-F-Ov,or else it's down.
pvalue p-value of statistical test
FDR False Discovery Rate
geneID(4412)	geneLength	WT-F-Ov_FPKM	TA-F-Ov_FPKM	log2(TA-F-Ov_FPKM/WT-F-Ov_FPKM)	up/down	pvalue	FDR	Nr-ID	Nr-Score	Nr-Evalue	Nr-annotation	Nt-ID	Nt-Score	Nt-Evalue	Nt-annotation	Swissprot-ID	Swissprot-Score	Swissprot-Evalue	Swissprot-annotation	COG-Protein-or-Domain	COG-Score	COG-Evalue	COG-ID	COG-Function-Description	KO_id	KEGG-Evalue	KEGG-Score	KEGG-Gene	ko_definition	GO-BiologicalProcess	GO-MolecularFunction	Go-CellularComponent	Pathway ID//Pathway
CL12906.Contig1_All	2530	64.7953	155.209	1.2602	Up	0	0	gi|432868365|ref|XP_004071502.1|	533.1	2e-149	PREDICTED: uncharacterized protein LOC101160909 [Oryzias latipes]	gi|432868364|ref|XM_004071454.1|	1558	0	PREDICTED: Oryzias latipes uncharacterized LOC101160909 (LOC101160909), mRNA	sp|Q685J3|MUC17_HUMAN	57.8	1e-07	Mucin-17 OS=Homo sapiens GN=MUC17 PE=1 SV=2	--	--	--	--	--	K13172	8e-06	53.5	acs:100551555	serine/arginine repetitive matrix protein 2	GO:0034641//cellular nitrogen compound metabolic process;GO:0044238//primary metabolic process;GO:0006725//cellular aromatic compound metabolic process;GO:0046483//heterocycle metabolic process;GO:1901360;GO:0043170	GO:0003824//catalytic activity	-	--
CL16146.Contig1_All	867	0	87.1411	16.4111	Up	0	0	--	--	--	--	gi|83016935|dbj|AB232919.1|	190	8e-45	Oryzias latipes hox gene cluster, complete cds, contains hoxAb	--	--	--	--	--	--	--	--	--	--	--	--	--	--	-	-	-	--
CL16990.Contig1_All	707	565.906	1147.53	1.0199	Up	0	0	gi|432930257|ref|XP_004081398.1|	534.6	1e-150	PREDICTED: uncharacterized protein LOC101173099 [Oryzias latipes]	gi|432930256|ref|XM_004081350.1|	1384	0	PREDICTED: Oryzias latipes uncharacterized LOC101173099 (LOC101173099), mRNA	sp|Q54VC4|ASCC2_DICDI	68.6	1e-11	Activating signal cointegrator 1 complex subunit 2 homolog OS=Dictyostelium discoideum GN=ascc2 PE=3 SV=2	SPBC28F2.12	52.8	6e-07	COG0086	DNA-directed RNA polymerase, beta' subunit/160 kD subunit	K05185	4e-13	75.1	mmu:14404	gamma-aminobutyric acid receptor subunit epsilon	-	-	-	ko04080//Neuroactive ligand-receptor interaction;ko04740//Olfactory transduction;ko05032//Morphine addiction;ko04727//GABAergic synapse;ko05033//Nicotine addiction;ko04723//Retrograde endocannabinoid signaling
CL17166.Contig1_All	2819	565.991	220.348	-1.361	Down	0	0	gi|432917325|ref|XP_004079509.1|	1134	0	PREDICTED: signal peptide peptidase-like 2B-like [Oryzias latipes]	gi|432917324|ref|XM_004079461.1|	3485	0	PREDICTED: Oryzias latipes signal peptide peptidase-like 2B-like (LOC101168741), mRNA	sp|Q5F383|SPP2B_CHICK	841	0	Signal peptide peptidase-like 2B OS=Gallus gallus GN=SPPL2B PE=2 SV=1	--	--	--	--	--	K09597	0	911	dre:325540	signal peptide peptidase-like 2B [EC:3.4.23.-]	GO:0050776//regulation of immune response;GO:0050819//negative regulation of coagulation;GO:0006509//membrane protein ectodomain proteolysis;GO:0031293//membrane protein intracellular domain proteolysis	GO:0042500//aspartic endopeptidase activity, intramembrane cleaving;GO:0042803//protein homodimerization activity	GO:0071556//integral to lumenal side of endoplasmic reticulum membrane;GO:0005765//lysosomal membrane;GO:0030660//Golgi-associated vesicle membrane;GO:0071458//integral to cytosolic side of endoplasmic reticulum membrane;GO:0010008//endosome membrane;GO:0005886//plasma membrane	--
CL17503.Contig2_All	11331	41.0611	17.9782	-1.1915	Down	0	0	gi|432916842|ref|XP_004079406.1|	6572.3	0	PREDICTED: laminin subunit alpha-3-like [Oryzias latipes]	gi|432916841|ref|XM_004079358.1|	16920	0	PREDICTED: Oryzias latipes laminin subunit alpha-3-like (LOC101163522), mRNA	sp|Q16787|LAMA3_HUMAN	2829	0	Laminin subunit alpha-3 OS=Homo sapiens GN=LAMA3 PE=1 SV=2	MK0690	97.1	6e-19	COG0419	ATPase involved in DNA repair	K06240	0	2959	mdo:100011544	laminin, alpha 3/5	-	-	-	ko05146//Amoebiasis;ko04512//ECM-receptor interaction;ko05145//Toxoplasmosis;ko04510//Focal adhesion;ko05200//Pathways in cancer;ko05222//Small cell lung cancer
CL2365.Contig2_All	1592	460.078	172.49	-1.4154	Down	0	0	gi|432908326|ref|XP_004077812.1|	548.5	3e-154	PREDICTED: uncharacterized protein LOC101163197 [Oryzias latipes]	gi|432908325|ref|XM_004077764.1|	1328	0	PREDICTED: Oryzias latipes uncharacterized LOC101163197 (LOC101163197), mRNA	sp|Q95JC9|PRP_PIG	112	2e-24	Basic proline-rich protein OS=Sus scrofa PE=1 SV=2	Cgl1939	70.9	6e-12	COG0532	Translation initiation factor 2 (IF-2; GTPase)	K14972	5e-37	156	aga:AgaP_AGAP004734	PAX-interacting protein 1	GO:0034641//cellular nitrogen compound metabolic process;GO:0044238//primary metabolic process;GO:0006725//cellular aromatic compound metabolic process;GO:0046483//heterocycle metabolic process;GO:1901360	GO:0003824//catalytic activity	-	--
CL3835.Contig1_All	7650	273.15	132.859	-1.0398	Down	0	0	gi|432953239|ref|XP_004085315.1|	117.1	1e-23	PREDICTED: zinc finger protein 709-like, partial [Oryzias latipes]	gi|432926801|ref|XR_177566.1|	1602	0	PREDICTED: Oryzias latipes uncharacterized LOC101174870 (LOC101174870), misc_RNA	--	--	--	--	--	--	--	--	--	--	--	--	--	--	-	-	-	--
CL3835.Contig3_All	5418	161.828	79.8462	-1.0192	Down	0	0	gi|432892528|ref|XP_004075825.1|	70.1	1e-09	PREDICTED: uncharacterized protein LOC101156909 [Oryzias latipes]	gi|432926801|ref|XR_177566.1|	1411	0	PREDICTED: Oryzias latipes uncharacterized LOC101174870 (LOC101174870), misc_RNA	--	--	--	--	--	--	--	--	--	--	--	--	--	--	-	-	-	--
CL4049.Contig4_All	2811	64.5017	10.3857	-2.6347	Down	0	0	gi|432962496|ref|XP_004086698.1|	135.6	1e-29	PREDICTED: syntabulin-like [Oryzias latipes]	gi|432962495|ref|XM_004086650.1|	5358	0	PREDICTED: Oryzias latipes syntabulin-like (LOC101155835), mRNA	sp|Q9NX95|SYBU_HUMAN	483	7e-136	Syntabulin OS=Homo sapiens GN=SYBU PE=1 SV=2	--	--	--	--	--	K13172	1e-06	56.6	dre:553531	serine/arginine repetitive matrix protein 2	GO:2000053//regulation of Wnt receptor signaling pathway involved in dorsal/ventral axis specification;GO:0061178//regulation of insulin secretion involved in cellular response to glucose stimulus;GO:0060828//regulation of canonical Wnt receptor signaling pathway;GO:0048263//determination of dorsal identity	GO:0008017//microtubule binding	GO:0043229//intracellular organelle;GO:0097433//dense body	--
CL4078.Contig2_All	815	385.029	83.7277	-2.2012	Down	0	0	gi|432848392|ref|XP_004066322.1|	340.1	7e-92	PREDICTED: CD209 antigen-like protein E-like isoform 2 [Oryzias latipes]	gi|432848391|ref|XM_004066274.1|	1400	0	PREDICTED: Oryzias latipes CD209 antigen-like protein E-like, transcript variant 2 (LOC101164380), mRNA	sp|Q91ZW7|C209E_MOUSE	97.4	3e-20	CD209 antigen-like protein E OS=Mus musculus GN=Cd209e PE=2 SV=1	--	--	--	--	--	K06563	1e-19	97.4	mmu:170780	CD209 antigen	-	GO:0030246//carbohydrate binding	-	ko04145//Phagosome;ko05162//Measles;ko05152//Tuberculosis;ko04740//Olfactory transduction
CL541.Contig4_All	2421	0.4313	38.8317	6.4924	Up	0	0	gi|432864495|ref|XP_004070322.1|	1082.4	0	PREDICTED: intermediate filament protein ON3-like isoform 1 [Oryzias latipes]	gi|432864494|ref|XM_004070274.1|	4728	0	PREDICTED: Oryzias latipes intermediate filament protein ON3-like, transcript variant 1 (LOC101167707), mRNA	sp|P18520|ION3_CARAU	607	5e-173	Intermediate filament protein ON3 OS=Carassius auratus PE=2 SV=1	XF0818	106	2e-22	COG2730	Endoglucanase	K07605	0	736	dre:797351	type II keratin, basic	GO:0031101//fin regeneration	GO:0005198//structural molecule activity	GO:0045095//keratin filament	--
CL6764.Contig1_All	1765	39.2189	135.801	1.7919	Up	0	0	gi|432930128|ref|XP_004081334.1|	662.1	0	PREDICTED: glycogenin-1-like [Oryzias latipes]	gi|432930127|ref|XM_004081286.1|	2034	0	PREDICTED: Oryzias latipes glycogenin-1-like (LOC101157097), mRNA	sp|P13280|GLYG_RABIT	440	4e-123	Glycogenin-1 OS=Oryctolagus cuniculus GN=GYG1 PE=1 SV=3	SMc04081	90.9	6e-18	COG5597	Alpha-N-acetylglucosamine transferase	K00750	1e-147	524	dre:406831	glycogenin glucosyltransferase [EC:2.4.1.186]	-	GO:0008466//glycogenin glucosyltransferase activity	-	--
CL9455.Contig2_All	380	902.401	3872.4	2.1014	Up	0	0	gi|432860141|ref|XP_004069411.1|	135.2	9e-31	PREDICTED: uncharacterized protein LOC101175394 [Oryzias latipes]	gi|432887008|ref|XM_004074859.1|	379	1e-102	PREDICTED: Oryzias latipes uncharacterized LOC101165242 (LOC101165242), mRNA	--	--	--	--	--	--	--	--	--	--	--	--	--	--	-	-	-	--
CL9455.Contig3_All	406	2242.77	4534.66	1.0157	Up	0	0	gi|432860141|ref|XP_004069411.1|	152.9	4e-36	PREDICTED: uncharacterized protein LOC101175394 [Oryzias latipes]	gi|432893909|ref|XM_004075865.1|	480	1e-132	PREDICTED: Oryzias latipes uncharacterized LOC101160336 (LOC101160336), mRNA	--	--	--	--	--	--	--	--	--	--	--	--	--	--	-	-	-	--
Unigene18104_All	1445	214.952	75.6312	-1.507	Down	0	0	gi|432906362|ref|XP_004077513.1|	262.7	3e-68	PREDICTED: cystatin-like [Oryzias latipes]	gi|432906361|ref|XM_004077465.1|	1181	0	PREDICTED: Oryzias latipes cystatin-like (LOC101165252), mRNA	sp|Q98967|CYT_ONCKE	143	8e-34	Cystatin OS=Oncorhynchus keta PE=1 SV=2	--	--	--	--	--	K13899	1e-23	112	dre:791878	cystatin-C	-	-	-	ko04970//Salivary secretion
Unigene1980_All	746	1486.94	246.587	-2.5922	Down	0	0	gi|22002422|dbj|BAC06483.1|	297	6e-79	adult beta-type globin [Oryzias latipes] >gi|23496463|dbj|BAC20302.1| beta-type globin [Oryzias latipes]	gi|432921521|ref|XM_004080140.1|	1134	0	PREDICTED: Oryzias latipes hemoglobin subunit beta-1-like (LOC101170712), mRNA	sp|O93348|HBB1_PAGBO	247	2e-65	Hemoglobin subunit beta-1 OS=Pagothenia borchgrevinki GN=hbb1 PE=1 SV=3	--	--	--	--	--	K13825	1e-41	170	mgp:100547252	hemoglobin subunit epsilon	-	-	-	--
Unigene29943_All	5967	71.1378	17.1489	-2.0525	Down	0	0	gi|187472093|gb|ACD11356.1|	454.5	3e-125	IGF binding protein 3 [Seriola quinqueradiata]	gi|432855346|ref|XM_004068128.1|	918	0	PREDICTED: Oryzias latipes insulin-like growth factor-binding protein 3-like (LOC101162674), mRNA	sp|P16611|IBP3_PIG	309	6e-83	Insulin-like growth factor-binding protein 3 OS=Sus scrofa GN=IGFBP3 PE=1 SV=3	--	--	--	--	--	K10138	1e-90	336	dre:403079	insulin-like growth factor-binding protein 3	GO:0030514//negative regulation of BMP signaling pathway;GO:0060037//pharyngeal system development;GO:0001501//skeletal system development;GO:0030916//otic vesicle formation;GO:0048009//insulin-like growth factor receptor signaling pathway	GO:0031994//insulin-like growth factor I binding;GO:0031995//insulin-like growth factor II binding	GO:0005576//extracellular region;GO:0005634//nucleus	ko05202//Transcriptional misregulation in cancer;ko04115//p53 signaling pathway
Unigene38196_All	1127	5960.16	2778.37	-1.1011	Down	0	0	gi|432851802|ref|XP_004067092.1|	369.8	1e-100	PREDICTED: ferritin, heavy subunit-like [Oryzias latipes]	gi|432851801|ref|XM_004067044.1|	2093	0	PREDICTED: Oryzias latipes ferritin, heavy subunit-like (LOC101169025), mRNA	sp|P49946|FRIH_SALSA	337	4e-92	Ferritin, heavy subunit OS=Salmo salar PE=2 SV=1	TM1128	87.8	3e-17	COG1528	Ferritin-like protein	K00522	3e-86	319	dre:58108	ferritin heavy chain [EC:1.16.3.1]	-	-	-	ko04978//Mineral absorption;ko00860//Porphyrin and chlorophyll metabolism
Unigene51023_All	908	280.385	573.87	1.0333	Up	0	0	gi|432880239|ref|XP_004073619.1|	405.6	1e-111	PREDICTED: DNA damage-inducible transcript 4-like protein-like [Oryzias latipes]	gi|432880238|ref|XM_004073571.1|	1677	0	PREDICTED: Oryzias latipes DNA damage-inducible transcript 4-like protein-like (LOC101162852), mRNA	sp|Q20A00|DDT4L_ONCMY	194	2e-49	DNA damage-inducible transcript 4-like protein OS=Oncorhynchus mykiss GN=ddit4l PE=2 SV=1	--	--	--	--	--	K08270	5e-18	92	dre:378866	DNA-damage-inducible transcript 4	-	-	GO:0005737//cytoplasm	ko04150//mTOR signaling pathway
Unigene56885_All	2760	107.041	24.3607	-2.1355	Down	0	0	gi|157278497|ref|NP_001098350.1|	1468.8	0	gelatinase B precursor [Oryzias latipes] >gi|6116886|dbj|BAA85770.1| gelatinase B [Oryzias latipes]	gi|157278496|ref|NM_001104880.1|	5007	0	Oryzias latipes gelatinase B (gel-b), mRNA >gi|6116885|dbj|AB033755.1| Oryzias latipes gel-b mRNA for gelatinase B, complete cds	sp|P14780|MMP9_HUMAN	841	0	Matrix metalloproteinase-9 OS=Homo sapiens GN=MMP9 PE=1 SV=3	--	--	--	--	--	K01403	0	1054	dre:406397	matrix metalloproteinase-9 (gelatinase B) [EC:3.4.24.35]	GO:0044763;GO:0009617//response to bacterium;GO:0006508//proteolysis;GO:0002633//positive regulation of granuloma formation;GO:0048522//positive regulation of cellular process;GO:0007275//multicellular organismal development	GO:0008270//zinc ion binding;GO:0004222//metalloendopeptidase activity	GO:0031012//extracellular matrix;GO:0044421//extracellular region part	ko05219//Bladder cancer;ko05200//Pathways in cancer;ko04670//Leukocyte transendothelial migration;ko05202//Transcriptional misregulation in cancer
Unigene57887_All	1867	471.628	220.877	-1.0944	Down	0	0	gi|157278115|ref|NP_001098156.1|	718	0	cathepsin L precursor [Oryzias latipes] >gi|50251128|dbj|BAD27581.1| cathepsin L [Oryzias latipes]	gi|157278114|ref|NM_001104686.1|	2682	0	Oryzias latipes cathepsin L (ctsl), mRNA >gi|50251127|dbj|AB099890.1| Oryzias latipes ctsL mRNA for cathepsin L, complete cds	sp|Q9GKL8|CATL1_CHLAE	484	3e-136	Cathepsin L1 OS=Chlorocebus aethiops GN=CTSL1 PE=1 SV=1	AF1946_2	83.6	1e-15	COG4870	Cysteine protease	K01365	1e-172	607	dre:321453	cathepsin L [EC:3.4.22.15]	GO:0006508//proteolysis	GO:0008234//cysteine-type peptidase activity	-	ko04142//Lysosome;ko04145//Phagosome;ko04612//Antigen processing and presentation;ko05323//Rheumatoid arthritis
Unigene65204_All	3534	122.251	29.4391	-2.054	Down	0	0	gi|432892783|ref|XP_004075835.1|	2332	0	PREDICTED: alpha-2-macroglobulin-like protein 1-like [Oryzias latipes]	gi|432892782|ref|XM_004075787.1|	6910	0	PREDICTED: Oryzias latipes alpha-2-macroglobulin-like protein 1-like (LOC101159604), mRNA	sp|A8K2U0|A2ML1_HUMAN	728	0	Alpha-2-macroglobulin-like protein 1 OS=Homo sapiens GN=A2ML1 PE=1 SV=3	TM0984	65.5	6e-10	COG2373	Large extracellular alpha-helical protein	K03910	0	1062	dre:100006782	alpha-2-macroglobulin	GO:0001889//liver development	-	-	ko04610//Complement and coagulation cascades
Unigene9233_All	3908	121.757	59.235	-1.0395	Down	0	0	gi|432853515|ref|XP_004067745.1|	1726.5	0	PREDICTED: elongation factor 2-like [Oryzias latipes]	gi|432853514|ref|XM_004067697.1|	5572	0	PREDICTED: Oryzias latipes elongation factor 2-like (LOC101171982), mRNA	sp|P58252|EF2_MOUSE	1566	0	Elongation factor 2 OS=Mus musculus GN=Eef2 PE=1 SV=2	YOR133w	1139	0	COG0480	Translation elongation factors (GTPases)	K03234	0	1587	dre:326929	elongation factor 2	GO:0006414//translational elongation;GO:0042221//response to chemical stimulus;GO:0006184//GTP catabolic process;GO:0009790//embryo development	GO:0003746//translation elongation factor activity;GO:0005515//protein binding;GO:0003924//GTPase activity;GO:0005525//GTP binding	GO:0005844//polysome;GO:0005737//cytoplasm	--
Unigene936_All	2597	282.389	105.466	-1.4209	Down	0	0	gi|182636716|sp|Q98SV1.3|SELPA_DANRE	305.1	1e-80	RecName: Full=Selenoprotein Pa; Short=zSelPa; Flags: Precursor >gi|12408009|gb|AAG53688.1|AF322071_1 selenoprotein Pa [Danio rerio] >gi|37596696|gb|AAH59656.1| Selenoprotein P, plasma, 1a [Danio rerio]	gi|432873539|ref|XM_004072219.1|	4153	0	PREDICTED: Oryzias latipes uncharacterized LOC101163087 (LOC101163087), mRNA	sp|Q98SV1|SELPA_DANRE	305	4e-82	Selenoprotein Pa OS=Danio rerio GN=sepp1a PE=1 SV=3	CC0303	62	5e-09	COG1230	Co/Zn/Cd efflux system component	K14713	5e-11	70.9	der:Dere_GG21151	solute carrier family 39 (zinc transporter), member 7	GO:0050896//response to stimulus	-	GO:0005576//extracellular region	--
Unigene825_All	1563	209.727	86.0715	-1.2849	Down	7e-304	1.6847e-300	gi|432908733|ref|XP_004078007.1|	159.8	3e-37	PREDICTED: transient receptor potential cation channel subfamily V member 5-like [Oryzias latipes]	gi|432908732|ref|XM_004077959.1|	476	1e-130	PREDICTED: Oryzias latipes transient receptor potential cation channel subfamily V member 5-like (LOC101169560), mRNA	--	--	--	--	--	--	--	--	--	--	--	--	--	--	GO:0006816//calcium ion transport;GO:0055085//transmembrane transport	GO:0005216//ion channel activity	GO:0016020//membrane	--
Unigene16601_All	4307	49.0283	14.8439	-1.7237	Down	4.1613e-303	9.8023e-300	gi|432868576|ref|XP_004071606.1|	936.8	0	PREDICTED: synaptic vesicle membrane protein VAT-1 homolog [Oryzias latipes]	gi|432868575|ref|XM_004071558.1|	3138	0	PREDICTED: Oryzias latipes synaptic vesicle membrane protein VAT-1 homolog (LOC101167963), mRNA	sp|Q8JFV8|VAT1_DANRE	788	0	Synaptic vesicle membrane protein VAT-1 homolog OS=Danio rerio GN=vat1 PE=2 SV=1	Rv1912c	210	2e-53	COG0604	NADPH:quinone reductase and related Zn-dependent oxidoreductases	K00540	5e-138	493	hsa:10493	[EC:1.-.-.-]	GO:0055114//oxidation-reduction process	GO:0016491//oxidoreductase activity;GO:0000166//nucleotide binding;GO:0048037//cofactor binding;GO:0008270//zinc ion binding	-	ko04115//p53 signaling pathway
CL4450.Contig2_All	1830	123.781	39.8991	-1.6334	Down	4.1268e-301	9.5184e-298	gi|3913355|sp|Q92087.1|CP19A_ORYLA	1047.7	0	RecName: Full=Cytochrome P450 19A1; AltName: Full=Aromatase; AltName: Full=CYPXIX; AltName: Full=Cytochrome P-450AROM; AltName: Full=Estrogen synthase >gi|1167513|dbj|BAA11656.1| P-450 aromatase [Oryzias latipes] >gi|1786170|dbj|BAA11657.1| cytochrome P-450 aromatase [Oryzias latipes]	gi|1786171|dbj|D82968.1|ORZP450A	3533	0	Oryzias latipes Ovarian Follicles mRNA for cytochrome P-450 aromatase, complete cds	sp|Q92087|CP19A_ORYLA	1047	0	Cytochrome P450 19A1 OS=Oryzias latipes GN=cyp19a1 PE=2 SV=1	BH0579	96.7	1e-19	COG2124	Cytochrome P450	K07434	0	682	dre:30390	cytochrome P450, family 19, subfamily A [EC:1.14.14.1]	-	-	-	ko01100//Metabolic pathways;ko00140//Steroid hormone biosynthesis
CL717.Contig1_All	3498	19.3147	0.4047	-5.5767	Down	2.4479e-299	5.5309e-296	gi|348545188|ref|XP_003460062.1|	1409.8	0	PREDICTED: bone morphogenetic protein receptor type-2-like [Oreochromis niloticus]	gi|432850079|ref|XM_004066655.1|	3150	0	PREDICTED: Oryzias latipes bone morphogenetic protein receptor type-2-like (LOC101167856), mRNA	sp|Q13873|BMPR2_HUMAN	879	0	Bone morphogenetic protein receptor type-2 OS=Homo sapiens GN=BMPR2 PE=1 SV=2	YAR019c	65.5	6e-10	COG0515	Serine/threonine protein kinase	K04671	0	955	dre:555655	bone morphogenetic protein receptor type-2 [EC:2.7.11.30]	GO:0030501//positive regulation of bone mineralization;GO:2000279//negative regulation of DNA biosynthetic process;GO:0010595//positive regulation of endothelial cell migration;GO:0045669//positive regulation of osteoblast differentiation;GO:0001945//lymph vessel development;GO:0030513//positive regulation of BMP signaling pathway;GO:0010862//positive regulation of pathway-restricted SMAD protein…	GO:0005024//transforming growth factor beta-activated receptor activity;GO:0016362//activin receptor activity, type II;GO:0005515//protein binding	GO:0005901//caveola;GO:0005887//integral to plasma membrane	ko04060//Cytokine-cytokine receptor interaction;ko04350//TGF-beta signaling pathway
CL9287.Contig2_All	708	126.746	10.9127	-3.5379	Down	1.27e-296	2.8121e-293	gi|432910380|ref|XP_004078338.1|	364.8	2e-99	PREDICTED: uncharacterized protein LOC101172275 [Oryzias latipes]	gi|432910379|ref|XM_004078290.1|	1354	0	PREDICTED: Oryzias latipes uncharacterized LOC101172275 (LOC101172275), mRNA	--	--	--	--	--	--	--	--	--	--	--	--	--	--	-	-	-	--
Unigene30282_All	7357	25.3965	7.2631	-1.806	Down	2.2781e-286	4.9453e-283	gi|432863499|ref|XP_004070097.1|	1796.2	0	PREDICTED: metabotropic glutamate receptor 3-like [Oryzias latipes]	gi|432863498|ref|XM_004070049.1|	5249	0	PREDICTED: Oryzias latipes metabotropic glutamate receptor 3-like (LOC101166047), mRNA	sp|Q9QYS2|GRM3_MOUSE	1392	0	Metabotropic glutamate receptor 3 OS=Mus musculus GN=Grm3 PE=2 SV=1	alr1834	54.7	2e-06	COG0683	ABC-type branched-chain amino acid transport systems, periplasmic component	K04605	0	1496	dre:565256	metabotropic glutamate receptor 2/3	GO:0035249//synaptic transmission, glutamatergic;GO:0050804//regulation of synaptic transmission;GO:0007196//adenylate cyclase-inhibiting G-protein coupled glutamate receptor signaling pathway;GO:0051930//regulation of sensory perception of pain	GO:0005246//calcium channel regulator activity;GO:0001641//group II metabotropic glutamate receptor activity	GO:0030424//axon;GO:0016021//integral to membrane;GO:0097449//astrocyte projection;GO:0042734//presynaptic membrane;GO:0045211//postsynaptic membrane;GO:0048786//presynaptic active zone;GO:0014069//postsynaptic density;GO:0005886//plasma membrane	ko05030//Cocaine addiction;ko04080//Neuroactive ligand-receptor interaction;ko04724//Glutamatergic synapse
CL9634.Contig6_All	3412	106.334	49.0219	-1.1171	Down	1.7419e-269	3.5713e-266	gi|432849188|ref|XP_004066575.1|	2038.1	0	PREDICTED: sodium/potassium-transporting ATPase subunit alpha-1 [Oryzias latipes]	gi|432849187|ref|XM_004066527.1|	6659	0	PREDICTED: Oryzias latipes sodium/potassium ATPase alpha subunit (LOC100049445), mRNA	sp|Q9YH26|AT1A1_OREMO	1890	0	Sodium/potassium-transporting ATPase subunit alpha-1 OS=Oreochromis mossambicus GN=atp1a1 PE=2 SV=2	MA4378	667	0	COG0474	Cation transport ATPase	K01539	0	1837	dre:64612	sodium/potassium-transporting ATPase subunit alpha [EC:3.6.3.9]	GO:0015672//monovalent inorganic cation transport;GO:0006754//ATP biosynthetic process	GO:0046872//metal ion binding;GO:0015077//monovalent inorganic cation transmembrane transporter activity;GO:0019829//cation-transporting ATPase activity;GO:0005524//ATP binding	GO:0016021//integral to membrane	ko04964//Proximal tubule bicarbonate reclamation;ko04976//Bile secretion;ko04972//Pancreatic secretion;ko04978//Mineral absorption;ko04960//Aldosterone-regulated sodium reabsorption;ko04974//Protein digestion and absorption;ko04970//Salivary secretion;ko04260//Cardiac muscle contraction;ko04973//Carbohydrate digestion and absorption;ko04961//Endocrine and other factor-regulated calcium reabsorpti…
CL4655.Contig10_All	945	150.14	343.385	1.1935	Up	1.4364e-266	2.8913e-263	gi|156395354|ref|XP_001637076.1|	560.1	5e-158	predicted protein [Nematostella vectensis] >gi|156224185|gb|EDO45013.1| predicted protein [Nematostella vectensis]	gi|432875500|ref|XM_004072825.1|	1279	0	PREDICTED: Oryzias latipes actin, cytoplasmic 1-like (LOC101155523), mRNA	sp|A2BDB0|ACTG_XENLA	556	3e-158	Actin, cytoplasmic 2 OS=Xenopus laevis GN=actg1 PE=2 SV=1	SPBC32H8.12c	530	1e-150	COG5277	Actin and related proteins	K05692	7e-159	560	nve:NEMVE_v1g234494	actin beta/gamma 1	GO:0007411//axon guidance;GO:0045214//sarcomere organization;GO:0034332//adherens junction organization;GO:0006928//cellular component movement;GO:0034329//cell junction assembly;GO:0007596//blood coagulation;GO:0051592//response to calcium ion	GO:0042802//identical protein binding;GO:0005524//ATP binding;GO:0005200//structural constituent of cytoskeleton	GO:0005829//cytosol;GO:0043034//costamere;GO:0070062//extracellular vesicular exosome;GO:0031941//filamentous actin	ko04145//Phagosome;ko05110//Vibrio cholerae infection;ko05130//Pathogenic Escherichia coli infection;ko05416//Viral myocarditis;ko04510//Focal adhesion;ko05412//Arrhythmogenic right ventricular cardiomyopathy (ARVC);ko05164//Influenza A;ko04670//Leukocyte transendothelial migration;ko05410//Hypertrophic cardiomyopathy (HCM);ko05131//Shigellosis;ko04530//Tight junction;ko05414//Dilated cardiomyopa…
CL13572.Contig1_All	5589	33.9029	10.4893	-1.6925	Down	2.7522e-265	5.2535e-262	gi|157278503|ref|NP_001098353.1|	1398.7	0	membrane-type matrix metalloproteinase precursor [Oryzias latipes] >gi|46359589|dbj|BAD15297.1| membrane-type matrix metalloproteinase [Oryzias latipes]	gi|157278502|ref|NM_001104883.1|	5269	0	Oryzias latipes membrane-type matrix metalloproteinase (olmt2-mmp), mRNA >gi|46359588|dbj|AB072928.1| Oryzias latipes olmt2-mmp mRNA for membrane-type matrix metalloproteinase, complete cds	sp|P51511|MMP15_HUMAN	863	0	Matrix metalloproteinase-15 OS=Homo sapiens GN=MMP15 PE=1 SV=1	--	--	--	--	--	K07995	0	1092	dre:100332426	matrix metalloproteinase-15 (membrane-inserted) [EC:3.4.24.-]	GO:0006464//cellular protein modification process;GO:0006508//proteolysis;GO:0043085//positive regulation of catalytic activity	GO:0008047//enzyme activator activity;GO:0004222//metalloendopeptidase activity;GO:0005515//protein binding;GO:0005509//calcium ion binding;GO:0008270//zinc ion binding	GO:0005887//integral to plasma membrane;GO:0031012//extracellular matrix	--
CL4702.Contig2_All	3106	53.8273	15.0199	-1.8415	Down	2.2294e-263	4.1834e-260	gi|432896132|ref|XP_004076274.1|	1181.8	0	PREDICTED: large neutral amino acids transporter small subunit 4-like isoform 1 [Oryzias latipes]	gi|432896131|ref|XM_004076226.1|	5227	0	PREDICTED: Oryzias latipes large neutral amino acids transporter small subunit 4-like, transcript variant 1 (LOC101173729), mRNA	sp|A4IHK6|LAT4_XENTR	846	0	Large neutral amino acids transporter small subunit 4 OS=Xenopus tropicalis GN=slc43a2 PE=2 SV=1	--	--	--	--	--	K08229	0	955	dre:494042	MFS transporter, LAT3 family, solute carrier family 43, member 2	GO:0015807//L-amino acid transport;GO:0055085//transmembrane transport	GO:0015179//L-amino acid transmembrane transporter activity	GO:0005886//plasma membrane;GO:0016021//integral to membrane	--
CL4269.Contig1_All	1522	29.5401	108.114	1.8718	Up	6.2074e-263	1.1454e-259	gi|432930269|ref|XP_004081404.1|	962.6	0	PREDICTED: uncharacterized protein LOC101174543 [Oryzias latipes]	gi|432930268|ref|XM_004081356.1|	2767	0	PREDICTED: Oryzias latipes uncharacterized LOC101174543 (LOC101174543), mRNA	--	--	--	--	--	--	--	--	--	--	--	--	--	--	-	-	-	--
Unigene64370_All	1697	182.706	79.6226	-1.1983	Down	8.7368e-258	1.5601e-254	gi|432908366|ref|XP_004077829.1|	673.3	0	PREDICTED: glyceraldehyde 3-phosphate dehydrogenase 2-like [Oryzias latipes]	gi|432908365|ref|XM_004077781.1|	3094	0	PREDICTED: Oryzias latipes glyceraldehyde 3-phosphate dehydrogenase 2-like (LOC101167730), mRNA	sp|Q5MJ86|G3P2_DANRE	623	4e-178	Glyceraldehyde 3-phosphate dehydrogenase 2 OS=Danio rerio GN=gapdh-2 PE=2 SV=1	SPBC32F12.11	479	6e-135	COG0057	Glyceraldehyde-3-phosphate dehydrogenase/erythrose-4-phosphate dehydrogenase	K10705	2e-177	623	dre:406367	glyceraldehyde-3-phosphate dehydrogenase, spermatogenic [EC:1.2.1.12]	GO:0051402//neuron apoptotic process;GO:0055114//oxidation-reduction process;GO:0035606//peptidyl-cysteine S-trans-nitrosylation;GO:0050821//protein stabilization;GO:0000226//microtubule cytoskeleton organization;GO:0006096//glycolysis	GO:0051287//NAD binding;GO:0008017//microtubule binding;GO:0035605//peptidyl-cysteine S-nitrosylase activity;GO:0004365//glyceraldehyde-3-phosphate dehydrogenase (NAD+) (phosphorylating) activity;GO:0050661//NADP binding	GO:0005829//cytosol;GO:0015630//microtubule cytoskeleton;GO:0005634//nucleus	ko01100//Metabolic pathways;ko00010//Glycolysis / Gluconeogenesis
CL15455.Contig1_All	545	9.1286	130.618	3.8388	Up	1.4861e-248	2.6115e-245	gi|195047978|ref|XP_001992449.1|	53.5	5e-06	GH24756 [Drosophila grimshawi] >gi|193893290|gb|EDV92156.1| GH24756 [Drosophila grimshawi]	gi|432937252|ref|XR_177600.1|	630	1e-177	PREDICTED: Oryzias latipes uncharacterized LOC101174310 (LOC101174310), misc_RNA	sp|O08677|KNG1_MOUSE	95.9	4e-20	Kininogen-1 OS=Mus musculus GN=Kng1 PE=1 SV=1	CC0303	80.9	1e-15	COG1230	Co/Zn/Cd efflux system component	K03898	1e-19	95.9	mmu:16644	kininogen	GO:0006413//translational initiation;GO:0042127//regulation of cell proliferation;GO:0007599//hemostasis;GO:0050790//regulation of catalytic activity;GO:0048523//negative regulation of cellular process;GO:0048583;GO:0048522//positive regulation of cellular process;GO:0007155//cell adhesion;GO:0008360//regulation of cell shape;GO:0000165//MAPK cascade;GO:0006468//protein phosphorylation;GO:0009611…	GO:0004674//protein serine/threonine kinase activity;GO:0003743//translation initiation factor activity;GO:0043167//ion binding;GO:0005544//calcium-dependent phospholipid binding;GO:0000166//nucleotide binding;GO:0003779//actin binding	GO:0005852//eukaryotic translation initiation factor 3 complex	ko04610//Complement and coagulation cascades;ko04650//Natural killer cell mediated cytotoxicity;ko04380//Osteoclast differentiation;ko04660//T cell receptor signaling pathway;ko04370//VEGF signaling pathway;ko04360//Axon guidance;ko04662//B cell receptor signaling pathway;ko04310//Wnt signaling pathway;ko05166//HTLV-I infection;ko04010//MAPK signaling pathway
Unigene1991_All	1303	175.966	66.3111	-1.408	Down	5.0078e-245	8.6629e-242	gi|432936646|ref|XP_004082209.1|	456.8	1e-126	PREDICTED: claudin-11-like [Oryzias latipes]	gi|432936645|ref|XM_004082161.1|	2060	0	PREDICTED: Oryzias latipes claudin-11-like (LOC101166173), mRNA	sp|Q60771|CLD11_MOUSE	206	9e-53	Claudin-11 OS=Mus musculus GN=Cldn11 PE=1 SV=1	--	--	--	--	--	K06087	8e-73	275	dre:436897	claudin	GO:0007283//spermatogenesis;GO:0008366//axon ensheathment;GO:0007155//cell adhesion	GO:0005515//protein binding	GO:0005887//integral to plasma membrane;GO:0005923//tight junction	ko05160//Hepatitis C;ko05130//Pathogenic Escherichia coli infection;ko04514//Cell adhesion molecules (CAMs);ko04670//Leukocyte transendothelial migration;ko04530//Tight junction
CL11826.Contig1_All	2263	0.6243	25.1499	5.3322	Up	1.51e-243	2.5719e-240	gi|432860022|ref|XP_004069352.1|	418.7	6e-115	PREDICTED: ras-related protein Rab-7a-like isoform 1 [Oryzias latipes] >gi|432860024|ref|XP_004069353.1| PREDICTED: ras-related protein Rab-7a-like isoform 2 [Oryzias latipes]	gi|432860023|ref|XM_004069305.1|	3465	0	PREDICTED: Oryzias latipes ras-related protein Rab-7a-like, transcript variant 2 (LOC101157689), mRNA	sp|P09527|RAB7A_RAT	393	8e-109	Ras-related protein Rab-7a OS=Rattus norvegicus GN=Rab7a PE=1 SV=2	SPAC18G6.03	134	5e-31	COG1100	GTPase SAR1 and related small G proteins	K07897	2e-110	400	dre:393902	Ras-related protein Rab-7A	GO:0090383//phagosome acidification;GO:0045453//bone resorption;GO:0006184//GTP catabolic process;GO:0019886//antigen processing and presentation of exogenous peptide antigen via MHC class II;GO:0007264//small GTPase mediated signal transduction;GO:0008333//endosome to lysosome transport;GO:0006622//protein targeting to lysosome;GO:0045022//early endosome to late endosome transport;GO:0007174//ep…	GO:0005525//GTP binding;GO:0048365//Rac GTPase binding;GO:0019003//GDP binding;GO:0003924//GTPase activity	GO:0030670//phagocytic vesicle membrane;GO:0097208//alveolar lamellar body;GO:0042470//melanosome;GO:0005765//lysosomal membrane;GO:0005794//Golgi apparatus;GO:0005770//late endosome	ko05146//Amoebiasis;ko04145//Phagosome;ko04144//Endocytosis;ko05152//Tuberculosis;ko05132//Salmonella infection
Unigene43410_All	3797	31.1067	6.6947	-2.2161	Down	1.6237e-237	2.7236e-234	gi|432920204|ref|XP_004079888.1|	1042.7	0	PREDICTED: large neutral amino acids transporter small subunit 2-like [Oryzias latipes]	gi|432920203|ref|XM_004079840.1|	4197	0	PREDICTED: Oryzias latipes large neutral amino acids transporter small subunit 2-like (LOC101173175), mRNA	sp|Q9WVR6|LAT2_RAT	881	0	Large neutral amino acids transporter small subunit 2 OS=Rattus norvegicus GN=Slc7a8 PE=1 SV=1	BS_ykbA	202	5e-51	COG0531	Amino acid transporters	K13781	0	954	dre:100007704	solute carrier family 7 (L-type amino acid transporter), member 8	GO:0015804//neutral amino acid transport;GO:0009636//response to toxic substance;GO:0055065//metal ion homeostasis;GO:0006520//cellular amino acid metabolic process;GO:0003333//amino acid transmembrane transport;GO:0050900//leukocyte migration;GO:0015695//organic cation transport;GO:0007596//blood coagulation;GO:0015807//L-amino acid transport	GO:0042605//peptide antigen binding;GO:0005275//amine transmembrane transporter activity;GO:0019534//toxin transporter activity;GO:0015175//neutral amino acid transmembrane transporter activity;GO:0005515//protein binding;GO:0015179//L-amino acid transmembrane transporter activity;GO:0015101//organic cation transmembrane transporter activity	GO:0016323//basolateral plasma membrane;GO:0005737//cytoplasm;GO:0005887//integral to plasma membrane	ko04974//Protein digestion and absorption
CL7374.Contig1_All	3392	53.9243	18.0135	-1.5819	Down	1.4106e-232	2.331e-229	gi|432856042|ref|XP_004068341.1|	758.4	0	PREDICTED: nucleoside diphosphate kinase 7-like [Oryzias latipes]	gi|432856045|ref|XM_004068295.1|	3985	0	PREDICTED: Oryzias latipes sodium/potassium-transporting ATPase subunit beta-233-like (LOC101164636), mRNA	sp|Q9Y5B8|NDK7_HUMAN	529	1e-149	Nucleoside diphosphate kinase 7 OS=Homo sapiens GN=NME7 PE=1 SV=1	aq_1590	108	8e-23	COG0105	Nucleoside diphosphate kinase	K00940	1e-167	591	dre:30086	nucleoside-diphosphate kinase [EC:2.7.4.6]	GO:0006165//nucleoside diphosphate phosphorylation;GO:0006228//UTP biosynthetic process;GO:0006183//GTP biosynthetic process;GO:0006241//CTP biosynthetic process	GO:0004550//nucleoside diphosphate kinase activity;GO:0005524//ATP binding	-	ko01100//Metabolic pathways;ko00230//Purine metabolism;ko00240//Pyrimidine metabolism
Unigene2222_All	1309	106.794	28.8359	-1.8889	Down	2.8084e-228	4.5724e-225	gi|432892783|ref|XP_004075835.1|	565.5	2e-159	PREDICTED: alpha-2-macroglobulin-like protein 1-like [Oryzias latipes]	gi|432892782|ref|XM_004075787.1|	1701	0	PREDICTED: Oryzias latipes alpha-2-macroglobulin-like protein 1-like (LOC101159604), mRNA	sp|A8K2U0|A2ML1_HUMAN	206	9e-53	Alpha-2-macroglobulin-like protein 1 OS=Homo sapiens GN=A2ML1 PE=1 SV=3	--	--	--	--	--	K03910	1e-73	277	dre:100006782	alpha-2-macroglobulin	-	-	-	ko04610//Complement and coagulation cascades
Unigene30049_All	12006	1.1869	7.6093	2.6806	Up	1.4175e-227	2.2744e-224	gi|348520328|ref|XP_003447680.1|	174.5	1e-40	PREDICTED: protocadherin Fat 2-like [Oreochromis niloticus]	gi|432880944|ref|XM_004073680.1|	15300	0	PREDICTED: Oryzias latipes protocadherin Fat 2-like (LOC101170600), mRNA	sp|Q5F226|FAT2_MOUSE	3254	0	Protocadherin Fat 2 OS=Mus musculus GN=Fat2 PE=2 SV=1	all7128_2	53.5	9e-06	COG2931	RTX toxins and related Ca2+-binding proteins	K06813	0	897	gga:423718	cadherin 23	GO:0007155//cell adhesion	-	GO:0030054//cell junction;GO:0016020//membrane	--
Unigene36896_All	3764	38.951	11.0467	-1.818	Down	3.2562e-227	5.0775e-224	gi|432905597|ref|XP_004077455.1|	1774.6	0	PREDICTED: disintegrin and metalloproteinase domain-containing protein 8-like [Oryzias latipes]	gi|432905596|ref|XM_004077407.1|	4696	0	PREDICTED: Oryzias latipes disintegrin and metalloproteinase domain-containing protein 8-like (LOC101166736), mRNA	sp|Q05910|ADAM8_MOUSE	619	1e-176	Disintegrin and metalloproteinase domain-containing protein 8 OS=Mus musculus GN=Adam8 PE=2 SV=3	--	--	--	--	--	K06540	0	826	dre:368917	disintegrin and metalloproteinase domain-containing protein 8 [EC:3.4.24.-]	GO:0035419//activation of MAPK activity involved in innate immune response;GO:0043524//negative regulation of neuron apoptotic process;GO:0000902//cell morphogenesis;GO:0033089//positive regulation of T cell differentiation in thymus;GO:2000418//positive regulation of eosinophil migration;GO:0045780//positive regulation of bone resorption;GO:0016337//cell-cell adhesion;GO:0045785//positive regula…	GO:0002020//protease binding;GO:0050839//cell adhesion molecule binding;GO:0008270//zinc ion binding;GO:0008237//metallopeptidase activity;GO:0005509//calcium ion binding	GO:0016023//cytoplasmic membrane-bounded vesicle;GO:0071133//alpha9-beta1 integrin-ADAM8 complex	--
Unigene17226_All	6615	17.6045	3.9676	-2.1496	Down	1.8928e-225	2.9105e-222	gi|326676757|ref|XP_685984.5|	294.3	6e-77	PREDICTED: hypothetical protein LOC557772 [Danio rerio]	--	--	--	--	sp|Q13439|GOGA4_HUMAN	211	2e-53	Golgin subfamily A member 4 OS=Homo sapiens GN=GOLGA4 PE=1 SV=1	YHR023w	127	3e-28	COG5022	Myosin heavy chain	K11499	2e-54	216	dre:497403	centromere protein F	-	-	-	--
CL3338.Contig1_All	1262	172.192	68.5589	-1.3286	Down	9.1932e-213	1.3571e-209	gi|432908735|ref|XP_004078008.1|	450.3	1e-124	PREDICTED: early activation antigen CD69-like [Oryzias latipes]	gi|432908734|ref|XM_004077960.1|	1715	0	PREDICTED: Oryzias latipes early activation antigen CD69-like (LOC101169809), mRNA	sp|P37217|CD69_MOUSE	84.7	4e-16	Early activation antigen CD69 OS=Mus musculus GN=Cd69 PE=2 SV=1	--	--	--	--	--	K06563	4e-16	86.7	rno:288375	CD209 antigen	-	-	-	ko04145//Phagosome;ko05162//Measles;ko05152//Tuberculosis
CL672.Contig2_All	1314	0	31.7783	14.9558	Up	1.134e-207	1.6519e-204	gi|432882275|ref|XP_004073954.1|	388.7	3e-106	PREDICTED: h-2 class I histocompatibility antigen, L-D alpha chain-like [Oryzias latipes]	gi|432882274|ref|XM_004073906.1|	692	0	PREDICTED: Oryzias latipes h-2 class I histocompatibility antigen, L-D alpha chain-like (LOC101154961), mRNA	sp|P06140|HA1B_RABIT	100	7e-21	RLA class I histocompatibility antigen, alpha chain 19-1 OS=Oryctolagus cuniculus PE=3 SV=1	--	--	--	--	--	K06751	3e-20	100	ecb:100050550	major histocompatibility complex, class I	-	-	-	ko05320//Autoimmune thyroid disease;ko04145//Phagosome;ko05332//Graft-versus-host disease;ko05330//Allograft rejection;ko04940//Type I diabetes mellitus;ko04650//Natural killer cell mediated cytotoxicity;ko05168//Herpes simplex infection;ko04612//Antigen processing and presentation;ko05416//Viral myocarditis;ko04514//Cell adhesion molecules (CAMs);ko04144//Endocytosis;ko05169//Epstein-Barr virus …
CL15231.Contig2_All	2107	1.4575	26.2282	4.1696	Up	2.2456e-205	3.2288e-202	gi|157278475|ref|NP_001098339.1|	971.8	0	POU domain protein class V transcription factor 1 [Oryzias latipes] >gi|49341552|gb|AAT64911.1| POU domain protein class V transcription factor 1 [Oryzias latipes]	gi|157278474|ref|NM_001104869.1|	3693	0	Oryzias latipes POU domain protein class V transcription factor 1 (LOC100049520), mRNA >gi|49341551|gb|AY639946.1| Oryzias latipes POU domain protein class V transcription factor 1 mRNA, complete cds	sp|Q90270|PO5F1_DANRE	585	2e-166	POU domain, class 5, transcription factor 1 OS=Danio rerio GN=pou5f1 PE=2 SV=1	--	--	--	--	--	K09369	1e-167	590	dre:30333	POU domain transcription factor, class 7	GO:0009880//embryonic pattern specification;GO:0007398//ectoderm development;GO:0030902//hindbrain development;GO:0007498//mesoderm development;GO:0031101//fin regeneration;GO:0035284//brain segmentation;GO:0055113//epiboly involved in gastrulation with mouth forming second;GO:0016331//morphogenesis of embryonic epithelium;GO:0009953//dorsal/ventral pattern formation;GO:0044030//regulation of DNA…	GO:0003677//DNA binding;GO:0003700//sequence-specific DNA binding transcription factor activity	GO:0005634//nucleus	--
CL10084.Contig1_All	1368	149.826	59.1078	-1.3419	Down	7.382e-204	1.0478e-200	gi|432910302|ref|XP_004078300.1|	506.1	1e-141	PREDICTED: apolipoprotein Eb-like isoform 1 [Oryzias latipes] >gi|432910304|ref|XP_004078301.1| PREDICTED: apolipoprotein Eb-like isoform 2 [Oryzias latipes]	gi|432910301|ref|XM_004078252.1|	2633	0	PREDICTED: Oryzias latipes apolipoprotein Eb-like, transcript variant 1 (LOC101161673), mRNA	sp|O42364|APOEB_DANRE	260	4e-69	Apolipoprotein Eb OS=Danio rerio GN=apoeb PE=2 SV=1	--	--	--	--	--	K04524	2e-68	260	dre:30314	apolipoprotein E	-	-	-	ko05010//Alzheimer's disease
CL4049.Contig3_All	2262	54.4424	15.2791	-1.8332	Down	2.404e-193	3.2858e-190	gi|432962496|ref|XP_004086698.1|	1021.1	0	PREDICTED: syntabulin-like [Oryzias latipes]	gi|432962495|ref|XM_004086650.1|	3975	0	PREDICTED: Oryzias latipes syntabulin-like (LOC101155835), mRNA	sp|Q9NX95|SYBU_HUMAN	385	3e-106	Syntabulin OS=Homo sapiens GN=SYBU PE=1 SV=2	--	--	--	--	--	--	--	--	--	--	GO:2000053//regulation of Wnt receptor signaling pathway involved in dorsal/ventral axis specification;GO:0061178//regulation of insulin secretion involved in cellular response to glucose stimulus;GO:0060828//regulation of canonical Wnt receptor signaling pathway;GO:0048263//determination of dorsal identity	GO:0008017//microtubule binding	GO:0097433//dense body	--
Unigene23201_All	1839	0.0668	21.3592	8.3208	Up	1.154e-190	1.5393e-187	gi|432848878|ref|XP_004066496.1|	414.8	7e-114	PREDICTED: protein CREG1-like [Oryzias latipes]	gi|432848877|ref|XM_004066448.1|	2403	0	PREDICTED: Oryzias latipes protein CREG1-like (LOC101175465), mRNA	sp|Q5ZJ73|CREG1_CHICK	249	1e-65	Protein CREG1 OS=Gallus gallus GN=CREG1 PE=2 SV=1	--	--	--	--	--	K06453	3e-13	77.8	cfa:611571	CD3Z antigen, zeta polypeptide	GO:0055114//oxidation-reduction process	GO:0016491//oxidoreductase activity;GO:0010181//FMN binding	-	ko05142//Chagas disease (American trypanosomiasis);ko04650//Natural killer cell mediated cytotoxicity;ko04660//T cell receptor signaling pathway
CL3728.Contig2_All	1917	54.6924	13.3217	-2.0376	Down	9.6468e-190	1.2715e-186	gi|347558878|gb|AEP04148.1|	856.7	0	c-myc-like protein [Oryzias latipes]	gi|347558877|gb|JN634762.1|	2510	0	Oryzias latipes c-myc-like protein (c-myc20) mRNA, complete cds	sp|P06646|MYC_ONCMY	632	1e-180	Transcriptional regulator Myc (Fragment) OS=Oncorhynchus mykiss GN=myc PE=3 SV=1	Rv3876	52	4e-06	COG0455	ATPases involved in chromosome partitioning	K04377	9e-159	561	dre:393141	Myc proto-oncogene protein	GO:0006355//regulation of transcription, DNA-dependent	GO:0003700//sequence-specific DNA binding transcription factor activity;GO:0003677//DNA binding;GO:0046983//protein dimerization activity	GO:0005634//nucleus	ko05219//Bladder cancer;ko04110//Cell cycle;ko05210//Colorectal cancer;ko04630//Jak-STAT signaling pathway;ko05221//Acute myeloid leukemia;ko05213//Endometrial cancer;ko05169//Epstein-Barr virus infection;ko04350//TGF-beta signaling pathway;ko05216//Thyroid cancer;ko05220//Chronic myeloid leukemia;ko05200//Pathways in cancer;ko05202//Transcriptional misregulation in cancer;ko04310//Wnt signaling …
Unigene27850_All	1396	26.3546	90.6645	1.7825	Up	1.0743e-189	1.3992e-186	gi|432936039|ref|XP_004082090.1|	454.9	4e-126	PREDICTED: uncharacterized protein LOC101173267 [Oryzias latipes]	gi|432936038|ref|XM_004082042.1|	1291	0	PREDICTED: Oryzias latipes uncharacterized LOC101173267 (LOC101173267), mRNA	sp|P55259|GP2_HUMAN	85.5	3e-16	Pancreatic secretory granule membrane major glycoprotein GP2 OS=Homo sapiens GN=GP2 PE=2 SV=3	--	--	--	--	--	K13912	4e-13	76.6	mdo:100025417	deleted in malignant brain tumors 1 protein	-	-	-	ko04970//Salivary secretion
CL9142.Contig1_All	3435	14.3226	0.91	-3.9763	Down	2.0953e-179	2.6974e-176	gi|432930310|ref|XP_004081424.1|	1839.7	0	PREDICTED: WD repeat-containing protein 3-like [Oryzias latipes]	gi|432930309|ref|XM_004081376.1|	5612	0	PREDICTED: Oryzias latipes WD repeat-containing protein 3-like (LOC101159474), mRNA	sp|Q9UNX4|WDR3_HUMAN	1340	0	WD repeat-containing protein 3 OS=Homo sapiens GN=WDR3 PE=1 SV=1	all0283_3	161	8e-39	COG2319	FOG: WD40 repeat	K14556	0	1534	dre:321058	U3 small nucleolar RNA-associated protein 12	-	-	GO:0005730//nucleolus;GO:0031965//nuclear membrane	ko03008//Ribosome biogenesis in eukaryotes
CL9213.Contig1_All	1888	0	19.0243	14.2156	Up	9.8424e-179	1.2525e-175	gi|432897595|ref|XP_004076467.1|	919.8	0	PREDICTED: wiskott-Aldrich syndrome protein family member 3-like [Oryzias latipes]	gi|432897594|ref|XM_004076419.1|	2635	0	PREDICTED: Oryzias latipes wiskott-Aldrich syndrome protein family member 3-like (LOC101160681), mRNA	sp|Q8VHI6|WASF3_MOUSE	499	6e-141	Wiskott-Aldrich syndrome protein family member 3 OS=Mus musculus GN=Wasf3 PE=2 SV=1	--	--	--	--	--	K06083	3e-150	532	dre:562750	WAS protein family, member 3	GO:0030032//lamellipodium assembly;GO:0008360//regulation of cell shape;GO:0030041//actin filament polymerization;GO:0031643//positive regulation of myelination;GO:0014003//oligodendrocyte development	-	GO:0030027//lamellipodium	ko04666//Fc gamma R-mediated phagocytosis;ko04520//Adherens junction
CL6008.Contig1_All	8066	16.0596	5.0672	-1.6642	Down	1.0179e-177	1.2806e-174	gi|432848380|ref|XP_004066316.1|	4262.2	0	PREDICTED: ATP-binding cassette sub-family A member 1-like [Oryzias latipes]	gi|432848379|ref|XM_004066268.1|	13200	0	PREDICTED: Oryzias latipes ATP-binding cassette sub-family A member 1-like (LOC101163147), mRNA	sp|O95477|ABCA1_HUMAN	3180	0	ATP-binding cassette sub-family A member 1 OS=Homo sapiens GN=ABCA1 PE=1 SV=3	PH0913	169	9e-41	COG1131	ABC-type multidrug transport system, ATPase component	K05641	0	3694	dre:558924	ATP-binding cassette, subfamily A (ABC1), member 1	GO:0006200//ATP catabolic process	GO:0005524//ATP binding;GO:0016887//ATPase activity	-	ko02010//ABC transporters;ko04975//Fat digestion and absorption
CL8164.Contig2_All	1746	23.9211	0.7431	-5.0086	Down	1.8163e-176	2.2594e-173	gi|432901651|ref|XP_004076879.1|	938.3	0	PREDICTED: leucine-rich repeat and WD repeat-containing protein 1-like [Oryzias latipes]	gi|432901650|ref|XM_004076831.1|	2734	0	PREDICTED: Oryzias latipes leucine-rich repeat and WD repeat-containing protein 1-like (LOC101163993), mRNA	sp|B0R160|LRWD1_DANRE	454	3e-127	Leucine-rich repeat and WD repeat-containing protein 1 OS=Danio rerio GN=lrwd1 PE=1 SV=1	--	--	--	--	--	K13131	3e-20	100	smm:Smp_171170	ATP-dependent RNA helicase DDX20 [EC:3.6.4.13]	GO:0044763	GO:0005488//binding	GO:0044427//chromosomal part	ko03013//RNA transport
CL9753.Contig4_All	2176	38.7832	8.077	-2.2635	Down	9.3758e-175	1.1407e-171	gi|432952368|ref|XP_004085080.1|	1258.8	0	PREDICTED: uncharacterized protein LOC101175291 [Oryzias latipes]	gi|432952367|ref|XM_004085032.1|	3473	0	PREDICTED: Oryzias latipes uncharacterized LOC101175291 (LOC101175291), mRNA	sp|Q498E6|SET8B_XENLA	70.9	1e-11	N-lysine methyltransferase SETD8-B OS=Xenopus laevis GN=setd8-b PE=1 SV=1	--	--	--	--	--	K04853	5e-47	190	dre:559964	voltage-dependent calcium channel L type alpha-1F	-	-	-	ko05412//Arrhythmogenic right ventricular cardiomyopathy (ARVC);ko05010//Alzheimer's disease;ko05410//Hypertrophic cardiomyopathy (HCM);ko04260//Cardiac muscle contraction;ko05414//Dilated cardiomyopathy;ko04726//Serotonergic synapse;ko00310//Lysine degradation;ko04912//GnRH signaling pathway;ko04010//MAPK signaling pathway;ko04270//Vascular smooth muscle contraction;ko04725//Cholinergic synapse;…
CL14541.Contig2_All	321	124.946	3.1235	-5.322	Down	1.1549e-174	1.3898e-171	gi|432956878|ref|XP_004085750.1|	45.4	2e-31	PREDICTED: uncharacterized protein LOC101159075 [Oryzias latipes]	gi|432956877|ref|XM_004085702.1|	452	1e-124	PREDICTED: Oryzias latipes uncharacterized LOC101159075 (LOC101159075), mRNA	--	--	--	--	--	--	--	--	--	--	--	--	--	--	-	-	-	--
CL14746.Contig2_All	2973	49.6449	17.7153	-1.4866	Down	8.7753e-172	1.0227e-168	gi|432903628|ref|XP_004077176.1|	1115.5	0	PREDICTED: EGF-containing fibulin-like extracellular matrix protein 1-like [Oryzias latipes]	gi|432903627|ref|XM_004077128.1|	3499	0	PREDICTED: Oryzias latipes EGF-containing fibulin-like extracellular matrix protein 1-like (LOC101159128), mRNA	sp|Q12805|FBLN3_HUMAN	569	1e-161	EGF-containing fibulin-like extracellular matrix protein 1 OS=Homo sapiens GN=EFEMP1 PE=1 SV=2	--	--	--	--	--	K08023	2e-48	195	pon:100447512	latent transforming growth factor beta binding protein	-	-	-	ko04350//TGF-beta signaling pathway
Unigene62616_All	3535	4.8476	23.4746	2.2758	Up	2.3175e-171	2.6727e-168	gi|432945589|ref|XP_004083673.1|	1423.7	0	PREDICTED: DNA helicase MCM9-like [Oryzias latipes]	gi|432945588|ref|XM_004083625.1|	3846	0	PREDICTED: Oryzias latipes DNA helicase MCM9-like (LOC101172783), mRNA	sp|Q6PCI7|MCM5B_XENLA	823	0	DNA replication licensing factor mcm5-B OS=Xenopus laevis GN=mcm5-b PE=2 SV=1	YLR274w	462	2e-129	COG1241	Predicted ATPase involved in replication control, Cdc46/Mcm family	K02209	0	909	dre:286747	minichromosome maintenance protein 5 (cell division control protein 46)	GO:0000075//cell cycle checkpoint;GO:0043066//negative regulation of apoptotic process;GO:0006268//DNA unwinding involved in replication;GO:0030174//regulation of DNA-dependent DNA replication initiation;GO:0000084//S phase of mitotic cell cycle;GO:0009790//embryo development;GO:0000082//G1/S transition of mitotic cell cycle;GO:0006200//ATP catabolic process;GO:0006271//DNA strand elongation invo…	GO:0005515//protein binding;GO:0003677//DNA binding;GO:0016887//ATPase activity;GO:0003682//chromatin binding;GO:0005524//ATP binding;GO:0003678//DNA helicase activity	GO:0000785//chromatin;GO:0005654//nucleoplasm;GO:0042555//MCM complex	ko04110//Cell cycle;ko03030//DNA replication
CL17353.Contig2_All	2806	41.9833	12.7163	-1.7231	Down	6.5183e-170	7.3638e-167	gi|157278511|ref|NP_001098357.1|	1276.5	0	membrane-type matrix metalloproteinase precursor [Oryzias latipes] >gi|67077823|dbj|BAD99513.1| membrane-type matrix metalloproteinase [Oryzias latipes]	gi|157278510|ref|NM_001104887.1|	4892	0	Oryzias latipes membrane-type matrix metalloproteinase (mt1-mmp), mRNA >gi|67077822|dbj|AB185847.1| Oryzias latipes mt1-mmp mRNA for membrane-type matrix metalloproteinase, complete cds	sp|P50281|MMP14_HUMAN	822	0	Matrix metalloproteinase-14 OS=Homo sapiens GN=MMP14 PE=1 SV=3	MA4674	51.2	1e-05	COG5549	Predicted Zn-dependent protease	K07763	0	918	dre:566945	matrix metalloproteinase-14 (membrane-inserted) [EC:3.4.24.80]	GO:0030307//positive regulation of cell growth;GO:0060027//convergent extension involved in gastrulation;GO:0022617//extracellular matrix disassembly;GO:0042074//cell migration involved in gastrulation;GO:0051216//cartilage development;GO:0048701//embryonic cranial skeleton morphogenesis;GO:0001666//response to hypoxia;GO:0035295//tube development;GO:0030010//establishment of cell polarity;GO:000…	GO:0005515//protein binding;GO:0008270//zinc ion binding;GO:0005509//calcium ion binding;GO:0004222//metalloendopeptidase activity	GO:0005796//Golgi lumen;GO:0005887//integral to plasma membrane;GO:0031012//extracellular matrix	ko04912//GnRH signaling pathway
CL15977.Contig2_All	636	130.374	27.82	-2.2285	Down	1.7809e-168	1.9916e-165	gi|23496462|dbj|BAC20301.1|	285.8	1e-75	alpha-type globin [Oryzias latipes]	gi|432921525|ref|XM_004080142.1|	1096	0	PREDICTED: Oryzias latipes hemoglobin subunit alpha-1-like (LOC101171201), mRNA	sp|P84653|HBA1_COTGO	229	3e-60	Hemoglobin subunit alpha-1 OS=Cottoperca gobio GN=hba1 PE=1 SV=2	--	--	--	--	--	K13826	4e-45	181	dre:497166	hemoglobin subunit zeta	GO:0015671//oxygen transport	GO:0005344//oxygen transporter activity;GO:0005506//iron ion binding;GO:0020037//heme binding;GO:0019825//oxygen binding	GO:0005833//hemoglobin complex	--
Unigene17059_All	4917	30.242	10.9992	-1.4592	Down	2.4019e-168	2.6592e-165	gi|432926612|ref|XP_004080914.1|	2368.2	0	PREDICTED: melanoma receptor tyrosine-protein kinase-like [Oryzias latipes]	gi|432926611|ref|XM_004080866.1|	6702	0	PREDICTED: Oryzias latipes melanoma receptor tyrosine-protein kinase-like (LOC101169984), mRNA	sp|P13388|XMRK_XIPMA	1651	0	Melanoma receptor tyrosine-protein kinase OS=Xiphophorus maculatus GN=xmrk PE=2 SV=2	MYPU_6850	79.3	6e-14	COG0515	Serine/threonine protein kinase	K04361	0	1417	dre:378478	epidermal growth factor receptor [EC:2.7.10.1]	GO:0016310//phosphorylation	GO:0004871//signal transducer activity;GO:0004713//protein tyrosine kinase activity;GO:0000166//nucleotide binding	GO:0016020//membrane	ko05160//Hepatitis C;ko04060//Cytokine-cytokine receptor interaction;ko05219//Bladder cancer;ko04510//Focal adhesion;ko05213//Endometrial cancer;ko04144//Endocytosis;ko05212//Pancreatic cancer;ko04013//MAPK signaling pathway - fly;ko05120//Epithelial cell signaling in Helicobacter pylori infection;ko05200//Pathways in cancer;ko04320//Dorso-ventral axis formation;ko04540//Gap junction;ko05215//Pro…
CL3496.Contig7_All	479	133.356	19.4543	-2.7771	Down	1.069e-167	1.1718e-164	gi|432856687|ref|XP_004068488.1|	155.6	7e-37	PREDICTED: uncharacterized protein LOC101160894 [Oryzias latipes]	gi|432856686|ref|XM_004068440.1|	270	6e-69	PREDICTED: Oryzias latipes uncharacterized LOC101160894 (LOC101160894), mRNA	--	--	--	--	--	--	--	--	--	--	--	--	--	--	-	-	-	--
CL12188.Contig2_All	2103	0.3505	18.0609	5.6873	Up	1.3746e-167	1.492e-164	gi|432867573|ref|XP_004071249.1|	104.4	2e-20	PREDICTED: uncharacterized protein LOC101156975 [Oryzias latipes]	gi|432867572|ref|XM_004071201.1|	2155	0	PREDICTED: Oryzias latipes uncharacterized LOC101156975 (LOC101156975), mRNA	sp|P69526|TMPS9_RAT	287	6e-77	Transmembrane protease serine 9 OS=Rattus norvegicus GN=Tmprss9 PE=3 SV=1	VC1649	135	3e-31	COG5640	Secreted trypsin-like serine protease	K09640	5e-96	352	xtr:448231	transmembrane protease, serine 9 [EC:3.4.21.-]	-	GO:0008233//peptidase activity	-	ko04972//Pancreatic secretion;ko04974//Protein digestion and absorption;ko05164//Influenza A;ko04080//Neuroactive ligand-receptor interaction
CL4049.Contig1_All	2179	25.2561	68.8578	1.447	Up	1.1373e-166	1.2225e-163	gi|432962496|ref|XP_004086698.1|	92.4	0	PREDICTED: syntabulin-like [Oryzias latipes]	gi|432962495|ref|XM_004086650.1|	2599	0	PREDICTED: Oryzias latipes syntabulin-like (LOC101155835), mRNA	sp|Q9NX95|SYBU_HUMAN	313	1e-92	Syntabulin OS=Homo sapiens GN=SYBU PE=1 SV=2	--	--	--	--	--	--	--	--	--	--	GO:2000053//regulation of Wnt receptor signaling pathway involved in dorsal/ventral axis specification;GO:0060828//regulation of canonical Wnt receptor signaling pathway;GO:0048263//determination of dorsal identity	GO:0005515//protein binding	-	--
CL6008.Contig3_All	9326	19.6526	8.3857	-1.2287	Down	2.4118e-159	2.543e-156	gi|432848380|ref|XP_004066316.1|	4587.7	0	PREDICTED: ATP-binding cassette sub-family A member 1-like [Oryzias latipes]	gi|432848379|ref|XM_004066268.1|	14570	0	PREDICTED: Oryzias latipes ATP-binding cassette sub-family A member 1-like (LOC101163147), mRNA	sp|O95477|ABCA1_HUMAN	3406	0	ATP-binding cassette sub-family A member 1 OS=Homo sapiens GN=ABCA1 PE=1 SV=3	PH0913	169	1e-40	COG1131	ABC-type multidrug transport system, ATPase component	K05641	0	3991	dre:558924	ATP-binding cassette, subfamily A (ABC1), member 1	GO:0055098//response to low-density lipoprotein particle stimulus;GO:0006497//protein lipidation;GO:0002790//peptide secretion;GO:0010875//positive regulation of cholesterol efflux;GO:0043691//reverse cholesterol transport;GO:0006911//phagocytosis, engulfment;GO:0006200//ATP catabolic process;GO:0032367//intracellular cholesterol transport;GO:0008203//cholesterol metabolic process;GO:0032489//reg…	GO:0031267//small GTPase binding;GO:0034188//apolipoprotein A-I receptor activity;GO:0005543//phospholipid binding;GO:0005548//phospholipid transporter activity;GO:0034186//apolipoprotein A-I binding;GO:0015485//cholesterol binding;GO:0008509//anion transmembrane transporter activity;GO:0005524//ATP binding;GO:0016887//ATPase activity;GO:0019905//syntaxin binding;GO:0017127//cholesterol transport…	GO:0045335//phagocytic vesicle;GO:0045121//membrane raft;GO:0005887//integral to plasma membrane;GO:0005794//Golgi apparatus	ko02010//ABC transporters;ko04975//Fat digestion and absorption
Unigene10040_All	2520	1.3162	18.068	3.779	Up	1.1405e-157	1.1691e-154	gi|432923453|ref|XP_004080467.1|	871.7	0	PREDICTED: testican-2-like [Oryzias latipes]	gi|432923452|ref|XM_004080419.1|	2724	0	PREDICTED: Oryzias latipes testican-2-like (LOC101159228), mRNA	sp|Q92563|TICN2_HUMAN	615	2e-175	Testican-2 OS=Homo sapiens GN=SPOCK2 PE=1 SV=1	--	--	--	--	--	K08136	0	685	dre:100320541	sparc/osteonectin, cwcv and kazal-like domains proteoglycan (testican)	GO:0045595//regulation of cell differentiation;GO:0007416//synapse assembly;GO:0010811//positive regulation of cell-substrate adhesion;GO:0007165//signal transduction;GO:0019800//peptide cross-linking via chondroitin 4-sulfate glycosaminoglycan;GO:0030198//extracellular matrix organization	GO:0005509//calcium ion binding;GO:0050840//extracellular matrix binding;GO:0005539//glycosaminoglycan binding	GO:0005578//proteinaceous extracellular matrix	--
Unigene11305_All	1609	71.4604	22.6896	-1.6551	Down	9.3891e-157	9.5366e-154	gi|432859501|ref|XP_004069138.1|	673.7	0	PREDICTED: transcription factor MafB-like [Oryzias latipes]	gi|432859500|ref|XM_004069090.1|	3150	0	PREDICTED: Oryzias latipes transcription factor MafB-like (LOC101164798), mRNA	sp|Q98UK5|MAFB_DANRE	318	2e-86	Transcription factor MafB OS=Danio rerio GN=mafb PE=2 SV=1	--	--	--	--	--	K09036	8e-86	318	dre:30210	transcription factor MAFB	GO:0006351//transcription, DNA-dependent;GO:0009880//embryonic pattern specification;GO:0007420//brain development;GO:0050794//regulation of cellular process;GO:0009952//anterior/posterior pattern specification	GO:0005488//binding	-	--
Unigene63557_All	1867	96.885	42.0146	-1.2054	Down	1.193e-152	1.1899e-149	gi|157278513|ref|NP_001098358.1|	651.4	0	forkhead box L2 [Oryzias latipes] >gi|119637734|dbj|BAF42653.1| forkhead box L2 [Oryzias latipes]	gi|157278512|ref|NM_001104888.1|	2296	0	Oryzias latipes forkhead box L2 (foxl2), mRNA >gi|119637733|dbj|AB252055.1| Oryzias latipes Foxl2 mRNA for forkhead box L2, complete cds	sp|Q6VFT6|FOXL2_PIG	427	4e-119	Forkhead box protein L2 OS=Sus scrofa GN=FOXL2 PE=3 SV=1	SPBC4C3.05	105	2e-22	COG5025	Transcription factor of the Forkhead/HNF3 family	K09405	1e-151	537	tgu:100222465	forkhead box protein L	GO:0006355//regulation of transcription, DNA-dependent	GO:0003700//sequence-specific DNA binding transcription factor activity;GO:0043565//sequence-specific DNA binding	GO:0005634//nucleus	--
CL237.Contig9_All	5149	39.1261	18.0177	-1.1187	Down	6.769e-151	6.6911e-148	gi|348544520|ref|XP_003459729.1|	58.5	4e-06	PREDICTED: hypothetical protein LOC100698112 [Oreochromis niloticus]	gi|62122582|dbj|AB183488.1|	502	1e-137	Oryzias latipes DNA, MHC class I region, strain: HNI	sp|O60524|NEMF_HUMAN	61.6	3e-16	Nuclear export mediator factor NEMF OS=Homo sapiens GN=NEMF PE=1 SV=4	--	--	--	--	--	--	--	--	--	--	GO:0051168//nuclear export	-	GO:0005737//cytoplasm;GO:0005730//nucleolus	--
Unigene37216_All	3637	8.6972	0.1135	-6.2598	Down	4.4248e-147	4.187e-144	gi|77799491|dbj|BAE46605.1|	728	0	reverse transcriptase [Oryzias latipes]	gi|77799490|dbj|AB201410.1|	2093	0	Oryzias latipes non-LTR retrotransposon R2Ol-A gene for reverse transcriptase, partial cds	sp|Q03278|PO21_NASVI	229	3e-59	Retrovirus-related Pol polyprotein from type-1 retrotransposable element R2 (Fragment) OS=Nasonia vitripennis PE=4 SV=2	SMb21167	53.5	3e-06	COG3344	Retron-type reverse transcriptase	K06478	6e-15	84.3	acs:100563672	protein tyrosine phosphatase, receptor type, C [EC:3.1.3.48]	-	-	-	ko04976//Bile secretion;ko02010//ABC transporters;ko04514//Cell adhesion molecules (CAMs);ko04660//T cell receptor signaling pathway;ko04666//Fc gamma R-mediated phagocytosis;ko05340//Primary immunodeficiency
CL3230.Contig1_All	4745	26.2382	9.2973	-1.4968	Down	1.1403e-146	1.0699e-143	gi|432949793|ref|XP_004084261.1|	1733.8	0	PREDICTED: lysosomal alpha-mannosidase-like [Oryzias latipes]	gi|432949792|ref|XM_004084213.1|	5697	0	PREDICTED: Oryzias latipes lysosomal alpha-mannosidase-like (LOC101168422), mRNA	sp|Q60HE9|MA2B1_MACFA	956	0	Lysosomal alpha-mannosidase OS=Macaca fascicularis GN=MAN2B1 PE=2 SV=1	--	--	--	--	--	K12311	0	1296	dre:541519	lysosomal alpha-mannosidase [EC:3.2.1.24]	GO:0006013//mannose metabolic process	GO:0030246//carbohydrate binding;GO:0004559//alpha-mannosidase activity;GO:0008270//zinc ion binding	-	ko04142//Lysosome;ko00511//Other glycan degradation
CL11664.Contig3_All	2622	24.9712	5.1511	-2.2773	Down	5.1498e-137	4.598e-134	gi|432883141|ref|XP_004074224.1|	434.1	1e-119	PREDICTED: uncharacterized protein LOC101174604 [Oryzias latipes]	gi|432883140|ref|XM_004074176.1|	2351	0	PREDICTED: Oryzias latipes uncharacterized LOC101174604 (LOC101174604), mRNA	sp|Q9CY57|CHTOP_MOUSE	249	2e-65	Chromatin target of PRMT1 protein OS=Mus musculus GN=Chtop PE=1 SV=2	XF1267	62.4	4e-09	COG5297	Cellobiohydrolase A (1,4-beta-cellobiosidase A)	K14563	5e-13	77.4	dpe:Dper_GL10774	rRNA 2'-O-methyltransferase fibrillarin [EC:2.1.1.-]	-	-	GO:0043231//intracellular membrane-bounded organelle	ko03008//Ribosome biogenesis in eukaryotes
Unigene30189_All	2013	14.1881	0.1172	-6.9196	Down	1.024e-136	9.0697e-134	gi|432909285|ref|XP_004078157.1|	217.2	2e-54	PREDICTED: diacylglycerol O-acyltransferase 1-like [Oryzias latipes]	gi|432909284|ref|XM_004078109.1|	624	1e-175	PREDICTED: Oryzias latipes diacylglycerol O-acyltransferase 1-like (LOC101166984), mRNA	sp|Q9Z2A7|DGAT1_MOUSE	86.3	2e-16	Diacylglycerol O-acyltransferase 1 OS=Mus musculus GN=Dgat1 PE=1 SV=1	--	--	--	--	--	K11155	5e-17	90.5	dre:325875	diacylglycerol O-acyltransferase 1 [EC:2.3.1.20 2.3.1.75 2.3.1.76]	GO:0065008;GO:0051179//localization;GO:0044699;GO:0006639//acylglycerol metabolic process	GO:0008289//lipid binding;GO:0016411//acylglycerol O-acyltransferase activity	GO:0043231//intracellular membrane-bounded organelle;GO:0044425//membrane part	ko00830//Retinol metabolism;ko04975//Fat digestion and absorption;ko01100//Metabolic pathways;ko00561//Glycerolipid metabolism
Unigene92340_All	302	0.2034	91.9829	8.8209	Up	4.9831e-136	4.3785e-133	--	--	--	--	--	--	--	--	--	--	--	--	--	--	--	--	--	--	--	--	--	--	-	-	-	--
Unigene56240_All	1584	22.7614	1.3032	-4.1265	Down	1.6853e-135	1.4692e-132	gi|432878434|ref|XP_004073323.1|	472.6	2e-131	PREDICTED: zinc-binding protein A33-like [Oryzias latipes]	gi|432878433|ref|XM_004073275.1|	1330	0	PREDICTED: Oryzias latipes zinc-binding protein A33-like (LOC101167374), mRNA	sp|Q9DGD3|CDK1_ORYLA	330	5e-90	Cyclin-dependent kinase 1 OS=Oryzias latipes GN=cdk1 PE=2 SV=1	ECU02g1450	133	8e-31	COG0515	Serine/threonine protein kinase	K02087	2e-78	293	dre:80973	cyclin-dependent kinase 1 [EC:2.7.11.22 2.7.11.23]	GO:0006468//protein phosphorylation;GO:0051301//cell division;GO:0007067//mitosis	GO:0008353//RNA polymerase II carboxy-terminal domain kinase activity;GO:0005524//ATP binding;GO:0004693//cyclin-dependent protein kinase activity	GO:0005815//microtubule organizing center;GO:0005737//cytoplasm;GO:0005634//nucleus	ko05168//Herpes simplex infection;ko04914//Progesterone-mediated oocyte maturation;ko04110//Cell cycle;ko05169//Epstein-Barr virus infection;ko04540//Gap junction;ko04115//p53 signaling pathway;ko04114//Oocyte meiosis
Unigene44605_All	361	523.523	248.33	-1.076	Down	3.9904e-133	3.4515e-130	gi|405953333|gb|EKC21017.1|	55.5	9e-07	Endothelin-converting enzyme 2 [Crassostrea gigas]	gi|194742161|ref|XM_001953539.1|	67.9	3e-08	Drosophila ananassae GF17160 (Dana\GF17160), mRNA	sp|Q8MP30|Y7791_DICDI	71.2	5e-13	Uncharacterized histidine-rich protein DDB_G0274557 OS=Dictyostelium discoideum GN=DDB_G0274557 PE=4 SV=1	Rv0312	60.1	1e-09	COG0443	Molecular chaperone	K01774	3e-12	70.5	dme:Dmel_CG3373	[EC:4.-.-.-]	-	-	-	--
CL10664.Contig3_All	2978	15.7574	2.0003	-2.9777	Down	6.5765e-133	5.6442e-130	gi|432863581|ref|XP_004070137.1|	1098.6	0	PREDICTED: uncharacterized protein LOC101156406 [Oryzias latipes]	gi|432863580|ref|XM_004070089.1|	3330	0	PREDICTED: Oryzias latipes uncharacterized LOC101156406 (LOC101156406), mRNA	sp|Q04791|SASB_ANAPL	434	6e-121	Fatty acyl-CoA hydrolase precursor, medium chain OS=Anas platyrhynchos PE=1 SV=1	BS_pnbA	231	5e-60	COG2272	Carboxylesterase type B	K03927	6e-136	486	xtr:100493652	carboxylesterase 2 [EC:3.1.1.1 3.1.1.84 3.1.1.56]	-	-	-	ko01100//Metabolic pathways;ko00983//Drug metabolism - other enzymes
Unigene8379_All	1459	34.0151	88.2453	1.3753	Up	7.3041e-133	6.2204e-130	gi|432952680|ref|XP_004085193.1|	240.3	1e-61	PREDICTED: cystatin-like [Oryzias latipes]	gi|432952679|ref|XM_004085145.1|	791	0	PREDICTED: Oryzias latipes cystatin-like (LOC101170488), mRNA	sp|Q91195|CYT_ONCMY	117	7e-26	Cystatin OS=Oncorhynchus mykiss PE=2 SV=1	--	--	--	--	--	K13899	2e-19	97.4	dre:791878	cystatin-C	-	-	-	ko04970//Salivary secretion
CL10702.Contig4_All	5074	8.183	0.802	-3.351	Down	8.499e-132	7.1828e-129	gi|432852406|ref|XP_004067232.1|	1624	0	PREDICTED: cell cycle progression protein 1-like [Oryzias latipes]	gi|432852405|ref|XM_004067184.1|	6344	0	PREDICTED: Oryzias latipes cell cycle progression protein 1-like (LOC101163889), mRNA	sp|Q7SXZ1|PIGB_DANRE	707	0	GPI mannosyltransferase 3 OS=Danio rerio GN=pigb PE=2 SV=1	AF1558	60.1	4e-08	COG1196	Chromosome segregation ATPases	K05286	0	707	dre:393448	phosphatidylinositol glycan, class B [EC:2.4.1.-]	GO:0006501//C-terminal protein lipidation;GO:0016254//preassembly of GPI anchor in ER membrane	GO:0000030//mannosyltransferase activity	GO:0016021//integral to membrane;GO:0005789//endoplasmic reticulum membrane	ko00563//Glycosylphosphatidylinositol(GPI)-anchor biosynthesis;ko01100//Metabolic pathways
Unigene30169_All	1838	16.2742	0.4171	-5.286	Down	3.1732e-130	2.6614e-127	gi|432871616|ref|XP_004072001.1|	612.1	3e-173	PREDICTED: germ cell-specific gene 1-like protein-like [Oryzias latipes]	gi|432871615|ref|XM_004071953.1|	716	0	PREDICTED: Oryzias latipes germ cell-specific gene 1-like protein-like (LOC101174508), mRNA	sp|Q4V922|GSG1L_DANRE	236	1e-61	Germ cell-specific gene 1-like protein OS=Danio rerio GN=gsg1l PE=2 SV=1	--	--	--	--	--	--	--	--	--	--	-	-	GO:0016020//membrane	--
Unigene56340_All	2095	12.3135	41.7213	1.7605	Up	2.1728e-129	1.7952e-126	gi|432860229|ref|XP_004069455.1|	993.8	0	PREDICTED: protein disulfide-isomerase A3-like [Oryzias latipes]	gi|432860228|ref|XM_004069407.1|	3715	0	PREDICTED: Oryzias latipes protein disulfide-isomerase A3-like (LOC101164975), mRNA	sp|P38657|PDIA3_BOVIN	774	0	Protein disulfide-isomerase A3 OS=Bos taurus GN=PDIA3 PE=2 SV=1	SPAC1F5.02	280	5e-75	COG0526	Thiol-disulfide isomerase and thioredoxins	K08056	0	854	dre:378851	protein disulfide isomerase family A, member 3 [EC:5.3.4.1]	GO:0045454//cell redox homeostasis;GO:0006662//glycerol ether metabolic process;GO:0043065//positive regulation of apoptotic process	GO:0009055//electron carrier activity;GO:0003756//protein disulfide isomerase activity;GO:0015035//protein disulfide oxidoreductase activity	GO:0009986//cell surface;GO:0005788//endoplasmic reticulum lumen;GO:0042470//melanosome	ko04612//Antigen processing and presentation;ko04141//Protein processing in endoplasmic reticulum
CL8192.Contig1_All	2790	5.5257	23.993	2.1184	Up	6.8573e-127	5.5822e-124	gi|432940866|ref|XP_004082746.1|	1286.9	0	PREDICTED: thyroid peroxidase-like, partial [Oryzias latipes]	gi|432940865|ref|XM_004082698.1|	3598	0	PREDICTED: Oryzias latipes thyroid peroxidase-like (LOC101156451), partial mRNA	sp|P14650|PERT_RAT	701	0	Thyroid peroxidase OS=Rattus norvegicus GN=Tpo PE=2 SV=1	--	--	--	--	--	K00431	0	717	oaa:100080616	thyroid peroxidase [EC:1.11.1.8]	GO:0030099//myeloid cell differentiation;GO:0065007//biological regulation;GO:0008152//metabolic process;GO:0008283//cell proliferation	GO:0016491//oxidoreductase activity;GO:0005102//receptor binding	GO:0005739//mitochondrion;GO:0005576//extracellular region;GO:0016020//membrane	ko05320//Autoimmune thyroid disease;ko04640//Hematopoietic cell lineage;ko04060//Cytokine-cytokine receptor interaction;ko04630//Jak-STAT signaling pathway;ko00350//Tyrosine metabolism;ko01100//Metabolic pathways
CL9134.Contig1_All	3179	31.0679	10.408	-1.5777	Down	5.0874e-126	4.1112e-123	gi|432892785|ref|XP_004075836.1|	1879.4	0	PREDICTED: alpha-2-macroglobulin-like [Oryzias latipes]	gi|432892784|ref|XM_004075788.1|	4841	0	PREDICTED: Oryzias latipes alpha-2-macroglobulin-like (LOC101159842), mRNA	sp|P06238|A2MG_RAT	678	0	Alpha-2-macroglobulin OS=Rattus norvegicus GN=A2m PE=2 SV=2	TM0984	61.6	8e-09	COG2373	Large extracellular alpha-helical protein	K03910	0	949	dre:100006782	alpha-2-macroglobulin	GO:0001889//liver development	-	-	ko04610//Complement and coagulation cascades
Unigene16363_All	296	179.905	445.128	1.307	Up	7.6722e-126	6.1551e-123	gi|432896021|ref|XP_004076261.1|	70.5	2e-11	PREDICTED: superoxide dismutase [Cu-Zn]-like [Oryzias latipes]	gi|432896020|ref|XM_004076213.1|	456	1e-125	PREDICTED: Oryzias latipes superoxide dismutase [Cu-Zn]-like (LOC101170534), mRNA	sp|P81036|SODC_LAMCR	51.6	4e-07	Superoxide dismutase [Cu-Zn] (Fragment) OS=Lampanyctus crocodilus GN=sod1 PE=1 SV=2	--	--	--	--	--	K04565	3e-06	50.4	dre:30553	Cu/Zn superoxide dismutase [EC:1.15.1.1]	GO:0006801//superoxide metabolic process;GO:0055114//oxidation-reduction process	GO:0046872//metal ion binding;GO:0004784//superoxide dismutase activity	-	ko05020//Prion diseases;ko05014//Amyotrophic lateral sclerosis (ALS);ko04146//Peroxisome;ko05016//Huntington's disease
CL10749.Contig2_All	2187	0.8425	15.3446	4.1869	Up	1.0295e-125	8.1996e-123	gi|348532526|ref|XP_003453757.1|	464.2	1e-128	PREDICTED: 14-3-3 protein epsilon-like [Oreochromis niloticus]	gi|432901349|ref|XM_004076795.1|	987	0	PREDICTED: Oryzias latipes 14-3-3 protein epsilon-like (LOC101175099), mRNA	sp|P62262|1433E_SHEEP	439	2e-122	14-3-3 protein epsilon OS=Ovis aries GN=YWHAE PE=1 SV=1	SPAC8E11.02c	354	4e-97	COG5040	14-3-3 family protein	K06630	1e-122	441	dre:322060	tyrosine 3-monooxygenase/tryptophan 5-monooxygenase activation protein	GO:0001764//neuron migration;GO:0035308//negative regulation of protein dephosphorylation;GO:0048011//neurotrophin TRK receptor signaling pathway;GO:0021766//hippocampus development;GO:0006605//protein targeting;GO:0006915//apoptotic process;GO:0021987//cerebral cortex development;GO:0019048//virus-host interaction;GO:0035329//hippo signaling cascade;GO:0055114//oxidation-reduction process;GO:000…	GO:0042826//histone deacetylase binding;GO:0050815//phosphoserine binding;GO:0004497//monooxygenase activity;GO:0019904//protein domain specific binding;GO:0008426//protein kinase C inhibitor activity;GO:0032403//protein complex binding	GO:0042470//melanosome;GO:0005829//cytosol;GO:0033267//axon part;GO:0005871//kinesin complex;GO:0005739//mitochondrion	ko05130//Pathogenic Escherichia coli infection;ko04110//Cell cycle;ko05169//Epstein-Barr virus infection;ko04722//Neurotrophin signaling pathway;ko04114//Oocyte meiosis
Unigene10767_All	1347	69.5373	22.4179	-1.6331	Down	1.1757e-125	9.2973e-123	gi|432963029|ref|XP_004086804.1|	284.6	8e-75	PREDICTED: uncharacterized protein LOC101166538 [Oryzias latipes]	gi|432963028|ref|XM_004086756.1|	906	0	PREDICTED: Oryzias latipes uncharacterized LOC101166538 (LOC101166538), mRNA	--	--	--	--	--	--	--	--	--	K06842	1e-14	82	dre:562398	semaphorin 6	-	-	-	ko04360//Axon guidance
CL6294.Contig2_All	3044	15.1736	39.545	1.3819	Up	3.0724e-125	2.4124e-122	gi|432889261|ref|XP_004075190.1|	82.4	1e-13	PREDICTED: very low-density lipoprotein receptor [Oryzias latipes]	gi|432889260|ref|XM_004075142.1|	4746	0	PREDICTED: Oryzias latipes vitellogenin receptor (LOC100125475), mRNA	sp|P98165|VLDLR_CHICK	903	0	Very low-density lipoprotein receptor OS=Gallus gallus GN=VLDLR PE=1 SV=1	--	--	--	--	--	K12473	0	653	ptr:455722	low-density lipoprotein receptor	GO:0000122//negative regulation of transcription from RNA polymerase II promoter;GO:0006869//lipid transport;GO:0008203//cholesterol metabolic process;GO:0034447//very-low-density lipoprotein particle clearance;GO:1900006//positive regulation of dendrite development;GO:0021517//ventral spinal cord development;GO:0045860//positive regulation of protein kinase activity;GO:0034436//glycoprotein tran…	GO:0034437//glycoprotein transporter activity;GO:0030229//very-low-density lipoprotein particle receptor activity;GO:0034189//very-low-density lipoprotein particle binding;GO:0048306//calcium-dependent protein binding;GO:0005509//calcium ion binding;GO:0001948//glycoprotein binding;GO:0038025//reelin receptor activity;GO:0034185//apolipoprotein binding	GO:0034361//very-low-density lipoprotein particle;GO:0016021//integral to membrane;GO:0005905//coated pit	ko05160//Hepatitis C;ko04976//Bile secretion;ko05145//Toxoplasmosis;ko04144//Endocytosis
Unigene16454_All	1778	5.009	29.3897	2.5527	Up	4.2492e-124	3.3129e-121	gi|344055885|gb|AEM91978.1|	633.6	1e-179	C-myc17 [Oryzias latipes]	gi|432912000|ref|XM_004078770.1|	2319	0	PREDICTED: Oryzias latipes transcriptional regulator Myc-1-like (LOC101171524), mRNA	sp|Q7ZVS9|MYCB_DANRE	423	5e-118	Transcriptional regulator Myc-B OS=Danio rerio GN=mycb PE=2 SV=1	--	--	--	--	--	K04377	2e-117	423	dre:393141	Myc proto-oncogene protein	GO:0006351//transcription, DNA-dependent	GO:0005488//binding	-	ko05219//Bladder cancer;ko04110//Cell cycle;ko05210//Colorectal cancer;ko04630//Jak-STAT signaling pathway;ko05221//Acute myeloid leukemia;ko05213//Endometrial cancer;ko05169//Epstein-Barr virus infection;ko04350//TGF-beta signaling pathway;ko05216//Thyroid cancer;ko05220//Chronic myeloid leukemia;ko05200//Pathways in cancer;ko05202//Transcriptional misregulation in cancer;ko04310//Wnt signaling …
CL4049.Contig6_All	2721	1.5124	14.6958	3.2805	Up	4.895e-123	3.7634e-120	gi|432962496|ref|XP_004086698.1|	135.6	1e-29	PREDICTED: syntabulin-like [Oryzias latipes]	gi|432962495|ref|XM_004086650.1|	4403	0	PREDICTED: Oryzias latipes syntabulin-like (LOC101155835), mRNA	sp|Q9NX95|SYBU_HUMAN	446	1e-124	Syntabulin OS=Homo sapiens GN=SYBU PE=1 SV=2	--	--	--	--	--	--	--	--	--	--	GO:2000053//regulation of Wnt receptor signaling pathway involved in dorsal/ventral axis specification;GO:0061178//regulation of insulin secretion involved in cellular response to glucose stimulus;GO:0060828//regulation of canonical Wnt receptor signaling pathway;GO:0048263//determination of dorsal identity	GO:0008017//microtubule binding	GO:0097433//dense body	--
CL11833.Contig1_All	2906	25.363	6.8801	-1.8822	Down	1.0509e-120	7.9686e-118	gi|432882285|ref|XP_004073959.1|	948	0	PREDICTED: carcinoembryonic antigen-related cell adhesion molecule 1-like [Oryzias latipes]	gi|432882284|ref|XM_004073911.1|	2823	0	PREDICTED: Oryzias latipes carcinoembryonic antigen-related cell adhesion molecule 1-like (LOC101156181), mRNA	sp|P06731|CEAM5_HUMAN	135	4e-31	Carcinoembryonic antigen-related cell adhesion molecule 5 OS=Homo sapiens GN=CEACAM5 PE=1 SV=3	--	--	--	--	--	K06499	3e-34	148	pon:100436113	carcinoembryonic antigen-related cell adhesion molecule	-	-	-	--
CL6022.Contig1_All	1634	1.4284	20.8265	3.8659	Up	2.3978e-120	1.8059e-117	gi|432860079|ref|XP_004069380.1|	58.9	9e-72	PREDICTED: SH2 domain-containing protein 5-like [Oryzias latipes]	gi|432860078|ref|XM_004069332.1|	1582	0	PREDICTED: Oryzias latipes SH2 domain-containing protein 5-like (LOC101164974), mRNA	sp|Q6ZV89|SH2D5_HUMAN	159	3e-48	SH2 domain-containing protein 5 OS=Homo sapiens GN=SH2D5 PE=2 SV=2	--	--	--	--	--	--	--	--	--	--	-	-	-	--
CL1503.Contig3_All	5303	21.7399	8.3858	-1.3743	Down	8.9451e-120	6.6914e-117	gi|432892255|ref|XP_004075730.1|	1154.8	0	PREDICTED: cell surface glycoprotein MUC18-like [Oryzias latipes]	gi|432892254|ref|XM_004075682.1|	2851	0	PREDICTED: Oryzias latipes cell surface glycoprotein MUC18-like (LOC101170533), mRNA	sp|Q8R2Y2|MUC18_MOUSE	322	7e-87	Cell surface glycoprotein MUC18 OS=Mus musculus GN=Mcam PE=1 SV=1	--	--	--	--	--	K06534	1e-140	502	dre:566921	melanoma cell adhesion molecule	GO:0001525//angiogenesis	-	-	--
CL4093.Contig3_All	4044	7.2447	0.2917	-4.6344	Down	5.2036e-119	3.8407e-116	gi|148236001|ref|NP_001079768.1|	343.6	5e-92	uncharacterized protein C16orf52 homolog B [Xenopus laevis] >gi|187608672|ref|NP_001120010.1| uncharacterized protein LOC100144972 [Xenopus (Silurana) tropicalis] >gi|257153362|ref|NP_001158052.1| uncharacterized protein C16orf52 homolog [Mus musculus] >gi|257196136|ref|NP_001158051.1| uncharacterized protein C16orf52 [Homo sapiens] >gi|82187888|sp|Q7SZ07.1|CP52B_XENLA RecName: Full=Uncharacteriz…	gi|432868338|ref|XM_004071441.1|	2147	0	PREDICTED: Oryzias latipes uncharacterized LOC101157538 (LOC101157538), mRNA	sp|Q7SZ07|CP52B_XENLA	343	2e-93	Uncharacterized protein C16orf52 homolog B OS=Xenopus laevis PE=2 SV=1	--	--	--	--	--	--	--	--	--	--	-	-	-	--
CL3109.Contig2_All	442	0	52.9738	15.693	Up	9.1709e-117	6.7241e-114	--	--	--	--	--	--	--	--	--	--	--	--	--	--	--	--	--	--	--	--	--	--	-	-	-	--
Unigene17511_All	1944	18.8939	51.9398	1.4589	Up	3.6311e-114	2.6275e-111	gi|432959525|ref|XP_004086327.1|	1135.9	0	PREDICTED: eukaryotic translation initiation factor 4 gamma 2-like [Oryzias latipes]	gi|432959524|ref|XM_004086279.1|	3350	0	PREDICTED: Oryzias latipes eukaryotic translation initiation factor 4 gamma 2-like (LOC101156233), mRNA	sp|Q5R7J9|IF4G2_PONAB	943	0	Eukaryotic translation initiation factor 4 gamma 2 OS=Pongo abelii GN=EIF4G2 PE=2 SV=2	--	--	--	--	--	K03260	0	1004	dre:334618	translation initiation factor 4G	GO:0016070//RNA metabolic process;GO:0007498//mesoderm development	GO:0003723//RNA binding;GO:0003677//DNA binding	-	ko03013//RNA transport;ko05416//Viral myocarditis
CL3908.Contig6_All	1802	2.6245	21.8633	3.0584	Up	1.628e-113	1.1704e-110	gi|432960800|ref|XP_004086471.1|	784.3	0	PREDICTED: SWI/SNF-related matrix-associated actin-dependent regulator of chromatin subfamily E member 1-like [Oryzias latipes]	gi|432960799|ref|XM_004086423.1|	2738	0	PREDICTED: Oryzias latipes SWI/SNF-related matrix-associated actin-dependent regulator of chromatin subfamily E member 1-like (LOC101174813), mRNA	sp|Q969G3|SMCE1_HUMAN	574	3e-163	SWI/SNF-related matrix-associated actin-dependent regulator of chromatin subfamily E member 1 OS=Homo sapiens GN=SMARCE1 PE=1 SV=2	Rv3876	57	1e-07	COG0455	ATPases involved in chromosome partitioning	K11651	3e-175	615	dre:322248	SWI/SNF-related matrix-associated actin-dependent regulator of chromatin subfamily E, member 1	GO:0006357//regulation of transcription from RNA polymerase II promoter;GO:0007399//nervous system development;GO:0045892//negative regulation of transcription, DNA-dependent;GO:0006338//chromatin remodeling;GO:0006337//nucleosome disassembly	GO:0047485//protein N-terminus binding;GO:0003677//DNA binding;GO:0008080//N-acetyltransferase activity;GO:0003713//transcription coactivator activity;GO:0016922//ligand-dependent nuclear receptor binding;GO:0003682//chromatin binding	GO:0071564//npBAF complex;GO:0071565//nBAF complex;GO:0017053//transcriptional repressor complex;GO:0000228//nuclear chromosome;GO:0005730//nucleolus;GO:0016514//SWI/SNF complex	--
CL17506.Contig2_All	4652	15.1308	4.1711	-1.859	Down	1.8727e-113	1.3376e-110	gi|432883310|ref|XP_004074260.1|	444.1	3e-122	PREDICTED: antizyme inhibitor 1-like [Oryzias latipes]	gi|432883309|ref|XM_004074212.1|	3848	0	PREDICTED: Oryzias latipes antizyme inhibitor 1-like (LOC101162142), mRNA	sp|O14977|AZIN1_HUMAN	251	1e-65	Antizyme inhibitor 1 OS=Homo sapiens GN=AZIN1 PE=1 SV=2	YKL184w	134	2e-30	COG0019	Diaminopimelate decarboxylase	K01581	4e-48	194	ssc:414408	ornithine decarboxylase [EC:4.1.1.17]	GO:0043086//negative regulation of catalytic activity;GO:0006521//regulation of cellular amino acid metabolic process	GO:0004857//enzyme inhibitor activity	GO:0005829//cytosol	ko00480//Glutathione metabolism;ko00330//Arginine and proline metabolism;ko01100//Metabolic pathways
Unigene6578_All	2059	0.2983	12.6321	5.4042	Up	9.1187e-113	6.4715e-110	gi|432940870|ref|XP_004082748.1|	1029.6	0	PREDICTED: serine palmitoyltransferase 2-like [Oryzias latipes]	gi|432940869|ref|XM_004082700.1|	2722	0	PREDICTED: Oryzias latipes serine palmitoyltransferase 2-like (LOC101156930), mRNA	sp|P97363|SPTC2_MOUSE	807	0	Serine palmitoyltransferase 2 OS=Mus musculus GN=Sptlc2 PE=2 SV=2	YDR062w	452	1e-126	COG0156	7-keto-8-aminopelargonate synthetase and related enzymes	K00654	0	811	dre:553646	serine palmitoyltransferase [EC:2.3.1.50]	GO:0046511//sphinganine biosynthetic process;GO:0046512//sphingosine biosynthetic process;GO:0006686//sphingomyelin biosynthetic process	GO:0004758//serine C-palmitoyltransferase activity;GO:0030170//pyridoxal phosphate binding	GO:0005739//mitochondrion;GO:0016021//integral to membrane;GO:0017059//serine C-palmitoyltransferase complex	ko01100//Metabolic pathways;ko00600//Sphingolipid metabolism
CL6124.Contig2_All	1349	0.3642	18.7122	5.6831	Up	8.3222e-112	5.8686e-109	gi|432889685|ref|XP_004075311.1|	310.1	1e-82	PREDICTED: alpha-soluble NSF attachment protein-like [Oryzias latipes]	gi|432889684|ref|XM_004075263.1|	2288	0	PREDICTED: Oryzias latipes alpha-soluble NSF attachment protein-like (LOC101167308), mRNA	sp|P54921|SNAA_RAT	278	3e-74	Alpha-soluble NSF attachment protein OS=Rattus norvegicus GN=Napa PE=1 SV=2	--	--	--	--	--	K15296	1e-75	284	dre:327082	alpha-soluble NSF attachment protein	GO:0045176//apical protein localization;GO:0035249//synaptic transmission, glutamatergic;GO:0007420//brain development;GO:0010807//regulation of synaptic vesicle priming;GO:0035494//SNARE complex disassembly;GO:0006944//cellular membrane fusion;GO:0006886//intracellular protein transport;GO:0030182//neuron differentiation	GO:0019905//syntaxin binding	GO:0070044//synaptobrevin 2-SNAP-25-syntaxin-1a complex	ko04721//Synaptic vesicle cycle
Unigene29305_All	364	168.907	380.443	1.1714	Up	1.3246e-111	9.2816e-109	gi|432943724|ref|XP_004083254.1|	212.2	6e-54	PREDICTED: LOW QUALITY PROTEIN: insulin-like growth factor I-like [Oryzias latipes]	gi|432943723|ref|XM_004083206.1|	587	1e-164	PREDICTED: Oryzias latipes insulin-like growth factor I-like (LOC101168167), mRNA	sp|P17085|IGF1_ONCKI	160	6e-40	Insulin-like growth factor I OS=Oncorhynchus kisutch GN=igf1 PE=1 SV=2	--	--	--	--	--	K05459	2e-27	120	dre:114433	insulin-like growth factor 1	-	-	-	ko04914//Progesterone-mediated oocyte maturation;ko04960//Aldosterone-regulated sodium reabsorption;ko04510//Focal adhesion;ko04150//mTOR signaling pathway;ko05200//Pathways in cancer;ko05410//Hypertrophic cardiomyopathy (HCM);ko05202//Transcriptional misregulation in cancer;ko05215//Prostate cancer;ko05414//Dilated cardiomyopathy;ko04115//p53 signaling pathway;ko05218//Melanoma;ko04730//Long-ter…
CL286.Contig5_All	1643	23.1403	2.8358	-3.0286	Down	7.5853e-110	5.2161e-107	gi|432868481|ref|XP_004071559.1|	369.8	2e-100	PREDICTED: transforming protein p29-like [Oryzias latipes]	gi|432868480|ref|XM_004071511.1|	1885	0	PREDICTED: Oryzias latipes transforming protein p29-like (LOC101154954), mRNA	sp|Q5EFX7|RASK_KRYMA	317	4e-86	GTPase KRas OS=Kryptolebias marmoratus GN=kras PE=2 SV=1	SPAC17H9.09c	222	2e-57	COG1100	GTPase SAR1 and related small G proteins	K07827	2e-89	330	acs:100559807	GTPase KRas	GO:0043524//negative regulation of neuron apoptotic process;GO:0048169//regulation of long-term neuronal synaptic plasticity;GO:0008284//positive regulation of cell proliferation;GO:0035022//positive regulation of Rac protein signal transduction;GO:0051384//response to glucocorticoid stimulus;GO:0043406//positive regulation of MAP kinase activity;GO:0019221//cytokine-mediated signaling pathway;GO…	GO:0005525//GTP binding;GO:0019003//GDP binding;GO:0019002//GMP binding;GO:0030275//LRR domain binding;GO:0003924//GTPase activity	GO:0045121//membrane raft;GO:0005886//plasma membrane;GO:0005739//mitochondrion	ko05160//Hepatitis C;ko04650//Natural killer cell mediated cytotoxicity;ko04914//Progesterone-mediated oocyte maturation;ko05219//Bladder cancer;ko04960//Aldosterone-regulated sodium reabsorption;ko05210//Colorectal cancer;ko05211//Renal cell carcinoma;ko05221//Acute myeloid leukemia;ko05213//Endometrial cancer;ko04660//T cell receptor signaling pathway;ko05212//Pancreatic cancer;ko04013//MAPK si…
CL7750.Contig3_All	2211	9.7229	32.8636	1.757	Up	1.3843e-107	9.4602e-105	gi|432948746|ref|XP_004084150.1|	545.4	4e-153	PREDICTED: uncharacterized protein LOC101172378, partial [Oryzias latipes]	gi|432948745|ref|XM_004084102.1|	2492	0	PREDICTED: Oryzias latipes uncharacterized LOC101172378 (LOC101172378), partial mRNA	sp|Q9JKA5|GPA33_MOUSE	185	3e-46	Cell surface A33 antigen OS=Mus musculus GN=Gpa33 PE=2 SV=2	--	--	--	--	--	K06790	2e-48	194	xtr:394951	glycoprotein A33 (transmembrane)	-	-	-	--
CL8109.Contig3_All	1371	38.6176	8.4316	-2.1954	Down	2.814e-106	1.8655e-103	gi|432880971|ref|XP_004073741.1|	332.4	3e-89	PREDICTED: extracellular matrix protein 1-like [Oryzias latipes]	gi|432880970|ref|XM_004073693.1|	2474	0	PREDICTED: Oryzias latipes extracellular matrix protein 1-like (LOC101175246), mRNA	sp|Q62894|ECM1_RAT	96.7	1e-19	Extracellular matrix protein 1 OS=Rattus norvegicus GN=Ecm1 PE=2 SV=2	--	--	--	--	--	--	--	--	--	--	-	-	-	--
CL12814.Contig3_All	1185	0.1037	18.6641	7.4917	Up	4.2514e-106	2.8017e-103	gi|432867163|ref|XP_004071058.1|	162.2	4e-38	PREDICTED: cAMP-dependent protein kinase inhibitor gamma-like [Oryzias latipes]	gi|432867162|ref|XM_004071010.1|	1409	0	PREDICTED: Oryzias latipes cAMP-dependent protein kinase inhibitor gamma-like (LOC101166795), mRNA	sp|Q9Y2B9|IPKG_HUMAN	72.8	1e-12	cAMP-dependent protein kinase inhibitor gamma OS=Homo sapiens GN=PKIG PE=1 SV=1	--	--	--	--	--	K15985	7e-08	58.9	oaa:100092699	cAMP-dependent protein kinase inhibitor alpha	GO:0000122//negative regulation of transcription from RNA polymerase II promoter;GO:0042308//negative regulation of protein import into nucleus;GO:0007165//signal transduction;GO:0071901//negative regulation of protein serine/threonine kinase activity	GO:0004862//cAMP-dependent protein kinase inhibitor activity	GO:0005737//cytoplasm;GO:0005634//nucleus	ko05034//Alcoholism
CL5901.Contig1_All	326	352.134	146.361	-1.2666	Down	2.3754e-105	1.5561e-102	gi|432921499|ref|XP_004080180.1|	108.2	1e-22	PREDICTED: uncharacterized protein LOC101168901 [Oryzias latipes]	gi|432921498|ref|XM_004080132.1|	613	1e-172	PREDICTED: Oryzias latipes uncharacterized LOC101168901 (LOC101168901), mRNA	--	--	--	--	--	--	--	--	--	--	--	--	--	--	-	-	-	--
CL4812.Contig3_All	2122	10.7675	0.1946	-5.79	Down	9.7838e-104	6.2976e-101	gi|432871768|ref|XP_004072029.1|	1175.6	0	PREDICTED: ral guanine nucleotide dissociation stimulator-like [Oryzias latipes]	gi|432871767|ref|XM_004071981.1|	3935	0	PREDICTED: Oryzias latipes ral guanine nucleotide dissociation stimulator-like (LOC101161408), mRNA	sp|Q9NZL6|RGL1_HUMAN	402	1e-111	Ral guanine nucleotide dissociation stimulator-like 1 OS=Homo sapiens GN=RGL1 PE=2 SV=1	XF1267	50.8	9e-06	COG5297	Cellobiohydrolase A (1,4-beta-cellobiosidase A)	K08732	8e-100	365	oaa:100080818	ral guanine nucleotide dissociation stimulator	-	-	-	ko05210//Colorectal cancer;ko05212//Pancreatic cancer;ko05200//Pathways in cancer
Unigene92744_All	1581	0.3496	14.9964	5.4228	Up	4.5474e-103	2.8934e-100	gi|432853683|ref|XP_004067829.1|	58.9	8e-07	PREDICTED: GTPase IMAP family member 8-like [Oryzias latipes]	gi|432853682|ref|XM_004067781.1|	652	0	PREDICTED: Oryzias latipes GTPase IMAP family member 8-like (LOC101172483), mRNA	--	--	--	--	--	--	--	--	--	--	--	--	--	--	-	-	-	--
CL420.Contig1_All	3921	0.7676	8.1676	3.4115	Up	2.2451e-102	1.4204e-99	gi|432939971|ref|XP_004082653.1|	816.2	0	PREDICTED: inverted formin-2-like [Oryzias latipes]	gi|432939970|ref|XM_004082605.1|	2799	0	PREDICTED: Oryzias latipes inverted formin-2-like (LOC101173754), mRNA	sp|Q27J81|INF2_HUMAN	486	1e-136	Inverted formin-2 OS=Homo sapiens GN=INF2 PE=1 SV=2	mlr6506	55.5	7e-07	COG3206	Uncharacterized protein involved in exopolysaccharide biosynthesis	K04422	1e-125	452	dre:568412	mitogen-activated protein kinase kinase kinase 13 [EC:2.7.11.25]	GO:0016043//cellular component organization	GO:0005515//protein binding	GO:0005783//endoplasmic reticulum;GO:0048471//perinuclear region of cytoplasm;GO:0005634//nucleus	ko04010//MAPK signaling pathway
CL6412.Contig3_All	1892	0.3571	12.7184	5.1544	Up	3.5261e-102	2.2181e-99	gi|432940715|ref|XP_004082730.1|	489.6	2e-136	PREDICTED: zinc finger FYVE domain-containing protein 21-like isoform 2 [Oryzias latipes]	gi|432940714|ref|XM_004082682.1|	2642	0	PREDICTED: Oryzias latipes zinc finger FYVE domain-containing protein 21-like, transcript variant 2 (LOC101173424), mRNA	sp|Q9BQ24|ZFY21_HUMAN	256	2e-67	Zinc finger FYVE domain-containing protein 21 OS=Homo sapiens GN=ZFYVE21 PE=1 SV=1	--	--	--	--	--	K04679	2e-13	78.2	cin:100170079	MAD, mothers against decapentaplegic interacting protein	-	-	-	ko04144//Endocytosis;ko04350//TGF-beta signaling pathway
CL427.Contig1_All	1548	41.1059	11.468	-1.8417	Down	1.8352e-101	1.1351e-98	gi|432936480|ref|XP_004082136.1|	119.4	5e-25	PREDICTED: calcineurin B homologous protein 1-like [Oryzias latipes]	gi|432936479|ref|XM_004082088.1|	1951	0	PREDICTED: Oryzias latipes calcineurin B homologous protein 1-like (LOC101163622), mRNA	sp|P61023|CHP1_RAT	108	2e-23	Calcineurin B homologous protein 1 OS=Rattus norvegicus GN=Chp1 PE=1 SV=2	YKL190w	57.8	5e-08	COG5126	Ca2+-binding protein (EF-Hand superfamily)	K06268	1e-23	112	dre:325361	protein phosphatase 3, regulatory subunit	GO:0032417//positive regulation of sodium:hydrogen antiporter activity;GO:0032088//negative regulation of NF-kappaB transcription factor activity;GO:0071468//cellular response to acidity;GO:0031397//negative regulation of protein ubiquitination;GO:0031122//cytoplasmic microtubule organization;GO:0017156//calcium ion-dependent exocytosis;GO:0006469//negative regulation of protein kinase activity;G…	GO:0005215//transporter activity;GO:0019900//kinase binding;GO:0048306//calcium-dependent protein binding;GO:0005509//calcium ion binding;GO:0004860//protein kinase inhibitor activity;GO:0008017//microtubule binding	GO:0005783//endoplasmic reticulum;GO:0005829//cytosol;GO:0000139//Golgi membrane;GO:0005886//plasma membrane;GO:0005793//endoplasmic reticulum-Golgi intermediate compartment;GO:0030133//transport vesicle;GO:0005634//nucleus;GO:0015630//microtubule cytoskeleton	ko04650//Natural killer cell mediated cytotoxicity;ko04380//Osteoclast differentiation;ko04660//T cell receptor signaling pathway;ko05152//Tuberculosis;ko05014//Amyotrophic lateral sclerosis (ALS);ko04370//VEGF signaling pathway;ko05010//Alzheimer's disease;ko04360//Axon guidance;ko04662//B cell receptor signaling pathway;ko04210//Apoptosis;ko04310//Wnt signaling pathway;ko05166//HTLV-I infection…
CL2509.Contig7_All	1797	23.0029	3.9385	-2.5461	Down	2.8019e-99	1.7044e-96	gi|432872038|ref|XP_004072086.1|	595.1	4e-168	PREDICTED: protein rogdi homolog [Oryzias latipes]	gi|432872037|ref|XM_004072038.1|	2139	0	PREDICTED: Oryzias latipes protein rogdi homolog (LOC101155439), mRNA	sp|Q7ZVT5|ROGDI_DANRE	523	5e-148	Protein rogdi homolog OS=Danio rerio GN=rogdi PE=2 SV=1	--	--	--	--	--	K09303	5e-06	53.5	hsa:3200	homeobox protein HoxA/B/D3	GO:0030097//hemopoiesis;GO:0008284//positive regulation of cell proliferation	-	GO:0005635//nuclear envelope	--
CL10702.Contig2_All	4957	1.8958	9.3875	2.3079	Up	1.527e-98	9.138e-96	gi|432852406|ref|XP_004067232.1|	1634.8	0	PREDICTED: cell cycle progression protein 1-like [Oryzias latipes]	gi|432852405|ref|XM_004067184.1|	6346	0	PREDICTED: Oryzias latipes cell cycle progression protein 1-like (LOC101163889), mRNA	sp|Q7SXZ1|PIGB_DANRE	692	0	GPI mannosyltransferase 3 OS=Danio rerio GN=pigb PE=2 SV=1	AF1558	57.8	2e-07	COG1196	Chromosome segregation ATPases	K05286	0	692	dre:393448	phosphatidylinositol glycan, class B [EC:2.4.1.-]	GO:0006501//C-terminal protein lipidation;GO:0016254//preassembly of GPI anchor in ER membrane	GO:0000030//mannosyltransferase activity	GO:0016021//integral to membrane;GO:0005789//endoplasmic reticulum membrane	ko00563//Glycosylphosphatidylinositol(GPI)-anchor biosynthesis;ko01100//Metabolic pathways
Unigene27765_All	868	11.7464	55.5131	2.2406	Up	2.0656e-98	1.2295e-95	gi|432865853|ref|XP_004070646.1|	208.4	3e-52	PREDICTED: uncharacterized protein LOC101166129 [Oryzias latipes]	gi|432865852|ref|XM_004070598.1|	1513	0	PREDICTED: Oryzias latipes uncharacterized LOC101166129 (LOC101166129), mRNA	sp|P86178|CSL2_ONCKE	206	5e-53	L-rhamnose-binding lectin CSL2 OS=Oncorhynchus keta PE=1 SV=1	--	--	--	--	--	K04592	2e-14	80.1	dre:562531	latrophilin 1	-	-	-	--
Unigene36701_All	3132	1.0982	10.2817	3.2269	Up	6.3418e-98	3.7546e-95	gi|348532654|ref|XP_003453821.1|	190.3	0	PREDICTED: junction plakoglobin-like, partial [Oreochromis niloticus]	gi|432848308|ref|XM_004066233.1|	1905	0	PREDICTED: Oryzias latipes junction plakoglobin-like (LOC101173369), mRNA	sp|P35224|CTNB_URECA	716	0	Catenin beta OS=Urechis caupo PE=2 SV=1	--	--	--	--	--	K10056	0	886	dre:30415	junction plakoglobin	GO:0000122//negative regulation of transcription from RNA polymerase II promoter;GO:0007398//ectoderm development;GO:0007369//gastrulation;GO:0003181//atrioventricular valve morphogenesis;GO:0003136//negative regulation of heart induction by canonical Wnt receptor signaling pathway;GO:0007016//cytoskeletal anchoring at plasma membrane;GO:0000902//cell morphogenesis;GO:0016337//cell-cell adhesion;…	GO:0005198//structural molecule activity;GO:0019901//protein kinase binding;GO:0045296//cadherin binding;GO:0045294//alpha-catenin binding;GO:0003713//transcription coactivator activity	GO:0016342//catenin complex;GO:0015629//actin cytoskeleton;GO:0016323//basolateral plasma membrane;GO:0005915//zonula adherens;GO:0005829//cytosol;GO:0030057//desmosome;GO:0005667//transcription factor complex;GO:0030018//Z disc;GO:0005916//fascia adherens;GO:0009898//internal side of plasma membrane	ko05221//Acute myeloid leukemia;ko05412//Arrhythmogenic right ventricular cardiomyopathy (ARVC);ko05200//Pathways in cancer;ko05202//Transcriptional misregulation in cancer
CL3107.Contig2_All	973	69.3115	21.0334	-1.7204	Down	7.1697e-98	4.2222e-95	gi|295901563|dbj|BAJ07298.1|	557.8	3e-157	classical MHC class I molecule, alpha-chain [Oryzias latipes]	gi|295901562|dbj|AB451000.1|	1411	0	Oryzias latipes Orla-UBA mRNA for classical MHC class I molecule, alpha-chain, complete cds, strain: AA2	sp|O19477|HMR1_RAT	181	2e-45	Major histocompatibility complex class I-related gene protein OS=Rattus norvegicus GN=Mr1 PE=2 SV=2	--	--	--	--	--	K06751	6e-71	268	dre:393557	major histocompatibility complex, class I	GO:0006955//immune response;GO:0019882//antigen processing and presentation	-	GO:0042612//MHC class I protein complex	ko05320//Autoimmune thyroid disease;ko04145//Phagosome;ko05332//Graft-versus-host disease;ko05330//Allograft rejection;ko04940//Type I diabetes mellitus;ko04650//Natural killer cell mediated cytotoxicity;ko05168//Herpes simplex infection;ko04612//Antigen processing and presentation;ko05416//Viral myocarditis;ko04514//Cell adhesion molecules (CAMs);ko04144//Endocytosis;ko05169//Epstein-Barr virus …
Unigene47388_All	467	0.9207	46.8544	5.6693	Up	5.3125e-97	3.0474e-94	gi|432864592|ref|XP_004070364.1|	72.8	5e-12	PREDICTED: L-rhamnose-binding lectin CSL2-like [Oryzias latipes]	gi|432864591|ref|XM_004070316.1|	226	7e-56	PREDICTED: Oryzias latipes L-rhamnose-binding lectin CSL2-like (LOC101157615), mRNA	--	--	--	--	--	--	--	--	--	--	--	--	--	--	-	-	-	--
CL1065.Contig1_All	4531	13.515	3.8009	-1.8301	Down	6.9106e-97	3.9437e-94	gi|432910820|ref|XP_004078541.1|	2199.5	0	PREDICTED: large proline-rich protein BAG6-like [Oryzias latipes]	gi|432910819|ref|XM_004078493.1|	4502	0	PREDICTED: Oryzias latipes large proline-rich protein BAG6-like (LOC101160263), mRNA	sp|A3KPW9|BAG6_DANRE	1165	0	Large proline-rich protein BAG6 OS=Danio rerio GN=Bag6 PE=3 SV=1	YDR098c_2	134	1e-30	COG0278	Glutaredoxin-related protein	K07390	4e-24	115	gga:423440	monothiol glutaredoxin	GO:0071816//tail-anchored membrane protein insertion into ER membrane;GO:0007275//multicellular organismal development;GO:0018393//internal peptidyl-lysine acetylation;GO:0048856//anatomical structure development;GO:0044767;GO:0042771//intrinsic apoptotic signaling pathway in response to DNA damage by p53 class mediator	GO:0005515//protein binding;GO:0043022//ribosome binding	GO:0071818//BAT3 complex;GO:0005634//nucleus	--
CL7508.Contig1_All	1929	39.8646	13.6057	-1.5509	Down	3.8489e-96	2.1852e-93	gi|432952137|ref|XP_004084971.1|	1174.1	0	PREDICTED: calnexin-like [Oryzias latipes]	gi|432952136|ref|XM_004084923.1|	3424	0	PREDICTED: Oryzias latipes calnexin-like (LOC101165199), mRNA	sp|P24643|CALX_CANFA	881	0	Calnexin OS=Canis familiaris GN=CANX PE=1 SV=3	XF1267	57.4	9e-08	COG5297	Cellobiohydrolase A (1,4-beta-cellobiosidase A)	K08054	0	930	dre:406757	calnexin	GO:0006457//protein folding;GO:0072583//clathrin-mediated endocytosis;GO:0048488//synaptic vesicle endocytosis	GO:0005509//calcium ion binding;GO:0051082//unfolded protein binding	GO:0016021//integral to membrane;GO:0042470//melanosome;GO:0005789//endoplasmic reticulum membrane	ko04145//Phagosome;ko04612//Antigen processing and presentation;ko04141//Protein processing in endoplasmic reticulum;ko05166//HTLV-I infection
Unigene56905_All	2530	37.2409	14.6164	-1.3493	Down	1.4704e-95	8.2218e-93	gi|432847434|ref|XP_004066021.1|	798.1	0	PREDICTED: actin-related protein 2/3 complex subunit 1B-like [Oryzias latipes]	gi|432847433|ref|XM_004065973.1|	4898	0	PREDICTED: Oryzias latipes actin-related protein 2/3 complex subunit 1B-like (LOC101167426), mRNA	sp|Q9WV32|ARC1B_MOUSE	638	0	Actin-related protein 2/3 complex subunit 1B OS=Mus musculus GN=Arpc1b PE=1 SV=4	YBR234c	220	1e-56	COG2319	FOG: WD40 repeat	K05757	0	660	dre:335474	actin related protein 2/3 complex, subunit 1A/1B	GO:0030833//regulation of actin filament polymerization	GO:0003779//actin binding	GO:0005737//cytoplasm;GO:0005885//Arp2/3 protein complex	ko05130//Pathogenic Escherichia coli infection;ko05131//Shigellosis;ko04666//Fc gamma R-mediated phagocytosis;ko05132//Salmonella infection;ko04810//Regulation of actin cytoskeleton;ko05100//Bacterial invasion of epithelial cells
Unigene63767_All	2344	52.3807	23.8027	-1.1379	Down	3.0356e-95	1.6888e-92	gi|348515861|ref|XP_003445458.1|	281.6	1e-73	PREDICTED: glia maturation factor beta-like [Oreochromis niloticus]	gi|410897800|ref|XM_003962338.1|	406	1e-109	PREDICTED: Takifugu rubripes glia maturation factor beta-like (LOC101075063), mRNA	sp|Q5R6P6|GMFB_PONAB	267	7e-71	Glia maturation factor beta OS=Pongo abelii GN=GMFB PE=2 SV=3	--	--	--	--	--	K08870	6e-06	53.9	dre:432375	PTK9 protein tyrosine kinase 9	GO:0006469//negative regulation of protein kinase activity;GO:0007399//nervous system development;GO:0007165//signal transduction;GO:0043085//positive regulation of catalytic activity	GO:0004860//protein kinase inhibitor activity;GO:0008047//enzyme activator activity;GO:0004871//signal transducer activity;GO:0003779//actin binding;GO:0008083//growth factor activity	GO:0005622//intracellular	--
Unigene50255_All	2599	22.6872	6.2632	-1.8569	Down	3.3781e-95	1.87e-92	gi|432920183|ref|XP_004079878.1|	995	0	PREDICTED: Y+L amino acid transporter 1-like [Oryzias latipes]	gi|432920182|ref|XM_004079830.1|	4859	0	PREDICTED: Oryzias latipes Y+L amino acid transporter 1-like (LOC101169978), mRNA	sp|Q9R0S5|YLAT1_RAT	775	0	Y+L amino acid transporter 1 OS=Rattus norvegicus GN=Slc7a7 PE=2 SV=1	alr1519	204	6e-52	COG0531	Amino acid transporters	K13867	0	876	dre:641560	solute carrier family 7 (L-type amino acid transporter), member 7	GO:0006520//cellular amino acid metabolic process;GO:0003333//amino acid transmembrane transport;GO:0050900//leukocyte migration;GO:0006461//protein complex assembly;GO:0007596//blood coagulation	GO:0015171//amino acid transmembrane transporter activity	GO:0016323//basolateral plasma membrane;GO:0005887//integral to plasma membrane	ko04974//Protein digestion and absorption
Unigene24653_All	1285	83.1691	35.2035	-1.2403	Down	4.2869e-95	2.3612e-92	gi|432897039|ref|XP_004076396.1|	364.4	7e-99	PREDICTED: transmembrane protein 47-like [Oryzias latipes]	gi|432897038|ref|XM_004076348.1|	2516	0	PREDICTED: Oryzias latipes transmembrane protein 47-like (LOC101163756), mRNA	sp|Q6IP19|TMM47_XENLA	211	4e-54	Transmembrane protein 47 OS=Xenopus laevis GN=tmem47 PE=2 SV=1	--	--	--	--	--	K10136	1e-19	98.2	xtr:548916	TP53 apoptosis effector	-	-	GO:0005886//plasma membrane;GO:0016021//integral to membrane	ko04115//p53 signaling pathway
Unigene14658_All	764	78.5447	22.0783	-1.8309	Down	4.965e-95	2.7212e-92	gi|328677157|gb|AEB31301.1|	255.8	1e-66	hypothetical protein [Epinephelus bruneus]	gi|327358396|gb|HM137149.1|	377	1e-101	Oryzias melastigma TBT-binding protein mRNA, partial cds	--	--	--	--	--	--	--	--	--	--	--	--	--	--	-	-	-	--
CL7926.Contig7_All	1014	34.6477	4.944	-2.809	Down	3.6835e-94	1.9893e-91	gi|432867413|ref|XP_004071179.1|	478	3e-133	PREDICTED: transmembrane protein 104-like [Oryzias latipes]	gi|432867412|ref|XM_004071131.1|	1465	0	PREDICTED: Oryzias latipes transmembrane protein 104-like (LOC101159355), mRNA	sp|Q5F3I6|TM104_CHICK	358	8e-99	Transmembrane protein 104 OS=Gallus gallus GN=TMEM104 PE=2 SV=1	--	--	--	--	--	--	--	--	--	--	GO:0030203//glycosaminoglycan metabolic process	GO:0008449//N-acetylglucosamine-6-sulfatase activity	GO:0005764//lysosome;GO:0016021//integral to membrane	--
CL13915.Contig2_All	3034	32.3704	13.2186	-1.2921	Down	3.346e-93	1.7896e-90	gi|348509270|ref|XP_003442173.1|	443.4	3e-122	PREDICTED: protein HEG-like [Oreochromis niloticus]	gi|348509269|ref|XM_003442125.1|	105	1e-18	PREDICTED: Oreochromis niloticus protein HEG-like (LOC100694043), mRNA	sp|Q6R8J2|HEG_DANRE	167	2e-40	Protein HEG OS=Danio rerio GN=heg PE=1 SV=1	YGL028c	75.5	5e-13	COG5309	Exo-beta-1,3-glucanase	K10955	8e-32	140	xtr:100493286	intestinal mucin-2	-	-	-	ko05146//Amoebiasis;ko05110//Vibrio cholerae infection
Unigene30110_All	7022	6.6039	15.2612	1.2085	Up	4.3643e-91	2.323e-88	gi|432909594|ref|XP_004078197.1|	2687.9	0	PREDICTED: double-stranded RNA-specific adenosine deaminase-like [Oryzias latipes]	gi|432909593|ref|XM_004078149.1|	7824	0	PREDICTED: Oryzias latipes double-stranded RNA-specific adenosine deaminase-like (LOC101155879), mRNA	sp|P55265|DSRAD_HUMAN	935	0	Double-stranded RNA-specific adenosine deaminase OS=Homo sapiens GN=ADAR PE=1 SV=4	--	--	--	--	--	K12968	0	1293	dre:58119	double-stranded RNA-specific adenosine deaminase [EC:3.5.4.-]	GO:0009615//response to virus;GO:0010467//gene expression;GO:0044387//negative regulation of protein kinase activity by regulation of protein phosphorylation;GO:0006611//protein export from nucleus;GO:0019221//cytokine-mediated signaling pathway;GO:0035455//response to interferon-alpha;GO:0045070//positive regulation of viral genome replication;GO:0016071//mRNA metabolic process;GO:0006606//prote…	GO:0005515//protein binding;GO:0003726//double-stranded RNA adenosine deaminase activity	GO:0031981//nuclear lumen;GO:0044530//supraspliceosomal complex;GO:0005737//cytoplasm	ko05162//Measles;ko05164//Influenza A;ko04623//Cytosolic DNA-sensing pathway
Unigene57920_All	827	47.0868	8.4866	-2.4721	Down	1.5237e-90	8.0716e-88	gi|432873576|ref|XP_004072285.1|	339.3	1e-91	PREDICTED: protamine-like protein-like [Oryzias latipes]	gi|432873575|ref|XM_004072237.1|	1558	0	PREDICTED: Oryzias latipes protamine-like protein-like (LOC101167624), mRNA	sp|P06350|H1_ONCMY	176	4e-44	Histone H1 OS=Oncorhynchus mykiss PE=1 SV=2	CC3441	53.5	4e-07	COG2267	Lysophospholipase	K11275	5e-47	188	dre:573073	histone H1/5	-	-	GO:0043229//intracellular organelle	--
CL8460.Contig2_All	3821	17.5695	5.7265	-1.6173	Down	2.3448e-89	1.2245e-86	gi|432958634|ref|XP_004086081.1|	120.2	9e-25	PREDICTED: ubiquitin-protein ligase E3A-like [Oryzias latipes]	gi|432958633|ref|XM_004086033.1|	5509	0	PREDICTED: Oryzias latipes ubiquitin-protein ligase E3A-like (LOC101174082), mRNA	sp|Q05086|UBE3A_HUMAN	1513	0	Ubiquitin-protein ligase E3A OS=Homo sapiens GN=UBE3A PE=1 SV=4	ECU04g0490	263	2e-69	COG5021	Ubiquitin-protein ligase	K10587	0	1530	gga:418686	ubiquitin-protein ligase E3 A [EC:6.3.2.19]	GO:0001541//ovarian follicle development;GO:0014068//positive regulation of phosphatidylinositol 3-kinase cascade;GO:0070936//protein K48-linked ubiquitination;GO:0042787//protein ubiquitination involved in ubiquitin-dependent protein catabolic process;GO:0030521//androgen receptor signaling pathway;GO:0060736//prostate gland growth;GO:0007420//brain development;GO:0019048//virus-host interaction…	GO:0005515//protein binding;GO:0004842//ubiquitin-protein ligase activity;GO:0003713//transcription coactivator activity	GO:0005829//cytosol;GO:0000502//proteasome complex;GO:0005634//nucleus	ko04120//Ubiquitin mediated proteolysis
Unigene56619_All	1099	34.2593	84.6842	1.3056	Up	2.6643e-89	1.3848e-86	gi|432868529|ref|XP_004071583.1|	167.5	1e-39	PREDICTED: THO complex subunit 4-A-like [Oryzias latipes]	gi|432868528|ref|XM_004071535.1|	769	0	PREDICTED: Oryzias latipes THO complex subunit 4-A-like (LOC101161973), mRNA	sp|Q28FB9|THOC4_XENTR	97.8	4e-20	THO complex subunit 4 OS=Xenopus tropicalis GN=alyref PE=2 SV=1	SPBC2D10.10c	56.6	7e-08	COG1889	Fibrillarin-like rRNA methylase	K12881	2e-26	120	dre:560127	THO complex subunit 4	-	GO:0003676//nucleic acid binding	GO:0044424//intracellular part	ko05168//Herpes simplex infection;ko03013//RNA transport;ko03015//mRNA surveillance pathway;ko03040//Spliceosome
Unigene49964_All	5331	25.2204	12.3245	-1.0331	Down	3.0504e-89	1.5781e-86	gi|432877949|ref|XP_004073273.1|	3392.8	0	PREDICTED: LOW QUALITY PROTEIN: coagulation factor VIII-like [Oryzias latipes]	gi|432877948|ref|XM_004073225.1|	8552	0	PREDICTED: Oryzias latipes coagulation factor VIII-like (LOC101174928), mRNA	sp|P12263|FA8_PIG	643	0	Coagulation factor VIII OS=Sus scrofa GN=F8 PE=2 SV=2	--	--	--	--	--	K03899	0	1703	dre:100302404	coagulation factor VIII	GO:0044763	GO:0046872//metal ion binding	-	ko04610//Complement and coagulation cascades
Unigene18001_All	1728	50.4021	19.6936	-1.3558	Down	4.1241e-89	2.1237e-86	gi|432910512|ref|XP_004078392.1|	689.5	0	PREDICTED: cathepsin K-like [Oryzias latipes]	gi|432910511|ref|XM_004078344.1|	3418	0	PREDICTED: Oryzias latipes cathepsin K-like (LOC101164922), mRNA	sp|P43235|CATK_HUMAN	432	1e-120	Cathepsin K OS=Homo sapiens GN=CTSK PE=1 SV=1	AF1946_2	86.7	1e-16	COG4870	Cysteine protease	K01371	3e-133	476	dre:550475	cathepsin K [EC:3.4.22.38]	GO:0045087//innate immune response;GO:0044707;GO:0006508//proteolysis	GO:0004197//cysteine-type endopeptidase activity	GO:0036021//endolysosome lumen	ko04142//Lysosome;ko05323//Rheumatoid arthritis;ko04380//Osteoclast differentiation;ko04620//Toll-like receptor signaling pathway
Unigene37013_All	2148	5.5473	22.6798	2.0316	Up	4.6148e-88	2.3545e-85	gi|432906560|ref|XP_004077590.1|	953.4	0	PREDICTED: coiled-coil domain-containing protein 177-like [Oryzias latipes]	gi|432906559|ref|XM_004077542.1|	2906	0	PREDICTED: Oryzias latipes coiled-coil domain-containing protein 177-like (LOC101164427), mRNA	sp|Q3UHB8|CC177_MOUSE	246	1e-64	Coiled-coil domain-containing protein 177 OS=Mus musculus GN=Ccdc177 PE=1 SV=1	PAB0812	76.3	2e-13	COG0419	ATPase involved in DNA repair	K05702	1e-28	129	hmg:100201659	afadin	-	-	-	ko04670//Leukocyte transendothelial migration;ko04530//Tight junction;ko04520//Adherens junction
CL10228.Contig10_All	1088	2.7097	26.1283	3.2694	Up	1.1118e-87	5.6462e-85	gi|432950699|ref|XP_004084569.1|	504.2	4e-141	PREDICTED: C-type lectin domain family 17, member A-like [Oryzias latipes]	gi|432950698|ref|XM_004084521.1|	1495	0	PREDICTED: Oryzias latipes C-type lectin domain family 17, member A-like (LOC101157028), mRNA	sp|Q6ZS10|CL17A_HUMAN	93.2	9e-19	C-type lectin domain family 17, member A OS=Homo sapiens GN=CLEC17A PE=1 SV=2	--	--	--	--	--	K06563	8e-19	95.1	cfa:485000	CD209 antigen	-	-	-	ko04145//Phagosome;ko05162//Measles;ko05152//Tuberculosis
Unigene771_All	4620	2.393	10.1234	2.0808	Up	3.1969e-87	1.6161e-84	gi|432871332|ref|XP_004071913.1|	1593.6	0	PREDICTED: carnitine O-palmitoyltransferase 1, liver isoform-like isoform 1 [Oryzias latipes]	gi|432871331|ref|XM_004071865.1|	6367	0	PREDICTED: Oryzias latipes carnitine O-palmitoyltransferase 1, liver isoform-like, transcript variant 1 (LOC101172168), mRNA	sp|P50416|CPT1A_HUMAN	1064	0	Carnitine O-palmitoyltransferase 1, liver isoform OS=Homo sapiens GN=CPT1A PE=1 SV=2	--	--	--	--	--	K08765	0	1104	xla:379393	carnitine O-palmitoyltransferase 1 [EC:2.3.1.21]	-	GO:0016746//transferase activity, transferring acyl groups	-	ko04920//Adipocytokine signaling pathway;ko03320//PPAR signaling pathway;ko00071//Fatty acid metabolism
Unigene24759_All	1014	24.1686	1.7449	-3.7919	Down	5.2777e-87	2.656e-84	gi|432922721|ref|XP_004080361.1|	650.2	0	PREDICTED: prostasin-like [Oryzias latipes]	gi|432922720|ref|XM_004080313.1|	1903	0	PREDICTED: Oryzias latipes prostasin-like (LOC101175029), mRNA	sp|Q5K2P8|POLS2_MOUSE	242	8e-64	Polyserase-2 OS=Mus musculus GN=Prss36 PE=2 SV=1	VC1200	117	3e-26	COG5640	Secreted trypsin-like serine protease	K01312	2e-76	286	dre:571079	trypsin [EC:3.4.21.4]	-	-	-	ko04972//Pancreatic secretion;ko04974//Protein digestion and absorption;ko05164//Influenza A;ko04080//Neuroactive ligand-receptor interaction
Unigene17512_All	1913	26.0067	6.6902	-1.9588	Down	1.6987e-86	8.51e-84	gi|432959525|ref|XP_004086327.1|	1104	0	PREDICTED: eukaryotic translation initiation factor 4 gamma 2-like [Oryzias latipes]	gi|432959524|ref|XM_004086279.1|	2220	0	PREDICTED: Oryzias latipes eukaryotic translation initiation factor 4 gamma 2-like (LOC101156233), mRNA	sp|Q5R7J9|IF4G2_PONAB	914	0	Eukaryotic translation initiation factor 4 gamma 2 OS=Pongo abelii GN=EIF4G2 PE=2 SV=2	--	--	--	--	--	K03260	0	972	dre:334618	translation initiation factor 4G	GO:0016070//RNA metabolic process;GO:0007498//mesoderm development	GO:0003723//RNA binding;GO:0003677//DNA binding	-	ko03013//RNA transport;ko05416//Viral myocarditis
CL16370.Contig2_All	3635	27.1367	11.6172	-1.224	Down	3.9097e-86	1.9498e-83	gi|432865652|ref|XP_004070547.1|	853.2	0	PREDICTED: transcription factor MafB-like [Oryzias latipes]	gi|432865651|ref|XM_004070499.1|	2399	0	PREDICTED: Oryzias latipes transcription factor MafB-like (LOC101161484), mRNA	sp|Q98UK5|MAFB_DANRE	595	3e-169	Transcription factor MafB OS=Danio rerio GN=mafb PE=2 SV=1	Rv3876	65.5	3e-10	COG0455	ATPases involved in chromosome partitioning	K09036	1e-168	595	dre:30210	transcription factor MAFB	GO:0007585//respiratory gaseous exchange;GO:0009880//embryonic pattern specification;GO:0045647//negative regulation of erythrocyte differentiation;GO:0021571//rhombomere 5 development;GO:0042472//inner ear morphogenesis;GO:0035284//brain segmentation;GO:0021572//rhombomere 6 development;GO:0009952//anterior/posterior pattern specification;GO:0007379//segment specification;GO:0045944//positive re…	GO:0043565//sequence-specific DNA binding;GO:0003700//sequence-specific DNA binding transcription factor activity;GO:0008134//transcription factor binding	GO:0005667//transcription factor complex	--
CL14995.Contig1_All	7991	9.6539	3.5722	-1.4343	Down	4.6894e-86	2.3281e-83	--	--	--	--	gi|225192932|dbj|AB449653.1|	83.8	1e-11	Oryzias latipes PSMB10 and PSMB8 genes for proteasome subunit, beta type 10 and proteasome subunit, beta type 8, partial cds, haplotype: 45	--	--	--	--	--	--	--	--	--	--	--	--	--	--	-	-	-	--
CL5060.Contig6_All	5361	17.3459	7.2279	-1.2629	Down	2.5533e-85	1.262e-82	gi|432881828|ref|XP_004073923.1|	1179.8	0	PREDICTED: counting factor associated protein D-like [Oryzias latipes]	gi|432881827|ref|XM_004073875.1|	5416	0	PREDICTED: Oryzias latipes counting factor associated protein D-like (LOC101165821), mRNA	sp|Q9Y226|S22AD_HUMAN	384	2e-105	Solute carrier family 22 member 13 OS=Homo sapiens GN=SLC22A13 PE=2 SV=2	SMa1447	132	6e-30	COG0477	Permeases of the major facilitator superfamily	K08209	2e-116	422	dre:556601	MFS transporter, OCT family, solute carrier family 22 (organic cation transporter), member 13	GO:0006508//proteolysis	GO:0008234//cysteine-type peptidase activity	-	--
CL11994.Contig2_All	3079	17.1755	36.9884	1.1067	Up	2.9359e-84	1.4256e-81	gi|432847780|ref|XP_004066146.1|	1161	0	PREDICTED: ubinuclein-2-like [Oryzias latipes]	gi|432847779|ref|XM_004066098.1|	2637	0	PREDICTED: Oryzias latipes ubinuclein-2-like (LOC101158670), mRNA	sp|Q9NPG3|UBN1_HUMAN	397	8e-110	Ubinuclein-1 OS=Homo sapiens GN=UBN1 PE=1 SV=2	--	--	--	--	--	--	--	--	--	--	-	-	-	--
CL10412.Contig1_All	1998	22.2873	50.7722	1.1878	Up	4.7508e-84	2.2769e-81	gi|432869384|ref|XP_004071720.1|	886.7	0	PREDICTED: cerebellar degeneration-related protein 2-like [Oryzias latipes]	gi|432869383|ref|XM_004071672.1|	2631	0	PREDICTED: Oryzias latipes cerebellar degeneration-related protein 2-like (LOC101157700), mRNA	sp|Q5ZJA3|CDR2_CHICK	367	5e-101	Cerebellar degeneration-related protein 2 OS=Gallus gallus GN=CDR2 PE=2 SV=1	MK0690	51.2	6e-06	COG0419	ATPase involved in DNA repair	K10352	2e-13	78.6	bta:281339	myosin heavy chain	-	-	-	ko05416//Viral myocarditis;ko05410//Hypertrophic cardiomyopathy (HCM);ko04530//Tight junction;ko04260//Cardiac muscle contraction;ko05414//Dilated cardiomyopathy;ko05132//Salmonella infection;ko04810//Regulation of actin cytoskeleton;ko04270//Vascular smooth muscle contraction
Unigene7844_All	1689	0.2909	11.5233	5.3079	Up	4.7703e-84	2.2764e-81	--	--	--	--	gi|62122582|dbj|AB183488.1|	220	2e-53	Oryzias latipes DNA, MHC class I region, strain: HNI	--	--	--	--	--	--	--	--	--	--	--	--	--	--	-	-	-	--
CL6889.Contig3_All	667	47.9764	7.3391	-2.7086	Down	1.1343e-82	5.3669e-80	gi|23496454|dbj|BAC20294.1|	285.4	1e-75	alpha-type globin [Oryzias latipes]	gi|432868059|ref|XM_004071343.1|	1168	0	PREDICTED: Oryzias latipes hemoglobin subunit alpha-1-like (LOC101174997), mRNA	sp|Q9PVU6|HBAE_ORYLA	252	4e-67	Hemoglobin embryonic subunit alpha OS=Oryzias latipes PE=2 SV=3	--	--	--	--	--	K13826	5e-53	207	dre:497166	hemoglobin subunit zeta	GO:0015671//oxygen transport	GO:0005344//oxygen transporter activity;GO:0005506//iron ion binding;GO:0020037//heme binding;GO:0019825//oxygen binding	GO:0005833//hemoglobin complex	--
Unigene65081_All	1318	21.8561	57.9045	1.4056	Up	3.9444e-82	1.8504e-79	gi|432903630|ref|XP_004077177.1|	149.8	2e-34	PREDICTED: cystatin-C-like [Oryzias latipes]	gi|432903629|ref|XM_004077129.1|	950	0	PREDICTED: Oryzias latipes cystatin-C-like (LOC101159376), mRNA	sp|P14841|CYTC_RAT	67.8	5e-11	Cystatin-C OS=Rattus norvegicus GN=Cst3 PE=1 SV=2	--	--	--	--	--	K13899	2e-10	67.8	rno:25307	cystatin-C	GO:0010035//response to inorganic substance;GO:1901700;GO:0010941//regulation of cell death;GO:0014070//response to organic cyclic compound;GO:0044260;GO:0060255;GO:0080090//regulation of primary metabolic process;GO:0031323//regulation of cellular metabolic process;GO:0048523//negative regulation of cellular process;GO:0048522//positive regulation of cellular process;GO:0008584//male gonad devel…	GO:0005488//binding;GO:0030414//peptidase inhibitor activity	GO:0043231//intracellular membrane-bounded organelle;GO:0042995//cell projection;GO:0097458//neuron part;GO:0044444//cytoplasmic part;GO:0044421//extracellular region part	ko04970//Salivary secretion
CL16769.Contig1_All	5687	12.4959	4.5216	-1.4665	Down	4.7362e-82	2.2125e-79	gi|432892532|ref|XP_004075827.1|	417.5	4e-114	PREDICTED: large neutral amino acids transporter small subunit 4-like [Oryzias latipes]	gi|432892531|ref|XM_004075779.1|	2192	0	PREDICTED: Oryzias latipes large neutral amino acids transporter small subunit 4-like (LOC101157385), mRNA	sp|Q0VCM6|LAT4_BOVIN	860	0	Large neutral amino acids transporter small subunit 4 OS=Bos taurus GN=SLC43A2 PE=2 SV=1	--	--	--	--	--	K08229	0	874	dre:494042	MFS transporter, LAT3 family, solute carrier family 43, member 2	GO:0015807//L-amino acid transport;GO:0055085//transmembrane transport	GO:0015179//L-amino acid transmembrane transporter activity	GO:0005886//plasma membrane;GO:0016021//integral to membrane	--
Unigene92768_All	1278	0	12.8294	13.6472	Up	5.5857e-82	2.5983e-79	gi|77403694|dbj|BAE46429.1|	36.6	3e-08	ORF2-encoded protein [Danio rerio]	gi|60391501|dbj|AB054296.2|	182	3e-42	Oryzias latipes OlGC2 gene for membrane guanylyl cyclase OlGC2, complete cds	--	--	--	--	--	--	--	--	--	--	--	--	--	--	-	-	-	--
Unigene23197_All	1531	0.3611	12.597	5.1245	Up	6.155e-82	2.8512e-79	--	--	--	--	--	--	--	--	--	--	--	--	--	--	--	--	--	--	--	--	--	--	-	-	-	--
CL11921.Contig1_All	1787	55.784	24.6871	-1.1761	Down	8.4747e-82	3.9094e-79	gi|432873989|ref|XP_004072417.1|	846.3	0	PREDICTED: transcobalamin-2-like [Oryzias latipes]	gi|432873988|ref|XM_004072369.1|	3501	0	PREDICTED: Oryzias latipes transcobalamin-2-like (LOC101163011), mRNA	sp|Q9XSC9|TCO2_BOVIN	203	1e-51	Transcobalamin-2 OS=Bos taurus GN=TCN2 PE=1 SV=1	--	--	--	--	--	K14619	9e-136	484	dre:407646	transcobalamin-2	GO:0044765	GO:0031419//cobalamin binding	-	ko04977//Vitamin digestion and absorption
CL14590.Contig1_All	1904	19.7747	3.934	-2.3296	Down	9.6069e-82	4.4133e-79	--	--	--	--	gi|226874817|ref|NG_011880.1|	63.9	3e-06	Homo sapiens glypican 6 (GPC6), RefSeqGene on chromosome 13	--	--	--	--	--	--	--	--	--	--	--	--	--	--	-	-	-	--
Unigene93737_All	1672	4.2613	22.1169	2.3758	Up	2.1459e-81	9.7369e-79	gi|432884010|ref|XP_004074403.1|	1042.7	0	PREDICTED: R3H domain-containing protein 2-like [Oryzias latipes]	gi|432884009|ref|XM_004074355.1|	3259	0	PREDICTED: Oryzias latipes R3H domain-containing protein 2-like (LOC101156509), mRNA	sp|Q9DCB4|ARP21_MOUSE	296	9e-80	cAMP-regulated phosphoprotein 21 OS=Mus musculus GN=Arpp21 PE=1 SV=2	--	--	--	--	--	K02360	4e-33	143	dgr:Dgri_GH16429	a component of the cytoplasm (encore)	-	-	-	ko04320//Dorso-ventral axis formation
CL1148.Contig2_All	2163	12.3239	1.4451	-3.0922	Down	4.2177e-79	1.853e-76	gi|432908902|ref|XP_004078059.1|	623.6	1e-176	PREDICTED: uncharacterized protein LOC101161002 [Oryzias latipes]	gi|432908901|ref|XM_004078011.1|	1978	0	PREDICTED: Oryzias latipes uncharacterized LOC101161002 (LOC101161002), mRNA	--	--	--	--	--	--	--	--	--	--	--	--	--	--	-	-	-	--
Unigene37239_All	2297	18.9851	4.6988	-2.0145	Down	7.5481e-79	3.303e-76	gi|432937514|ref|XP_004082437.1|	833.2	0	PREDICTED: runt-related transcription factor 3-like [Oryzias latipes]	gi|432937513|ref|XM_004082389.1|	3156	0	PREDICTED: Oryzias latipes runt-related transcription factor 3-like (LOC101160370), mRNA	sp|Q13761|RUNX3_HUMAN	482	2e-135	Runt-related transcription factor 3 OS=Homo sapiens GN=RUNX3 PE=1 SV=2	--	--	--	--	--	K09279	9e-166	584	dre:58127	runt-related transcription factor 3	GO:0009653//anatomical structure morphogenesis;GO:0030097//hemopoiesis;GO:0000122//negative regulation of transcription from RNA polymerase II promoter;GO:0051216//cartilage development;GO:0045786//negative regulation of cell cycle;GO:0048935//peripheral nervous system neuron development;GO:0006468//protein phosphorylation;GO:0006917//induction of apoptosis;GO:0050680//negative regulation of epit…	GO:0005515//protein binding;GO:0000977//RNA polymerase II regulatory region sequence-specific DNA binding;GO:0000981//sequence-specific DNA binding RNA polymerase II transcription factor activity;GO:0005524//ATP binding	GO:0005737//cytoplasm;GO:0000790//nuclear chromatin	--
Unigene30402_All	4092	14.5897	29.5613	1.0188	Up	2.4985e-78	1.089e-75	gi|432872891|ref|XP_004072176.1|	2077.8	0	PREDICTED: glycine dehydrogenase [decarboxylating], mitochondrial-like [Oryzias latipes]	gi|432872890|ref|XM_004072128.1|	7366	0	PREDICTED: Oryzias latipes glycine dehydrogenase [decarboxylating], mitochondrial-like (LOC101160738), mRNA	sp|P23378|GCSP_HUMAN	1675	0	Glycine dehydrogenase [decarboxylating], mitochondrial OS=Homo sapiens GN=GLDC PE=1 SV=2	all4607_2	678	0	COG1003	Glycine cleavage system protein P (pyridoxal-binding), C-terminal domain	K00281	0	1729	dre:321621	glycine dehydrogenase [EC:1.4.4.2]	GO:0006546//glycine catabolic process;GO:0055114//oxidation-reduction process	GO:0004375//glycine dehydrogenase (decarboxylating) activity;GO:0030170//pyridoxal phosphate binding;GO:0009055//electron carrier activity;GO:0016829//lyase activity	GO:0005739//mitochondrion	ko01100//Metabolic pathways;ko00260//Glycine, serine and threonine metabolism
Unigene10183_All	2357	0.1564	7.4317	5.5704	Up	2.2968e-77	9.972e-75	--	--	--	--	gi|83016961|dbj|AB232922.1|	418	1e-113	Oryzias latipes hox gene cluster, complete cds, contains hoxCa	--	--	--	--	--	--	--	--	--	--	--	--	--	--	-	-	-	--
Unigene8127_All	385	0	39.9828	15.2871	Up	5.2037e-77	2.2417e-74	gi|348510203|ref|XP_003442635.1|	109	7e-23	PREDICTED: hepatic leukemia factor-like isoform 2 [Oreochromis niloticus]	gi|432867418|ref|XM_004071134.1|	264	3e-67	PREDICTED: Oryzias latipes hepatic leukemia factor-like (LOC101160073), partial mRNA	sp|Q16534|HLF_HUMAN	91.7	3e-19	Hepatic leukemia factor OS=Homo sapiens GN=HLF PE=2 SV=1	--	--	--	--	--	K09057	6e-21	99.4	dre:768192	hepatic leukemia factor	GO:0006355//regulation of transcription, DNA-dependent	GO:0003700//sequence-specific DNA binding transcription factor activity;GO:0043565//sequence-specific DNA binding	-	ko04711//Circadian rhythm - fly
CL15960.Contig2_All	1679	4.8654	22.5867	2.2148	Up	9.5582e-77	4.1016e-74	gi|432883123|ref|XP_004074216.1|	265.4	6e-69	PREDICTED: protein phosphatase 1 regulatory subunit 11-like isoform 1 [Oryzias latipes] >gi|432883125|ref|XP_004074217.1| PREDICTED: protein phosphatase 1 regulatory subunit 11-like isoform 2 [Oryzias latipes]	gi|432883122|ref|XM_004074168.1|	2956	0	PREDICTED: Oryzias latipes protein phosphatase 1 regulatory subunit 11-like, transcript variant 1 (LOC101172592), mRNA	sp|Q568K2|PP1RB_DANRE	207	7e-53	Protein phosphatase 1 regulatory subunit 11 OS=Danio rerio GN=ppp1r11 PE=1 SV=1	--	--	--	--	--	--	--	--	--	--	GO:0043086//negative regulation of catalytic activity	GO:0004864//protein phosphatase inhibitor activity	GO:0005737//cytoplasm	--
CL2875.Contig2_All	6897	0.8994	4.8828	2.4407	Up	1.2778e-76	5.4622e-74	gi|432875229|ref|XP_004072738.1|	3910.9	0	PREDICTED: uncharacterized protein LOC101157949 [Oryzias latipes]	gi|432875228|ref|XM_004072690.1|	11170	0	PREDICTED: Oryzias latipes uncharacterized LOC101157949 (LOC101157949), mRNA	sp|Q05BQ1|TUTLA_MOUSE	756	0	Protein turtle homolog A OS=Mus musculus GN=Igsf9 PE=1 SV=2	--	--	--	--	--	K06762	1e-35	154	aml:100480985	contactin 4	-	-	-	--
CL314.Contig2_All	4355	6.3607	0.8667	-2.8756	Down	2.0088e-76	8.5209e-74	gi|432936622|ref|XP_004082197.1|	407.5	3e-111	PREDICTED: galactocerebrosidase-like isoform 2 [Oryzias latipes]	gi|432936621|ref|XM_004082149.1|	3340	0	PREDICTED: Oryzias latipes galactocerebrosidase-like, transcript variant 2 (LOC101163287), mRNA	sp|B5X3C1|GALC_SALSA	759	0	Galactocerebrosidase OS=Salmo salar GN=galc PE=2 SV=1	--	--	--	--	--	K01202	0	697	dre:406385	galactosylceramidase [EC:3.2.1.46]	GO:0006683//galactosylceramide catabolic process;GO:0005975//carbohydrate metabolic process	GO:0004336//galactosylceramidase activity	GO:0005764//lysosome	ko04142//Lysosome;ko01100//Metabolic pathways;ko00600//Sphingolipid metabolism
CL17364.Contig1_All	367	150.623	47.8898	-1.6532	Down	3.2919e-76	1.391e-73	--	--	--	--	--	--	--	--	--	--	--	--	--	--	--	--	--	--	--	--	--	--	-	-	-	--
Unigene17861_All	2052	0.1497	8.2777	5.7891	Up	3.3876e-76	1.426e-73	gi|115334524|dbj|BAF33252.1|	980.7	0	phospholipase C-beta 2 [Oryzias latipes]	gi|115334523|dbj|AB254242.1|	3130	0	Oryzias latipes plcb2 mRNA for phospholipase C-beta 2, complete cds	sp|O89040|PLCB2_RAT	162	2e-39	1-phosphatidylinositol 4,5-bisphosphate phosphodiesterase beta-2 OS=Rattus norvegicus GN=Plcb2 PE=2 SV=1	aq_2032	55.1	5e-07	COG0532	Translation initiation factor 2 (IF-2; GTPase)	K05858	1e-44	182	ssc:100157641	phosphatidylinositol phospholipase C, beta [EC:3.1.4.11]	GO:0044260;GO:0048513//organ development;GO:0050877//neurological system process;GO:0010033//response to organic substance;GO:0080090//regulation of primary metabolic process;GO:0031323//regulation of cellular metabolic process;GO:0019953//sexual reproduction;GO:0030154//cell differentiation;GO:0007166//cell surface receptor signaling pathway;GO:0006139//nucleobase-containing compound metabolic p…	GO:0008081//phosphoric diester hydrolase activity;GO:0005515//protein binding	GO:0043231//intracellular membrane-bounded organelle;GO:0044444//cytoplasmic part	ko05146//Amoebiasis;ko05142//Chagas disease (American trypanosomiasis);ko04972//Pancreatic secretion;ko04062//Chemokine signaling pathway;ko05010//Alzheimer's disease;ko05143//African trypanosomiasis;ko04970//Salivary secretion;ko01100//Metabolic pathways;ko04540//Gap junction;ko04973//Carbohydrate digestion and absorption;ko04310//Wnt signaling pathway;ko04726//Serotonergic synapse;ko04961//Endo…
CL5206.Contig3_All	4209	16.2855	6.0534	-1.4278	Down	3.7293e-76	1.5639e-73	gi|319996707|ref|NP_001188444.1|	1395.6	0	luteinizing hormone receptor precursor [Oryzias latipes] >gi|294679661|dbj|BAJ05403.1| luteinizing hormone receptor [Oryzias latipes]	gi|319996706|ref|NM_001201515.1|	5582	0	Oryzias latipes luteinizing hormone receptor (lhr), mRNA >gi|294679660|dbj|AB526238.1| Oryzias latipes lhr mRNA for luteinizing hormone receptor, complete cds	sp|P16582|LSHR_PIG	664	0	Lutropin-choriogonadotropic hormone receptor OS=Sus scrofa GN=LHCGR PE=2 SV=1	--	--	--	--	--	K04248	0	679	gga:395776	luteinizing hormone/choriogonadotropin receptor	GO:0042699//follicle-stimulating hormone signaling pathway	GO:0004963//follicle-stimulating hormone receptor activity	GO:0016021//integral to membrane	ko04080//Neuroactive ligand-receptor interaction;ko04020//Calcium signaling pathway
CL8489.Contig2_All	1532	20.8879	3.6573	-2.5138	Down	3.7768e-76	1.5779e-73	gi|432867558|ref|XP_004071242.1|	175.6	6e-42	PREDICTED: NADH dehydrogenase [ubiquinone] 1 alpha subcomplex subunit 4-like [Oryzias latipes]	gi|432867557|ref|XM_004071194.1|	2765	0	PREDICTED: Oryzias latipes NADH dehydrogenase [ubiquinone] 1 alpha subcomplex subunit 4-like (LOC101155111), mRNA	sp|Q6PBH5|NDUA4_DANRE	152	3e-36	NADH dehydrogenase [ubiquinone] 1 alpha subcomplex subunit 4 OS=Danio rerio GN=ndufa4 PE=3 SV=1	--	--	--	--	--	K03948	9e-36	152	dre:406298	NADH dehydrogenase (ubiquinone) 1 alpha subcomplex 4 [EC:1.6.5.3 1.6.99.3]	GO:0006810//transport;GO:0022900//electron transport chain	GO:0008137//NADH dehydrogenase (ubiquinone) activity;GO:0004129//cytochrome-c oxidase activity	GO:0005751//mitochondrial respiratory chain complex IV	ko05010//Alzheimer's disease;ko01100//Metabolic pathways;ko00190//Oxidative phosphorylation;ko05016//Huntington's disease;ko05012//Parkinson's disease
Unigene91894_All	502	3.7929	45.2325	3.576	Up	5.1596e-76	2.1475e-73	gi|432882275|ref|XP_004073954.1|	295	8e-79	PREDICTED: h-2 class I histocompatibility antigen, L-D alpha chain-like [Oryzias latipes]	gi|432882274|ref|XM_004073906.1|	716	0	PREDICTED: Oryzias latipes h-2 class I histocompatibility antigen, L-D alpha chain-like (LOC101154961), mRNA	sp|P01897|HA1L_MOUSE	95.9	4e-20	H-2 class I histocompatibility antigen, L-D alpha chain OS=Mus musculus GN=H2-L PE=1 SV=2	--	--	--	--	--	K06751	1e-23	109	xla:379561	major histocompatibility complex, class I	GO:0002376//immune system process	-	GO:0016020//membrane	ko05320//Autoimmune thyroid disease;ko04145//Phagosome;ko05332//Graft-versus-host disease;ko05330//Allograft rejection;ko04940//Type I diabetes mellitus;ko04650//Natural killer cell mediated cytotoxicity;ko05168//Herpes simplex infection;ko04612//Antigen processing and presentation;ko05416//Viral myocarditis;ko04514//Cell adhesion molecules (CAMs);ko04144//Endocytosis;ko05169//Epstein-Barr virus …
CL1464.Contig4_All	2751	4.8449	17.3226	1.8381	Up	1.2294e-75	5.0599e-73	gi|348515959|ref|XP_003445507.1|	1683.7	0	PREDICTED: alpha-actinin-1 isoform 2 [Oreochromis niloticus]	gi|432936528|ref|XM_004082110.1|	4042	0	PREDICTED: Oryzias latipes alpha-actinin-1-like (LOC101169077), mRNA	sp|P05094|ACTN1_CHICK	1630	0	Alpha-actinin-1 OS=Gallus gallus GN=ACTN1 PE=1 SV=3	SPAC15A10.08	271	6e-72	COG5069	Ca2+-binding actin-bundling protein fimbrin/plastin (EF-Hand superfamily)	K05699	0	1667	dre:560400	actinin alpha	GO:0051017//actin filament bundle assembly;GO:0051764//actin crosslink formation	GO:0003779//actin binding;GO:0005509//calcium ion binding	-	ko05146//Amoebiasis;ko05322//Systemic lupus erythematosus;ko04510//Focal adhesion;ko05412//Arrhythmogenic right ventricular cardiomyopathy (ARVC);ko04670//Leukocyte transendothelial migration;ko04530//Tight junction;ko04810//Regulation of actin cytoskeleton;ko04520//Adherens junction
Unigene43743_All	1954	22.0034	48.8972	1.152	Up	1.3744e-75	5.6358e-73	gi|432889517|ref|XP_004075267.1|	961.4	0	PREDICTED: cytochrome P450 2G1-like isoform 2 [Oryzias latipes]	gi|432889516|ref|XM_004075219.1|	2857	0	PREDICTED: Oryzias latipes cytochrome P450 2G1-like, transcript variant 2 (LOC101156755), mRNA	sp|P24461|CP2G1_RABIT	492	1e-138	Cytochrome P450 2G1 OS=Oryctolagus cuniculus GN=CYP2G1 PE=1 SV=1	BH0579	100	1e-20	COG2124	Cytochrome P450	K07417	0	672	dre:100000156	cytochrome P450, family 2, subfamily G	GO:0055114//oxidation-reduction process	GO:0020037//heme binding;GO:0016705//oxidoreductase activity, acting on paired donors, with incorporation or reduction of molecular oxygen;GO:0004497//monooxygenase activity;GO:0005506//iron ion binding;GO:0009055//electron carrier activity	-	ko00830//Retinol metabolism;ko00590//Arachidonic acid metabolism;ko01100//Metabolic pathways;ko00591//Linoleic acid metabolism;ko00982//Drug metabolism - cytochrome P450;ko04726//Serotonergic synapse;ko00980//Metabolism of xenobiotics by cytochrome P450
CL7750.Contig2_All	742	0.0828	20.8253	7.9745	Up	3.4466e-75	1.408e-72	gi|432948746|ref|XP_004084150.1|	368.2	2e-100	PREDICTED: uncharacterized protein LOC101172378, partial [Oryzias latipes]	gi|432948745|ref|XM_004084102.1|	1243	0	PREDICTED: Oryzias latipes uncharacterized LOC101172378 (LOC101172378), partial mRNA	sp|Q17336|CWC22_CAEEL	67.8	2e-11	Pre-mRNA-splicing factor CWC22 homolog OS=Caenorhabditis elegans GN=let-858 PE=2 SV=1	--	--	--	--	--	K13100	8e-11	67.8	cel:F33A8.1	pre-mRNA-splicing factor CWC22	-	-	GO:0044424//intracellular part	--
CL1674.Contig2_All	1723	57.4996	26.4941	-1.1179	Down	4.3587e-75	1.7676e-72	gi|432952643|ref|XP_004085175.1|	85.1	1e-14	PREDICTED: complement factor H-like [Oryzias latipes]	gi|432952642|ref|XM_004085127.1|	3102	0	PREDICTED: Oryzias latipes complement factor H-like (LOC101162897), mRNA	sp|Q28085|CFAH_BOVIN	154	5e-37	Complement factor H OS=Bos taurus GN=CFH PE=1 SV=3	--	--	--	--	--	K04004	1e-56	221	mgp:100541715	complement factor H	-	-	-	ko04610//Complement and coagulation cascades;ko05150//Staphylococcus aureus infection
CL4757.Contig3_All	5186	3.8373	0.2275	-4.0762	Down	7.5879e-75	3.066e-72	gi|291242367|ref|XP_002741079.1|	79.3	2e-12	PREDICTED: retrovirus polyprotein, putative-like [Saccoglossus kowalevskii]	--	--	--	--	sp|P10394|POL4_DROME	149	8e-35	Retrovirus-related Pol polyprotein from transposon 412 OS=Drosophila melanogaster GN=POL PE=4 SV=1	SPAC9.04	92.8	5e-18	COG2801	Transposase and inactivated derivatives	K04228	2e-91	338	dre:100151502	arginine vasopressin receptor 2	-	-	-	ko04914//Progesterone-mediated oocyte maturation;ko04110//Cell cycle;ko04962//Vasopressin-regulated water reabsorption;ko04120//Ubiquitin mediated proteolysis;ko04080//Neuroactive ligand-receptor interaction
CL2695.Contig4_All	732	21.5644	0.2417	-6.4793	Down	8.5821e-75	3.4551e-72	gi|432901731|ref|XP_004076919.1|	214.2	4e-54	PREDICTED: DNA replication factor Cdt1-like [Oryzias latipes]	gi|432901730|ref|XM_004076871.1|	771	0	PREDICTED: Oryzias latipes DNA replication factor Cdt1-like (LOC101175588), mRNA	sp|Q9I9A7|CDT1_XENLA	138	1e-32	DNA replication factor Cdt1 OS=Xenopus laevis GN=cdt1 PE=1 SV=2	--	--	--	--	--	K10727	2e-36	152	dre:566787	chromatin licensing and DNA replication factor 1	-	-	-	--
Unigene10884_All	1980	49.9742	23.1148	-1.1124	Down	2.053e-74	8.2352e-72	gi|432921409|ref|XP_004080143.1|	25.8	3e-33	PREDICTED: uncharacterized protein LOC101157890 [Oryzias latipes]	--	--	--	--	--	--	--	--	--	--	--	--	--	--	--	--	--	--	-	-	-	--
CL3987.Contig7_All	2046	0.4803	9.455	4.2991	Up	2.1199e-74	8.4729e-72	gi|432867932|ref|XP_004071343.1|	1109.4	0	PREDICTED: V-type proton ATPase 116 kDa subunit a isoform 1-like [Oryzias latipes]	gi|432925913|ref|XM_004080728.1|	2321	0	PREDICTED: Oryzias latipes V-type proton ATPase 116 kDa subunit a isoform 1-like (LOC101156445), mRNA	sp|Q93050|VPP1_HUMAN	1016	0	V-type proton ATPase 116 kDa subunit a isoform 1 OS=Homo sapiens GN=ATP6V0A1 PE=1 SV=3	YOR270c	417	3e-116	COG1269	Archaeal/vacuolar-type H+-ATPase subunit I	K02154	0	1062	dre:324307	V-type H+-transporting ATPase subunit I [EC:3.6.3.14]	GO:0033572//transferrin transport;GO:0008286//insulin receptor signaling pathway;GO:0006879//cellular iron ion homeostasis;GO:0015991//ATP hydrolysis coupled proton transport;GO:0001845//phagolysosome assembly;GO:0051701//interaction with host;GO:0000046//autophagic vacuole fusion	GO:0015078//hydrogen ion transmembrane transporter activity;GO:0051117//ATPase binding	GO:0030670//phagocytic vesicle membrane;GO:0042470//melanosome;GO:0016021//integral to membrane;GO:0000220//vacuolar proton-transporting V-type ATPase, V0 domain;GO:0005794//Golgi apparatus;GO:0005730//nucleolus;GO:0005886//plasma membrane;GO:0010008//endosome membrane	ko04142//Lysosome;ko04145//Phagosome;ko05110//Vibrio cholerae infection;ko04966//Collecting duct acid secretion;ko05323//Rheumatoid arthritis;ko05152//Tuberculosis;ko05120//Epithelial cell signaling in Helicobacter pylori infection;ko01100//Metabolic pathways;ko00190//Oxidative phosphorylation;ko04721//Synaptic vesicle cycle
CL9530.Contig1_All	834	36.4548	6.1524	-2.5669	Down	3.7827e-74	1.5064e-71	gi|432929685|ref|XP_004081227.1|	72.8	2e-11	PREDICTED: apolipoprotein D-like [Oryzias latipes]	gi|432929684|ref|XM_004081179.1|	1181	0	PREDICTED: Oryzias latipes apolipoprotein D-like (LOC101170232), mRNA	sp|P37153|APOD_RABIT	79	1e-14	Apolipoprotein D OS=Oryctolagus cuniculus GN=APOD PE=2 SV=1	--	--	--	--	--	--	--	--	--	--	GO:0044763;GO:0051179//localization;GO:0048523//negative regulation of cellular process	-	-	--
CL1962.Contig7_All	2662	0.4153	7.4	4.1553	Up	4.8539e-74	1.9261e-71	gi|432921463|ref|XP_004080162.1|	550.1	2e-154	PREDICTED: transcription factor VBP-like [Oryzias latipes]	gi|432921462|ref|XM_004080114.1|	1588	0	PREDICTED: Oryzias latipes transcription factor VBP-like (LOC101164258), mRNA	sp|Q9JLC6|TEF_MOUSE	326	2e-88	Thyrotroph embryonic factor OS=Mus musculus GN=Tef PE=2 SV=1	--	--	--	--	--	K09058	1e-112	408	dre:30674	thyrotrophic embryonic factor	GO:0071482//cellular response to light stimulus;GO:0045944//positive regulation of transcription from RNA polymerase II promoter	GO:0003690//double-stranded DNA binding;GO:0043565//sequence-specific DNA binding;GO:0003700//sequence-specific DNA binding transcription factor activity;GO:0046982//protein heterodimerization activity;GO:0042803//protein homodimerization activity	GO:0005634//nucleus	--
Unigene59798_All	711	35.1593	94.3987	1.4249	Up	6.5543e-74	2.5916e-71	gi|432926027|ref|XP_004080794.1|	45.1	2e-13	PREDICTED: serine protease HTRA1B-like isoform 2 [Oryzias latipes]	gi|432926026|ref|XM_004080746.1|	258	3e-65	PREDICTED: Oryzias latipes serine protease HTRA1B-like, transcript variant 2 (LOC101160199), mRNA	sp|Q9R118|HTRA1_MOUSE	44.3	2e-08	Serine protease HTRA1 OS=Mus musculus GN=Htra1 PE=1 SV=2	--	--	--	--	--	K08784	6e-08	44.3	mmu:56213	HtrA serine peptidase 1 [EC:3.4.21.-]	-	-	-	--
Unigene62626_All	7498	5.9389	12.9394	1.1235	Up	8.9539e-74	3.5278e-71	gi|348518056|ref|XP_003446548.1|	530.4	6e-148	PREDICTED: calcium-dependent secretion activator 1-like [Oreochromis niloticus]	gi|432859177|ref|XM_004069003.1|	4526	0	PREDICTED: Oryzias latipes calcium-dependent secretion activator 1-like (LOC101160402), mRNA	sp|Q62717|CAPS1_RAT	1901	0	Calcium-dependent secretion activator 1 OS=Rattus norvegicus GN=Cadps PE=1 SV=1	--	--	--	--	--	--	--	--	--	--	GO:0045055//regulated secretory pathway;GO:0050432//catecholamine secretion;GO:0045956//positive regulation of calcium ion-dependent exocytosis;GO:0016082//synaptic vesicle priming;GO:0015031//protein transport;GO:0016050//vesicle organization	GO:0005509//calcium ion binding;GO:0005543//phospholipid binding;GO:0005515//protein binding	GO:0005829//cytosol;GO:0030054//cell junction;GO:0030659//cytoplasmic vesicle membrane;GO:0045202//synapse	--
CL7826.Contig2_All	1188	1.7578	19.0141	3.4352	Up	4.0698e-73	1.5921e-70	gi|432916135|ref|XP_004079309.1|	757.3	0	PREDICTED: glutamine synthetase-like [Oryzias latipes]	gi|432916134|ref|XM_004079261.1|	2282	0	PREDICTED: Oryzias latipes glutamine synthetase-like (LOC101159856), mRNA	sp|Q8HZM5|GLNA_CANFA	685	0	Glutamine synthetase OS=Canis familiaris GN=GLUL PE=1 SV=3	SPAC23H4.06	434	1e-121	COG0174	Glutamine synthetase	K01915	0	707	dre:100000775	glutamine synthetase [EC:6.3.1.2]	GO:0006542//glutamine biosynthetic process	GO:0004356//glutamate-ammonia ligase activity;GO:0005524//ATP binding	-	ko00330//Arginine and proline metabolism;ko01100//Metabolic pathways;ko00630//Glyoxylate and dicarboxylate metabolism;ko00250//Alanine, aspartate and glutamate metabolism;ko04727//GABAergic synapse;ko04724//Glutamatergic synapse
Unigene30685_All	3621	11.1952	2.7852	-2.007	Down	4.5383e-73	1.7692e-70	gi|432873626|ref|XP_004072310.1|	2343.9	0	PREDICTED: integrin alpha-2-like [Oryzias latipes]	gi|432873625|ref|XM_004072262.1|	6928	0	PREDICTED: Oryzias latipes integrin alpha-2-like (LOC101174027), mRNA	sp|P17301|ITA2_HUMAN	1173	0	Integrin alpha-2 OS=Homo sapiens GN=ITGA2 PE=1 SV=1	--	--	--	--	--	K06481	0	1332	dre:100536533	integrin alpha 2	GO:0007411//axon guidance;GO:0007160//cell-matrix adhesion;GO:0009887//organ morphogenesis;GO:0007596//blood coagulation	GO:0005518//collagen binding	GO:0009986//cell surface;GO:0005886//plasma membrane	ko04145//Phagosome;ko04640//Hematopoietic cell lineage;ko04512//ECM-receptor interaction;ko04510//Focal adhesion;ko05412//Arrhythmogenic right ventricular cardiomyopathy (ARVC);ko05200//Pathways in cancer;ko05410//Hypertrophic cardiomyopathy (HCM);ko05414//Dilated cardiomyopathy;ko05222//Small cell lung cancer;ko04810//Regulation of actin cytoskeleton
CL3759.Contig2_All	1602	6.2494	25.2186	2.0127	Up	1.8217e-72	7.0518e-70	gi|253314478|ref|NP_001156606.1|	659.1	0	cytosolic malate dehydrogenase A [Oryzias latipes] >gi|29242789|gb|AAO26197.1| cytosolic malate dehydrogenase A [Oryzias latipes]	gi|433288783|ref|NM_001163134.2|	2206	0	Oryzias latipes cytosolic malate dehydrogenase A (mdha), mRNA	sp|Q5ZME2|MDHC_CHICK	554	2e-157	Malate dehydrogenase, cytoplasmic OS=Gallus gallus GN=MDH1 PE=2 SV=1	DR0325	357	3e-98	COG0039	Malate/lactate dehydrogenases	K00025	4e-165	582	dre:335715	malate dehydrogenase [EC:1.1.1.37]	GO:0006108//malate metabolic process;GO:0006099//tricarboxylic acid cycle;GO:0044262//cellular carbohydrate metabolic process	GO:0000166//nucleotide binding;GO:0030060//L-malate dehydrogenase activity	-	ko04964//Proximal tubule bicarbonate reclamation;ko01100//Metabolic pathways;ko00630//Glyoxylate and dicarboxylate metabolism;ko00620//Pyruvate metabolism;ko00020//Citrate cycle (TCA cycle)
Unigene41455_All	1257	12.1669	0.1408	-6.4332	Down	2.3576e-72	9.0632e-70	--	--	--	--	--	--	--	--	--	--	--	--	--	--	--	--	--	--	--	--	--	--	-	-	-	--
CL11877.Contig2_All	1208	14.3383	0.5371	-4.7385	Down	7.246e-72	2.7758e-69	gi|432871292|ref|XP_004071895.1|	180.6	1e-43	PREDICTED: transcription elongation factor 1 homolog [Oryzias latipes]	gi|432871291|ref|XM_004071847.1|	1477	0	PREDICTED: Oryzias latipes transcription elongation factor 1 homolog (LOC101167459), mRNA	sp|P60003|ELOF1_MOUSE	170	5e-42	Transcription elongation factor 1 homolog OS=Mus musculus GN=Elof1 PE=1 SV=1	YKL160w	90.1	7e-18	COG4888	Uncharacterized Zn ribbon-containing protein	--	--	--	--	--	GO:0006355//regulation of transcription, DNA-dependent;GO:0006414//translational elongation	GO:0003746//translation elongation factor activity;GO:0046872//metal ion binding	GO:0005634//nucleus	--
CL13151.Contig3_All	2015	31.4267	11.5323	-1.4463	Down	7.6831e-72	2.9332e-69	gi|432880413|ref|XP_004073685.1|	921.8	0	PREDICTED: UDP-GlcNAc:betaGal beta-1,3-N-acetylglucosaminyltransferase 2-like [Oryzias latipes]	gi|432880412|ref|XM_004073637.1|	2696	0	PREDICTED: Oryzias latipes UDP-GlcNAc:betaGal beta-1,3-N-acetylglucosaminyltransferase 2-like (LOC101159277), mRNA	sp|Q9NY97|B3GN2_HUMAN	264	6e-70	UDP-GlcNAc:betaGal beta-1,3-N-acetylglucosaminyltransferase 2 OS=Homo sapiens GN=B3GNT2 PE=1 SV=2	--	--	--	--	--	K00741	1e-71	271	mdo:100031891	N-acetyllactosaminide beta-1,3-N-acetylglucosaminyltransferase [EC:2.4.1.149]	-	-	-	ko00601//Glycosphingolipid biosynthesis - lacto and neolacto series;ko01100//Metabolic pathways;ko00533//Glycosaminoglycan biosynthesis - keratan sulfate
CL14591.Contig3_All	1588	13.3053	37.7343	1.5039	Up	1.4145e-71	5.3449e-69	gi|432910394|ref|XP_004078345.1|	729.2	0	PREDICTED: smad nuclear-interacting protein 1-like isoform 1 [Oryzias latipes]	gi|432910393|ref|XM_004078297.1|	3148	0	PREDICTED: Oryzias latipes smad nuclear-interacting protein 1-like, transcript variant 1 (LOC101173889), mRNA	sp|Q8TAD8|SNIP1_HUMAN	391	2e-108	Smad nuclear-interacting protein 1 OS=Homo sapiens GN=SNIP1 PE=1 SV=1	PA2976	67.4	7e-11	COG1530	Ribonucleases G and E	K13108	1e-135	484	dre:793873	smad nuclear-interacting protein 1	GO:0009987//cellular process;GO:0050789//regulation of biological process	-	-	--
Unigene91028_All	946	14.8033	0	-13.8536	Down	2.1228e-71	7.9939e-69	--	--	--	--	--	--	--	--	--	--	--	--	--	--	--	--	--	--	--	--	--	--	-	-	-	--
Unigene63882_All	937	101.603	47.082	-1.1097	Down	2.1454e-71	8.0517e-69	gi|432856214|ref|XP_004068409.1|	361.7	3e-98	PREDICTED: tax1-binding protein 3-like [Oryzias latipes]	gi|432856213|ref|XM_004068361.1|	1729	0	PREDICTED: Oryzias latipes tax1-binding protein 3-like (LOC101161546), mRNA	sp|O14907|TX1B3_HUMAN	205	1e-52	Tax1-binding protein 3 OS=Homo sapiens GN=TAX1BP3 PE=1 SV=2	--	--	--	--	--	K08876	8e-15	81.6	tsp:Tsp_08308	SCY1-like	GO:0032864//activation of Cdc42 GTPase activity;GO:0060028//convergent extension involved in axis elongation;GO:0008285//negative regulation of cell proliferation;GO:0030178//negative regulation of Wnt receptor signaling pathway;GO:2000009//negative regulation of protein localization to cell surface	GO:0008022//protein C-terminus binding;GO:0008013//beta-catenin binding	GO:0005737//cytoplasm;GO:0005886//plasma membrane;GO:0005634//nucleus	ko04960//Aldosterone-regulated sodium reabsorption;ko04621//NOD-like receptor signaling pathway
Unigene37189_All	2410	0.5097	8.0269	3.9771	Up	1.5513e-70	5.7632e-68	gi|432871628|ref|XP_004072007.1|	95.9	1e-17	PREDICTED: envoplakin-like [Oryzias latipes]	gi|432871627|ref|XM_004071959.1|	3009	0	PREDICTED: Oryzias latipes envoplakin-like (LOC101155032), mRNA	sp|Q92817|EVPL_HUMAN	669	0	Envoplakin OS=Homo sapiens GN=EVPL PE=1 SV=3	aq_1006	78.6	5e-14	COG0419	ATPase involved in DNA repair	K10383	0	805	dre:373136	envoplakin	-	-	-	--
CL5800.Contig1_All	3876	0.3803	5.1888	3.7702	Up	2.0997e-70	7.7748e-68	gi|432867379|ref|XP_004071162.1|	1601.3	0	PREDICTED: anaphase-promoting complex subunit 2-like [Oryzias latipes]	gi|432867378|ref|XM_004071114.1|	5483	0	PREDICTED: Oryzias latipes anaphase-promoting complex subunit 2-like (LOC101154953), mRNA	sp|Q9UJX6|ANC2_HUMAN	848	0	Anaphase-promoting complex subunit 2 OS=Homo sapiens GN=ANAPC2 PE=1 SV=1	SPAC24H6.03	66.6	3e-10	COG5647	Cullin, a subunit of E3 ubiquitin ligase	K03349	0	1150	dre:100318335	anaphase-promoting complex subunit 2	-	-	-	ko04914//Progesterone-mediated oocyte maturation;ko04110//Cell cycle;ko04120//Ubiquitin mediated proteolysis;ko05166//HTLV-I infection;ko04114//Oocyte meiosis
Unigene47578_All	747	44.4828	9.2376	-2.2677	Down	4.6559e-70	1.7182e-67	--	--	--	--	gi|58220849|dbj|BA000027.2|	131	5e-27	Oryzias latipes DNA, MHC Class I Region, strain: Hd-rR	--	--	--	--	--	--	--	--	--	--	--	--	--	--	-	-	-	--
CL3875.Contig1_All	1579	11.5529	0.635	-4.1854	Down	5.3222e-70	1.9576e-67	gi|432951696|ref|XP_004084890.1|	577	9e-163	PREDICTED: deoxyribonuclease gamma-like [Oryzias latipes]	gi|432951695|ref|XM_004084842.1|	2052	0	PREDICTED: Oryzias latipes deoxyribonuclease gamma-like (LOC101160620), mRNA	sp|Q13609|DNSL3_HUMAN	233	7e-61	Deoxyribonuclease gamma OS=Homo sapiens GN=DNASE1L3 PE=1 SV=1	--	--	--	--	--	K11995	1e-61	238	dre:792196	deoxyribonuclease-1-like protein [EC:3.1.21.-]	-	GO:0004518//nuclease activity	-	--
CL4947.Contig2_All	1181	0	11.8356	13.5308	Up	5.3915e-70	1.9765e-67	gi|432847802|ref|XP_004066157.1|	166.8	2e-39	PREDICTED: dynein light chain 4, axonemal-like [Oryzias latipes]	gi|432847801|ref|XM_004066109.1|	2083	0	PREDICTED: Oryzias latipes dynein light chain 4, axonemal-like (LOC101161374), mRNA	sp|Q9DCM4|DNAL4_MOUSE	126	8e-29	Dynein light chain 4, axonemal OS=Mus musculus GN=Dnal4 PE=2 SV=2	--	--	--	--	--	K10412	3e-32	140	mgp:100542459	dynein light chain 4, axonemal	-	-	GO:0043234//protein complex;GO:0044430//cytoskeletal part;GO:0015630//microtubule cytoskeleton	ko05016//Huntington's disease
Unigene55864_All	5365	0.0916	3.0781	5.0705	Up	5.435e-70	1.9859e-67	gi|326667461|ref|XP_003198601.1|	325.9	1e-86	PREDICTED: hypothetical protein LOC100538307 [Danio rerio]	gi|390190120|dbj|AP012482.1|	381	1e-101	Oryzias latipes DNA, BAC clone: ola1-011L11, complete sequence	--	--	--	--	--	--	--	--	--	K12047	3e-26	89.7	xtr:100379714	maltase-glucoamylase [EC:3.2.1.20 3.2.1.3]	-	-	-	ko04978//Mineral absorption;ko00052//Galactose metabolism;ko00500//Starch and sucrose metabolism;ko01100//Metabolic pathways;ko04973//Carbohydrate digestion and absorption
CL11664.Contig1_All	1694	11.2037	32.8664	1.5526	Up	9.6274e-70	3.5061e-67	gi|432883141|ref|XP_004074224.1|	472.2	3e-131	PREDICTED: uncharacterized protein LOC101174604 [Oryzias latipes]	gi|432883140|ref|XM_004074176.1|	3140	0	PREDICTED: Oryzias latipes uncharacterized LOC101174604 (LOC101174604), mRNA	sp|Q9CY57|CHTOP_MOUSE	280	9e-75	Chromatin target of PRMT1 protein OS=Mus musculus GN=Chtop PE=1 SV=2	XF1267	62.4	2e-09	COG5297	Cellobiohydrolase A (1,4-beta-cellobiosidase A)	K14563	3e-13	77.4	dpe:Dper_GL10774	rRNA 2'-O-methyltransferase fibrillarin [EC:2.1.1.-]	GO:0006351//transcription, DNA-dependent	GO:0005515//protein binding	GO:0005730//nucleolus	ko03008//Ribosome biogenesis in eukaryotes
Unigene7978_All	2010	10.0535	28.697	1.5132	Up	1.396e-69	5.0508e-67	gi|432948452|ref|XP_004084052.1|	433.3	2e-119	PREDICTED: FGFR1 oncogene partner-like [Oryzias latipes]	gi|432948451|ref|XM_004084004.1|	741	0	PREDICTED: Oryzias latipes FGFR1 oncogene partner-like (LOC101167012), mRNA	sp|O95684|FR1OP_HUMAN	149	3e-35	FGFR1 oncogene partner OS=Homo sapiens GN=FGFR1OP PE=1 SV=1	--	--	--	--	--	--	--	--	--	--	-	-	-	--
Unigene93883_All	2425	6.0534	19.8459	1.713	Up	2.0085e-69	7.243e-67	gi|432901669|ref|XP_004076888.1|	416	4e-114	PREDICTED: ELMO domain-containing protein 1-like [Oryzias latipes]	gi|432901668|ref|XM_004076840.1|	1181	0	PREDICTED: Oryzias latipes ELMO domain-containing protein 1-like (LOC101166242), mRNA	sp|Q5NVD7|ELMD1_PONAB	317	8e-86	ELMO domain-containing protein 1 OS=Pongo abelii GN=ELMOD1 PE=2 SV=1	--	--	--	--	--	--	--	--	--	--	GO:0006909//phagocytosis;GO:0043547//positive regulation of GTPase activity	GO:0005096//GTPase activator activity	GO:0005856//cytoskeleton;GO:0005730//nucleolus;GO:0005737//cytoplasm	--
CL13143.Contig1_All	2402	11.558	1.8906	-2.612	Down	3.6048e-69	1.2958e-66	gi|432880383|ref|XP_004073670.1|	203	6e-50	PREDICTED: centrosome and spindle pole-associated protein 1-like [Oryzias latipes]	gi|432880382|ref|XM_004073622.1|	2032	0	PREDICTED: Oryzias latipes centrosome and spindle pole-associated protein 1-like (LOC101155610), mRNA	sp|Q1MSJ5|CSPP1_HUMAN	397	6e-110	Centrosome and spindle pole-associated protein 1 OS=Homo sapiens GN=CSPP1 PE=1 SV=4	NMA0905	63.2	2e-09	COG3468	Type V secretory pathway, adhesin AidA	K04407	1e-16	89.4	bta:509109	mitogen-activated protein kinase kinase kinase kinase 4 [EC:2.7.11.1]	-	-	-	ko04010//MAPK signaling pathway
CL103.Contig7_All	4177	6.2053	0.9037	-2.7796	Down	3.7789e-69	1.354e-66	gi|432919020|ref|XP_004079705.1|	2345.8	0	PREDICTED: dynactin subunit 1-like [Oryzias latipes]	gi|432919019|ref|XM_004079657.1|	6514	0	PREDICTED: Oryzias latipes dynactin subunit 1-like (LOC101162870), mRNA	sp|Q6PCJ1|DCTN1_XENLA	1655	0	Dynactin subunit 1 OS=Xenopus laevis GN=dctn1 PE=2 SV=1	SPAC27D7.13c	98.6	8e-20	COG5244	Dynactin complex subunit involved in mitotic spindle partitioning in anaphase B	K04648	0	1748	dre:407638	dynactin 1	GO:0060219//camera-type eye photoreceptor cell differentiation;GO:0006810//transport;GO:0045176//apical protein localization;GO:0010842//retina layer formation;GO:0040023//establishment of nucleus localization;GO:0019886//antigen processing and presentation of exogenous peptide antigen via MHC class II;GO:0048663//neuron fate commitment;GO:0007067//mitosis;GO:0006987//activation of signaling prot…	GO:0005515//protein binding;GO:0003774//motor activity	GO:0005829//cytosol;GO:0005874//microtubule;GO:0031252//cell leading edge;GO:0000776//kinetochore;GO:0030286//dynein complex;GO:0005813//centrosome;GO:0000922//spindle pole	ko04962//Vasopressin-regulated water reabsorption;ko05016//Huntington's disease
Unigene24418_All	1839	53.7057	25.8171	-1.0567	Down	1.7678e-68	6.3136e-66	gi|157278133|ref|NP_001098166.1|	987.6	0	FTZ-F1 [Oryzias latipes] >gi|3426019|dbj|BAA32394.1| FTZ-F1 [Oryzias latipes]	gi|157278132|ref|NM_001104696.1|	3427	0	Oryzias latipes FTZ-F1 (mdftz-f1), mRNA >gi|3426018|dbj|AB016834.1| Oryzias latipes mRNA for FTZ-F1, complete cds	sp|O00482|NR5A2_HUMAN	626	6e-179	Nuclear receptor subfamily 5 group A member 2 OS=Homo sapiens GN=NR5A2 PE=1 SV=2	--	--	--	--	--	K08027	3e-180	632	mgp:100546813	nuclear receptor subfamily 5 group A member 2	GO:0043401//steroid hormone mediated signaling pathway;GO:0006355//regulation of transcription, DNA-dependent	GO:0008270//zinc ion binding;GO:0043565//sequence-specific DNA binding;GO:0003700//sequence-specific DNA binding transcription factor activity;GO:0003707//steroid hormone receptor activity	GO:0005634//nucleus	ko04950//Maturity onset diabetes of the young
CL15023.Contig3_All	1022	0.1202	14.1387	6.8781	Up	1.833e-68	6.5252e-66	gi|432921566|ref|XP_004080203.1|	523.1	8e-147	PREDICTED: eukaryotic translation initiation factor 2-alpha kinase 1-like [Oryzias latipes]	gi|432921565|ref|XM_004080155.1|	1887	0	PREDICTED: Oryzias latipes eukaryotic translation initiation factor 2-alpha kinase 1-like (LOC101174538), mRNA	sp|Q4R8E0|E2AK1_MACFA	207	4e-53	Eukaryotic translation initiation factor 2-alpha kinase 1 OS=Macaca fascicularis GN=EIF2AK1 PE=2 SV=1	--	--	--	--	--	K08860	1e-89	330	dre:565338	eukaryotic translation initiation factor 2-alpha kinase [EC:2.7.11.1]	GO:0006413//translational initiation;GO:0006468//protein phosphorylation;GO:0051246//regulation of protein metabolic process;GO:2000112;GO:0006950//response to stress	GO:0003743//translation initiation factor activity;GO:0004674//protein serine/threonine kinase activity;GO:0005524//ATP binding	-	ko05160//Hepatitis C;ko05168//Herpes simplex infection;ko05162//Measles;ko05169//Epstein-Barr virus infection;ko05164//Influenza A;ko04141//Protein processing in endoplasmic reticulum;ko05010//Alzheimer's disease
Unigene57436_All	1219	0	11.1764	13.4482	Up	3.0588e-68	1.0854e-65	gi|432937250|ref|XP_004082410.1|	829.3	0	PREDICTED: 1-phosphatidylinositol 4,5-bisphosphate phosphodiesterase beta-2 [Oryzias latipes]	gi|115334523|dbj|AB254242.1|	2416	0	Oryzias latipes plcb2 mRNA for phospholipase C-beta 2, complete cds	sp|O89040|PLCB2_RAT	539	4e-153	1-phosphatidylinositol 4,5-bisphosphate phosphodiesterase beta-2 OS=Rattus norvegicus GN=Plcb2 PE=2 SV=1	--	--	--	--	--	K05858	1e-153	543	mdo:100031869	phosphatidylinositol phospholipase C, beta [EC:3.1.4.11]	GO:0035556//intracellular signal transduction;GO:0009395//phospholipid catabolic process;GO:0001580//detection of chemical stimulus involved in sensory perception of bitter taste	GO:0005509//calcium ion binding;GO:0004435//phosphatidylinositol phospholipase C activity;GO:0004871//signal transducer activity;GO:0005543//phospholipid binding;GO:0031683//G-protein beta/gamma-subunit complex binding	GO:0005829//cytosol;GO:0031680//G-protein beta/gamma-subunit complex;GO:0005794//Golgi apparatus;GO:0005886//plasma membrane	ko05146//Amoebiasis;ko05142//Chagas disease (American trypanosomiasis);ko04972//Pancreatic secretion;ko04062//Chemokine signaling pathway;ko05010//Alzheimer's disease;ko05143//African trypanosomiasis;ko04970//Salivary secretion;ko01100//Metabolic pathways;ko04540//Gap junction;ko04973//Carbohydrate digestion and absorption;ko04310//Wnt signaling pathway;ko04726//Serotonergic synapse;ko04961//Endo…
CL6566.Contig4_All	673	4.6545	36.018	2.952	Up	4.3174e-68	1.5223e-65	--	--	--	--	--	--	--	--	--	--	--	--	--	--	--	--	--	--	--	--	--	--	-	-	-	--
CL14683.Contig1_All	4719	10.2824	3.237	-1.6674	Down	6.3598e-68	2.2282e-65	gi|348530958|ref|XP_003452977.1|	1283.9	0	PREDICTED: serine/threonine-protein kinase SIK2-like [Oreochromis niloticus]	gi|432930984|ref|XR_177577.1|	5134	0	PREDICTED: Oryzias latipes serine/threonine-protein kinase SIK2-like (LOC101175275), misc_RNA	sp|Q9IA88|SIK2_CHICK	827	0	Serine/threonine-protein kinase SIK2 OS=Gallus gallus GN=SIK2 PE=2 SV=1	SPAC14C4.03	136	3e-31	COG0515	Serine/threonine protein kinase	K08286	0	1108	dre:553465	protein-serine/threonine kinase [EC:2.7.11.-]	GO:0055007//cardiac muscle cell differentiation;GO:0043276//anoikis;GO:0002028//regulation of sodium ion transport;GO:0007346//regulation of mitotic cell cycle;GO:0007243//intracellular protein kinase cascade;GO:0045721//negative regulation of gluconeogenesis;GO:0010830//regulation of myotube differentiation;GO:0000122//negative regulation of transcription from RNA polymerase II promoter;GO:00327…	GO:0004674//protein serine/threonine kinase activity;GO:0008140//cAMP response element binding protein binding;GO:0000287//magnesium ion binding;GO:0005524//ATP binding;GO:0019901//protein kinase binding;GO:0042826//histone deacetylase binding	GO:0005829//cytosol;GO:0005634//nucleus	--
CL12094.Contig2_All	2577	24.4539	9.2919	-1.396	Down	7.1934e-68	2.5123e-65	--	--	--	--	gi|432877657|ref|XR_177444.1|	1907	0	PREDICTED: Oryzias latipes uncharacterized LOC101157375 (LOC101157375), misc_RNA	--	--	--	--	--	--	--	--	--	--	--	--	--	--	-	-	-	--
CL4433.Contig4_All	8358	0.6908	3.6341	2.3953	Up	8.4659e-68	2.9474e-65	gi|432888922|ref|XP_004075089.1|	4823.8	0	PREDICTED: spectrin alpha chain, non-erythrocytic 1-like [Oryzias latipes]	gi|432888921|ref|XM_004075041.1|	8919	0	PREDICTED: Oryzias latipes spectrin alpha chain, non-erythrocytic 1-like (LOC101172004), mRNA	sp|Q13813|SPTN1_HUMAN	4371	0	Spectrin alpha chain, non-erythrocytic 1 OS=Homo sapiens GN=SPTAN1 PE=1 SV=3	MK0690	75.1	2e-12	COG0419	ATPase involved in DNA repair	K06114	0	4579	dre:553383	spectrin alpha	GO:0007411//axon guidance;GO:0006921//cellular component disassembly involved in execution phase of apoptosis;GO:0045162//clustering of voltage-gated sodium channels;GO:0051693//actin filament capping	GO:0030507//spectrin binding;GO:0005509//calcium ion binding;GO:0046982//protein heterodimerization activity;GO:0003779//actin binding;GO:0005516//calmodulin binding;GO:0005200//structural constituent of cytoskeleton	GO:0043231//intracellular membrane-bounded organelle;GO:0033270//paranode region of axon;GO:0015630//microtubule cytoskeleton;GO:0033268//node of Ranvier;GO:0008091//spectrin;GO:0005829//cytosol;GO:0016328//lateral plasma membrane;GO:0032437//cuticular plate;GO:0030018//Z disc;GO:0005916//fascia adherens	ko04530//Tight junction
CL571.Contig1_All	1309	10.9797	0.1352	-6.3436	Down	8.7457e-68	3.0353e-65	gi|432935697|ref|XP_004082044.1|	483	1e-134	PREDICTED: uncharacterized protein C2orf47 homolog, mitochondrial-like [Oryzias latipes]	gi|432935696|ref|XM_004081996.1|	2516	0	PREDICTED: Oryzias latipes uncharacterized LOC101160448 (LOC101160448), mRNA	sp|A3KN05|CB047_BOVIN	236	6e-62	Uncharacterized protein C2orf47 homolog, mitochondrial OS=Bos taurus PE=2 SV=1	--	--	--	--	--	--	--	--	--	--	-	-	-	--
Unigene11106_All	1763	10.6607	30.9779	1.5389	Up	1.3756e-67	4.7594e-65	gi|432862536|ref|XP_004069904.1|	941.4	0	PREDICTED: tetratricopeptide repeat protein 38-like [Oryzias latipes]	gi|432862535|ref|XM_004069856.1|	3316	0	PREDICTED: Oryzias latipes tetratricopeptide repeat protein 38-like (LOC101157939), mRNA	sp|A3KPN8|TTC38_DANRE	649	0	Tetratricopeptide repeat protein 38 OS=Danio rerio GN=ttc38 PE=3 SV=1	--	--	--	--	--	--	--	--	--	--	-	-	-	--
CL15960.Contig1_All	1546	34.4449	11.7118	-1.5563	Down	1.7904e-67	6.1749e-65	gi|432883123|ref|XP_004074216.1|	265.8	4e-69	PREDICTED: protein phosphatase 1 regulatory subunit 11-like isoform 1 [Oryzias latipes] >gi|432883125|ref|XP_004074217.1| PREDICTED: protein phosphatase 1 regulatory subunit 11-like isoform 2 [Oryzias latipes]	gi|432883122|ref|XM_004074168.1|	3057	0	PREDICTED: Oryzias latipes protein phosphatase 1 regulatory subunit 11-like, transcript variant 1 (LOC101172592), mRNA	sp|Q568K2|PP1RB_DANRE	207	5e-53	Protein phosphatase 1 regulatory subunit 11 OS=Danio rerio GN=ppp1r11 PE=1 SV=1	--	--	--	--	--	--	--	--	--	--	GO:0043086//negative regulation of catalytic activity	GO:0004864//protein phosphatase inhibitor activity	GO:0005737//cytoplasm	--
Unigene50387_All	1771	29.9301	10.1572	-1.5591	Down	2.4328e-67	8.3647e-65	gi|432860301|ref|XP_004069491.1|	554.7	5e-156	PREDICTED: switch-associated protein 70-like [Oryzias latipes]	gi|432860300|ref|XM_004069443.1|	1715	0	PREDICTED: Oryzias latipes switch-associated protein 70-like (LOC101174342), mRNA	sp|Q5F4B2|SWP70_CHICK	377	6e-104	Switch-associated protein 70 OS=Gallus gallus GN=SWAP70 PE=2 SV=1	PAB0812	64.3	6e-10	COG0419	ATPase involved in DNA repair	K03626	9e-17	89.4	gga:396544	nascent polypeptide-associated complex subunit alpha	GO:0045190//isotype switching	GO:0005509//calcium ion binding;GO:0005543//phospholipid binding;GO:0003677//DNA binding;GO:0005524//ATP binding	GO:0030027//lamellipodium;GO:0005737//cytoplasm;GO:0005634//nucleus;GO:0005886//plasma membrane	--
CL1619.Contig2_All	2162	32.5002	13.2579	-1.2936	Down	2.5377e-67	8.6981e-65	gi|432911955|ref|XP_004078798.1|	464.9	7e-129	PREDICTED: nucleolar protein 7-like [Oryzias latipes]	gi|432911954|ref|XM_004078750.1|	1994	0	PREDICTED: Oryzias latipes nucleolar protein 7-like (LOC101166580), mRNA	sp|Q9N0C7|EPDR1_MACFA	268	5e-71	Mammalian ependymin-related protein 1 OS=Macaca fascicularis GN=EPDR1 PE=2 SV=3	--	--	--	--	--	K10955	3e-10	68.2	hsa:4583	intestinal mucin-2	GO:0007160//cell-matrix adhesion	GO:0005509//calcium ion binding	GO:0005576//extracellular region	ko05146//Amoebiasis;ko05110//Vibrio cholerae infection;ko03013//RNA transport;ko03015//mRNA surveillance pathway;ko04350//TGF-beta signaling pathway
Unigene7555_All	3955	5.948	0.7605	-2.9674	Down	3.061e-67	1.046e-64	gi|432931378|ref|XP_004081680.1|	2093.6	0	PREDICTED: lysine-specific demethylase 6A-like [Oryzias latipes]	gi|432931377|ref|XM_004081632.1|	3227	0	PREDICTED: Oryzias latipes lysine-specific demethylase 6A-like (LOC101167156), mRNA	sp|O70546|KDM6A_MOUSE	1187	0	Lysine-specific demethylase 6A OS=Mus musculus GN=Kdm6a PE=1 SV=2	YBR112c	67.8	1e-10	COG0457	FOG: TPR repeat	K11447	0	1235	dre:569277	histone demethylase [EC:1.14.11.-]	-	-	-	ko05202//Transcriptional misregulation in cancer
CL12629.Contig1_All	3103	1.7023	9.3894	2.4635	Up	3.1521e-67	1.0738e-64	gi|432883119|ref|XP_004074214.1|	1662.9	0	PREDICTED: serine/threonine-protein phosphatase 1 regulatory subunit 10-like [Oryzias latipes]	gi|432883118|ref|XM_004074166.1|	3903	0	PREDICTED: Oryzias latipes serine/threonine-protein phosphatase 1 regulatory subunit 10-like (LOC101172092), mRNA	sp|Q6GLQ4|PP1RA_XENLA	820	0	Serine/threonine-protein phosphatase 1 regulatory subunit 10 OS=Xenopus laevis GN=ppp1r10 PE=2 SV=1	--	--	--	--	--	K04574	1e-10	69.7	gga:417020	neurofilament heavy polypeptide	GO:0006351//transcription, DNA-dependent	GO:0008270//zinc ion binding;GO:0008157//protein phosphatase 1 binding;GO:0004864//protein phosphatase inhibitor activity;GO:0003677//DNA binding	GO:0000790//nuclear chromatin;GO:0072357//PTW/PP1 phosphatase complex	ko05014//Amyotrophic lateral sclerosis (ALS);ko04970//Salivary secretion
CL9735.Contig1_All	2068	19.4836	5.2761	-1.8847	Down	6.3445e-67	2.148e-64	--	--	--	--	gi|31455628|gb|AC103453.7|	65.9	7e-07	Rattus norvegicus 13 BAC CH230-127N19 (Children's Hospital Oakland Research Institute) complete sequence	--	--	--	--	--	--	--	--	--	--	--	--	--	--	-	-	-	--
CL3728.Contig3_All	1707	2.3748	15.3406	2.6915	Up	9.006e-67	3.0399e-64	gi|347558878|gb|AEP04148.1|	664.5	0	c-myc-like protein [Oryzias latipes]	gi|432930190|ref|XM_004081317.1|	1400	0	PREDICTED: Oryzias latipes transcriptional regulator Myc-like (LOC101164933), mRNA	sp|P06646|MYC_ONCMY	556	4e-158	Transcriptional regulator Myc (Fragment) OS=Oncorhynchus mykiss GN=myc PE=3 SV=1	--	--	--	--	--	K04377	3e-142	506	dre:393141	Myc proto-oncogene protein	GO:0006355//regulation of transcription, DNA-dependent	GO:0003700//sequence-specific DNA binding transcription factor activity;GO:0003677//DNA binding;GO:0046983//protein dimerization activity	GO:0005634//nucleus	ko05219//Bladder cancer;ko04110//Cell cycle;ko05210//Colorectal cancer;ko04630//Jak-STAT signaling pathway;ko05221//Acute myeloid leukemia;ko05213//Endometrial cancer;ko05169//Epstein-Barr virus infection;ko04350//TGF-beta signaling pathway;ko05216//Thyroid cancer;ko05220//Chronic myeloid leukemia;ko05200//Pathways in cancer;ko05202//Transcriptional misregulation in cancer;ko04310//Wnt signaling …
CL16746.Contig1_All	1614	37.332	13.959	-1.4192	Down	1.432e-66	4.8189e-64	gi|432871928|ref|XP_004072047.1|	826.6	0	PREDICTED: synaptotagmin-1-like [Oryzias latipes]	gi|432871927|ref|XM_004071999.1|	2393	0	PREDICTED: Oryzias latipes synaptotagmin-1-like (LOC101166053), mRNA	sp|Q60HC0|SYT1_MACFA	513	5e-145	Synaptotagmin-1 OS=Macaca fascicularis GN=SYT1 PE=2 SV=1	SPCP31B10.06	61.6	4e-09	COG5038	Ca2+-dependent lipid-binding protein, contains C2 domain	K15290	2e-143	509	bta:281511	synaptotagmin-1	GO:0014047//glutamate secretion;GO:0017157//regulation of exocytosis;GO:0007269//neurotransmitter secretion;GO:0005513//detection of calcium ion;GO:0051260//protein homooligomerization	GO:0005509//calcium ion binding;GO:0050750//low-density lipoprotein particle receptor binding;GO:0005545//1-phosphatidylinositol binding;GO:0005544//calcium-dependent phospholipid binding;GO:0005215//transporter activity;GO:0017075//syntaxin-1 binding	GO:0097458//neuron part;GO:0030666//endocytic vesicle membrane;GO:0070083//clathrin-sculpted monoamine transport vesicle membrane;GO:0060201//clathrin-sculpted acetylcholine transport vesicle membrane;GO:0030141//secretory granule;GO:0061202//clathrin-sculpted gamma-aminobutyric acid transport vesicle membrane;GO:0008021//synaptic vesicle;GO:0060203//clathrin-sculpted glutamate transport vesicle …	ko04721//Synaptic vesicle cycle
CL11857.Contig6_All	7460	1.1197	4.7436	2.0829	Up	1.6837e-66	5.6488e-64	gi|410926307|ref|XP_003976620.1|	2341.2	0	PREDICTED: PH domain leucine-rich repeat-containing protein phosphatase 1-like [Takifugu rubripes]	gi|432853550|ref|XM_004067715.1|	3875	0	PREDICTED: Oryzias latipes heterogeneous nuclear ribonucleoprotein M-like (LOC101155179), mRNA	sp|O60346|PHLP1_HUMAN	1565	0	PH domain leucine-rich repeat-containing protein phosphatase 1 OS=Homo sapiens GN=PHLPP1 PE=1 SV=3	SPBC19C7.03_1	134	3e-30	COG4886	Leucine-rich repeat (LRR) protein	K01090	0	1576	mdo:100024744	protein phosphatase [EC:3.1.3.16]	GO:0048011//neurotrophin TRK receptor signaling pathway;GO:0006470//protein dephosphorylation;GO:0090038//negative regulation of protein kinase C signaling cascade;GO:0048015//phosphatidylinositol-mediated signaling;GO:0007623//circadian rhythm;GO:0051898//negative regulation of protein kinase B signaling cascade;GO:0008543//fibroblast growth factor receptor signaling pathway;GO:0007173//epiderma…	GO:0004722//protein serine/threonine phosphatase activity	GO:0005829//cytosol;GO:0031965//nuclear membrane;GO:0005654//nucleoplasm	--
CL14114.Contig1_All	4169	9.591	20.8808	1.1224	Up	2.7782e-66	9.2644e-64	gi|432891827|ref|XP_004075667.1|	1847.8	0	PREDICTED: rho guanine nucleotide exchange factor 26-like [Oryzias latipes]	gi|432891826|ref|XM_004075619.1|	6020	0	PREDICTED: Oryzias latipes rho guanine nucleotide exchange factor 26-like (LOC101154796), mRNA	sp|Q96DR7|ARHGQ_HUMAN	747	0	Rho guanine nucleotide exchange factor 26 OS=Homo sapiens GN=ARHGEF26 PE=1 SV=4	SPCC645.07	91.3	1e-17	COG5422	RhoGEF, Guanine nucleotide exchange factor for Rho/Rac/Cdc42-like GTPases	K13744	0	784	acs:100552711	SH3 domain-containing guanine exchange factor	-	-	-	ko05100//Bacterial invasion of epithelial cells
Unigene1224_All	1588	22.5493	5.4967	-2.0364	Down	5.7978e-66	1.9218e-63	gi|432943364|ref|XP_004083178.1|	493	1e-137	PREDICTED: synaptophysin-like protein 1-like [Oryzias latipes]	gi|432943363|ref|XM_004083130.1|	1411	0	PREDICTED: Oryzias latipes synaptophysin-like protein 1-like (LOC101167334), mRNA	sp|O09117|SYPL1_MOUSE	212	2e-54	Synaptophysin-like protein 1 OS=Mus musculus GN=Sypl1 PE=1 SV=2	--	--	--	--	--	--	--	--	--	--	-	-	GO:0030141//secretory granule;GO:0016020//membrane	--
Unigene90278_All	556	101.3	36.4902	-1.4731	Down	7.8784e-66	2.5959e-63	gi|432951490|ref|XP_004084840.1|	70.5	4e-11	PREDICTED: zinc finger protein 385A-like [Oryzias latipes]	gi|432951489|ref|XM_004084792.1|	204	3e-49	PREDICTED: Oryzias latipes zinc finger protein 385A-like (LOC101166104), mRNA	--	--	--	--	--	--	--	--	--	--	--	--	--	--	-	-	-	--
CL14095.Contig1_All	720	0.2559	19.7414	6.2695	Up	1.0527e-65	3.448e-63	gi|432843032|ref|XP_004065550.1|	328.2	2e-88	PREDICTED: lysozyme g-like [Oryzias latipes]	gi|432843031|ref|XM_004065502.1|	950	0	PREDICTED: Oryzias latipes lysozyme g-like (LOC101163714), mRNA	sp|Q90X99|LYG_EPICO	236	5e-62	Lysozyme g OS=Epinephelus coioides PE=1 SV=1	--	--	--	--	--	--	--	--	--	--	-	-	-	--
CL17419.Contig1_All	6260	1.5601	6.0486	1.955	Up	1.5511e-65	5.0656e-63	gi|432867912|ref|XP_004071335.1|	941	0	PREDICTED: dnaJ homolog subfamily C member 7-like isoform 1 [Oryzias latipes]	gi|432867911|ref|XM_004071287.1|	2930	0	PREDICTED: Oryzias latipes dnaJ homolog subfamily C member 7-like, transcript variant 1 (LOC101161810), mRNA	sp|Q99615|DNJC7_HUMAN	846	0	DnaJ homolog subfamily C member 7 OS=Homo sapiens GN=DNAJC7 PE=1 SV=2	FN1787	109	5e-23	COG0457	FOG: TPR repeat	K09527	0	867	dre:100535346	DnaJ homolog subfamily C member 7	-	-	-	--
Unigene6924_All	2198	6.9301	0.2147	-5.0125	Down	2.6884e-65	8.7283e-63	gi|348505793|ref|XP_003440445.1|	394	1e-107	PREDICTED: tumor susceptibility gene 101 protein [Oreochromis niloticus]	gi|432950622|ref|XM_004084484.1|	1360	0	PREDICTED: Oryzias latipes tumor susceptibility gene 101 protein-like (LOC101166276), mRNA	sp|Q99816|TS101_HUMAN	362	1e-99	Tumor susceptibility gene 101 protein OS=Homo sapiens GN=TSG101 PE=1 SV=2	--	--	--	--	--	K12183	3e-106	386	dre:415179	ESCRT-I complex subunit TSG101	GO:0016044//cellular membrane organization;GO:0001558//regulation of cell growth;GO:0046755//non-lytic virus budding;GO:0015031//protein transport;GO:0051301//cell division;GO:0016197//endosomal transport;GO:0045892//negative regulation of transcription, DNA-dependent;GO:0008285//negative regulation of cell proliferation;GO:0007050//cell cycle arrest;GO:0006464//cellular protein modification proc…	GO:0003714//transcription corepressor activity;GO:0048306//calcium-dependent protein binding;GO:0043130//ubiquitin binding;GO:0031625//ubiquitin protein ligase binding;GO:0003677//DNA binding	GO:0005730//nucleolus;GO:0031902//late endosome membrane;GO:0005771//multivesicular body;GO:0005769//early endosome;GO:0005886//plasma membrane	ko04144//Endocytosis
CL8489.Contig1_All	1513	8.6062	28.7291	1.7391	Up	3.524e-64	1.1342e-61	gi|432867558|ref|XP_004071242.1|	175.6	6e-42	PREDICTED: NADH dehydrogenase [ubiquinone] 1 alpha subcomplex subunit 4-like [Oryzias latipes]	gi|432867557|ref|XM_004071194.1|	2859	0	PREDICTED: Oryzias latipes NADH dehydrogenase [ubiquinone] 1 alpha subcomplex subunit 4-like (LOC101155111), mRNA	sp|Q6PBH5|NDUA4_DANRE	152	3e-36	NADH dehydrogenase [ubiquinone] 1 alpha subcomplex subunit 4 OS=Danio rerio GN=ndufa4 PE=3 SV=1	--	--	--	--	--	K03948	9e-36	152	dre:406298	NADH dehydrogenase (ubiquinone) 1 alpha subcomplex 4 [EC:1.6.5.3 1.6.99.3]	GO:0006810//transport;GO:0022900//electron transport chain	GO:0008137//NADH dehydrogenase (ubiquinone) activity;GO:0004129//cytochrome-c oxidase activity	GO:0005751//mitochondrial respiratory chain complex IV	ko05010//Alzheimer's disease;ko01100//Metabolic pathways;ko00190//Oxidative phosphorylation;ko05016//Huntington's disease;ko05012//Parkinson's disease
CL2937.Contig4_All	2322	0.0529	5.842	6.7871	Up	3.9239e-64	1.2592e-61	gi|348537920|ref|XP_003456440.1|	154.8	1e-35	PREDICTED: zinc finger protein 658B-like [Oreochromis niloticus]	gi|432957898|ref|XM_004085885.1|	2409	0	PREDICTED: Oryzias latipes zinc finger protein 585B-like (LOC101161862), mRNA	sp|Q9NYT6|ZN226_HUMAN	401	3e-111	Zinc finger protein 226 OS=Homo sapiens GN=ZNF226 PE=1 SV=2	SPAC144.09c	130	1e-29	COG5048	FOG: Zn-finger	K09228	2e-117	424	xtr:100216012	KRAB domain-containing zinc finger protein	-	-	-	--
CL16872.Contig2_All	5591	6.1849	1.4979	-2.0458	Down	3.9352e-64	1.2592e-61	gi|432888000|ref|XP_004075017.1|	89	3e-15	PREDICTED: patatin-like phospholipase domain-containing protein 7-like [Oryzias latipes]	gi|432887999|ref|XM_004074969.1|	5166	0	PREDICTED: Oryzias latipes patatin-like phospholipase domain-containing protein 7-like (LOC101172993), mRNA	sp|A2AJ88|PLPL7_MOUSE	1729	0	Patatin-like phospholipase domain-containing protein 7 OS=Mus musculus GN=Pnpla7 PE=1 SV=1	YML059c_2	290	1e-77	COG1752	Predicted esterase of the alpha-beta hydrolase superfamily	K14676	0	1911	dre:503936	lysophospholipid hydrolase [EC:3.1.1.5]	GO:0006629//lipid metabolic process	GO:0004091//carboxylesterase activity	GO:0005764//lysosome;GO:0016021//integral to membrane;GO:0005783//endoplasmic reticulum;GO:0005739//mitochondrion;GO:0005634//nucleus	ko00564//Glycerophospholipid metabolism
CL6008.Contig4_All	6802	4.1627	10.0754	1.2752	Up	6.264e-64	1.9986e-61	gi|432961270|ref|XP_004086583.1|	186	2e-44	PREDICTED: ATP-binding cassette sub-family A member 1-like [Oryzias latipes]	gi|432961269|ref|XM_004086535.1|	6972	0	PREDICTED: Oryzias latipes ATP-binding cassette sub-family A member 1-like (LOC101163308), mRNA	sp|P41233|ABCA1_MOUSE	3165	0	ATP-binding cassette sub-family A member 1 OS=Mus musculus GN=Abca1 PE=1 SV=4	PH0913	166	5e-40	COG1131	ABC-type multidrug transport system, ATPase component	K05641	0	3465	dre:558924	ATP-binding cassette, subfamily A (ABC1), member 1	GO:0055099//response to high density lipoprotein particle stimulus;GO:0006497//protein lipidation;GO:0002790//peptide secretion;GO:0010875//positive regulation of cholesterol efflux;GO:0043691//reverse cholesterol transport;GO:0006911//phagocytosis, engulfment;GO:0006200//ATP catabolic process;GO:0032367//intracellular cholesterol transport;GO:0008203//cholesterol metabolic process;GO:0032489//re…	GO:0031267//small GTPase binding;GO:0034188//apolipoprotein A-I receptor activity;GO:0005548//phospholipid transporter activity;GO:0034186//apolipoprotein A-I binding;GO:0008509//anion transmembrane transporter activity;GO:0005524//ATP binding;GO:0019905//syntaxin binding;GO:0017127//cholesterol transporter activity;GO:0042626//ATPase activity, coupled to transmembrane movement of substances	GO:0009986//cell surface;GO:0034364//high-density lipoprotein particle;GO:0045335//phagocytic vesicle;GO:0045121//membrane raft;GO:0005887//integral to plasma membrane;GO:0005794//Golgi apparatus	ko02010//ABC transporters;ko04975//Fat digestion and absorption
Unigene10396_All	661	5.0177	35.7796	2.834	Up	8.379e-64	2.6657e-61	gi|432951490|ref|XP_004084840.1|	53.5	9e-06	PREDICTED: zinc finger protein 385A-like [Oryzias latipes]	gi|432951489|ref|XM_004084792.1|	194	4e-46	PREDICTED: Oryzias latipes zinc finger protein 385A-like (LOC101166104), mRNA	--	--	--	--	--	--	--	--	--	--	--	--	--	--	-	-	-	--
CL14911.Contig2_All	4152	11.8493	3.9774	-1.5749	Down	1.5521e-63	4.9238e-61	gi|432859473|ref|XP_004069125.1|	1894	0	PREDICTED: cadherin-4-like [Oryzias latipes]	gi|432859472|ref|XM_004069077.1|	6988	0	PREDICTED: Oryzias latipes cadherin-4-like (LOC101161393), mRNA	sp|P24503|CADH4_CHICK	1332	0	Cadherin-4 OS=Gallus gallus GN=CDH4 PE=2 SV=1	--	--	--	--	--	K06797	0	1333	mgp:100544203	cadherin 4, type 1, R-cadherin	GO:0007411//axon guidance;GO:0042478//regulation of eye photoreceptor cell development;GO:0007156//homophilic cell adhesion;GO:0060042//retina morphogenesis in camera-type eye;GO:0007157//heterophilic cell-cell adhesion;GO:0021545//cranial nerve development;GO:0048925//lateral line system development;GO:0045773//positive regulation of axon extension	GO:0005509//calcium ion binding	GO:0005887//integral to plasma membrane	ko04514//Cell adhesion molecules (CAMs)
Unigene31722_All	797	0.9248	20.1281	4.4439	Up	3.0046e-63	9.4772e-61	gi|432897055|ref|XP_004076404.1|	364.4	3e-99	PREDICTED: lipocalin-like [Oryzias latipes]	gi|432897054|ref|XM_004076356.1|	1562	0	PREDICTED: Oryzias latipes lipocalin-like (LOC101165663), mRNA	sp|Q01584|LIPO_BUFMA	138	2e-32	Lipocalin OS=Bufo marinus PE=1 SV=1	--	--	--	--	--	K01830	1e-52	206	dre:336492	prostaglandin-H2 D-isomerase [EC:5.3.99.2]	-	GO:0001972//retinoic acid binding;GO:0004667//prostaglandin-D synthase activity	-	ko00590//Arachidonic acid metabolism;ko01100//Metabolic pathways
CL14911.Contig3_All	4728	14.5498	6.0999	-1.2541	Down	6.4478e-63	2.028e-60	gi|432916398|ref|XP_004079317.1|	1837.8	0	PREDICTED: cadherin-2-like [Oryzias latipes]	gi|432916397|ref|XM_004079269.1|	6510	0	PREDICTED: Oryzias latipes cadherin-2-like (LOC101162000), mRNA	sp|Q90275|CADH2_DANRE	1365	0	Cadherin-2 OS=Danio rerio GN=cdh2 PE=2 SV=2	--	--	--	--	--	K06736	0	1365	dre:30291	cadherin 2, type 1, N-cadherin	GO:0048048//embryonic eye morphogenesis;GO:0060059//embryonic retina morphogenesis in camera-type eye;GO:0035023//regulation of Rho protein signal transduction;GO:0007398//ectoderm development;GO:0048331//axial mesoderm structural organization;GO:0032880//regulation of protein localization;GO:0050770//regulation of axonogenesis;GO:0007416//synapse assembly;GO:0060088//auditory receptor cell stere…	GO:0045294//alpha-catenin binding;GO:0008013//beta-catenin binding;GO:0032403//protein complex binding;GO:0019901//protein kinase binding;GO:0019903//protein phosphatase binding;GO:0005509//calcium ion binding;GO:0045295//gamma-catenin binding	GO:0005916//fascia adherens;GO:0016324//apical plasma membrane;GO:0030027//lamellipodium;GO:0030315//T-tubule;GO:0042734//presynaptic membrane;GO:0016342//catenin complex;GO:0048471//perinuclear region of cytoplasm;GO:0016021//integral to membrane	ko04514//Cell adhesion molecules (CAMs);ko05412//Arrhythmogenic right ventricular cardiomyopathy (ARVC)
CL5267.Contig3_All	3003	5.0519	0.1964	-4.685	Down	1.0278e-62	3.2143e-60	gi|432856541|ref|XP_004068466.1|	1500.3	0	PREDICTED: protein-associating with the carboxyl-terminal domain of ezrin-like [Oryzias latipes]	gi|432856540|ref|XM_004068418.1|	5396	0	PREDICTED: Oryzias latipes protein-associating with the carboxyl-terminal domain of ezrin-like (LOC101155267), mRNA	sp|Q9DBQ7|PACE1_MOUSE	659	0	Protein-associating with the carboxyl-terminal domain of ezrin OS=Mus musculus GN=Scyl3 PE=1 SV=3	--	--	--	--	--	K08876	7e-38	160	phu:Phum_PHUM420270	SCY1-like	-	-	GO:0005737//cytoplasm;GO:0042995//cell projection	--
Unigene8131_All	1830	43.3973	19.6917	-1.14	Down	1.9474e-62	6.0733e-60	gi|432963029|ref|XP_004086804.1|	297	2e-78	PREDICTED: uncharacterized protein LOC101166538 [Oryzias latipes]	gi|432963028|ref|XM_004086756.1|	1217	0	PREDICTED: Oryzias latipes uncharacterized LOC101166538 (LOC101166538), mRNA	--	--	--	--	--	--	--	--	--	K06842	2e-15	84.7	dre:562398	semaphorin 6	-	-	-	ko04360//Axon guidance
Unigene8726_All	3381	7.4846	1.256	-2.5751	Down	3.2256e-62	1.0003e-59	gi|432886553|ref|XP_004074894.1|	1703	0	PREDICTED: sarcoplasmic/endoplasmic reticulum calcium ATPase 2-like isoform 3 [Oryzias latipes]	gi|432886552|ref|XM_004074846.1|	3646	0	PREDICTED: Oryzias latipes sarcoplasmic/endoplasmic reticulum calcium ATPase 2-like, transcript variant 3 (LOC101161069), mRNA	sp|P11607|AT2A2_PIG	1585	0	Sarcoplasmic/endoplasmic reticulum calcium ATPase 2 OS=Sus scrofa GN=ATP2A2 PE=2 SV=1	BH2515	488	4e-137	COG0474	Cation transport ATPase	K05853	0	1626	dre:568265	Ca2+ transporting ATPase, sarcoplasmic/endoplasmic reticulum [EC:3.6.3.8]	GO:0006984//ER-nucleus signaling pathway;GO:0006937//regulation of muscle contraction;GO:0006874//cellular calcium ion homeostasis;GO:0045822//negative regulation of heart contraction;GO:0070296//sarcoplasmic reticulum calcium ion transport;GO:0043434//response to peptide hormone stimulus;GO:0070588//calcium ion transmembrane transport;GO:0002026//regulation of the force of heart contraction;GO:0…	GO:0031775//lutropin-choriogonadotropic hormone receptor binding;GO:0008022//protein C-terminus binding;GO:0044548//S100 protein binding;GO:0005509//calcium ion binding;GO:0005388//calcium-transporting ATPase activity;GO:0005524//ATP binding	GO:0012506//vesicle membrane;GO:0016021//integral to membrane;GO:0033017//sarcoplasmic reticulum membrane;GO:0043234//protein complex	ko04972//Pancreatic secretion;ko05412//Arrhythmogenic right ventricular cardiomyopathy (ARVC);ko05010//Alzheimer's disease;ko05410//Hypertrophic cardiomyopathy (HCM);ko04260//Cardiac muscle contraction;ko05414//Dilated cardiomyopathy;ko04020//Calcium signaling pathway
CL12116.Contig1_All	1232	0.8974	13.835	3.9464	Up	5.6151e-62	1.7365e-59	gi|432878822|ref|XP_004073402.1|	612.8	1e-173	PREDICTED: ribose-phosphate pyrophosphokinase 1-like isoform 2 [Oryzias latipes]	gi|432878819|ref|XM_004073353.1|	2189	0	PREDICTED: Oryzias latipes ribose-phosphate pyrophosphokinase 1-like, transcript variant 1 (LOC101169709), mRNA	sp|P60892|PRPS1_RAT	593	3e-169	Ribose-phosphate pyrophosphokinase 1 OS=Rattus norvegicus GN=Prps1 PE=1 SV=2	SPCC1620.06c	427	1e-119	COG0462	Phosphoribosylpyrophosphate synthetase	K00948	2e-170	599	dre:560827	ribose-phosphate pyrophosphokinase [EC:2.7.6.1]	GO:0031100//organ regeneration;GO:0016310//phosphorylation;GO:0006015//5-phosphoribose 1-diphosphate biosynthetic process;GO:0006167//AMP biosynthetic process;GO:0005975//carbohydrate metabolic process;GO:0007399//nervous system development;GO:0034418//urate biosynthetic process;GO:0006221//pyrimidine nucleotide biosynthetic process;GO:0046101//hypoxanthine biosynthetic process	GO:0030246//carbohydrate binding;GO:0016301//kinase activity;GO:0016208//AMP binding;GO:0043531//ADP binding;GO:0004749//ribose phosphate diphosphokinase activity;GO:0000287//magnesium ion binding;GO:0042803//protein homodimerization activity;GO:0019003//GDP binding;GO:0005524//ATP binding	GO:0002189//ribose phosphate diphosphokinase complex;GO:0005829//cytosol	ko00030//Pentose phosphate pathway;ko01100//Metabolic pathways;ko00230//Purine metabolism
Unigene21735_All	2440	5.689	18.1286	1.672	Up	7.4054e-62	2.2837e-59	gi|432901669|ref|XP_004076888.1|	416	4e-114	PREDICTED: ELMO domain-containing protein 1-like [Oryzias latipes]	gi|432901668|ref|XM_004076840.1|	1181	0	PREDICTED: Oryzias latipes ELMO domain-containing protein 1-like (LOC101166242), mRNA	sp|Q5NVD7|ELMD1_PONAB	317	8e-86	ELMO domain-containing protein 1 OS=Pongo abelii GN=ELMOD1 PE=2 SV=1	--	--	--	--	--	--	--	--	--	--	GO:0006909//phagocytosis;GO:0043547//positive regulation of GTPase activity	GO:0005096//GTPase activator activity	GO:0005856//cytoskeleton;GO:0005730//nucleolus;GO:0005737//cytoplasm	--
Unigene92649_All	2005	0.1838	7.1186	5.2754	Up	8.2282e-62	2.5234e-59	gi|432860135|ref|XP_004069408.1|	1247.3	0	PREDICTED: solute carrier family 12 member 3 [Oryzias latipes]	gi|432860134|ref|XM_004069360.1|	3630	0	PREDICTED: Oryzias latipes thiazide-sensitive sodium-chloride cotransporter (LOC100170630), mRNA	sp|P55019|S12A3_PSEAM	1002	0	Solute carrier family 12 member 3 OS=Pseudopleuronectes americanus GN=slc12a3 PE=2 SV=1	SPBC18H10.16	214	6e-55	COG0531	Amino acid transporters	K14426	0	938	dre:565439	solute carrier family 12 (sodium/chloride transporter), member 3	-	-	-	--
CL344.Contig13_All	4205	2.0887	8.2892	1.9886	Up	8.3828e-62	2.5637e-59	gi|432871192|ref|XP_004071878.1|	2048.9	0	PREDICTED: transcription activator BRG1-like [Oryzias latipes]	gi|432871191|ref|XM_004071830.1|	6016	0	PREDICTED: Oryzias latipes transcription activator BRG1-like (LOC101163329), mRNA	sp|Q3TKT4|SMCA4_MOUSE	1835	0	Transcription activator BRG1 OS=Mus musculus GN=Smarca4 PE=1 SV=1	SPAC1250.01_1	741	0	COG0553	Superfamily II DNA/RNA helicases, SNF2 family	K11647	0	1874	dre:353295	SWI/SNF-related matrix-associated actin-dependent regulator of chromatin subfamily A member 2/4 [EC:3.6.4.-]	GO:0060059//embryonic retina morphogenesis in camera-type eye;GO:0000902//cell morphogenesis;GO:0006346//methylation-dependent chromatin silencing;GO:0010424//DNA methylation on cytosine within a CG sequence;GO:0051091//positive regulation of sequence-specific DNA binding transcription factor activity;GO:0045749//negative regulation of S phase of mitotic cell cycle;GO:0060347//heart trabecula for…	GO:0047485//protein N-terminus binding;GO:0002039//p53 binding;GO:0001105//RNA polymerase II transcription coactivator activity;GO:0003714//transcription corepressor activity;GO:0050681//androgen receptor binding;GO:0032403//protein complex binding;GO:0005524//ATP binding;GO:0003682//chromatin binding;GO:0004386//helicase activity;GO:0070577//histone acetyl-lysine binding;GO:0030957//Tat protein …	GO:0071778//WINAC complex;GO:0016514//SWI/SNF complex;GO:0000792//heterochromatin;GO:0005726//perichromatin fibrils;GO:0071564//npBAF complex;GO:0005719//nuclear euchromatin;GO:0071565//nBAF complex;GO:0005730//nucleolus	--
CL2952.Contig5_All	1203	18.6866	2.5984	-2.8463	Down	1.1004e-61	3.3561e-59	gi|432858808|ref|XP_004068949.1|	596.3	1e-168	PREDICTED: sodium- and chloride-dependent taurine transporter-like [Oryzias latipes]	gi|432858807|ref|XM_004068901.1|	1663	0	PREDICTED: Oryzias latipes sodium- and chloride-dependent taurine transporter-like (LOC101175313), mRNA	sp|Q9MZ34|SC6A6_BOVIN	516	3e-146	Sodium- and chloride-dependent taurine transporter OS=Bos taurus GN=SLC6A6 PE=2 SV=1	MJ1319	147	5e-35	COG0733	Na+-dependent transporters of the SNF family	K05039	1e-157	556	dre:569098	solute carrier family 6 (neurotransmitter transporter, GABA) member 6/8/11/12/13	GO:0006836//neurotransmitter transport;GO:0015734//taurine transport	GO:0005369//taurine:sodium symporter activity;GO:0005328//neurotransmitter:sodium symporter activity	GO:0005887//integral to plasma membrane	ko04727//GABAergic synapse
Unigene9003_All	3517	1.5368	7.932	2.3678	Up	1.4109e-61	4.2912e-59	gi|432886553|ref|XP_004074894.1|	1392.5	0	PREDICTED: sarcoplasmic/endoplasmic reticulum calcium ATPase 2-like isoform 3 [Oryzias latipes]	gi|432886552|ref|XM_004074846.1|	2962	0	PREDICTED: Oryzias latipes sarcoplasmic/endoplasmic reticulum calcium ATPase 2-like, transcript variant 3 (LOC101161069), mRNA	sp|Q03669|AT2A2_CHICK	1327	0	Sarcoplasmic/endoplasmic reticulum calcium ATPase 2 OS=Gallus gallus GN=ATP2A2 PE=2 SV=2	CAC2137	422	3e-117	COG0474	Cation transport ATPase	K05853	0	1328	gga:396446	Ca2+ transporting ATPase, sarcoplasmic/endoplasmic reticulum [EC:3.6.3.8]	GO:0006984//ER-nucleus signaling pathway;GO:0006937//regulation of muscle contraction;GO:0006874//cellular calcium ion homeostasis;GO:0045822//negative regulation of heart contraction;GO:0070296//sarcoplasmic reticulum calcium ion transport;GO:0043434//response to peptide hormone stimulus;GO:0070588//calcium ion transmembrane transport;GO:0002026//regulation of the force of heart contraction;GO:0…	GO:0031775//lutropin-choriogonadotropic hormone receptor binding;GO:0008022//protein C-terminus binding;GO:0044548//S100 protein binding;GO:0005509//calcium ion binding;GO:0005388//calcium-transporting ATPase activity;GO:0005524//ATP binding	GO:0012506//vesicle membrane;GO:0016021//integral to membrane;GO:0033017//sarcoplasmic reticulum membrane;GO:0043234//protein complex	ko04972//Pancreatic secretion;ko05412//Arrhythmogenic right ventricular cardiomyopathy (ARVC);ko05010//Alzheimer's disease;ko05410//Hypertrophic cardiomyopathy (HCM);ko04260//Cardiac muscle contraction;ko05414//Dilated cardiomyopathy;ko04020//Calcium signaling pathway
CL1598.Contig1_All	3136	3.1925	11.8107	1.8873	Up	2.8417e-61	8.6193e-59	gi|432874997|ref|XP_004072623.1|	1644.4	0	PREDICTED: MLX-interacting protein-like [Oryzias latipes]	gi|432874996|ref|XM_004072575.1|	2644	0	PREDICTED: Oryzias latipes MLX-interacting protein-like (LOC101170933), mRNA	sp|Q2VPU4|MLXIP_MOUSE	703	0	MLX-interacting protein OS=Mus musculus GN=Mlxip PE=1 SV=1	--	--	--	--	--	K09113	0	935	dre:798052	MAX-like protein X	GO:0006913//nucleocytoplasmic transport	GO:0005515//protein binding	GO:0005737//cytoplasm;GO:0005634//nucleus	--
CL10536.Contig4_All	4944	15.3304	6.8713	-1.1577	Down	4.038e-61	1.2215e-58	gi|432936514|ref|XP_004082153.1|	129.4	1e-27	PREDICTED: ninein-like [Oryzias latipes]	gi|432936513|ref|XM_004082105.1|	2789	0	PREDICTED: Oryzias latipes ninein-like (LOC101167834), mRNA	sp|Q61043|NIN_MOUSE	711	0	Ninein OS=Mus musculus GN=Nin PE=2 SV=3	aq_1006	122	8e-27	COG0419	ATPase involved in DNA repair	K00688	0	652	tgu:100231603	starch phosphorylase [EC:2.4.1.1]	-	-	-	ko00500//Starch and sucrose metabolism;ko04910//Insulin signaling pathway
Unigene93884_All	945	14.949	46.9955	1.6525	Up	4.2792e-61	1.2909e-58	--	--	--	--	gi|86198075|dbj|AB223057.1|	123	2e-24	Oryzias latipes gene for SWS2 type opsin SWS2-B, complete cds	--	--	--	--	--	--	--	--	--	--	--	--	--	--	-	-	-	--
Unigene90280_All	342	38.0737	0.5174	-6.2014	Down	4.3041e-61	1.2949e-58	--	--	--	--	gi|432953899|ref|XR_177653.1|	317	2e-83	PREDICTED: Oryzias latipes polyserase-2-like (LOC101154837), partial misc_RNA	--	--	--	--	--	--	--	--	--	--	--	--	--	--	-	-	-	--
Unigene57252_All	1035	37.5053	80.2335	1.0971	Up	4.3336e-61	1.3002e-58	gi|432859178|ref|XP_004069051.1|	283.1	1e-74	PREDICTED: calcium-dependent secretion activator 1-like [Oryzias latipes]	gi|432859177|ref|XM_004069003.1|	1631	0	PREDICTED: Oryzias latipes calcium-dependent secretion activator 1-like (LOC101160402), mRNA	sp|Q80TJ1|CAPS1_MOUSE	242	8e-64	Calcium-dependent secretion activator 1 OS=Mus musculus GN=Cadps PE=1 SV=3	--	--	--	--	--	--	--	--	--	--	-	-	-	--
CL666.Contig3_All	2294	11.3792	27.8695	1.2923	Up	5.7535e-61	1.7216e-58	gi|4490388|emb|CAB38566.1|	56.6	6e-06	polyprotein [Felis silvestris]	gi|432953238|ref|XM_004085267.1|	212	6e-51	PREDICTED: Oryzias latipes zinc finger protein 709-like (LOC101168594), partial mRNA	sp|P10394|POL4_DROME	74.7	8e-13	Retrovirus-related Pol polyprotein from transposon 412 OS=Drosophila melanogaster GN=POL PE=4 SV=1	SPAC9.04	101	5e-21	COG2801	Transposase and inactivated derivatives	K04006	7e-25	116	mdo:100020288	decay accelerating factor	-	-	-	ko04610//Complement and coagulation cascades;ko05150//Staphylococcus aureus infection;ko04145//Phagosome;ko04640//Hematopoietic cell lineage;ko05322//Systemic lupus erythematosus;ko05133//Pertussis;ko05416//Viral myocarditis;ko04962//Vasopressin-regulated water reabsorption;ko05164//Influenza A;ko04141//Protein processing in endoplasmic reticulum;ko04080//Neuroactive ligand-receptor interaction
CL8109.Contig2_All	1674	24.8032	7.5397	-1.7179	Down	7.9338e-61	2.3612e-58	gi|432880971|ref|XP_004073741.1|	155.2	9e-36	PREDICTED: extracellular matrix protein 1-like [Oryzias latipes]	gi|432880970|ref|XM_004073693.1|	1931	0	PREDICTED: Oryzias latipes extracellular matrix protein 1-like (LOC101175246), mRNA	sp|Q61508|ECM1_MOUSE	58.9	3e-08	Extracellular matrix protein 1 OS=Mus musculus GN=Ecm1 PE=1 SV=2	--	--	--	--	--	--	--	--	--	--	GO:0048731;GO:0048519//negative regulation of biological process;GO:0009966//regulation of signal transduction;GO:0019222//regulation of metabolic process;GO:0002682//regulation of immune system process	GO:0005515//protein binding	GO:0044421//extracellular region part	--
CL2799.Contig1_All	2798	0.7025	6.9138	3.2989	Up	1.1618e-60	3.4484e-58	gi|432959892|ref|XP_004086390.1|	497.3	0	PREDICTED: methylenetetrahydrofolate reductase-like [Oryzias latipes]	gi|432959891|ref|XM_004086342.1|	2446	0	PREDICTED: Oryzias latipes methylenetetrahydrofolate reductase-like (LOC101173920), mRNA	sp|Q5I598|MTHR_BOVIN	649	0	Methylenetetrahydrofolate reductase OS=Bos taurus GN=MTHFR PE=2 SV=1	SPAC56F8.10	293	1e-127	COG0685	5,10-methylenetetrahydrofolate reductase	K00297	0	723	dre:567547	methylenetetrahydrofolate reductase (NADPH) [EC:1.5.1.20]	GO:0035999//tetrahydrofolate interconversion;GO:0055114//oxidation-reduction process;GO:0006555//methionine metabolic process	GO:0004489//methylenetetrahydrofolate reductase (NADPH) activity	-	ko01100//Metabolic pathways;ko00670//One carbon pool by folate
CL6521.Contig2_All	2221	2.8761	13.3571	2.2154	Up	1.9912e-60	5.8787e-58	gi|432905580|ref|XP_004077447.1|	1051.2	0	PREDICTED: PR domain zinc finger protein 8-like [Oryzias latipes]	gi|432905579|ref|XM_004077399.1|	3257	0	PREDICTED: Oryzias latipes PR domain zinc finger protein 8-like (LOC101164500), mRNA	sp|Q96MN9|ZN488_HUMAN	155	3e-37	Zinc finger protein 488 OS=Homo sapiens GN=ZNF488 PE=1 SV=1	--	--	--	--	--	K12463	1e-07	59.7	tgu:100224461	PR domain zinc finger protein 4	-	-	GO:0005622//intracellular	ko04722//Neurotrophin signaling pathway
CL4797.Contig3_All	5443	3.0806	8.9069	1.5317	Up	8.598e-60	2.4984e-57	gi|432871564|ref|XP_004071979.1|	3394.4	0	PREDICTED: uncharacterized protein LOC101167622 [Oryzias latipes]	gi|432871563|ref|XM_004071931.1|	9507	0	PREDICTED: Oryzias latipes uncharacterized LOC101167622 (LOC101167622), mRNA	sp|O15417|TNC18_HUMAN	755	0	Trinucleotide repeat-containing gene 18 protein OS=Homo sapiens GN=TNRC18 PE=1 SV=3	--	--	--	--	--	K05628	5e-11	72	dre:569081	arginine-glutamic acid dipeptide (RE) repeats	-	-	-	--
Unigene42815_All	561	72.0408	21.7621	-1.727	Down	1.1098e-59	3.2166e-57	--	--	--	--	gi|432916397|ref|XM_004079269.1|	228	2e-56	PREDICTED: Oryzias latipes cadherin-2-like (LOC101162000), mRNA	--	--	--	--	--	--	--	--	--	--	--	--	--	--	-	-	-	--
CL11425.Contig1_All	2479	16.625	5.1151	-1.7005	Down	1.5018e-59	4.3411e-57	gi|432927707|ref|XP_004081030.1|	116.3	8e-24	PREDICTED: death-associated protein 1-like isoform 2 [Oryzias latipes]	gi|432927706|ref|XM_004080982.1|	3083	0	PREDICTED: Oryzias latipes death-associated protein 1-like, transcript variant 2 (LOC101164104), mRNA	sp|P51397|DAP1_HUMAN	69.7	3e-11	Death-associated protein 1 OS=Homo sapiens GN=DAP PE=1 SV=3	--	--	--	--	--	--	--	--	--	--	GO:0032088//negative regulation of NF-kappaB transcription factor activity;GO:0034198//cellular response to amino acid starvation;GO:0010507//negative regulation of autophagy;GO:0006919//activation of cysteine-type endopeptidase activity involved in apoptotic process;GO:0045892//negative regulation of transcription, DNA-dependent	GO:0070513//death domain binding	-	--
CL14911.Contig4_All	4515	14.1751	5.9044	-1.2635	Down	2.5101e-59	7.1809e-57	gi|432916398|ref|XP_004079317.1|	1837.8	0	PREDICTED: cadherin-2-like [Oryzias latipes]	gi|432916397|ref|XM_004079269.1|	6496	0	PREDICTED: Oryzias latipes cadherin-2-like (LOC101162000), mRNA	sp|Q90275|CADH2_DANRE	1365	0	Cadherin-2 OS=Danio rerio GN=cdh2 PE=2 SV=2	--	--	--	--	--	K06736	0	1365	dre:30291	cadherin 2, type 1, N-cadherin	GO:0048048//embryonic eye morphogenesis;GO:0060059//embryonic retina morphogenesis in camera-type eye;GO:0035023//regulation of Rho protein signal transduction;GO:0007398//ectoderm development;GO:0048331//axial mesoderm structural organization;GO:0032880//regulation of protein localization;GO:0050770//regulation of axonogenesis;GO:0007416//synapse assembly;GO:0060088//auditory receptor cell stere…	GO:0045294//alpha-catenin binding;GO:0008013//beta-catenin binding;GO:0032403//protein complex binding;GO:0019901//protein kinase binding;GO:0019903//protein phosphatase binding;GO:0005509//calcium ion binding;GO:0045295//gamma-catenin binding	GO:0005916//fascia adherens;GO:0016324//apical plasma membrane;GO:0030027//lamellipodium;GO:0030315//T-tubule;GO:0042734//presynaptic membrane;GO:0016342//catenin complex;GO:0048471//perinuclear region of cytoplasm;GO:0016021//integral to membrane	ko04514//Cell adhesion molecules (CAMs);ko05412//Arrhythmogenic right ventricular cardiomyopathy (ARVC)
CL2675.Contig2_All	1722	18.9399	4.7265	-2.0026	Down	5.8304e-59	1.6637e-56	--	--	--	--	gi|23496460|dbj|AB083078.1|	91.7	1e-14	Oryzias latipes AQP and Gb genes for aquaporin, alpha-type globin, beta-type globin, alpha-type globin, partial and complete cds	--	--	--	--	--	--	--	--	--	--	--	--	--	--	-	-	-	--
Unigene92745_All	1519	0.283	9.1632	5.017	Up	6.9108e-59	1.9669e-56	gi|432853685|ref|XP_004067830.1|	128.3	1e-27	PREDICTED: GTPase IMAP family member 4-like [Oryzias latipes]	gi|432853684|ref|XM_004067782.1|	1659	0	PREDICTED: Oryzias latipes GTPase IMAP family member 4-like (LOC101172723), mRNA	sp|Q8ND71|GIMA8_HUMAN	131	4e-30	GTPase IMAP family member 8 OS=Homo sapiens GN=GIMAP8 PE=1 SV=2	--	--	--	--	--	K05305	7e-49	195	dre:100150934	fucokinase [EC:2.7.1.52]	-	-	-	ko00520//Amino sugar and nucleotide sugar metabolism;ko00051//Fructose and mannose metabolism;ko01100//Metabolic pathways
CL13236.Contig2_All	2125	3.2083	14.1548	2.1414	Up	9.2111e-59	2.6148e-56	gi|432849621|ref|XP_004066592.1|	284.3	1e-74	PREDICTED: TSC22 domain family protein 1-like isoform 1 [Oryzias latipes]	gi|432849620|ref|XM_004066544.1|	3552	0	PREDICTED: Oryzias latipes TSC22 domain family protein 1-like, transcript variant 1 (LOC101161038), mRNA	sp|Q4R4H5|T22D1_MACFA	194	5e-49	TSC22 domain family protein 1 OS=Macaca fascicularis GN=TSC22D1 PE=2 SV=1	--	--	--	--	--	--	--	--	--	--	GO:0006355//regulation of transcription, DNA-dependent;GO:0043065//positive regulation of apoptotic process;GO:0008284//positive regulation of cell proliferation;GO:0043066//negative regulation of apoptotic process;GO:0006366//transcription from RNA polymerase II promoter	GO:0003700//sequence-specific DNA binding transcription factor activity	GO:0005737//cytoplasm;GO:0005634//nucleus	--
CL1800.Contig19_All	3117	0	3.7465	11.8713	Up	1.3543e-58	3.8153e-56	--	--	--	--	gi|83016961|dbj|AB232922.1|	321	1e-83	Oryzias latipes hox gene cluster, complete cds, contains hoxCa	--	--	--	--	--	--	--	--	--	--	--	--	--	--	-	-	-	--
CL6019.Contig3_All	2185	17.9905	5.3985	-1.7366	Down	1.5428e-58	4.3353e-56	gi|329805009|gb|AEC05335.1|	496.1	3e-138	solute carrier family 11 member 2 isoform alpha [Dicentrarchus labrax]	gi|190336681|gb|BC162506.1|	349	4e-92	Danio rerio solute carrier family 11 (proton-coupled divalent metal ion transporters), member 2, mRNA (cDNA clone MGC:193641 IMAGE:9038241), complete cds	sp|P49282|NRAM2_MOUSE	412	2e-114	Natural resistance-associated macrophage protein 2 OS=Mus musculus GN=Slc11a2 PE=1 SV=2	lin1463	117	1e-25	COG1914	Mn2+ and Fe2+ transporters of the NRAMP family	K12347	2e-126	453	dre:678623	natural resistance-associated macrophage protein	GO:0046688//response to copper ion;GO:0042541//hemoglobin biosynthetic process;GO:0035162//embryonic hemopoiesis;GO:0006810//transport;GO:0010039//response to iron ion	GO:0005381//iron ion transmembrane transporter activity	GO:0016020//membrane	ko04142//Lysosome;ko04978//Mineral absorption
CL1244.Contig25_All	3917	4.3592	12.3919	1.5073	Up	1.6713e-58	4.6844e-56	gi|432871202|ref|XP_004071883.1|	66.6	1e-08	PREDICTED: myosin-9-like [Oryzias latipes]	gi|432843043|ref|XM_004065508.1|	4821	0	PREDICTED: Oryzias latipes myosin-9-like (LOC101165201), mRNA	sp|P14105|MYH9_CHICK	2185	0	Myosin-9 OS=Gallus gallus GN=MYH9 PE=2 SV=1	SPCC645.05c	808	0	COG5022	Myosin heavy chain	K10352	0	2307	dre:561431	myosin heavy chain	GO:0030220//platelet formation;GO:0032796//uropod organization;GO:0000212//meiotic spindle organization;GO:0030048//actin filament-based movement;GO:0001701//in utero embryonic development;GO:0007411//axon guidance;GO:0051295//establishment of meiotic spindle localization;GO:0031532//actin cytoskeleton reorganization;GO:0016337//cell-cell adhesion;GO:0015031//protein transport;GO:0006200//ATP cat…	GO:0042803//protein homodimerization activity;GO:0000146//microfilament motor activity;GO:0030898//actin-dependent ATPase activity;GO:0043495//protein anchor;GO:0005524//ATP binding;GO:0005516//calmodulin binding;GO:0051015//actin filament binding;GO:0043531//ADP binding	GO:0070062//extracellular vesicular exosome;GO:0005826//actomyosin contractile ring;GO:0001772//immunological synapse;GO:0031594//neuromuscular junction;GO:0005829//cytosol;GO:0016460//myosin II complex;GO:0030863//cortical cytoskeleton;GO:0001931//uropod;GO:0008180//signalosome;GO:0032154//cleavage furrow;GO:0005913//cell-cell adherens junction;GO:0001725//stress fiber;GO:0005819//spindle;GO:000…	ko05416//Viral myocarditis;ko05410//Hypertrophic cardiomyopathy (HCM);ko04530//Tight junction;ko04260//Cardiac muscle contraction;ko05414//Dilated cardiomyopathy;ko05132//Salmonella infection;ko04810//Regulation of actin cytoskeleton;ko04270//Vascular smooth muscle contraction
CL427.Contig3_All	1904	6.3873	20.9708	1.7151	Up	5.4289e-58	1.5178e-55	gi|432936480|ref|XP_004082136.1|	387.9	1e-105	PREDICTED: calcineurin B homologous protein 1-like [Oryzias latipes]	gi|432936479|ref|XM_004082088.1|	3348	0	PREDICTED: Oryzias latipes calcineurin B homologous protein 1-like (LOC101163622), mRNA	sp|Q3SYS6|CHP1_BOVIN	358	2e-98	Calcineurin B homologous protein 1 OS=Bos taurus GN=CHP1 PE=2 SV=1	YKL190w	124	4e-28	COG5126	Ca2+-binding protein (EF-Hand superfamily)	K06268	6e-98	358	ssc:100621371	protein phosphatase 3, regulatory subunit	GO:0032417//positive regulation of sodium:hydrogen antiporter activity;GO:2000299//negative regulation of Rho-dependent protein serine/threonine kinase activity;GO:0032088//negative regulation of NF-kappaB transcription factor activity;GO:0061077//chaperone-mediated protein folding;GO:0071468//cellular response to acidity;GO:0031397//negative regulation of protein ubiquitination;GO:0031122//cytop…	GO:0005215//transporter activity;GO:0015459//potassium channel regulator activity;GO:0019900//kinase binding;GO:0051879//Hsp90 protein binding;GO:0008270//zinc ion binding;GO:0048306//calcium-dependent protein binding;GO:0005509//calcium ion binding;GO:0004860//protein kinase inhibitor activity;GO:0008017//microtubule binding	GO:0005783//endoplasmic reticulum;GO:0005829//cytosol;GO:0000139//Golgi membrane;GO:0005886//plasma membrane;GO:0005793//endoplasmic reticulum-Golgi intermediate compartment;GO:0030133//transport vesicle;GO:0005634//nucleus;GO:0015630//microtubule cytoskeleton	ko04650//Natural killer cell mediated cytotoxicity;ko04380//Osteoclast differentiation;ko04660//T cell receptor signaling pathway;ko05152//Tuberculosis;ko05014//Amyotrophic lateral sclerosis (ALS);ko04370//VEGF signaling pathway;ko05010//Alzheimer's disease;ko04360//Axon guidance;ko04662//B cell receptor signaling pathway;ko04210//Apoptosis;ko04310//Wnt signaling pathway;ko05166//HTLV-I infection…
CL13132.Contig1_All	2912	4.8512	0.2025	-4.5823	Down	9.5602e-58	2.6661e-55	gi|432875190|ref|XP_004072719.1|	725.3	0	PREDICTED: prolactin-releasing peptide receptor-like [Oryzias latipes]	gi|432875189|ref|XM_004072671.1|	2113	0	PREDICTED: Oryzias latipes prolactin-releasing peptide receptor-like (LOC101174270), mRNA	sp|Q6VMN6|PRLHR_MOUSE	364	7e-100	Prolactin-releasing peptide receptor OS=Mus musculus GN=Prlhr PE=2 SV=2	--	--	--	--	--	K04613	3e-177	623	dre:654782	vomeronasal 2 receptor	GO:0007186//G-protein coupled receptor signaling pathway	GO:0004983//neuropeptide Y receptor activity	GO:0016021//integral to membrane	ko04080//Neuroactive ligand-receptor interaction
Unigene9244_All	1208	10.83	0.2929	-5.2085	Down	2.5183e-57	6.9876e-55	--	--	--	--	gi|334279148|dbj|AB604092.1|	357	8e-95	Oryzias latipes DNA, Orla-UGA region, BAC clone: BUSMB756C2016Q2	--	--	--	--	--	--	--	--	--	--	--	--	--	--	-	-	-	--
Unigene2370_All	1646	12.6499	1.7557	-2.849	Down	2.6181e-57	7.2463e-55	gi|432933109|ref|XP_004081811.1|	922.5	0	PREDICTED: acetylcholine receptor subunit alpha-like [Oryzias latipes]	gi|432933108|ref|XM_004081763.1|	3090	0	PREDICTED: Oryzias latipes acetylcholine receptor subunit alpha-like (LOC101162966), mRNA	sp|Q98880|ACHA_DANRE	814	0	Acetylcholine receptor subunit alpha OS=Danio rerio GN=chrna1 PE=2 SV=1	--	--	--	--	--	K04803	0	814	dre:30725	nicotinic acetylcholine receptor alpha-1	GO:0003009//skeletal muscle contraction;GO:0003428//chondrocyte intercalation involved in growth plate cartilage morphogenesis;GO:0048630//skeletal muscle tissue growth;GO:0007528//neuromuscular junction development;GO:0086009//membrane repolarization;GO:0046716//muscle cell homeostasis;GO:0008045//motor neuron axon guidance;GO:0019228//regulation of action potential in neuron;GO:0007274//neuromu…	GO:0042166//acetylcholine binding;GO:0015464//acetylcholine receptor activity;GO:0004889//acetylcholine-activated cation-selective channel activity	GO:0031594//neuromuscular junction;GO:0045211//postsynaptic membrane;GO:0009986//cell surface;GO:0030054//cell junction;GO:0005892//acetylcholine-gated channel complex	ko04080//Neuroactive ligand-receptor interaction
Unigene56576_All	1856	27.6328	10.2958	-1.4243	Down	3.1568e-57	8.7155e-55	--	--	--	--	--	--	--	--	--	--	--	--	--	--	--	--	--	--	--	--	--	--	-	-	-	--
CL6790.Contig1_All	1636	6.4199	22.3152	1.7974	Up	1.2235e-56	3.3447e-54	gi|432958614|ref|XP_004086071.1|	682.6	0	PREDICTED: double-stranded RNA-specific editase 1-like [Oryzias latipes]	gi|432958613|ref|XM_004086023.1|	2298	0	PREDICTED: Oryzias latipes double-stranded RNA-specific editase 1-like (LOC101171892), mRNA	sp|Q91ZS8|RED1_MOUSE	432	1e-120	Double-stranded RNA-specific editase 1 OS=Mus musculus GN=Adarb1 PE=1 SV=1	--	--	--	--	--	K13194	6e-131	468	dre:558759	double stranded RNA-specific editase B [EC:3.5.-.-]	GO:0030336//negative regulation of cell migration;GO:0044387//negative regulation of protein kinase activity by regulation of protein phosphorylation;GO:0016556//mRNA modification;GO:0008285//negative regulation of cell proliferation;GO:0006396//RNA processing;GO:0051726//regulation of cell cycle;GO:0045070//positive regulation of viral genome replication;GO:0006382//adenosine to inosine editing	GO:0003726//double-stranded RNA adenosine deaminase activity;GO:0003725//double-stranded RNA binding	GO:0005654//nucleoplasm;GO:0005730//nucleolus	--
CL165.Contig1_All	533	4.1485	35.7411	3.1069	Up	1.4413e-56	3.9303e-54	--	--	--	--	--	--	--	--	--	--	--	--	--	--	--	--	--	--	--	--	--	--	-	-	-	--
Unigene30789_All	2030	8.018	0.6392	-3.6489	Down	1.455e-56	3.9578e-54	gi|432869928|ref|XP_004071752.1|	1333.2	0	PREDICTED: sterile alpha motif domain-containing protein 9-like [Oryzias latipes]	gi|432869927|ref|XM_004071704.1|	3961	0	PREDICTED: Oryzias latipes sterile alpha motif domain-containing protein 9-like (LOC101165807), mRNA	sp|Q5K651|SAMD9_HUMAN	227	9e-59	Sterile alpha motif domain-containing protein 9 OS=Homo sapiens GN=SAMD9 PE=1 SV=1	--	--	--	--	--	--	--	--	--	--	-	-	-	--
CL15754.Contig2_All	299	1.2325	43.9873	5.1574	Up	1.8243e-56	4.9502e-54	--	--	--	--	--	--	--	--	--	--	--	--	--	--	--	--	--	--	--	--	--	--	-	-	-	--
CL17393.Contig3_All	620	25.2618	1.8074	-3.805	Down	2.6465e-56	7.1638e-54	gi|229367850|gb|ACQ58905.1|	167.2	4e-40	C16orf14 homolog [Anoplopoma fimbria]	gi|432869371|ref|XM_004071666.1|	240	7e-60	PREDICTED: Oryzias latipes protein FAM195A-like (LOC101156014), mRNA	sp|Q9BUT9|F195A_HUMAN	79	7e-15	Protein FAM195A OS=Homo sapiens GN=FAM195A PE=1 SV=2	--	--	--	--	--	--	--	--	--	--	-	-	-	--
CL3085.Contig2_All	1897	2.0722	12.2185	2.5598	Up	3.6417e-56	9.8098e-54	gi|432862578|ref|XP_004069924.1|	963	0	PREDICTED: coiled-coil domain-containing protein 77-like [Oryzias latipes]	gi|432862577|ref|XM_004069876.1|	3075	0	PREDICTED: Oryzias latipes coiled-coil domain-containing protein 77-like (LOC101163247), mRNA	sp|Q6DFC2|CCD77_XENLA	558	2e-158	Coiled-coil domain-containing protein 77 OS=Xenopus laevis GN=ccdc77 PE=2 SV=1	MK0690	60.8	8e-09	COG0419	ATPase involved in DNA repair	K15208	5e-76	286	smm:Smp_045310	snRNA-activating protein complex subunit 1	-	-	-	--
CL6223.Contig2_All	781	0.1573	15.1788	6.5924	Up	9.0258e-56	2.4195e-53	gi|432874025|ref|XP_004072435.1|	395.2	1e-108	PREDICTED: peroxisomal membrane protein 2-like [Oryzias latipes]	gi|432874024|ref|XM_004072387.1|	1507	0	PREDICTED: Oryzias latipes peroxisomal membrane protein 2-like (LOC101167296), mRNA	sp|Q07066|PXMP2_RAT	225	9e-59	Peroxisomal membrane protein 2 OS=Rattus norvegicus GN=Pxmp2 PE=1 SV=2	--	--	--	--	--	K13347	8e-70	263	dre:447868	peroxisomal membrane protein 2	-	GO:0005515//protein binding	GO:0005779//integral to peroxisomal membrane;GO:0043234//protein complex;GO:0005739//mitochondrion	ko04146//Peroxisome
Unigene50677_All	2785	13.9382	28.8645	1.0503	Up	2.9186e-55	7.805e-53	gi|432910750|ref|XP_004078506.1|	672.2	0	PREDICTED: G1/S-specific cyclin-E2-like [Oryzias latipes]	gi|432910749|ref|XM_004078458.1|	2613	0	PREDICTED: Oryzias latipes G1/S-specific cyclin-E2-like (LOC101172438), mRNA	sp|Q5E9K7|CCNE2_BOVIN	438	4e-122	G1/S-specific cyclin-E2 OS=Bos taurus GN=CCNE2 PE=2 SV=1	YGR108w	103	1e-21	COG5024	Cyclin	K06626	4e-142	506	dre:415165	cyclin E	GO:0000079//regulation of cyclin-dependent protein serine/threonine kinase activity;GO:0051301//cell division	GO:0019901//protein kinase binding	GO:0005634//nucleus	ko04110//Cell cycle;ko05162//Measles;ko05200//Pathways in cancer;ko05215//Prostate cancer;ko05222//Small cell lung cancer;ko04115//p53 signaling pathway;ko04114//Oocyte meiosis
CL7416.Contig3_All	6391	6.737	13.5103	1.0039	Up	4.0303e-55	1.0752e-52	gi|432868586|ref|XP_004071611.1|	2728.3	0	PREDICTED: uncharacterized protein LOC101169207 [Oryzias latipes]	gi|432868585|ref|XM_004071563.1|	9299	0	PREDICTED: Oryzias latipes uncharacterized LOC101169207 (LOC101169207), mRNA	sp|D2H526|CDK12_AILME	1061	0	Cyclin-dependent kinase 12 OS=Ailuropoda melanoleuca GN=CDK12 PE=3 SV=1	YBL016w	178	9e-44	COG0515	Serine/threonine protein kinase	K08819	0	1251	dre:100149834	cyclin-dependent kinase 12/13 [EC:2.7.11.22 2.7.11.23]	-	-	-	--
CL1775.Contig1_All	4370	3.4857	0.2564	-3.765	Down	2.3602e-54	6.2514e-52	gi|432875471|ref|XP_004072858.1|	98.6	3e-18	PREDICTED: arachidonate 15-lipoxygenase B-like [Oryzias latipes]	gi|432876104|ref|XM_004072931.1|	2246	0	PREDICTED: Oryzias latipes arachidonate 15-lipoxygenase B-like (LOC101162054), mRNA	sp|Q2KMM4|LX12B_RAT	513	1e-144	Arachidonate 12-lipoxygenase, 12R-type OS=Rattus norvegicus GN=Alox12b PE=2 SV=1	--	--	--	--	--	K08022	6e-150	533	gga:425997	arachidonate 15-lipoxygenase (second type) / 8-lipoxygenase (S-type) [EC:1.13.11.33 1.13.11.-]	-	GO:0016491//oxidoreductase activity	-	ko00590//Arachidonic acid metabolism;ko01100//Metabolic pathways;ko04726//Serotonergic synapse
CL4726.Contig1_All	1450	3.8547	18.1003	2.2313	Up	4.0962e-54	1.0823e-51	gi|432873592|ref|XP_004072293.1|	679.5	0	PREDICTED: UPF0553 protein C9orf64 homolog [Oryzias latipes]	gi|432873591|ref|XM_004072245.1|	2446	0	PREDICTED: Oryzias latipes UPF0553 protein C9orf64 homolog (LOC101169613), mRNA	sp|Q1JP73|CI064_BOVIN	376	8e-104	UPF0553 protein C9orf64 homolog OS=Bos taurus PE=2 SV=1	--	--	--	--	--	--	--	--	--	--	-	-	-	--
CL10409.Contig1_All	2245	0.3557	6.3576	4.1597	Up	4.406e-54	1.1614e-51	gi|410910430|ref|XP_003968693.1|	849.7	0	PREDICTED: suppressor of tumorigenicity 14 protein homolog [Takifugu rubripes]	gi|432891349|ref|XR_177486.1|	2242	0	PREDICTED: Oryzias latipes suppressor of tumorigenicity 14 protein-like (LOC101167722), misc_RNA	sp|P56677|ST14_MOUSE	583	7e-166	Suppressor of tumorigenicity 14 protein homolog OS=Mus musculus GN=St14 PE=1 SV=2	--	--	--	--	--	K08670	0	699	dre:678603	suppressor of tumorigenicity protein 14 [EC:3.4.21.109]	GO:0016477//cell migration;GO:0008544//epidermis development;GO:0006508//proteolysis	GO:0008236//serine-type peptidase activity	GO:0005615//extracellular space;GO:0005887//integral to plasma membrane;GO:0016323//basolateral plasma membrane;GO:0019897//extrinsic to plasma membrane	--
CL16409.Contig2_All	2528	5.7096	16.821	1.5588	Up	5.5468e-54	1.4587e-51	gi|212549682|ref|NP_001131126.1|	1268.1	0	shugoshin1 [Oryzias latipes] >gi|211926890|dbj|BAG82658.1| shugoshin1 [Oryzias latipes]	gi|212549681|ref|NM_001137654.1|	3929	0	Oryzias latipes shugoshin1 (sgo1), mRNA >gi|211926889|dbj|AB435639.1| Oryzias latipes Sgo1 mRNA for shugoshin1, complete cds	sp|Q4KLP8|SGOL1_XENLA	211	5e-54	Shugoshin-like 1 OS=Xenopus laevis GN=sgol1 PE=1 SV=1	--	--	--	--	--	K11580	2e-81	305	dre:791138	shugoshin-like 1	GO:0006996//organelle organization;GO:0045132//meiotic chromosome segregation	-	GO:0043234//protein complex;GO:0000775//chromosome, centromeric region;GO:0000793//condensed chromosome;GO:0005634//nucleus	ko04114//Oocyte meiosis
CL11507.Contig2_All	4084	8.8281	2.6428	-1.74	Down	5.5919e-54	1.467e-51	gi|348543245|ref|XP_003459094.1|	105.9	1e-20	PREDICTED: hypothetical protein LOC100708308 [Oreochromis niloticus]	gi|432950069|ref|XM_004084326.1|	105	2e-18	PREDICTED: Oryzias latipes uncharacterized LOC101160955 (LOC101160955), mRNA	sp|Q9UM44|HHLA2_HUMAN	98.6	1e-19	HERV-H LTR-associating protein 2 OS=Homo sapiens GN=HHLA2 PE=2 SV=1	--	--	--	--	--	K06712	6e-14	81.3	cfa:481728	butyrophilin	-	-	-	--
Unigene24101_All	1990	26.8215	10.6695	-1.3299	Down	9.5452e-54	2.4924e-51	gi|432936879|ref|XP_004082324.1|	1144	0	PREDICTED: tripeptidyl-peptidase 1-like [Oryzias latipes]	gi|432936878|ref|XM_004082276.1|	3929	0	PREDICTED: Oryzias latipes tripeptidyl-peptidase 1-like (LOC101174237), mRNA	sp|Q9XSB8|TPP1_CANFA	713	0	Tripeptidyl-peptidase 1 OS=Canis familiaris GN=TPP1 PE=3 SV=1	CAC0625	101	5e-21	COG4934	Predicted protease	K01279	0	854	dre:798347	tripeptidyl-peptidase I [EC:3.4.14.9]	GO:0043171//peptide catabolic process;GO:0006508//proteolysis;GO:0007399//nervous system development;GO:0045453//bone resorption	GO:0008240//tripeptidyl-peptidase activity;GO:0004252//serine-type endopeptidase activity	GO:0005764//lysosome	ko04142//Lysosome
Unigene57358_All	1714	0.2508	7.4325	4.8892	Up	2.6518e-53	6.8918e-51	gi|432871628|ref|XP_004072007.1|	109	8e-22	PREDICTED: envoplakin-like [Oryzias latipes]	gi|432871627|ref|XM_004071959.1|	3390	0	PREDICTED: Oryzias latipes envoplakin-like (LOC101155032), mRNA	sp|Q9D952|EVPL_MOUSE	395	2e-109	Envoplakin OS=Mus musculus GN=Evpl PE=2 SV=3	PAB0812	85.5	3e-16	COG0419	ATPase involved in DNA repair	K10383	5e-137	488	dre:373136	envoplakin	-	-	-	--
Unigene10897_All	2923	11.326	3.188	-1.8289	Down	3.8361e-53	9.9231e-51	gi|432940071|ref|XP_004082703.1|	819.3	0	PREDICTED: methionine aminopeptidase 1-like [Oryzias latipes]	gi|432940070|ref|XM_004082655.1|	3588	0	PREDICTED: Oryzias latipes methionine aminopeptidase 1-like (LOC101166516), mRNA	sp|Q4QRK0|AMPM1_DANRE	752	0	Methionine aminopeptidase 1 OS=Danio rerio GN=metap1 PE=2 SV=2	SPBC3E7.10	413	1e-114	COG0024	Methionine aminopeptidase	K01265	0	750	dre:503783	methionyl aminopeptidase [EC:3.4.11.18]	GO:0031365//N-terminal protein amino acid modification;GO:0018206//peptidyl-methionine modification;GO:0006417//regulation of translation;GO:0006508//proteolysis	GO:0046872//metal ion binding;GO:0008235//metalloexopeptidase activity;GO:0004177//aminopeptidase activity	GO:0005737//cytoplasm	--
CL8007.Contig2_All	1691	4.504	17.7528	1.9788	Up	3.9736e-53	1.0255e-50	gi|432846971|ref|XP_004065943.1|	600.9	6e-170	PREDICTED: aminoacyl tRNA synthase complex-interacting multifunctional protein 1-like [Oryzias latipes]	gi|432846970|ref|XM_004065895.1|	2026	0	PREDICTED: Oryzias latipes aminoacyl tRNA synthase complex-interacting multifunctional protein 1-like (LOC101166192), mRNA	sp|O54873|AIMP1_CRIGR	400	4e-111	Aminoacyl tRNA synthase complex-interacting multifunctional protein 1 OS=Cricetulus griseus GN=AIMP1 PE=2 SV=1	SPAC30C2.04	170	6e-42	COG0073	EMAP domain	K15437	9e-133	474	dre:562232	aminoacyl tRNA synthase complex-interacting multifunctional protein 1	GO:0044763;GO:0005975//carbohydrate metabolic process	GO:0004825//methionine-tRNA ligase activity;GO:0000049//tRNA binding	GO:0043231//intracellular membrane-bounded organelle;GO:0031410//cytoplasmic vesicle;GO:0005576//extracellular region	--
CL3175.Contig2_All	2324	0.2114	5.5578	4.7165	Up	5.4255e-53	1.3969e-50	gi|432943838|ref|XP_004083295.1|	447.2	1e-123	PREDICTED: ras-related protein Rab-21-like [Oryzias latipes]	gi|432943837|ref|XM_004083247.1|	3495	0	PREDICTED: Oryzias latipes ras-related protein Rab-21-like (LOC101158319), mRNA	sp|P35282|RAB21_MOUSE	399	1e-110	Ras-related protein Rab-21 OS=Mus musculus GN=Rab21 PE=1 SV=4	SPAC18G6.03	131	4e-30	COG1100	GTPase SAR1 and related small G proteins	K07890	5e-110	399	mmu:216344	Ras-related protein Rab-21	GO:0015031//protein transport;GO:0006184//GTP catabolic process;GO:0007264//small GTPase mediated signal transduction	GO:0005515//protein binding;GO:0005525//GTP binding;GO:0019003//GDP binding;GO:0003924//GTPase activity	GO:0030659//cytoplasmic vesicle membrane;GO:0000139//Golgi membrane;GO:0005789//endoplasmic reticulum membrane;GO:0032154//cleavage furrow;GO:0031901//early endosome membrane	--
CL5312.Contig1_All	3284	20.3115	9.1952	-1.1433	Down	5.7664e-53	1.4778e-50	gi|432856038|ref|XP_004068339.1|	1783.1	0	PREDICTED: phosphatidylinositol 3,4,5-trisphosphate 5-phosphatase 1-like [Oryzias latipes]	gi|432856037|ref|XM_004068291.1|	5489	0	PREDICTED: Oryzias latipes phosphatidylinositol 3,4,5-trisphosphate 5-phosphatase 1-like (LOC101163652), mRNA	sp|Q92835|SHIP1_HUMAN	946	0	Phosphatidylinositol 3,4,5-trisphosphate 5-phosphatase 1 OS=Homo sapiens GN=INPP5D PE=1 SV=2	YIL002c_2	147	9e-35	COG5411	Phosphatidylinositol 5-phosphate phosphatase	K03084	0	1180	dre:559103	phosphatidylinositol-3,4,5-trisphosphate 5-phosphatase 1 [EC:3.1.3.86]	GO:0008340//determination of adult lifespan;GO:0045579//positive regulation of B cell differentiation;GO:0045656//negative regulation of monocyte differentiation;GO:0016064//immunoglobulin mediated immune response;GO:0009968//negative regulation of signal transduction;GO:0045779//negative regulation of bone resorption;GO:0050777//negative regulation of immune response;GO:0045671//negative regulat…	GO:0051425//PTB domain binding;GO:0004445//inositol-polyphosphate 5-phosphatase activity;GO:0017124//SH3 domain binding;GO:0034594//phosphatidylinositol trisphosphate phosphatase activity	GO:0071944//cell periphery;GO:0016020//membrane;GO:0005856//cytoskeleton;GO:0044444//cytoplasmic part	ko04662//B cell receptor signaling pathway;ko04664//Fc epsilon RI signaling pathway;ko04666//Fc gamma R-mediated phagocytosis;ko00562//Inositol phosphate metabolism;ko04070//Phosphatidylinositol signaling system
CL3302.Contig1_All	5928	12.5473	5.9993	-1.0645	Down	1.2797e-52	3.2571e-50	gi|432848311|ref|XP_004066282.1|	79.7	2e-12	PREDICTED: trafficking kinesin-binding protein 1-like [Oryzias latipes]	gi|432848308|ref|XM_004066233.1|	3648	0	PREDICTED: Oryzias latipes junction plakoglobin-like (LOC101173369), mRNA	sp|P30998|PLAK_XENLA	966	0	Junction plakoglobin OS=Xenopus laevis GN=jup PE=2 SV=1	PAB2109	54.7	2e-06	COG1196	Chromosome segregation ATPases	K10056	0	1051	dre:30415	junction plakoglobin	GO:0000122//negative regulation of transcription from RNA polymerase II promoter;GO:0007398//ectoderm development;GO:0007369//gastrulation;GO:0003181//atrioventricular valve morphogenesis;GO:0003136//negative regulation of heart induction by canonical Wnt receptor signaling pathway;GO:0007016//cytoskeletal anchoring at plasma membrane;GO:0000902//cell morphogenesis;GO:0016337//cell-cell adhesion;…	GO:0005198//structural molecule activity;GO:0019901//protein kinase binding;GO:0045296//cadherin binding;GO:0045294//alpha-catenin binding;GO:0003713//transcription coactivator activity	GO:0016342//catenin complex;GO:0015629//actin cytoskeleton;GO:0016323//basolateral plasma membrane;GO:0005915//zonula adherens;GO:0005829//cytosol;GO:0030057//desmosome;GO:0005667//transcription factor complex;GO:0030018//Z disc;GO:0005916//fascia adherens;GO:0009898//internal side of plasma membrane	ko05221//Acute myeloid leukemia;ko05412//Arrhythmogenic right ventricular cardiomyopathy (ARVC);ko05200//Pathways in cancer;ko05202//Transcriptional misregulation in cancer
CL7795.Contig4_All	1044	12.4724	0.5649	-4.4646	Down	1.6479e-52	4.1845e-50	gi|432886547|ref|XP_004074891.1|	572.8	1e-161	PREDICTED: RNA 3&apos;-terminal phosphate cyclase-like protein-like [Oryzias latipes]	gi|432886546|ref|XM_004074843.1|	1818	0	PREDICTED: Oryzias latipes RNA 3'-terminal phosphate cyclase-like protein-like (LOC101160824), mRNA	sp|Q9JJT0|RCL1_MOUSE	454	2e-127	RNA 3'-terminal phosphate cyclase-like protein OS=Mus musculus GN=Rcl1 PE=2 SV=1	SPAC12G12.06c	269	7e-72	COG0430	RNA 3'-terminal phosphate cyclase	K11108	2e-129	462	dre:445388	RNA 3'-terminal phosphate cyclase-like protein	GO:0006364//rRNA processing	GO:0003963//RNA-3'-phosphate cyclase activity	GO:0005730//nucleolus	ko03008//Ribosome biogenesis in eukaryotes
CL2165.Contig2_All	899	0.3416	13.3833	5.292	Up	2.2406e-52	5.6635e-50	gi|432928275|ref|XP_004081139.1|	572.4	1e-161	PREDICTED: carboxypeptidase B-like [Oryzias latipes]	gi|432928274|ref|XM_004081091.1|	1649	0	PREDICTED: Oryzias latipes carboxypeptidase B-like (LOC101169819), mRNA	sp|P15086|CBPB1_HUMAN	305	1e-82	Carboxypeptidase B OS=Homo sapiens GN=CPB1 PE=1 SV=4	YHR132c	124	2e-28	COG2866	Predicted carboxypeptidase	K01291	3e-89	328	tgu:100222062	carboxypeptidase B [EC:3.4.17.2]	GO:0006508//proteolysis	GO:0004181//metallocarboxypeptidase activity;GO:0008270//zinc ion binding	-	ko04972//Pancreatic secretion;ko04974//Protein digestion and absorption
CL2238.Contig1_All	4671	8.6786	2.9294	-1.5669	Down	2.7939e-52	7.0459e-50	gi|432904488|ref|XP_004077356.1|	2079.7	0	PREDICTED: wings apart-like protein homolog [Oryzias latipes]	gi|432904487|ref|XM_004077308.1|	3994	0	PREDICTED: Oryzias latipes wings apart-like protein homolog (LOC101162153), mRNA	sp|Q65Z40|WAPL_MOUSE	1115	0	Wings apart-like protein homolog OS=Mus musculus GN=Wapal PE=1 SV=2	--	--	--	--	--	K15178	5e-09	65.1	aga:AgaP_AGAP012057	RNA polymerase-associated protein RTF1	-	-	-	ko03022//Basal transcription factors
CL5143.Contig1_All	3318	24.287	12.0694	-1.0088	Down	3.3136e-52	8.3376e-50	gi|432916140|ref|XP_004079311.1|	522.3	6e-146	PREDICTED: 5&apos;-AMP-activated protein kinase subunit gamma-2-like [Oryzias latipes]	gi|432916139|ref|XM_004079263.1|	2442	0	PREDICTED: Oryzias latipes 5'-AMP-activated protein kinase subunit gamma-2-like (LOC101160591), mRNA	sp|Q8NEZ4|MLL3_HUMAN	499	2e-140	Histone-lysine N-methyltransferase MLL3 OS=Homo sapiens GN=MLL3 PE=1 SV=3	SPCC306.04c	102	4e-21	COG2940	Proteins containing SET domain	K09188	7e-146	519	dre:560793	histone-lysine N-methyltransferase MLL3 [EC:2.1.1.43]	-	-	-	ko00310//Lysine degradation
Unigene10708_All	2263	6.8939	0.6255	-3.4622	Down	5.6711e-52	1.4205e-49	gi|432845302|ref|XP_004065815.1|	1133.2	0	PREDICTED: tensin-4-like [Oryzias latipes]	gi|432845301|ref|XM_004065767.1|	3293	0	PREDICTED: Oryzias latipes tensin-4-like (LOC101172468), mRNA	sp|Q32PJ7|TENS4_BOVIN	324	5e-88	Tensin-4 OS=Bos taurus GN=TNS4 PE=2 SV=2	--	--	--	--	--	K00665	4e-49	197	dpe:Dper_GL12292	fatty acid synthase, animal type [EC:2.3.1.85]	-	-	-	ko00061//Fatty acid biosynthesis;ko01100//Metabolic pathways;ko04910//Insulin signaling pathway
Unigene1482_All	1708	23.6621	8.0111	-1.5625	Down	6.3865e-52	1.5961e-49	gi|47228270|emb|CAG07665.1|	116.7	3e-24	unnamed protein product [Tetraodon nigroviridis]	--	--	--	--	--	--	--	--	--	--	--	--	--	--	--	--	--	--	-	-	-	--
CL13554.Contig1_All	1498	17.9998	4.2127	-2.0952	Down	6.5806e-52	1.6409e-49	gi|432843220|ref|XP_004065573.1|	489.2	2e-136	PREDICTED: ribosomal RNA processing protein 36 homolog [Oryzias latipes]	gi|432843219|ref|XM_004065525.1|	1731	0	PREDICTED: Oryzias latipes ribosomal RNA processing protein 36 homolog (LOC101169414), mRNA	sp|Q96EU6|RRP36_HUMAN	243	8e-64	Ribosomal RNA processing protein 36 homolog OS=Homo sapiens GN=RRP36 PE=1 SV=1	--	--	--	--	--	K14795	7e-84	311	dre:321183	ribosomal RNA-processing protein 36	GO:0006364//rRNA processing;GO:0042274//ribosomal small subunit biogenesis	-	GO:0005730//nucleolus	--
CL3059.Contig5_All	2230	7.051	0.6612	-3.4147	Down	9.3959e-52	2.3376e-49	gi|432906562|ref|XP_004077591.1|	931	0	PREDICTED: transmembrane protein 63B-like [Oryzias latipes]	gi|432906561|ref|XM_004077543.1|	2056	0	PREDICTED: Oryzias latipes transmembrane protein 63B-like (LOC101164671), mRNA	sp|Q5T3F8|TM63B_HUMAN	665	0	Transmembrane protein 63B OS=Homo sapiens GN=TMEM63B PE=1 SV=1	YLR241w	52.4	3e-06	COG5594	Uncharacterized integral membrane protein	--	--	--	--	--	-	-	-	--
Unigene9673_All	3685	16.9845	7.5544	-1.1688	Down	1.5598e-51	3.8719e-49	gi|410913773|ref|XP_003970363.1|	1592.4	0	PREDICTED: protocadherin gamma-C5-like [Takifugu rubripes]	gi|348514396|ref|XM_003444679.1|	1142	0	PREDICTED: Oreochromis niloticus protocadherin gamma-C5-like (LOC100711027), mRNA	sp|Q9Y5F6|PCDGM_HUMAN	800	0	Protocadherin gamma-C5 OS=Homo sapiens GN=PCDHGC5 PE=2 SV=1	all7128_2	54.7	1e-06	COG2931	RTX toxins and related Ca2+-binding proteins	K04600	4e-72	274	api:100160214	cadherin EGF LAG seven-pass G-type receptor 1 (flamingo)	-	-	GO:0016020//membrane	--
CL11960.Contig2_All	1001	49.2103	19.1488	-1.3617	Down	1.6361e-51	4.0524e-49	gi|432851999|ref|XP_004067145.1|	479.6	1e-133	PREDICTED: cell surface A33 antigen-like [Oryzias latipes]	gi|432851998|ref|XM_004067097.1|	1750	0	PREDICTED: Oryzias latipes cell surface A33 antigen-like (LOC101160969), mRNA	sp|Q99795|GPA33_HUMAN	135	1e-31	Cell surface A33 antigen OS=Homo sapiens GN=GPA33 PE=1 SV=1	--	--	--	--	--	K06790	9e-36	151	xtr:394951	glycoprotein A33 (transmembrane)	-	-	-	--
CL4359.Contig2_All	3598	11.7618	4.1472	-1.5039	Down	2.0824e-51	5.1462e-49	gi|432843050|ref|XP_004065559.1|	1682.5	0	PREDICTED: inactive rhomboid protein 2-like [Oryzias latipes]	gi|432843049|ref|XM_004065511.1|	5715	0	PREDICTED: Oryzias latipes inactive rhomboid protein 2-like (LOC101165939), mRNA	sp|A0JPA1|RHDF2_XENTR	1068	0	Inactive rhomboid protein 2 OS=Xenopus tropicalis GN=rhbdf2 PE=2 SV=1	L173329	76.6	3e-13	COG0705	Uncharacterized membrane protein (homolog of Drosophila rhomboid)	K02857	2e-10	69.3	nvi:100122487	rhomboid-related protein 1/2/3 [EC:3.4.21.105]	GO:0050709//negative regulation of protein secretion	-	GO:0005789//endoplasmic reticulum membrane	ko04320//Dorso-ventral axis formation
CL16764.Contig3_All	2834	8.8425	1.9354	-2.1918	Down	4.0856e-51	1.0029e-48	gi|432867437|ref|XP_004071191.1|	143.3	7e-32	PREDICTED: uncharacterized protein LOC101162294 [Oryzias latipes]	gi|432867436|ref|XM_004071143.1|	2633	0	PREDICTED: Oryzias latipes uncharacterized LOC101162294 (LOC101162294), mRNA	sp|Q9UQ35|SRRM2_HUMAN	214	1e-54	Serine/arginine repetitive matrix protein 2 OS=Homo sapiens GN=SRRM2 PE=1 SV=2	SPAC140.02	88.6	5e-17	COG0724	RNA-binding proteins (RRM domain)	K13172	6e-101	369	dre:553531	serine/arginine repetitive matrix protein 2	-	-	-	--
Unigene18665_All	2609	27.0967	12.8401	-1.0775	Down	4.6104e-51	1.1293e-48	gi|171544935|ref|NP_001116384.1|	1377.1	0	serotransferrin precursor [Oryzias latipes] >gi|158138479|dbj|BAF81983.1| transferrin [Oryzias latipes]	gi|171544934|ref|NM_001122912.1|	4561	0	Oryzias latipes transferrin (LOC100144362), mRNA >gi|158138478|dbj|D38083.1| Oryzias latipes mRNA for transferrin, complete cds	sp|P79819|TRFE_ORYLA	1375	0	Serotransferrin OS=Oryzias latipes GN=tf PE=3 SV=1	--	--	--	--	--	K14736	0	671	xla:398723	transferrin	GO:0006879//cellular iron ion homeostasis;GO:0006826//iron ion transport	GO:0008199//ferric iron binding	GO:0005576//extracellular region	ko04978//Mineral absorption
CL4.Contig2_All	5479	2.7353	7.7396	1.5006	Up	5.2762e-51	1.2895e-48	gi|432911796|ref|XP_004078724.1|	3248.8	0	PREDICTED: supervillin-like [Oryzias latipes]	gi|432911795|ref|XM_004078676.1|	6964	0	PREDICTED: Oryzias latipes supervillin-like (LOC101166743), mRNA	sp|O46385|SVIL_BOVIN	1577	0	Supervillin OS=Bos taurus GN=SVIL PE=1 SV=2	--	--	--	--	--	K10369	0	1704	ecb:100063045	supervillin	-	-	-	--
CL15287.Contig1_All	676	0.4543	17.2747	5.2489	Up	1.099e-50	2.6623e-48	gi|432857347|ref|XP_004068651.1|	192.6	1e-47	PREDICTED: bladder cancer-associated protein-like [Oryzias latipes]	gi|432857346|ref|XM_004068603.1|	1273	0	PREDICTED: Oryzias latipes bladder cancer-associated protein-like (LOC101164392), mRNA	sp|Q9IB61|BLCAP_DANRE	180	2e-45	Bladder cancer-associated protein OS=Danio rerio GN=blcap PE=3 SV=1	--	--	--	--	--	--	--	--	--	--	GO:0007049//cell cycle;GO:0006915//apoptotic process	GO:0005515//protein binding	GO:0016021//integral to membrane	--
CL15902.Contig2_All	848	0.3622	13.7709	5.2487	Up	1.099e-50	2.6565e-48	gi|432867883|ref|XP_004071323.1|	384.8	2e-105	PREDICTED: methyltransferase-like protein 2-A-like [Oryzias latipes]	gi|432867882|ref|XM_004071275.1|	1423	0	PREDICTED: Oryzias latipes methyltransferase-like protein 2-A-like (LOC101159015), mRNA	sp|A8KBL7|MEL2A_DANRE	339	4e-93	Methyltransferase-like protein 2-A OS=Danio rerio GN=mettl2a PE=2 SV=1	MA0535	52	1e-06	COG0500	SAM-dependent methyltransferases	K00599	2e-88	325	hsa:55798	[EC:2.1.1.-]	GO:0032259//methylation	GO:0008168//methyltransferase activity	-	ko00350//Tyrosine metabolism;ko00340//Histidine metabolism
Unigene16432_All	1719	1.9652	11.9055	2.5989	Up	1.3166e-50	3.1758e-48	gi|348504688|ref|XP_003439893.1|	423.3	1e-116	PREDICTED: tropomyosin alpha-4 chain-like isoform 2 [Oreochromis niloticus]	gi|432861691|ref|XM_004069643.1|	1923	0	PREDICTED: Oryzias latipes tropomyosin alpha-1 chain-like, transcript variant 4 (LOC101168205), mRNA	sp|P67937|TPM4_PIG	412	9e-115	Tropomyosin alpha-4 chain OS=Sus scrofa GN=TPM4 PE=2 SV=3	VNG0342G	74.7	5e-13	COG1196	Chromosome segregation ATPases	K10375	3e-114	413	xtr:549841	tropomyosin 4	GO:0034614//cellular response to reactive oxygen species;GO:0001701//in utero embryonic development;GO:0032781//positive regulation of ATPase activity;GO:0060048//cardiac muscle contraction;GO:0030336//negative regulation of cell migration;GO:0045785//positive regulation of cell adhesion;GO:0051693//actin filament capping;GO:0030049//muscle filament sliding;GO:0045214//sarcomere organization;GO:0…	GO:0042803//protein homodimerization activity;GO:0047485//protein N-terminus binding;GO:0005200//structural constituent of cytoskeleton;GO:0051015//actin filament binding;GO:0008307//structural constituent of muscle;GO:0005509//calcium ion binding	GO:0032059//bleb;GO:0030426//growth cone;GO:0005862//muscle thin filament tropomyosin;GO:0002102//podosome;GO:0005829//cytosol;GO:0030863//cortical cytoskeleton;GO:0032154//cleavage furrow;GO:0031941//filamentous actin;GO:0001725//stress fiber;GO:0032587//ruffle membrane	ko05410//Hypertrophic cardiomyopathy (HCM);ko04260//Cardiac muscle contraction;ko05414//Dilated cardiomyopathy
CL2291.Contig1_All	1772	9.4627	1.0984	-3.1068	Down	1.4089e-50	3.391e-48	gi|432844362|ref|XP_004065732.1|	715.7	0	PREDICTED: ATPase family AAA domain-containing protein 5-like [Oryzias latipes]	gi|432844361|ref|XM_004065684.1|	2119	0	PREDICTED: Oryzias latipes ATPase family AAA domain-containing protein 5-like (LOC101172133), mRNA	sp|Q96QE3|ATAD5_HUMAN	236	9e-62	ATPase family AAA domain-containing protein 5 OS=Homo sapiens GN=ATAD5 PE=1 SV=4	YMR078c	71.2	5e-12	COG0470	ATPase involved in DNA replication	K10754	8e-15	82.8	dwi:Dwil_GK14054	replication factor C subunit 1	-	-	-	ko03430//Mismatch repair;ko03030//DNA replication;ko03420//Nucleotide excision repair
Unigene31580_All	1853	0.1326	6.1429	5.5338	Up	1.4324e-50	3.4401e-48	gi|292622746|ref|XP_002665090.1|	465.7	3e-129	PREDICTED: v-set and immunoglobulin domain-containing protein 10-like [Danio rerio]	--	--	--	--	sp|D3YZF7|VS10L_MOUSE	179	1e-44	V-set and immunoglobulin domain-containing protein 10-like OS=Mus musculus GN=Vsig10l PE=4 SV=1	--	--	--	--	--	K06499	2e-15	84.7	mdo:100009812	carcinoembryonic antigen-related cell adhesion molecule	-	-	-	--
CL6182.Contig1_All	518	24.9003	74.6908	1.5848	Up	1.9947e-50	4.7697e-48	gi|432858786|ref|XP_004068938.1|	282.3	6e-75	PREDICTED: DNA-directed RNA polymerase II subunit RPB11-a-like [Oryzias latipes]	gi|432858785|ref|XM_004068890.1|	1025	0	PREDICTED: Oryzias latipes DNA-directed RNA polymerase II subunit RPB11-a-like (LOC101172727), mRNA	sp|P52435|RPB11_HUMAN	228	4e-60	DNA-directed RNA polymerase II subunit RPB11-a OS=Homo sapiens GN=POLR2J PE=1 SV=1	YOL005c	118	6e-27	COG1761	DNA-directed RNA polymerase, subunit L	K03008	3e-60	230	dre:554099	DNA-directed RNA polymerase II subunit RPB11	GO:0006367//transcription initiation from RNA polymerase II promoter;GO:0006370//7-methylguanosine mRNA capping;GO:0006283//transcription-coupled nucleotide-excision repair;GO:0006468//protein phosphorylation;GO:0050434//positive regulation of viral transcription;GO:0000398//mRNA splicing, via spliceosome;GO:0006368//transcription elongation from RNA polymerase II promoter	GO:0030275//LRR domain binding;GO:0003899//DNA-directed RNA polymerase activity;GO:0004672//protein kinase activity;GO:0003677//DNA binding	GO:0005666//DNA-directed RNA polymerase III complex;GO:0005665//DNA-directed RNA polymerase II, core complex	ko05169//Epstein-Barr virus infection;ko01100//Metabolic pathways;ko00230//Purine metabolism;ko05016//Huntington's disease;ko03020//RNA polymerase;ko00240//Pyrimidine metabolism
Unigene24160_All	3195	21.9539	10.4297	-1.0738	Down	2.097e-50	5.0035e-48	gi|432881035|ref|XP_004073773.1|	1804.7	0	PREDICTED: ectonucleotide pyrophosphatase/phosphodiesterase family member 2-like [Oryzias latipes]	gi|432881034|ref|XM_004073725.1|	6098	0	PREDICTED: Oryzias latipes ectonucleotide pyrophosphatase/phosphodiesterase family member 2-like (LOC101164324), mRNA	sp|Q9R1E6|ENPP2_MOUSE	1134	0	Ectonucleotide pyrophosphatase/phosphodiesterase family member 2 OS=Mus musculus GN=Enpp2 PE=1 SV=3	SPBC725.05c	224	6e-58	COG1524	Uncharacterized proteins of the AP superfamily	K01122	0	1170	dre:100332039	ectonucleotide pyrophosphatase/phosphodiesterase family member 2 [EC:3.1.4.39]	GO:0048709//oligodendrocyte differentiation;GO:0006955//immune response;GO:0030334//regulation of cell migration;GO:0034638//phosphatidylcholine catabolic process;GO:0045765//regulation of angiogenesis	GO:0008270//zinc ion binding;GO:0003676//nucleic acid binding;GO:0005509//calcium ion binding;GO:0030247//polysaccharide binding;GO:0008081//phosphoric diester hydrolase activity;GO:0005044//scavenger receptor activity;GO:0004622//lysophospholipase activity	GO:0005615//extracellular space	ko00565//Ether lipid metabolism
Unigene91029_All	394	26.6573	0.2994	-6.4763	Down	3.897e-50	9.2188e-48	--	--	--	--	gi|83016984|dbj|AB232924.1|	77.8	4e-11	Oryzias latipes hox gene cluster, complete cds, contains hoxDb	--	--	--	--	--	--	--	--	--	--	--	--	--	--	-	-	-	--
Unigene63060_All	1789	14.454	3.3627	-2.1038	Down	4.1932e-50	9.8773e-48	gi|410924902|ref|XP_003975920.1|	612.1	3e-173	PREDICTED: LOW QUALITY PROTEIN: Golgi reassembly-stacking protein 2-like [Takifugu rubripes]	gi|432913924|ref|XM_004078966.1|	704	0	PREDICTED: Oryzias latipes Golgi reassembly-stacking protein 2-like (LOC101167738), mRNA	sp|Q9H8Y8|GORS2_HUMAN	536	8e-152	Golgi reassembly-stacking protein 2 OS=Homo sapiens GN=GORASP2 PE=1 SV=3	SPAC1D4.02c	132	2e-30	COG5233	Peripheral Golgi membrane protein	K08825	7e-06	53.1	mdo:100012195	dual-specificity tyrosine-(Y)-phosphorylation regulated kinase [EC:2.7.12.1]	GO:0006996//organelle organization	GO:0005515//protein binding	GO:0000139//Golgi membrane	--
CL15971.Contig2_All	3729	20.0454	9.8376	-1.0269	Down	6.0757e-50	1.4281e-47	gi|157278143|ref|NP_001098171.1|	891	0	Wilms&apos; tumor suppressor 1 [Oryzias latipes] >gi|22506635|dbj|BAC10628.1| Wilms&apos; tumor suppressor 1 [Oryzias latipes] >gi|109657916|gb|ABG36853.1| Wilms&apos; tumor suppressor 1a [Oryzias latipes]	gi|157278142|ref|NM_001104701.1|	3447	0	Oryzias latipes Wilms' tumor suppressor 1 (wt1), mRNA >gi|22506634|dbj|AB070576.1| Oryzias latipes wt1 mRNA for Wilms' tumor suppressor 1, complete cds	sp|B7ZSG3|WT1A_XENLA	590	6e-168	Wilms tumor protein homolog A OS=Xenopus laevis GN=wt1-a PE=2 SV=1	SPAC144.09c	99.8	3e-20	COG5048	FOG: Zn-finger	K09234	0	672	dre:30245	Wilms tumor protein 1	GO:0039022//pronephric duct development;GO:0003006//developmental process involved in reproduction;GO:0001656//metanephros development;GO:0016043//cellular component organization;GO:0072358//cardiovascular system development;GO:0042981//regulation of apoptotic process;GO:0030178//negative regulation of Wnt receptor signaling pathway;GO:0000122//negative regulation of transcription from RNA polyme…	GO:0008270//zinc ion binding;GO:0003677//DNA binding	GO:0005634//nucleus	ko05202//Transcriptional misregulation in cancer
Unigene6046_All	801	30.9788	6.9213	-2.1622	Down	8.4923e-50	1.992e-47	gi|432865853|ref|XP_004070646.1|	67.4	9e-10	PREDICTED: uncharacterized protein LOC101166129 [Oryzias latipes]	gi|432865852|ref|XM_004070598.1|	490	1e-135	PREDICTED: Oryzias latipes uncharacterized LOC101166129 (LOC101166129), mRNA	sp|P86178|CSL2_ONCKE	195	1e-49	L-rhamnose-binding lectin CSL2 OS=Oncorhynchus keta PE=1 SV=1	--	--	--	--	--	K06560	9e-16	84.3	bfo:BRAFLDRAFT_66146	mannose receptor, C type	-	-	-	ko04145//Phagosome;ko05152//Tuberculosis
CL6329.Contig4_All	1617	20.0558	42.4192	1.0807	Up	1.3855e-49	3.2361e-47	gi|432867758|ref|XP_004071289.1|	1031.9	0	PREDICTED: uncharacterized protein LOC101168043 [Oryzias latipes]	gi|432867757|ref|XM_004071241.1|	3027	0	PREDICTED: Oryzias latipes uncharacterized LOC101168043 (LOC101168043), mRNA	sp|Q9W596|FUTSC_DROME	55.5	3e-07	Microtubule-associated protein futsch OS=Drosophila melanogaster GN=futsch PE=1 SV=4	--	--	--	--	--	K12035	5e-06	53.5	dvi:Dvir_GJ19924	tripartite motif-containing protein 71	GO:0034641//cellular nitrogen compound metabolic process;GO:0044699;GO:0044238//primary metabolic process;GO:0006725//cellular aromatic compound metabolic process;GO:0046483//heterocycle metabolic process;GO:1901360;GO:0043170	GO:0003824//catalytic activity	-	--
CL8983.Contig5_All	2864	0.1716	4.2422	4.6277	Up	2.1293e-49	4.9524e-47	gi|432856242|ref|XP_004068423.1|	1152.5	0	PREDICTED: sterol O-acyltransferase 1-like [Oryzias latipes]	gi|432856241|ref|XM_004068375.1|	4512	0	PREDICTED: Oryzias latipes sterol O-acyltransferase 1-like (LOC101164716), mRNA	sp|P35610|SOAT1_HUMAN	670	0	Sterol O-acyltransferase 1 OS=Homo sapiens GN=SOAT1 PE=1 SV=3	YNR019w	114	9e-25	COG5056	Acyl-CoA cholesterol acyltransferase	K00637	0	788	dre:564424	sterol O-acyltransferase [EC:2.3.1.26]	GO:0010878//cholesterol storage;GO:0033344//cholesterol efflux;GO:0010742//macrophage derived foam cell differentiation;GO:0034435//cholesterol esterification;GO:0008203//cholesterol metabolic process;GO:0034379//very-low-density lipoprotein particle assembly;GO:0042986//positive regulation of amyloid precursor protein biosynthetic process;GO:0042632//cholesterol homeostasis	GO:0034736//cholesterol O-acyltransferase activity;GO:0015485//cholesterol binding;GO:0000062//fatty-acyl-CoA binding	GO:0016021//integral to membrane;GO:0005789//endoplasmic reticulum membrane	ko00100//Steroid biosynthesis
Unigene97895_All	392	32.1206	96.4418	1.5862	Up	2.2555e-49	5.2351e-47	--	--	--	--	gi|86198075|dbj|AB223057.1|	119	1e-23	Oryzias latipes gene for SWS2 type opsin SWS2-B, complete cds	--	--	--	--	--	--	--	--	--	--	--	--	--	--	-	-	-	--
Unigene27358_All	430	48.2796	8.641	-2.4821	Down	2.7811e-49	6.4415e-47	--	--	--	--	--	--	--	--	--	--	--	--	--	--	--	--	--	--	--	--	--	--	-	-	-	--
Unigene36140_All	2744	25.1593	11.9934	-1.0689	Down	2.7977e-49	6.4663e-47	gi|432871202|ref|XP_004071883.1|	105.5	1e-20	PREDICTED: myosin-9-like [Oryzias latipes]	gi|432871201|ref|XM_004071835.1|	3743	0	PREDICTED: Oryzias latipes myosin-9-like (LOC101164562), mRNA	sp|Q258K2|MYH9_CANFA	897	0	Myosin-9 OS=Canis familiaris GN=MYH9 PE=2 SV=1	MK0690	129	2e-29	COG0419	ATPase involved in DNA repair	K10352	0	902	bta:404108	myosin heavy chain	GO:0030220//platelet formation;GO:0032796//uropod organization;GO:0000212//meiotic spindle organization;GO:0030048//actin filament-based movement;GO:0001701//in utero embryonic development;GO:0007411//axon guidance;GO:0051295//establishment of meiotic spindle localization;GO:0031532//actin cytoskeleton reorganization;GO:0016337//cell-cell adhesion;GO:0015031//protein transport;GO:0006200//ATP cat…	GO:0042803//protein homodimerization activity;GO:0000146//microfilament motor activity;GO:0030898//actin-dependent ATPase activity;GO:0043495//protein anchor;GO:0005524//ATP binding;GO:0005516//calmodulin binding;GO:0051015//actin filament binding;GO:0043531//ADP binding	GO:0070062//extracellular vesicular exosome;GO:0005826//actomyosin contractile ring;GO:0001772//immunological synapse;GO:0031594//neuromuscular junction;GO:0005829//cytosol;GO:0016460//myosin II complex;GO:0030863//cortical cytoskeleton;GO:0001931//uropod;GO:0008180//signalosome;GO:0032154//cleavage furrow;GO:0005913//cell-cell adherens junction;GO:0001725//stress fiber;GO:0005819//spindle;GO:000…	ko05416//Viral myocarditis;ko05410//Hypertrophic cardiomyopathy (HCM);ko04530//Tight junction;ko04260//Cardiac muscle contraction;ko05414//Dilated cardiomyopathy;ko05132//Salmonella infection;ko04810//Regulation of actin cytoskeleton;ko04270//Vascular smooth muscle contraction
CL13301.Contig1_All	2473	12.0209	3.2912	-1.8689	Down	2.7984e-49	6.4544e-47	gi|432921659|ref|XP_004080214.1|	753.1	0	PREDICTED: cAMP-dependent protein kinase type I-alpha regulatory subunit-like [Oryzias latipes]	gi|432921658|ref|XM_004080166.1|	4438	0	PREDICTED: Oryzias latipes cAMP-dependent protein kinase type I-alpha regulatory subunit-like (LOC101156203), mRNA	sp|P00514|KAP0_BOVIN	701	0	cAMP-dependent protein kinase type I-alpha regulatory subunit OS=Bos taurus GN=PRKAR1A PE=1 SV=2	YIL033c	200	1e-50	COG0664	cAMP-binding proteins - catabolite gene activator and regulatory subunit of cAMP-dependent protein kinases	K04739	0	711	oaa:100078562	cAMP-dependent protein kinase regulator	GO:0006469//negative regulation of protein kinase activity;GO:0045214//sarcomere organization;GO:0007165//signal transduction;GO:0060038//cardiac muscle cell proliferation;GO:0001707//mesoderm formation	GO:0008603//cAMP-dependent protein kinase regulator activity;GO:0016301//kinase activity;GO:0030552//cAMP binding;GO:0031625//ubiquitin protein ligase binding	GO:0031594//neuromuscular junction;GO:0005952//cAMP-dependent protein kinase complex;GO:0005886//plasma membrane	ko04210//Apoptosis;ko04910//Insulin signaling pathway
CL5201.Contig2_All	4103	7.1256	15.5388	1.1248	Up	3.532e-49	8.1127e-47	gi|432867463|ref|XP_004071204.1|	69.7	1e-09	PREDICTED: eukaryotic translation initiation factor 3 subunit D-like [Oryzias latipes]	gi|432867462|ref|XM_004071156.1|	4008	0	PREDICTED: Oryzias latipes eukaryotic translation initiation factor 3 subunit D-like (LOC101166133), mRNA	sp|Q6TH15|EIF3D_DANRE	1072	0	Eukaryotic translation initiation factor 3 subunit D OS=Danio rerio GN=eif3d PE=2 SV=1	--	--	--	--	--	K03251	0	1074	dre:336498	translation initiation factor 3 subunit D	GO:0001732//formation of translation initiation complex	GO:0005515//protein binding;GO:0003743//translation initiation factor activity	GO:0005852//eukaryotic translation initiation factor 3 complex;GO:0005829//cytosol	ko03013//RNA transport
Unigene60063_All	878	24.5543	4.7022	-2.3846	Down	7.8413e-49	1.7974e-46	--	--	--	--	--	--	--	--	--	--	--	--	--	--	--	--	--	--	--	--	--	--	-	-	-	--
Unigene32145_All	1376	1.5177	12.2157	3.0088	Up	1.3668e-48	3.1264e-46	gi|125854762|ref|XP_001336486.1|	99.4	4e-19	PREDICTED: hypothetical protein LOC100000098 [Danio rerio]	gi|354787986|gb|JN952487.1|	65.9	5e-07	Mus musculus targeted non-conditional, lacZ-tagged mutant allele Tmco5b:tm1e(EUCOMM)Hmgu; transgenic	sp|Q55GP8|GACO_DICDI	59.7	1e-08	Rho GTPase-activating protein gacO OS=Dictyostelium discoideum GN=gacO PE=3 SV=1	YOR310c	51.2	4e-06	COG1498	Protein implicated in ribosomal biogenesis, Nop56p homolog	K14822	1e-08	61.6	tgu:100219403	rRNA-processing protein CGR1	-	-	-	--
Unigene18117_All	1236	33.1454	11.9293	-1.4743	Down	2.0292e-48	4.6321e-46	gi|432844324|ref|XP_004065713.1|	675.2	0	PREDICTED: keratin, type I cytoskeletal 50 kDa-like [Oryzias latipes]	gi|432844323|ref|XM_004065665.1|	2113	0	PREDICTED: Oryzias latipes keratin, type I cytoskeletal 50 kDa-like (LOC101167517), mRNA	sp|Q90303|K1C1_CARAU	339	7e-93	Keratin, type I cytoskeletal 50 kDa OS=Carassius auratus PE=2 SV=1	SSO2249	57.4	5e-08	COG0419	ATPase involved in DNA repair	K07604	1e-111	404	dre:436656	type I keratin, acidic	-	-	-	ko05150//Staphylococcus aureus infection;ko05130//Pathogenic Escherichia coli infection
Unigene645_All	1106	31.599	10.1852	-1.6334	Down	5.1041e-48	1.1532e-45	--	--	--	--	--	--	--	--	--	--	--	--	--	--	--	--	--	--	--	--	--	--	-	-	-	--
CL14590.Contig2_All	2043	10.0113	24.4805	1.29	Up	6.0269e-48	1.359e-45	--	--	--	--	gi|226874817|ref|NG_011880.1|	63.9	3e-06	Homo sapiens glypican 6 (GPC6), RefSeqGene on chromosome 13	--	--	--	--	--	--	--	--	--	--	--	--	--	--	-	-	-	--
CL4584.Contig1_All	2919	8.9638	2.2226	-2.0119	Down	6.4452e-48	1.4503e-45	gi|348521208|ref|XP_003448118.1|	867.5	0	PREDICTED: cyclic AMP-responsive element-binding protein 3-like protein 2-like [Oreochromis niloticus]	gi|432944103|ref|XM_004083276.1|	1001	0	PREDICTED: Oryzias latipes cyclic AMP-responsive element-binding protein 3-like protein 2-like (LOC101165931), mRNA	sp|A1L224|CR3L2_DANRE	626	1e-178	Cyclic AMP-responsive element-binding protein 3-like protein 2 OS=Danio rerio GN=creb3l2 PE=2 SV=1	--	--	--	--	--	K09048	4e-178	626	dre:791169	cAMP response element-binding protein 3	GO:0002062//chondrocyte differentiation;GO:0060628//regulation of ER to Golgi vesicle-mediated transport;GO:0034976//response to endoplasmic reticulum stress;GO:0045893//positive regulation of transcription, DNA-dependent;GO:0003330//regulation of extracellular matrix constituent secretion	GO:0035497//cAMP response element binding;GO:0043565//sequence-specific DNA binding;GO:0003700//sequence-specific DNA binding transcription factor activity	GO:0044425//membrane part;GO:0005783//endoplasmic reticulum;GO:0005634//nucleus	ko04962//Vasopressin-regulated water reabsorption;ko05030//Cocaine addiction;ko05034//Alcoholism;ko05215//Prostate cancer;ko04916//Melanogenesis;ko05016//Huntington's disease;ko05031//Amphetamine addiction;ko04728//Dopaminergic synapse;ko04725//Cholinergic synapse
Unigene2471_All	1032	27.2585	7.3152	-1.8977	Down	1.1427e-47	2.561e-45	gi|348503758|ref|XP_003439430.1|	435.6	1e-120	PREDICTED: hypothetical protein LOC100704487 [Oreochromis niloticus]	gi|432863976|ref|XM_004070168.1|	1407	0	PREDICTED: Oryzias latipes uncharacterized LOC101155349 (LOC101155349), mRNA	sp|Q9JIF5|PECR_CAVPO	56.2	1e-07	Peroxisomal trans-2-enoyl-CoA reductase OS=Cavia porcellus GN=PECR PE=1 SV=1	BH0932	50.1	6e-06	COG1028	Dehydrogenases with different specificities (related to short-chain alcohol dehydrogenases)	--	--	--	--	--	-	-	-	--
CL14871.Contig1_All	996	15.6019	42.2797	1.4382	Up	1.1503e-47	2.5727e-45	gi|432887919|ref|XP_004074977.1|	32.3	1e-92	PREDICTED: transmembrane protein 120B-like [Oryzias latipes]	gi|432887918|ref|XM_004074929.1|	934	0	PREDICTED: Oryzias latipes transmembrane protein 120B-like (LOC101162856), mRNA	sp|Q1LY80|T120B_DANRE	293	7e-81	Transmembrane protein 120B OS=Danio rerio GN=tmem120b PE=2 SV=1	--	--	--	--	--	K14165	1e-68	260	mcc:715846	dual specificity phosphatase [EC:3.1.3.16 3.1.3.48]	-	-	GO:0016021//integral to membrane	ko03008//Ribosome biogenesis in eukaryotes
CL8256.Contig1_All	780	32.8365	8.015	-2.0345	Down	1.3127e-47	2.93e-45	gi|432906364|ref|XP_004077514.1|	255.4	2e-66	PREDICTED: cystatin-like [Oryzias latipes]	gi|432906363|ref|XM_004077466.1|	1023	0	PREDICTED: Oryzias latipes cystatin-like (LOC101165499), mRNA	sp|P35481|CYT_CYPCA	103	3e-22	Cystatin OS=Cyprinus carpio PE=1 SV=1	--	--	--	--	--	K13899	3e-18	92.4	dre:791878	cystatin-C	-	-	-	ko04970//Salivary secretion
CL159.Contig2_All	1182	7.5867	26.0463	1.7795	Up	2.1495e-47	4.7883e-45	gi|432843262|ref|XP_004065594.1|	506.9	8e-142	PREDICTED: THO complex subunit 4-A-like [Oryzias latipes]	gi|432843261|ref|XM_004065546.1|	2276	0	PREDICTED: Oryzias latipes THO complex subunit 4-A-like (LOC101175372), mRNA	sp|Q28FB9|THOC4_XENTR	243	5e-64	THO complex subunit 4 OS=Xenopus tropicalis GN=alyref PE=2 SV=1	SPAC19A8.13	53.5	7e-07	COG0724	RNA-binding proteins (RRM domain)	K12881	1e-63	244	ptr:744649	THO complex subunit 4	GO:0009987//cellular process;GO:0006810//transport	GO:0097159//organic cyclic compound binding;GO:1901363	GO:0005634//nucleus	ko05168//Herpes simplex infection;ko03013//RNA transport;ko03015//mRNA surveillance pathway;ko03040//Spliceosome
CL11077.Contig1_All	1866	12.8701	2.9394	-2.1304	Down	2.2141e-47	4.9222e-45	gi|432871068|ref|XP_004071855.1|	608.6	3e-172	PREDICTED: WW domain-binding protein 2-like [Oryzias latipes]	gi|432871067|ref|XM_004071807.1|	1875	0	PREDICTED: Oryzias latipes WW domain-binding protein 2-like (LOC101157540), mRNA	sp|Q8R478|WBP2_RAT	276	1e-73	WW domain-binding protein 2 OS=Rattus norvegicus GN=Wbp2 PE=1 SV=1	Rv1078	58.9	3e-08	COG1714	Predicted membrane protein/domain	K14411	1e-13	79	dan:Dana_GF18563	RNA-binding protein Musashi	-	GO:0005515//protein binding	-	ko03015//mRNA surveillance pathway
CL816.Contig4_All	8488	2.3156	5.7116	1.3025	Up	3.3281e-47	7.3692e-45	gi|432889392|ref|XP_004075254.1|	2031.9	0	PREDICTED: uncharacterized protein LOC101173724 [Oryzias latipes]	gi|432889391|ref|XM_004075206.1|	5109	0	PREDICTED: Oryzias latipes uncharacterized LOC101173724 (LOC101173724), mRNA	sp|Q08BY1|MED17_DANRE	1142	0	Mediator of RNA polymerase II transcription subunit 17 OS=Danio rerio GN=med17 PE=2 SV=1	NMB0700	60.5	5e-08	COG3468	Type V secretory pathway, adhesin AidA	K15133	0	1142	dre:567560	mediator of RNA polymerase II transcription subunit 17	GO:0006367//transcription initiation from RNA polymerase II promoter;GO:0045944//positive regulation of transcription from RNA polymerase II promoter;GO:0019827//stem cell maintenance;GO:0030521//androgen receptor signaling pathway	GO:0004872//receptor activity;GO:0001104//RNA polymerase II transcription cofactor activity;GO:0046966//thyroid hormone receptor binding;GO:0003713//transcription coactivator activity	GO:0005667//transcription factor complex;GO:0016592//mediator complex	--
CL3113.Contig2_All	249	52.5407	3.7898	-3.7932	Down	3.6824e-47	8.1375e-45	gi|432929669|ref|XP_004081219.1|	123.6	2e-27	PREDICTED: retinol dehydrogenase 12-like [Oryzias latipes]	gi|432929668|ref|XM_004081171.1|	367	2e-98	PREDICTED: Oryzias latipes retinol dehydrogenase 12-like (LOC101168330), mRNA	sp|Q6UX07|DHR13_HUMAN	68.6	3e-12	Dehydrogenase/reductase SDR family member 13 OS=Homo sapiens GN=DHRS13 PE=2 SV=1	Rv0439c	50.8	6e-07	COG1028	Dehydrogenases with different specificities (related to short-chain alcohol dehydrogenases)	K00100	1e-14	78.6	dre:402945	[EC:1.1.1.-]	GO:0055114//oxidation-reduction process	GO:0016491//oxidoreductase activity;GO:0000166//nucleotide binding	-	ko00830//Retinol metabolism;ko00051//Fructose and mannose metabolism;ko01100//Metabolic pathways;ko00591//Linoleic acid metabolism;ko00650//Butanoate metabolism
Unigene9317_All	6560	8.2207	3.6052	-1.1892	Down	7.7252e-46	1.6869e-43	gi|432862626|ref|XP_004069948.1|	1324.7	0	PREDICTED: NUAK family SNF1-like kinase 1-like [Oryzias latipes]	gi|432862625|ref|XM_004069900.1|	3872	0	PREDICTED: Oryzias latipes NUAK family SNF1-like kinase 1-like (LOC101169694), mRNA	sp|O60285|NUAK1_HUMAN	707	0	NUAK family SNF1-like kinase 1 OS=Homo sapiens GN=NUAK1 PE=1 SV=1	ECU01g0630	152	7e-36	COG0515	Serine/threonine protein kinase	K08800	0	910	dre:561496	NUAK family, SNF1-like kinase [EC:2.7.11.1]	GO:0050794//regulation of cellular process	-	-	--
CL6124.Contig3_All	1677	6.0798	0.1407	-5.4333	Down	8.3136e-46	1.8083e-43	gi|432889685|ref|XP_004075311.1|	584.7	5e-165	PREDICTED: alpha-soluble NSF attachment protein-like [Oryzias latipes]	gi|432889684|ref|XM_004075263.1|	3201	0	PREDICTED: Oryzias latipes alpha-soluble NSF attachment protein-like (LOC101167308), mRNA	sp|Q9DB05|SNAA_MOUSE	508	2e-143	Alpha-soluble NSF attachment protein OS=Mus musculus GN=Napa PE=1 SV=1	--	--	--	--	--	K15296	1e-149	530	dre:327082	alpha-soluble NSF attachment protein	GO:0045176//apical protein localization;GO:0043129//surfactant homeostasis;GO:0006891//intra-Golgi vesicle-mediated transport;GO:0006944//cellular membrane fusion;GO:0006886//intracellular protein transport;GO:0035249//synaptic transmission, glutamatergic;GO:0007420//brain development;GO:0035494//SNARE complex disassembly;GO:0010807//regulation of synaptic vesicle priming;GO:0006892//post-Golgi v…	GO:0004190//aspartic-type endopeptidase activity;GO:0019905//syntaxin binding	GO:0097208//alveolar lamellar body;GO:0005615//extracellular space;GO:0005764//lysosome;GO:0005829//cytosol;GO:0070044//synaptobrevin 2-SNAP-25-syntaxin-1a complex	ko04721//Synaptic vesicle cycle
CL10591.Contig3_All	1166	2.5812	15.731	2.6075	Up	1.1021e-45	2.3877e-43	gi|432871184|ref|XP_004071874.1|	390.6	8e-107	PREDICTED: kinetochore protein Spc24-like isoform 1 [Oryzias latipes] >gi|432871186|ref|XP_004071875.1| PREDICTED: kinetochore protein Spc24-like isoform 2 [Oryzias latipes] >gi|432871188|ref|XP_004071876.1| PREDICTED: kinetochore protein Spc24-like isoform 3 [Oryzias latipes]	gi|432871187|ref|XM_004071828.1|	1362	0	PREDICTED: Oryzias latipes kinetochore protein Spc24-like, transcript variant 3 (LOC101162531), mRNA	sp|Q503N2|SPC24_DANRE	209	1e-53	Kinetochore protein Spc24 OS=Danio rerio GN=spc24 PE=2 SV=2	--	--	--	--	--	K11549	3e-52	206	dre:554147	kinetochore protein Spc24, animal type	GO:0007049//cell cycle	-	GO:0031262//Ndc80 complex	--
CL15798.Contig1_All	4168	11.2733	4.5988	-1.2936	Down	1.34e-45	2.8975e-43	gi|348507365|ref|XP_003441226.1|	1208.4	0	PREDICTED: leucine-rich repeat transmembrane protein FLRT3-like [Oreochromis niloticus]	gi|348507364|ref|XM_003441178.1|	1707	0	PREDICTED: Oreochromis niloticus leucine-rich repeat transmembrane protein FLRT3-like (LOC100711906), mRNA	sp|Q9NZU0|FLRT3_HUMAN	944	0	Leucine-rich repeat transmembrane protein FLRT3 OS=Homo sapiens GN=FLRT3 PE=1 SV=1	SPy1798	81.3	1e-14	COG4886	Leucine-rich repeat (LRR) protein	K07523	2e-32	142	xtr:100188921	netrin-G1 ligand	GO:0007155//cell adhesion	GO:0030674//protein binding, bridging;GO:0005057//receptor signaling protein activity	GO:0005887//integral to plasma membrane;GO:0005578//proteinaceous extracellular matrix	ko04512//ECM-receptor interaction;ko04510//Focal adhesion;ko04360//Axon guidance
CL4846.Contig6_All	4024	11.2646	4.5143	-1.3192	Down	2.3258e-45	5.0097e-43	gi|432857881|ref|XP_004068772.1|	245.7	1e-62	PREDICTED: forkhead box protein P1-B-like [Oryzias latipes]	gi|432857880|ref|XM_004068724.1|	702	0	PREDICTED: Oryzias latipes forkhead box protein P1-B-like (LOC101173216), mRNA	sp|Q2LE08|FXP1B_DANRE	209	3e-53	Forkhead box protein P1-B OS=Danio rerio GN=foxp1b PE=2 SV=1	--	--	--	--	--	K09409	1e-52	209	dre:569047	forkhead box protein P	GO:0002053//positive regulation of mesenchymal cell proliferation;GO:0001701//in utero embryonic development;GO:0048745//smooth muscle tissue development;GO:0021517//ventral spinal cord development;GO:0033152//immunoglobulin V(D)J recombination;GO:2000727//positive regulation of cardiac muscle cell differentiation;GO:0002329//pre-B cell differentiation;GO:0045214//sarcomere organization;GO:004594…	GO:0042803//protein homodimerization activity;GO:0003690//double-stranded DNA binding;GO:0008134//transcription factor binding;GO:0003705//RNA polymerase II distal enhancer sequence-specific DNA binding transcription factor activity;GO:0008270//zinc ion binding;GO:0003682//chromatin binding;GO:0046982//protein heterodimerization activity;GO:0043565//sequence-specific DNA binding;GO:0008301//DNA b…	GO:0005737//cytoplasm;GO:0005667//transcription factor complex	--
Unigene631_All	6198	10.1377	4.815	-1.0741	Down	2.337e-45	5.024e-43	gi|432859987|ref|XP_004069335.1|	73.2	2e-10	PREDICTED: uncharacterized protein LOC101173699 [Oryzias latipes]	gi|432859986|ref|XM_004069287.1|	3711	0	PREDICTED: Oryzias latipes uncharacterized LOC101173699 (LOC101173699), mRNA	sp|Q96PX9|PKH4B_HUMAN	439	5e-122	Pleckstrin homology domain-containing family G member 4B OS=Homo sapiens GN=PLEKHG4B PE=2 SV=4	--	--	--	--	--	K08810	4e-51	205	acs:100557358	triple functional domain protein [EC:2.7.11.1]	GO:0048332//mesoderm morphogenesis;GO:0009887//organ morphogenesis	-	-	--
CL15231.Contig1_All	2660	20.8738	9.3567	-1.1576	Down	3.0792e-45	6.6066e-43	gi|157278475|ref|NP_001098339.1|	969.1	0	POU domain protein class V transcription factor 1 [Oryzias latipes] >gi|49341552|gb|AAT64911.1| POU domain protein class V transcription factor 1 [Oryzias latipes]	gi|157278474|ref|NM_001104869.1|	4454	0	Oryzias latipes POU domain protein class V transcription factor 1 (LOC100049520), mRNA >gi|49341551|gb|AY639946.1| Oryzias latipes POU domain protein class V transcription factor 1 mRNA, complete cds	sp|Q90270|PO5F1_DANRE	584	3e-166	POU domain, class 5, transcription factor 1 OS=Danio rerio GN=pou5f1 PE=2 SV=1	--	--	--	--	--	K09369	3e-167	590	dre:30333	POU domain transcription factor, class 7	GO:0009880//embryonic pattern specification;GO:0007398//ectoderm development;GO:0030902//hindbrain development;GO:0007498//mesoderm development;GO:0031101//fin regeneration;GO:0035284//brain segmentation;GO:0055113//epiboly involved in gastrulation with mouth forming second;GO:0016331//morphogenesis of embryonic epithelium;GO:0009953//dorsal/ventral pattern formation;GO:0044030//regulation of DNA…	GO:0003677//DNA binding;GO:0003700//sequence-specific DNA binding transcription factor activity	GO:0005634//nucleus	--
CL5762.Contig2_All	759	19.2598	52.2958	1.4411	Up	3.725e-45	7.9768e-43	gi|432902587|ref|XP_004077029.1|	168.7	2e-40	PREDICTED: kinesin-like protein KIF11-like [Oryzias latipes]	gi|432902586|ref|XM_004076981.1|	517	1e-143	PREDICTED: Oryzias latipes kinesin-like protein KIF11-like (LOC101164498), mRNA	--	--	--	--	--	--	--	--	--	--	--	--	--	--	-	-	-	--
Unigene90146_All	548	16.0277	0	-13.9683	Down	4.6883e-45	1.0001e-42	--	--	--	--	--	--	--	--	--	--	--	--	--	--	--	--	--	--	--	--	--	--	-	-	-	--
Unigene7831_All	2820	11.2387	3.5345	-1.6689	Down	5.1093e-45	1.0857e-42	--	--	--	--	gi|24137576|gb|AC103703.5|	131	2e-26	Homo sapiens chromosome 17, clone RP11-764D10, complete sequence	--	--	--	--	--	--	--	--	--	--	--	--	--	--	-	-	-	--
Unigene92104_All	457	0.1344	20.3908	7.2452	Up	5.2608e-45	1.1158e-42	--	--	--	--	--	--	--	--	--	--	--	--	--	--	--	--	--	--	--	--	--	--	-	-	-	--
Unigene12171_All	576	55.3427	17.5092	-1.6603	Down	5.9881e-45	1.2676e-42	gi|432866555|ref|XP_004070861.1|	224.9	1e-57	PREDICTED: uncharacterized protein LOC101158608 [Oryzias latipes]	gi|432866554|ref|XM_004070813.1|	747	0	PREDICTED: Oryzias latipes uncharacterized LOC101158608 (LOC101158608), mRNA	--	--	--	--	--	--	--	--	--	--	--	--	--	--	-	-	-	--
CL14640.Contig3_All	1868	1.381	9.1562	2.729	Up	8.2165e-45	1.7327e-42	gi|432906031|ref|XP_004077496.1|	1223	0	PREDICTED: DNA mismatch repair protein Msh6-like [Oryzias latipes]	gi|432906030|ref|XM_004077448.1|	3533	0	PREDICTED: Oryzias latipes DNA mismatch repair protein Msh6-like (LOC101160935), mRNA	sp|P54276|MSH6_MOUSE	877	0	DNA mismatch repair protein Msh6 OS=Mus musculus GN=Msh6 PE=1 SV=3	SPCC285.16c	346	9e-95	COG0249	Mismatch repair ATPase (MutS family)	K08737	0	996	dre:260437	DNA mismatch repair protein MSH6	GO:0045910//negative regulation of DNA recombination;GO:0008340//determination of adult lifespan;GO:0007131//reciprocal meiotic recombination;GO:0000710//meiotic mismatch repair;GO:0008630//intrinsic apoptotic signaling pathway in response to DNA damage;GO:0009411//response to UV;GO:0016446//somatic hypermutation of immunoglobulin genes;GO:0051096//positive regulation of helicase activity;GO:0006…	GO:0032357//oxidized purine DNA binding;GO:0008094//DNA-dependent ATPase activity;GO:0032405//MutLalpha complex binding;GO:0000400//four-way junction DNA binding;GO:0043531//ADP binding;GO:0032142//single guanine insertion binding;GO:0032143//single thymine insertion binding;GO:0000287//magnesium ion binding;GO:0003682//chromatin binding;GO:0032137//guanine/thymine mispair binding;GO:0005524//ATP…	GO:0000790//nuclear chromatin;GO:0032301//MutSalpha complex	ko05210//Colorectal cancer;ko03430//Mismatch repair;ko05200//Pathways in cancer
Unigene50860_All	2021	24.0699	10.1264	-1.2491	Down	9.8514e-45	2.0735e-42	gi|432855118|ref|XP_004068081.1|	810.8	0	PREDICTED: protein CYR61-like [Oryzias latipes]	gi|432855117|ref|XM_004068033.1|	4006	0	PREDICTED: Oryzias latipes protein CYR61-like (LOC101157527), mRNA	sp|P19336|CYR61_CHICK	583	6e-166	Protein CYR61 OS=Gallus gallus GN=CYR61 PE=2 SV=1	--	--	--	--	--	K06829	6e-166	585	xtr:448140	cysteine rich protein 61	GO:0043065//positive regulation of apoptotic process;GO:2000304//positive regulation of ceramide biosynthetic process;GO:0060710//chorio-allantoic fusion;GO:0045669//positive regulation of osteoblast differentiation;GO:0001558//regulation of cell growth;GO:0010518//positive regulation of phospholipase activity;GO:0030513//positive regulation of BMP signaling pathway;GO:0043280//positive regulatio…	GO:0005178//integrin binding;GO:0050840//extracellular matrix binding;GO:0005520//insulin-like growth factor binding	GO:0005576//extracellular region	--
Unigene37326_All	814	77.1156	36.8796	-1.0642	Down	1.1676e-44	2.4391e-42	gi|432899518|ref|XP_004076598.1|	357.1	5e-97	PREDICTED: moesin-like [Oryzias latipes]	gi|432899517|ref|XM_004076550.1|	1033	0	PREDICTED: Oryzias latipes moesin-like (LOC101173881), mRNA	sp|P26038|MOES_HUMAN	338	1e-92	Moesin OS=Homo sapiens GN=MSN PE=1 SV=3	--	--	--	--	--	K05763	6e-93	340	dre:286739	moesin	GO:0022614//membrane to membrane docking;GO:2000401//regulation of lymphocyte migration;GO:0007492//endoderm development;GO:0007159//leukocyte cell-cell adhesion;GO:0072554//blood vessel lumenization	GO:0008092//cytoskeletal protein binding;GO:0005102//receptor binding;GO:0050839//cell adhesion molecule binding;GO:0019901//protein kinase binding;GO:0005200//structural constituent of cytoskeleton	GO:0030175//filopodium;GO:0019898//extrinsic to membrane;GO:0005856//cytoskeleton;GO:0005730//nucleolus;GO:0070062//extracellular vesicular exosome;GO:0001931//uropod;GO:0005925//focal adhesion;GO:0016324//apical plasma membrane;GO:0031528//microvillus membrane;GO:0016323//basolateral plasma membrane;GO:0005737//cytoplasm	ko05162//Measles;ko04670//Leukocyte transendothelial migration;ko04810//Regulation of actin cytoskeleton
Unigene36674_All	3461	11.9257	4.567	-1.3848	Down	1.5856e-44	3.2998e-42	gi|432855285|ref|XP_004068145.1|	1869	0	PREDICTED: breast cancer anti-estrogen resistance protein 3-like [Oryzias latipes]	gi|432855284|ref|XM_004068097.1|	6575	0	PREDICTED: Oryzias latipes breast cancer anti-estrogen resistance protein 3-like (LOC101174496), mRNA	sp|O75815|BCAR3_HUMAN	742	0	Breast cancer anti-estrogen resistance protein 3 OS=Homo sapiens GN=BCAR3 PE=1 SV=1	Cgl1939	36.6	5e-06	COG0532	Translation initiation factor 2 (IF-2; GTPase)	K08889	5e-12	74.7	spu:594826	fer (fps/fes related) tyrosine kinase [EC:2.7.10.2]	GO:0007165//signal transduction;GO:0042493//response to drug	-	-	ko04360//Axon guidance;ko04520//Adherens junction
CL5139.Contig5_All	1131	0.3801	9.5951	4.6578	Up	2.0156e-44	4.1867e-42	gi|432907697|ref|XP_004077670.1|	474.2	5e-132	PREDICTED: NIPA-like protein 2-like [Oryzias latipes]	gi|432907696|ref|XM_004077622.1|	1659	0	PREDICTED: Oryzias latipes NIPA-like protein 2-like (LOC101164999), mRNA	sp|Q9H841|NPAL2_HUMAN	283	6e-76	NIPA-like protein 2 OS=Homo sapiens GN=NIPAL2 PE=2 SV=1	--	--	--	--	--	--	--	--	--	--	GO:0015693//magnesium ion transport	GO:0015095//magnesium ion transmembrane transporter activity	GO:0016020//membrane	--
Unigene16741_All	2332	0.5268	5.7663	3.4523	Up	2.5254e-44	5.2358e-42	gi|432959668|ref|XP_004086356.1|	1351.3	0	PREDICTED: cryptochrome-1-like [Oryzias latipes]	gi|432959667|ref|XM_004086308.1|	4022	0	PREDICTED: Oryzias latipes cryptochrome-1-like (LOC101164536), mRNA	sp|Q6ZZY0|CRY1_SYLBO	1025	0	Cryptochrome-1 OS=Sylvia borin GN=CRY1 PE=2 SV=1	SPy1505	187	7e-47	COG0415	Deoxyribodipyrimidine photolyase	K02295	0	1144	dre:573209	cryptochrome	GO:0006281//DNA repair;GO:0042752//regulation of circadian rhythm;GO:0009416//response to light stimulus;GO:0018298//protein-chromophore linkage;GO:0009266//response to temperature stimulus;GO:0000122//negative regulation of transcription from RNA polymerase II promoter	GO:0003690//double-stranded DNA binding;GO:0003913//DNA photolyase activity;GO:0019902//phosphatase binding;GO:0000166//nucleotide binding;GO:0019901//protein kinase binding;GO:0009881//photoreceptor activity;GO:0000988//protein binding transcription factor activity	GO:0005739//mitochondrion;GO:0005634//nucleus	ko04710//Circadian rhythm - mammal
CL4912.Contig4_All	2093	6.4561	0.6199	-3.3806	Down	2.6653e-44	5.5052e-42	gi|432937077|ref|XP_004082342.1|	785	0	PREDICTED: inositol-tetrakisphosphate 1-kinase-like [Oryzias latipes]	gi|432937076|ref|XM_004082294.1|	2381	0	PREDICTED: Oryzias latipes inositol-tetrakisphosphate 1-kinase-like (LOC101157334), mRNA	sp|Q5F480|ITPK1_CHICK	571	3e-162	Inositol-tetrakisphosphate 1-kinase OS=Gallus gallus GN=ITPK1 PE=2 SV=1	--	--	--	--	--	K00913	2e-179	630	dre:100148744	inositol-1,3,4-trisphosphate 5/6-kinase / inositol-tetrakisphosphate 1-kinase [EC:2.7.1.159 2.7.1.134]	GO:0016310//phosphorylation;GO:0007165//signal transduction;GO:0007596//blood coagulation;GO:0032957//inositol trisphosphate metabolic process	GO:0052726//inositol-1,3,4-trisphosphate 5-kinase activity;GO:0005524//ATP binding;GO:0000287//magnesium ion binding;GO:0016853//isomerase activity;GO:0016787//hydrolase activity;GO:0047325//inositol tetrakisphosphate 1-kinase activity;GO:0052725//inositol-1,3,4-trisphosphate 6-kinase activity	GO:0005829//cytosol	ko01100//Metabolic pathways;ko00562//Inositol phosphate metabolism;ko04070//Phosphatidylinositol signaling system
Unigene63293_All	3187	0.3469	4.0898	3.5594	Up	4.1823e-44	8.5905e-42	gi|432960824|ref|XP_004086483.1|	766.1	0	PREDICTED: septin-9-like [Oryzias latipes]	gi|432960823|ref|XM_004086435.1|	2260	0	PREDICTED: Oryzias latipes septin-9-like (LOC101156875), mRNA	sp|Q80UG5|SEPT9_MOUSE	464	5e-130	Septin-9 OS=Mus musculus GN=Sept9 PE=1 SV=1	SPAC821.06	309	2e-83	COG5019	Septin family protein	K04557	4e-83	310	dre:335925	peanut-like protein 1 (cell division control related protein 1)	GO:0007049//cell cycle	GO:0005525//GTP binding	GO:0031105//septin complex	ko05012//Parkinson's disease
CL14468.Contig3_All	1720	28.6035	12.2415	-1.2244	Down	7.0824e-44	1.444e-41	gi|432871198|ref|XP_004071881.1|	659.4	0	PREDICTED: transcription factor jun-B-like [Oryzias latipes]	gi|432871197|ref|XM_004071833.1|	3386	0	PREDICTED: Oryzias latipes transcription factor jun-B-like (LOC101164062), mRNA	sp|P79703|JUNB_CYPCA	481	2e-135	Transcription factor jun-B OS=Cyprinus carpio GN=junb PE=2 SV=1	--	--	--	--	--	K09028	2e-138	493	dre:407086	transcription factor jun-B	GO:0006355//regulation of transcription, DNA-dependent;GO:0031101//fin regeneration;GO:0060047//heart contraction	GO:0043565//sequence-specific DNA binding;GO:0003700//sequence-specific DNA binding transcription factor activity	GO:0005634//nucleus	ko04380//Osteoclast differentiation
Unigene90511_All	282	30.2748	0	-14.8858	Down	8.1421e-44	1.657e-41	--	--	--	--	gi|432871905|ref|XM_004071988.1|	333	3e-88	PREDICTED: Oryzias latipes calponin-1-like (LOC101163085), mRNA	--	--	--	--	--	--	--	--	--	--	--	--	--	--	-	-	-	--
CL8341.Contig2_All	1342	1.8307	12.3055	2.7488	Up	1.2061e-43	2.4456e-41	gi|432921536|ref|XP_004080195.1|	351.3	6e-95	PREDICTED: TOM1-like protein 2-like [Oryzias latipes]	gi|432921535|ref|XM_004080147.1|	716	0	PREDICTED: Oryzias latipes TOM1-like protein 2-like (LOC101172690), mRNA	sp|Q6ZVM7|TM1L2_HUMAN	173	9e-43	TOM1-like protein 2 OS=Homo sapiens GN=TOM1L2 PE=1 SV=1	--	--	--	--	--	--	--	--	--	--	GO:0006810//transport	-	-	--
CL11308.Contig1_All	2422	0.6086	5.7469	3.2392	Up	2.3258e-43	4.6732e-41	gi|432847624|ref|XP_004066089.1|	224.9	0	PREDICTED: uncharacterized protein LOC101164869 [Oryzias latipes]	gi|432847623|ref|XM_004066041.1|	2920	0	PREDICTED: Oryzias latipes uncharacterized LOC101164869 (LOC101164869), mRNA	--	--	--	--	--	--	--	--	--	--	--	--	--	--	-	-	-	--
CL697.Contig3_All	1088	17.7827	3.5235	-2.3354	Down	6.0826e-43	1.2156e-40	gi|432848351|ref|XP_004066302.1|	206.5	2e-51	PREDICTED: probable ATP-dependent RNA helicase DDX17-like [Oryzias latipes]	gi|432848350|ref|XM_004066254.1|	1247	0	PREDICTED: Oryzias latipes probable ATP-dependent RNA helicase DDX17-like (LOC101158507), mRNA	sp|Q501J6|DDX17_MOUSE	217	4e-56	Probable ATP-dependent RNA helicase DDX17 OS=Mus musculus GN=Ddx17 PE=2 SV=1	ECU08g1080	108	2e-23	COG0513	Superfamily II DNA and RNA helicases	K13178	4e-66	252	dre:556764	ATP-dependent RNA helicase DDX17 [EC:3.6.4.13]	GO:0009791//post-embryonic development;GO:0033148//positive regulation of intracellular estrogen receptor signaling pathway;GO:0072358//cardiovascular system development;GO:0045944//positive regulation of transcription from RNA polymerase II promoter;GO:2001014//regulation of skeletal muscle cell differentiation	GO:0008026//ATP-dependent helicase activity;GO:0003713//transcription coactivator activity;GO:0030331//estrogen receptor binding;GO:0003723//RNA binding;GO:0005524//ATP binding	GO:0005634//nucleus	--
CL3340.Contig6_All	2196	16.0265	5.6669	-1.4998	Down	7.1103e-43	1.4158e-40	gi|348533319|ref|XP_003454153.1|	660.6	0	PREDICTED: mitoferrin-2-like [Oreochromis niloticus]	gi|432843399|ref|XM_004065569.1|	1764	0	PREDICTED: Oryzias latipes mitoferrin-2-like (LOC101160958), mRNA	sp|Q7T292|MFRN2_DANRE	535	2e-151	Mitoferrin-2 OS=Danio rerio GN=slc25a28 PE=2 SV=1	CC0042	51.2	7e-06	COG0532	Translation initiation factor 2 (IF-2; GTPase)	K15113	2e-153	543	dre:100535877	solute carrier family 25 (mitochondrial iron transporter), member 28/37	GO:0055072//iron ion homeostasis;GO:0006811//ion transport	-	GO:0005743//mitochondrial inner membrane;GO:0016021//integral to membrane	--
Unigene49654_All	875	10.3187	0.1348	-6.2583	Down	7.9528e-43	1.5807e-40	gi|432857355|ref|XP_004068655.1|	276.6	1e-72	PREDICTED: U3 small nucleolar RNA-interacting protein 2-like [Oryzias latipes]	gi|432857354|ref|XM_004068607.1|	1116	0	PREDICTED: Oryzias latipes U3 small nucleolar RNA-interacting protein 2-like (LOC101165385), mRNA	sp|Q91WM3|U3IP2_MOUSE	178	1e-44	U3 small nucleolar RNA-interacting protein 2 OS=Mus musculus GN=Rrp9 PE=1 SV=1	--	--	--	--	--	K14793	1e-53	210	dre:402808	ribosomal RNA-processing protein 9	GO:0006364//rRNA processing	GO:0003723//RNA binding	GO:0030529//ribonucleoprotein complex;GO:0005634//nucleus	--
Unigene23371_All	2003	8.586	1.4428	-2.5731	Down	9.115e-43	1.8085e-40	gi|432881496|ref|XP_004073811.1|	704.5	0	PREDICTED: transmembrane protein C9orf91 homolog [Oryzias latipes]	gi|432881495|ref|XM_004073763.1|	3971	0	PREDICTED: Oryzias latipes transmembrane protein C9orf91 homolog (LOC101155362), mRNA	sp|Q8R239|CI091_MOUSE	153	2e-36	Transmembrane protein C9orf91 homolog OS=Mus musculus PE=2 SV=2	--	--	--	--	--	--	--	--	--	--	-	-	-	--
Unigene10966_All	2749	8.4233	2.0811	-2.017	Down	9.8332e-43	1.9475e-40	--	--	--	--	gi|58220849|dbj|BA000027.2|	232	7e-57	Oryzias latipes DNA, MHC Class I Region, strain: Hd-rR	--	--	--	--	--	--	--	--	--	--	--	--	--	--	-	-	-	--
CL8164.Contig3_All	2377	6.124	16.2519	1.4081	Up	1.5257e-42	3.0163e-40	gi|432901651|ref|XP_004076879.1|	936.4	0	PREDICTED: leucine-rich repeat and WD repeat-containing protein 1-like [Oryzias latipes]	gi|432901650|ref|XM_004076831.1|	2805	0	PREDICTED: Oryzias latipes leucine-rich repeat and WD repeat-containing protein 1-like (LOC101163993), mRNA	sp|B0R160|LRWD1_DANRE	453	9e-127	Leucine-rich repeat and WD repeat-containing protein 1 OS=Danio rerio GN=lrwd1 PE=1 SV=1	--	--	--	--	--	K10766	1e-95	351	dre:553475	alkylated DNA repair protein alkB homolog 4 [EC:1.14.11.-]	GO:0055114//oxidation-reduction process;GO:0044763	GO:0005488//binding;GO:0016706//oxidoreductase activity, acting on paired donors, with incorporation or reduction of molecular oxygen, 2-oxoglutarate as one donor, and incorporation of one atom each of oxygen into both donors	GO:0044427//chromosomal part	--
Unigene90243_All	1428	13.3337	2.6433	-2.3347	Down	2.8527e-42	5.6297e-40	gi|432940856|ref|XP_004082741.1|	240.3	1e-61	PREDICTED: cell division cycle-associated protein 4-like [Oryzias latipes]	gi|432940855|ref|XM_004082693.1|	2755	0	PREDICTED: Oryzias latipes cell division cycle-associated protein 4-like (LOC101155073), mRNA	sp|Q9BXL8|CDCA4_HUMAN	87	9e-17	Cell division cycle-associated protein 4 OS=Homo sapiens GN=CDCA4 PE=2 SV=1	--	--	--	--	--	--	--	--	--	--	-	-	-	--
CL17412.Contig1_All	1380	12.6402	2.2224	-2.5078	Down	3.8069e-42	7.4994e-40	gi|432850566|ref|XP_004066813.1|	84	2e-14	PREDICTED: src substrate cortactin-like [Oryzias latipes]	gi|432850565|ref|XM_004066765.1|	1475	0	PREDICTED: Oryzias latipes src substrate cortactin-like (LOC101157843), mRNA	sp|Q14247|SRC8_HUMAN	387	2e-107	Src substrate cortactin OS=Homo sapiens GN=CTTN PE=1 SV=2	SPBC146.13c	50.8	5e-06	COG5022	Myosin heavy chain	K06106	3e-116	419	dre:445561	cortactin	GO:0007420//brain development;GO:0006898//receptor-mediated endocytosis	GO:0070064//proline-rich region binding	GO:0030027//lamellipodium;GO:0001726//ruffle;GO:0005938//cell cortex	ko05130//Pathogenic Escherichia coli infection;ko05131//Shigellosis;ko04530//Tight junction;ko05100//Bacterial invasion of epithelial cells
CL2952.Contig7_All	4486	5.4493	1.4462	-1.9138	Down	4.2465e-42	8.3359e-40	gi|432858808|ref|XP_004068949.1|	1286.5	0	PREDICTED: sodium- and chloride-dependent taurine transporter-like [Oryzias latipes]	gi|432858807|ref|XM_004068901.1|	2022	0	PREDICTED: Oryzias latipes sodium- and chloride-dependent taurine transporter-like (LOC101175313), mRNA	sp|Q9MZ34|SC6A6_BOVIN	1036	0	Sodium- and chloride-dependent taurine transporter OS=Bos taurus GN=SLC6A6 PE=2 SV=1	MJ1319	248	7e-65	COG0733	Na+-dependent transporters of the SNF family	K05039	0	1157	dre:569098	solute carrier family 6 (neurotransmitter transporter, GABA) member 6/8/11/12/13	GO:0006836//neurotransmitter transport;GO:0015734//taurine transport	GO:0005369//taurine:sodium symporter activity;GO:0005328//neurotransmitter:sodium symporter activity	GO:0005887//integral to plasma membrane	ko04727//GABAergic synapse
CL159.Contig1_All	1177	12.2633	1.5534	-2.9808	Down	4.7175e-42	9.244e-40	gi|432843262|ref|XP_004065594.1|	515	3e-144	PREDICTED: THO complex subunit 4-A-like [Oryzias latipes]	gi|432843261|ref|XM_004065546.1|	2284	0	PREDICTED: Oryzias latipes THO complex subunit 4-A-like (LOC101175372), mRNA	sp|Q3T0I4|THOC4_BOVIN	243	8e-64	THO complex subunit 4 OS=Bos taurus GN=ALYREF PE=2 SV=1	SPAC19A8.13	54.3	4e-07	COG0724	RNA-binding proteins (RRM domain)	K12881	1e-63	244	ptr:744649	THO complex subunit 4	GO:0009987//cellular process;GO:0006810//transport	GO:0097159//organic cyclic compound binding;GO:1901363	GO:0005634//nucleus	ko05168//Herpes simplex infection;ko03013//RNA transport;ko03015//mRNA surveillance pathway;ko03040//Spliceosome
CL537.Contig1_All	1131	7.8202	0.1043	-6.2284	Down	6.4986e-42	1.2689e-39	gi|47204729|emb|CAF93472.1|	91.3	1e-16	unnamed protein product [Tetraodon nigroviridis]	gi|410931031|ref|XM_003978851.1|	135	5e-28	PREDICTED: Takifugu rubripes glutamate [NMDA] receptor subunit epsilon-2-like (LOC101075714), mRNA	sp|Q00960|NMDE2_RAT	89	2e-17	Glutamate receptor ionotropic, NMDA 2B OS=Rattus norvegicus GN=Grin2b PE=1 SV=1	--	--	--	--	--	K05210	6e-17	89	ssc:100626022	glutamate [NMDA] receptor subunit epsilon-2	GO:0071396//cellular response to lipid;GO:0021766//hippocampus development;GO:0048169//regulation of long-term neuronal synaptic plasticity;GO:0001662//behavioral fear response;GO:0001701//in utero embryonic development;GO:0001964//startle response;GO:0071230//cellular response to amino acid stimulus;GO:0035235//ionotropic glutamate receptor signaling pathway;GO:0051602//response to electrical st…	GO:0042165//neurotransmitter binding;GO:0005234//extracellular-glutamate-gated ion channel activity;GO:0005149//interleukin-1 receptor binding;GO:0031749//D2 dopamine receptor binding;GO:0008013//beta-catenin binding;GO:0005262//calcium channel activity;GO:0008144//drug binding;GO:0050839//cell adhesion molecule binding;GO:0016594//glycine binding;GO:0008270//zinc ion binding;GO:0046982//protein …	GO:0009986//cell surface;GO:0014069//postsynaptic density;GO:0042734//presynaptic membrane;GO:0030054//cell junction;GO:0017146//N-methyl-D-aspartate selective glutamate receptor complex;GO:0043195//terminal bouton;GO:0045211//postsynaptic membrane;GO:0043083//synaptic cleft;GO:0030288//outer membrane-bounded periplasmic space;GO:0030018//Z disc;GO:0008021//synaptic vesicle	ko05322//Systemic lupus erythematosus;ko05014//Amyotrophic lateral sclerosis (ALS);ko05030//Cocaine addiction;ko05010//Alzheimer's disease;ko05034//Alcoholism;ko04080//Neuroactive ligand-receptor interaction;ko05016//Huntington's disease;ko04720//Long-term potentiation;ko05031//Amphetamine addiction;ko04728//Dopaminergic synapse;ko04724//Glutamatergic synapse;ko05033//Nicotine addiction
CL9021.Contig2_All	3956	12.5605	5.546	-1.1794	Down	7.697e-42	1.5003e-39	gi|432887986|ref|XP_004075010.1|	1358.2	0	PREDICTED: SH2 domain-containing protein 3C-like [Oryzias latipes]	gi|432887985|ref|XM_004074962.1|	3158	0	PREDICTED: Oryzias latipes SH2 domain-containing protein 3C-like (LOC101171263), mRNA	sp|Q9QZS8|SH2D3_MOUSE	783	0	SH2 domain-containing protein 3C OS=Mus musculus GN=Sh2d3c PE=1 SV=1	--	--	--	--	--	K08889	1e-10	70.1	spu:594826	fer (fps/fes related) tyrosine kinase [EC:2.7.10.2]	-	-	-	ko04650//Natural killer cell mediated cytotoxicity;ko05168//Herpes simplex infection;ko04630//Jak-STAT signaling pathway;ko05211//Renal cell carcinoma;ko04920//Adipocytokine signaling pathway;ko04013//MAPK signaling pathway - fly;ko05120//Epithelial cell signaling in Helicobacter pylori infection;ko05220//Chronic myeloid leukemia;ko04670//Leukocyte transendothelial migration;ko04722//Neurotrophin…
Unigene30883_All	853	32.4026	9.7491	-1.7328	Down	1.5374e-41	2.9809e-39	gi|432882976|ref|XP_004074172.1|	463	8e-129	PREDICTED: endothelin-1-like [Oryzias latipes]	gi|432882975|ref|XM_004074124.1|	1671	0	PREDICTED: Oryzias latipes endothelin-1-like (LOC101161654), mRNA	sp|P20800|EDN2_HUMAN	111	2e-24	Endothelin-2 OS=Homo sapiens GN=EDN2 PE=1 SV=2	--	--	--	--	--	K05227	1e-25	117	dre:58032	endothelin	GO:0003100//regulation of systemic arterial blood pressure by endothelin;GO:0030593//neutrophil chemotaxis;GO:0042116//macrophage activation;GO:0007204//elevation of cytosolic calcium ion concentration;GO:0051216//cartilage development;GO:0002690//positive regulation of leukocyte chemotaxis;GO:0010460//positive regulation of heart rate;GO:0014826//vein smooth muscle contraction;GO:0019221//cytoki…	GO:0005179//hormone activity	GO:0005615//extracellular space	ko04916//Melanogenesis
CL4484.Contig3_All	1345	0.1827	7.0599	5.2721	Up	1.5958e-41	3.0887e-39	gi|432856197|ref|XP_004068401.1|	664.1	0	PREDICTED: AP-3 complex subunit delta-1-like [Oryzias latipes]	gi|432856196|ref|XM_004068353.1|	2296	0	PREDICTED: Oryzias latipes AP-3 complex subunit delta-1-like (LOC101159340), mRNA	sp|Q865S1|AP3D1_BOVIN	424	2e-118	AP-3 complex subunit delta-1 OS=Bos taurus GN=AP3D1 PE=1 SV=2	--	--	--	--	--	K12396	8e-158	557	dre:563359	AP-3 complex subunit delta-1	GO:0048490//anterograde synaptic vesicle transport;GO:0008089//anterograde axon cargo transport;GO:0006886//intracellular protein transport;GO:0002376//immune system process;GO:0050794//regulation of cellular process	-	GO:0030117//membrane coat;GO:0043231//intracellular membrane-bounded organelle;GO:0031090//organelle membrane;GO:0044446//intracellular organelle part	ko04142//Lysosome
Unigene60273_All	761	1.5335	16.5853	3.435	Up	1.6275e-41	3.1445e-39	--	--	--	--	gi|396941065|tpd|BR000920.1|	69.9	2e-08	TPA_inf: Oryzias latipes AgRP2 gene for Agouti-related peptide 2, complete cds	--	--	--	--	--	--	--	--	--	--	--	--	--	--	-	-	-	--
CL2695.Contig2_All	1125	7.4797	0.0524	-7.1573	Down	2.4227e-41	4.6728e-39	gi|432901731|ref|XP_004076919.1|	230.7	2e-130	PREDICTED: DNA replication factor Cdt1-like [Oryzias latipes]	gi|432901730|ref|XM_004076871.1|	666	0	PREDICTED: Oryzias latipes DNA replication factor Cdt1-like (LOC101175588), mRNA	sp|Q9H211|CDT1_HUMAN	149	2e-64	DNA replication factor Cdt1 OS=Homo sapiens GN=CDT1 PE=1 SV=3	--	--	--	--	--	K10727	1e-71	160	dre:566787	chromatin licensing and DNA replication factor 1	-	-	-	--
CL14263.Contig1_All	352	22.8583	0	-14.4804	Down	2.4557e-41	4.7283e-39	--	--	--	--	--	--	--	--	--	--	--	--	--	--	--	--	--	--	--	--	--	--	-	-	-	--
CL6795.Contig1_All	3257	3.6019	0.2897	-3.6361	Down	4.6195e-41	8.8178e-39	gi|410928369|ref|XP_003977573.1|	1491.1	0	PREDICTED: tyrosine-protein phosphatase non-receptor type 4-like [Takifugu rubripes]	gi|432964570|ref|XM_004086914.1|	1990	0	PREDICTED: Oryzias latipes tyrosine-protein phosphatase non-receptor type 4-like (LOC101171899), mRNA	sp|P29074|PTN4_HUMAN	1177	0	Tyrosine-protein phosphatase non-receptor type 4 OS=Homo sapiens GN=PTPN4 PE=1 SV=1	SPAC26F1.10c	84.3	1e-15	COG5599	Protein tyrosine phosphatase	K01104	0	1269	dre:368448	protein-tyrosine phosphatase [EC:3.1.3.48]	-	-	-	--
CL8281.Contig1_All	2128	8.9476	1.8569	-2.2686	Down	7.1418e-41	1.3562e-38	gi|410899092|ref|XP_003963031.1|	191	2e-46	PREDICTED: RING finger protein 223-like [Takifugu rubripes]	gi|432959685|ref|XM_004086315.1|	91.7	1e-14	PREDICTED: Oryzias latipes RING finger protein 223-like (LOC101167021), mRNA	sp|E7ERA6|RN223_HUMAN	127	1e-28	RING finger protein 223 OS=Homo sapiens GN=RNF223 PE=2 SV=1	--	--	--	--	--	K01273	1e-09	66.2	bfo:BRAFLDRAFT_67391	membrane dipeptidase [EC:3.4.13.19]	-	-	-	ko04978//Mineral absorption
CL9574.Contig2_All	2467	19.9425	8.8934	-1.165	Down	1.1255e-40	2.1336e-38	gi|259013197|ref|NP_001158348.1|	1064.7	0	peroxisome proliferator-activated receptor gamma [Oryzias latipes] >gi|229619550|dbj|BAH58105.1| peroxisome proliferator-activated receptor gamma [Oryzias latipes]	gi|259013196|ref|NM_001164876.1|	3090	0	Oryzias latipes peroxisome proliferator-activated receptor gamma (pparg), mRNA >gi|229619549|dbj|AB469414.1| Oryzias latipes PPARg mRNA for peroxisome proliferator-activated receptor gamma, complete cds	sp|Q4U3Q4|PPARG_CANFA	611	2e-174	Peroxisome proliferator-activated receptor gamma OS=Canis familiaris GN=PPARG PE=2 SV=1	--	--	--	--	--	K08530	0	733	dre:557037	peroxisome proliferator-activated receptor gamma	GO:0043401//steroid hormone mediated signaling pathway;GO:0030522//intracellular receptor mediated signaling pathway;GO:0006355//regulation of transcription, DNA-dependent	GO:0008270//zinc ion binding;GO:0004887//thyroid hormone receptor activity;GO:0043565//sequence-specific DNA binding;GO:0003707//steroid hormone receptor activity	GO:0005634//nucleus	ko04380//Osteoclast differentiation;ko05216//Thyroid cancer;ko05200//Pathways in cancer;ko05202//Transcriptional misregulation in cancer;ko05016//Huntington's disease;ko03320//PPAR signaling pathway
CL7374.Contig2_All	2498	15.1708	5.8553	-1.3735	Down	1.5626e-40	2.9471e-38	gi|432856046|ref|XP_004068343.1|	268.9	9e-70	PREDICTED: sodium/potassium-transporting ATPase subunit beta-233-like [Oryzias latipes]	gi|432856045|ref|XM_004068295.1|	1154	0	PREDICTED: Oryzias latipes sodium/potassium-transporting ATPase subunit beta-233-like (LOC101164636), mRNA	sp|Q9I9C3|AT233_ANGAN	258	4e-68	Sodium/potassium-transporting ATPase subunit beta-233 OS=Anguilla anguilla GN=atnb233 PE=1 SV=1	--	--	--	--	--	K01540	3e-63	244	dre:64273	sodium/potassium-transporting ATPase subunit beta	GO:0006813//potassium ion transport;GO:0006814//sodium ion transport	GO:0016787//hydrolase activity	GO:0005890//sodium:potassium-exchanging ATPase complex	ko04964//Proximal tubule bicarbonate reclamation;ko04976//Bile secretion;ko04972//Pancreatic secretion;ko04978//Mineral absorption;ko04960//Aldosterone-regulated sodium reabsorption;ko04974//Protein digestion and absorption;ko04970//Salivary secretion;ko04260//Cardiac muscle contraction;ko04973//Carbohydrate digestion and absorption;ko04961//Endocrine and other factor-regulated calcium reabsorpti…
CL2043.Contig8_All	1936	6.7576	0.7616	-3.1494	Down	2.6534e-40	4.979e-38	gi|432936059|ref|XP_004082100.1|	899.4	0	PREDICTED: basic leucine zipper and W2 domain-containing protein 1-A-like [Oryzias latipes]	gi|432936058|ref|XM_004082052.1|	3770	0	PREDICTED: Oryzias latipes basic leucine zipper and W2 domain-containing protein 1-A-like (LOC101175694), mRNA	sp|Q6PD83|BZW1A_DANRE	740	0	Basic leucine zipper and W2 domain-containing protein 1-A OS=Danio rerio GN=bzw1a PE=2 SV=1	SPAC8C9.15c	56.2	2e-07	COG1208	Nucleoside-diphosphate-sugar pyrophosphorylase involved in lipopolysaccharide biosynthesis/translation initiation factor 2B, gamma/epsilon subunits (eIF-2Bgamma/eIF-2Bepsilon)	K03240	3e-09	64.7	xtr:100487780	translation initiation factor eIF-2B subunit epsilon	GO:0006355//regulation of transcription, DNA-dependent	-	-	ko03013//RNA transport;ko05416//Viral myocarditis
CL6957.Contig2_All	1637	9.8679	1.6573	-2.5739	Down	2.8012e-40	5.2475e-38	gi|432868455|ref|XP_004071546.1|	924.9	0	PREDICTED: luc7-like protein 3-like [Oryzias latipes]	gi|432868454|ref|XM_004071498.1|	3142	0	PREDICTED: Oryzias latipes luc7-like protein 3-like (LOC101172245), mRNA	sp|Q5SUF2|LC7L3_MOUSE	627	2e-179	Luc7-like protein 3 OS=Mus musculus GN=Luc7l3 PE=1 SV=1	SPCC16A11.13	134	4e-31	COG5200	U1 snRNP component, mediates U1 snRNP association with cap-binding complex	K13212	4e-62	239	rno:312251	RNA-binding protein Luc7-like 2	GO:0006915//apoptotic process;GO:0008380//RNA splicing;GO:0006397//mRNA processing;GO:0006950//response to stress	GO:0003729//mRNA binding;GO:0003677//DNA binding;GO:0005515//protein binding	GO:0005730//nucleolus;GO:0016607//nuclear speck;GO:0005925//focal adhesion;GO:0005886//plasma membrane	--
CL4757.Contig2_All	2185	4.3571	0.162	-4.7493	Down	3.7429e-40	6.9762e-38	gi|291238414|ref|XP_002739124.1|	126.3	6e-27	PREDICTED: RETRotransposon-like family member (retr-1)-like [Saccoglossus kowalevskii]	--	--	--	--	--	--	--	--	--	--	--	--	--	--	--	--	--	--	-	-	-	--
CL4125.Contig1_All	1413	0.4782	7.6384	3.9976	Up	3.9734e-40	7.3933e-38	gi|432954900|ref|XP_004085586.1|	137.9	1e-30	PREDICTED: zinc finger protein 235-like, partial [Oryzias latipes]	gi|432954899|ref|XM_004085538.1|	1610	0	PREDICTED: Oryzias latipes zinc finger protein 235-like (LOC101169270), partial mRNA	sp|P52742|ZN135_HUMAN	279	1e-74	Zinc finger protein 135 OS=Homo sapiens GN=ZNF135 PE=2 SV=3	SPAC144.09c	122	2e-27	COG5048	FOG: Zn-finger	K09228	1e-75	284	mdo:100026465	KRAB domain-containing zinc finger protein	-	-	-	--
CL9405.Contig2_All	817	33.9807	10.6118	-1.679	Down	5.6849e-40	1.056e-37	gi|327358419|gb|AEA51056.1|	466.8	5e-130	catalase, partial [Oryzias melastigma]	gi|432860338|ref|XM_004069461.1|	1473	0	PREDICTED: Oryzias latipes catalase-like, transcript variant 2 (LOC101158017), mRNA	sp|Q9PT92|CATA_DANRE	421	1e-117	Catalase OS=Danio rerio GN=cat PE=2 SV=1	BS_katA	294	1e-79	COG0753	Catalase	K03781	5e-119	427	dre:30068	catalase [EC:1.11.1.6]	GO:0046688//response to copper ion;GO:0042744//hydrogen peroxide catabolic process;GO:0055114//oxidation-reduction process	GO:0046872//metal ion binding;GO:0020037//heme binding;GO:0004096//catalase activity	GO:0005777//peroxisome	ko05014//Amyotrophic lateral sclerosis (ALS);ko04146//Peroxisome;ko01100//Metabolic pathways;ko00630//Glyoxylate and dicarboxylate metabolism;ko00380//Tryptophan metabolism
Unigene12364_All	1917	3.1079	11.9372	1.9415	Up	6.4995e-40	1.2033e-37	gi|47205820|emb|CAF96048.1|	53.1	1e-97	unnamed protein product [Tetraodon nigroviridis]	gi|4521168|dbj|AB016081.2|	105	8e-19	Oryzias latipes OlGC6 gene for guanylyl cyclase C, complete cds	sp|Q5RJW5|IRS2B_XENLA	92.8	8e-36	Insulin receptor substrate 2-B OS=Xenopus laevis GN=irs2-b PE=2 SV=1	--	--	--	--	--	K07187	2e-38	95.1	tgu:100223674	insulin receptor substrate	GO:0007165//signal transduction	-	-	ko04960//Aldosterone-regulated sodium reabsorption;ko04920//Adipocytokine signaling pathway;ko04722//Neurotrophin signaling pathway;ko04910//Insulin signaling pathway;ko04930//Type II diabetes mellitus
Unigene507_All	5323	1.6731	5.3073	1.6655	Up	6.6707e-40	1.2329e-37	gi|432875102|ref|XP_004072675.1|	706.1	0	PREDICTED: homer protein homolog 1-like [Oryzias latipes]	gi|432875101|ref|XM_004072627.1|	2956	0	PREDICTED: Oryzias latipes homer protein homolog 1-like (LOC101163175), mRNA	sp|Q2KJ56|HOME1_BOVIN	548	5e-155	Homer protein homolog 1 OS=Bos taurus GN=HOMER1 PE=2 SV=1	alr1128	66.2	6e-10	COG1196	Chromosome segregation ATPases	K15010	1e-154	548	ssc:100511070	homer	GO:0035094//response to nicotine;GO:0048741//skeletal muscle fiber development;GO:0003009//skeletal muscle contraction;GO:0051592//response to calcium ion;GO:0035418//protein localization to synapse;GO:2001257//regulation of cation channel activity;GO:0051928//positive regulation of calcium ion transport;GO:0090279//regulation of calcium ion import;GO:0009967//positive regulation of signal transd…	GO:0035591//signaling adaptor activity;GO:0046982//protein heterodimerization activity;GO:0031802//type 5 metabotropic glutamate receptor binding;GO:0042802//identical protein binding;GO:0044325//ion channel binding;GO:0097110//scaffold protein binding;GO:0032947//protein complex scaffold	GO:0043198//dendritic shaft;GO:0043034//costamere;GO:0045211//postsynaptic membrane;GO:0043025//neuronal cell body;GO:0060076//excitatory synapse;GO:0014069//postsynaptic density;GO:0045177//apical part of cell;GO:0030054//cell junction;GO:0030018//Z disc;GO:0005887//integral to plasma membrane	ko04724//Glutamatergic synapse
CL5205.Contig1_All	2290	0.0268	3.6057	7.0719	Up	8.5334e-40	1.5746e-37	gi|432930187|ref|XP_004081363.1|	1116.7	0	PREDICTED: POU domain, class 6, transcription factor 2-like [Oryzias latipes]	gi|432930186|ref|XM_004081315.1|	2300	0	PREDICTED: Oryzias latipes POU domain, class 6, transcription factor 2-like (LOC101164441), mRNA	sp|P78424|PO6F2_HUMAN	834	0	POU domain, class 6, transcription factor 2 OS=Homo sapiens GN=POU6F2 PE=1 SV=3	YBR112c	66.2	2e-10	COG0457	FOG: TPR repeat	K09368	0	852	hsa:11281	POU domain transcription factor, class 6	GO:0007417//central nervous system development;GO:0006355//regulation of transcription, DNA-dependent;GO:0007402//ganglion mother cell fate determination;GO:0007601//visual perception;GO:0006366//transcription from RNA polymerase II promoter	GO:0003677//DNA binding;GO:0003700//sequence-specific DNA binding transcription factor activity	GO:0005634//nucleus	--
CL2235.Contig15_All	607	12.6484	0	-13.6267	Down	1.7773e-39	3.2686e-37	gi|432950998|ref|XP_004084711.1|	137.9	2e-70	PREDICTED: nucleolar complex protein 3 homolog, partial [Oryzias latipes]	gi|432920019|ref|XM_004079750.1|	188	2e-44	PREDICTED: Oryzias latipes peroxisome proliferator-activated receptor gamma coactivator 1-alpha-like (LOC101167077), mRNA	--	--	--	--	--	--	--	--	--	K02350	4e-06	51.6	spu:580974	DNA polymerase zeta subunit [EC:2.7.7.7]	-	-	-	ko03460//Fanconi anemia pathway;ko01100//Metabolic pathways
CL4480.Contig2_All	941	27.2836	8.1479	-1.7435	Down	5.008e-39	9.1191e-37	gi|432851933|ref|XP_004067114.1|	520.4	5e-146	PREDICTED: 39S ribosomal protein L16, mitochondrial-like [Oryzias latipes]	gi|432851932|ref|XM_004067066.1|	1515	0	PREDICTED: Oryzias latipes 39S ribosomal protein L16, mitochondrial-like (LOC101174575), mRNA	sp|Q3T0J3|RM16_BOVIN	296	6e-80	39S ribosomal protein L16, mitochondrial OS=Bos taurus GN=MRPL16 PE=1 SV=1	Cj1700c	69.3	9e-12	COG0197	Ribosomal protein L16/L10E	--	--	--	--	--	GO:0006412//translation	GO:0003735//structural constituent of ribosome;GO:0016787//hydrolase activity;GO:0019843//rRNA binding	GO:0005840//ribosome	--
CL10081.Contig2_All	368	0	20.995	14.3578	Up	5.2043e-39	9.4611e-37	--	--	--	--	--	--	--	--	--	--	--	--	--	--	--	--	--	--	--	--	--	--	-	-	-	--
CL17320.Contig2_All	2150	17.3121	6.7757	-1.3533	Down	5.4781e-39	9.9426e-37	gi|326677516|ref|XP_003200856.1|	25.4	5e-16	PREDICTED: hypothetical protein LOC100536309 [Danio rerio]	gi|224473828|gb|FJ481085.1|	389	1e-104	Oryzias luzonensis non-classical MHC class I antigen (Orlu-UDA) gene, Orlu-UDA*101 allele and antigen processing transporter-associated protein (ABCB3) gene, partial cds; antigen processing proteasome-associated protein (PSMB9), antigen processing proteasome-associated protein (PSMB9L), antigen processing proteasome-associated protein (PSMB10), and proteasome associated anitgen processing (PSMB8)…	--	--	--	--	--	--	--	--	--	--	--	--	--	--	-	-	-	--
CL4568.Contig4_All	5888	2.0863	0.2204	-3.2428	Down	5.8713e-39	1.0639e-36	gi|432843818|ref|XP_004065680.1|	2670.2	0	PREDICTED: regulatory-associated protein of mTOR-like [Oryzias latipes]	gi|432843817|ref|XM_004065632.1|	4101	0	PREDICTED: Oryzias latipes regulatory-associated protein of mTOR-like (LOC101156464), mRNA	sp|Q8N122|RPTOR_HUMAN	2371	0	Regulatory-associated protein of mTOR OS=Homo sapiens GN=RPTOR PE=1 SV=1	--	--	--	--	--	K07204	0	2509	dre:560455	regulatory associated protein of mTOR	GO:0001938//positive regulation of endothelial cell proliferation;GO:0008286//insulin receptor signaling pathway;GO:0045945//positive regulation of transcription from RNA polymerase III promoter;GO:0031669//cellular response to nutrient levels;GO:0007050//cell cycle arrest;GO:0032008//positive regulation of TOR signaling cascade;GO:0008361//regulation of cell size;GO:0071902//positive regulation …	GO:0019901//protein kinase binding;GO:0001156//TFIIIC-class transcription factor binding;GO:0001032//RNA polymerase III type 3 promoter DNA binding;GO:0001031//RNA polymerase III type 2 promoter DNA binding;GO:0071889//14-3-3 protein binding;GO:0001030//RNA polymerase III type 1 promoter DNA binding;GO:0032403//protein complex binding	GO:0005764//lysosome;GO:0005829//cytosol;GO:0030425//dendrite;GO:0043025//neuronal cell body;GO:0031931//TORC1 complex	ko04150//mTOR signaling pathway;ko04910//Insulin signaling pathway
CL8615.Contig4_All	1297	10.6551	1.4551	-2.8724	Down	7.017e-39	1.2694e-36	gi|432952564|ref|XP_004085136.1|	553.1	1e-155	PREDICTED: uncharacterized protein LOC101171221 [Oryzias latipes]	gi|432952563|ref|XM_004085088.1|	1800	0	PREDICTED: Oryzias latipes uncharacterized LOC101171221 (LOC101171221), mRNA	sp|Q04118|PRB3_HUMAN	72.4	2e-12	Basic salivary proline-rich protein 3 OS=Homo sapiens GN=PRB3 PE=1 SV=2	Cgl1939	51.2	4e-06	COG0532	Translation initiation factor 2 (IF-2; GTPase)	K13911	6e-09	62.8	pon:100444154	basic salivary proline-rich protein 1/2	-	-	-	ko04970//Salivary secretion
CL12188.Contig1_All	1764	0.8008	7.1884	3.1662	Up	7.9494e-39	1.4334e-36	gi|432867583|ref|XP_004071254.1|	98.2	1e-18	PREDICTED: polyserase-2-like [Oryzias latipes]	gi|432867582|ref|XM_004071206.1|	1594	0	PREDICTED: Oryzias latipes polyserase-2-like (LOC101158445), mRNA	sp|P69525|TMPS9_MOUSE	275	2e-73	Transmembrane protease serine 9 OS=Mus musculus GN=Tmprss9 PE=2 SV=1	VC1649	118	3e-26	COG5640	Secreted trypsin-like serine protease	K09640	1e-97	358	xtr:448231	transmembrane protease, serine 9 [EC:3.4.21.-]	-	GO:0008233//peptidase activity	-	--
CL9321.Contig1_All	1981	0.124	4.4956	5.1801	Up	1.0419e-38	1.8726e-36	gi|432907563|ref|XP_004077655.1|	847.8	0	PREDICTED: tyrosine-protein phosphatase non-receptor type 2-like [Oryzias latipes]	gi|432907562|ref|XM_004077607.1|	3071	0	PREDICTED: Oryzias latipes tyrosine-protein phosphatase non-receptor type 2-like (LOC101161671), mRNA	sp|P17706|PTN2_HUMAN	474	4e-133	Tyrosine-protein phosphatase non-receptor type 2 OS=Homo sapiens GN=PTPN2 PE=1 SV=2	SPAC26F1.10c	140	1e-32	COG5599	Protein tyrosine phosphatase	K01104	2e-139	496	dre:393438	protein-tyrosine phosphatase [EC:3.1.3.48]	GO:0030100//regulation of endocytosis;GO:0060334//regulation of interferon-gamma-mediated signaling pathway;GO:0035335//peptidyl-tyrosine dephosphorylation;GO:0046626//regulation of insulin receptor signaling pathway;GO:0031532//actin cytoskeleton reorganization;GO:0030968//endoplasmic reticulum unfolded protein response	GO:0008270//zinc ion binding;GO:0019901//protein kinase binding;GO:0004726//non-membrane spanning protein tyrosine phosphatase activity;GO:0046875//ephrin receptor binding;GO:0005158//insulin receptor binding	GO:0005654//nucleoplasm;GO:0031225//anchored to membrane;GO:0005829//cytosol;GO:0031410//cytoplasmic vesicle;GO:0005769//early endosome;GO:0005783//endoplasmic reticulum;GO:0005886//plasma membrane	ko04910//Insulin signaling pathway;ko04520//Adherens junction
Unigene30018_All	4161	5.5206	1.5025	-1.8775	Down	1.0923e-38	1.96e-36	--	--	--	--	gi|6451939|dbj|AB033491.1|	232	1e-56	Oryzias latipes gene for estrogen receptor, complete cds	--	--	--	--	--	--	--	--	--	--	--	--	--	--	-	-	-	--
Unigene900_All	4125	4.7052	1.0723	-2.1335	Down	1.1287e-38	2.022e-36	gi|432857359|ref|XP_004068657.1|	57.8	6e-06	PREDICTED: RNA-binding protein 5-B-like isoform 1 [Oryzias latipes]	gi|432857358|ref|XM_004068609.1|	4609	0	PREDICTED: Oryzias latipes RNA-binding protein 5-B-like, transcript variant 1 (LOC101165877), mRNA	sp|A4IGK4|RBM5_XENTR	808	0	RNA-binding protein 5 OS=Xenopus tropicalis GN=rbm5 PE=2 SV=1	--	--	--	--	--	K13094	0	980	dre:324302	RNA-binding protein 5/10	GO:0000245//spliceosomal complex assembly;GO:0043065//positive regulation of apoptotic process;GO:0000381//regulation of alternative mRNA splicing, via spliceosome	GO:0003729//mRNA binding;GO:0046872//metal ion binding	GO:0005730//nucleolus	--
CL3439.Contig7_All	4358	8.2308	3.1668	-1.378	Down	1.2205e-38	2.183e-36	gi|348529128|ref|XP_003452066.1|	1340.9	0	PREDICTED: liprin-beta-1-like [Oreochromis niloticus]	gi|432943977|ref|XR_177608.1|	5446	0	PREDICTED: Oryzias latipes liprin-beta-1-like (LOC101162257), misc_RNA	sp|Q8C8U0|LIPB1_MOUSE	965	0	Liprin-beta-1 OS=Mus musculus GN=Ppfibp1 PE=1 SV=3	SPCC970.03	185	5e-46	COG0543	2-polyprenylphenol hydroxylase and related flavodoxin oxidoreductases	K00326	4e-135	483	dre:324560	cytochrome-b5 reductase [EC:1.6.2.2]	-	-	-	ko00520//Amino sugar and nucleotide sugar metabolism
CL828.Contig2_All	674	34.3556	9.4505	-1.8621	Down	1.439e-38	2.5655e-36	gi|432852559|ref|XP_004067308.1|	22.3	6e-35	PREDICTED: cathepsin B-like [Oryzias latipes]	gi|432852558|ref|XM_004067260.1|	1199	0	PREDICTED: Oryzias latipes cathepsin B-like (LOC101160638), mRNA	sp|Q5R6D1|CATB_PONAB	132	8e-31	Cathepsin B OS=Pongo abelii GN=CTSB PE=2 SV=1	--	--	--	--	--	K01363	3e-31	134	xtr:394833	cathepsin B [EC:3.4.22.1]	GO:0031101//fin regeneration;GO:0050790//regulation of catalytic activity;GO:0006508//proteolysis	GO:0004197//cysteine-type endopeptidase activity	-	ko04142//Lysosome;ko04612//Antigen processing and presentation
CL2623.Contig1_All	3087	9.3315	3.0951	-1.5921	Down	1.7335e-38	3.0856e-36	gi|348528270|ref|XP_003451641.1|	170.6	4e-40	PREDICTED: probable ubiquitin carboxyl-terminal hydrolase FAF-X [Oreochromis niloticus]	gi|157278510|ref|NM_001104887.1|	1852	0	Oryzias latipes membrane-type matrix metalloproteinase (mt1-mmp), mRNA >gi|67077822|dbj|AB185847.1| Oryzias latipes mt1-mmp mRNA for membrane-type matrix metalloproteinase, complete cds	sp|Q93008|USP9X_HUMAN	110	2e-23	Probable ubiquitin carboxyl-terminal hydrolase FAF-X OS=Homo sapiens GN=USP9X PE=1 SV=3	RSc1191	55.8	4e-07	COG2812	DNA polymerase III, gamma/tau subunits	K11840	6e-24	114	dre:568683	ubiquitin carboxyl-terminal hydrolase 9/24 [EC:3.1.2.15]	-	GO:0016787//hydrolase activity	-	--
CL5540.Contig2_All	1677	7.9111	1.0199	-2.9555	Down	1.8731e-38	3.3286e-36	gi|410917582|ref|XP_003972265.1|	215.3	7e-54	PREDICTED: uncharacterized protein LOC101078407 [Takifugu rubripes]	gi|293324853|emb|FP245518.6|	85.7	6e-13	Zebrafish DNA sequence from clone CH1073-147H9 in linkage group 1, complete sequence	sp|Q8IW19|APLF_HUMAN	150	8e-36	Aprataxin and PNK-like factor OS=Homo sapiens GN=APLF PE=1 SV=1	--	--	--	--	--	K13295	4e-40	166	oaa:100083722	aprataxin and PNK-like factor [EC:4.2.99.18]	-	-	-	--
CL16764.Contig1_All	2692	1.9622	7.8433	1.999	Up	2.4335e-38	4.3107e-36	gi|432867437|ref|XP_004071191.1|	140.2	5e-31	PREDICTED: uncharacterized protein LOC101162294 [Oryzias latipes]	gi|432867436|ref|XM_004071143.1|	2664	0	PREDICTED: Oryzias latipes uncharacterized LOC101162294 (LOC101162294), mRNA	sp|Q9UQ35|SRRM2_HUMAN	198	6e-50	Serine/arginine repetitive matrix protein 2 OS=Homo sapiens GN=SRRM2 PE=1 SV=2	SPAC140.02	84.3	1e-15	COG0724	RNA-binding proteins (RRM domain)	K13172	2e-103	377	dre:553531	serine/arginine repetitive matrix protein 2	-	-	-	--
CL12274.Contig1_All	976	0.6922	10.6355	3.9416	Up	2.9312e-38	5.1841e-36	gi|432937163|ref|XP_004082367.1|	314.3	5e-84	PREDICTED: epididymal secretory protein E1-like isoform 1 [Oryzias latipes] >gi|432937165|ref|XP_004082368.1| PREDICTED: epididymal secretory protein E1-like isoform 2 [Oryzias latipes]	gi|432937162|ref|XM_004082319.1|	1471	0	PREDICTED: Oryzias latipes epididymal secretory protein E1-like, transcript variant 1 (LOC101163289), mRNA	sp|Q9DGJ3|NPC2_DANRE	216	8e-56	Epididymal secretory protein E1 OS=Danio rerio GN=npc2 PE=2 SV=1	--	--	--	--	--	K13443	3e-55	216	dre:282673	Niemann-Pick C2 protein	GO:0008203//cholesterol metabolic process	-	GO:0005576//extracellular region;GO:0005783//endoplasmic reticulum	ko04142//Lysosome
Unigene24249_All	1369	7.2682	21.5407	1.5674	Up	3.0408e-38	5.3692e-36	gi|432884729|ref|XP_004074561.1|	558.1	3e-157	PREDICTED: growth arrest-specific protein 1-like [Oryzias latipes]	gi|432884728|ref|XM_004074513.1|	2527	0	PREDICTED: Oryzias latipes growth arrest-specific protein 1-like (LOC101156752), mRNA	sp|Q01721|GAS1_MOUSE	223	1e-57	Growth arrest-specific protein 1 OS=Mus musculus GN=Gas1 PE=2 SV=2	--	--	--	--	--	K06232	2e-79	296	dre:796318	growth arrest-specific 1	GO:0007411//axon guidance;GO:0060021//palate development;GO:0042733//embryonic digit morphogenesis;GO:0048589//developmental growth;GO:0042473//outer ear morphogenesis;GO:0043066//negative regulation of apoptotic process;GO:0043010//camera-type eye development;GO:0045930//negative regulation of mitotic cell cycle;GO:0035924//cellular response to vascular endothelial growth factor stimulus;GO:0048…	GO:0005515//protein binding	GO:0046658//anchored to plasma membrane	ko04340//Hedgehog signaling pathway
Unigene63465_All	1827	30.4247	14.8172	-1.038	Down	3.2135e-38	5.6652e-36	gi|432863605|ref|XP_004070149.1|	808.5	0	PREDICTED: CD44 antigen-like [Oryzias latipes]	gi|432863604|ref|XM_004070101.1|	2646	0	PREDICTED: Oryzias latipes CD44 antigen-like (LOC101159348), mRNA	sp|Q28284|CD44_CANFA	105	3e-22	CD44 antigen (Fragment) OS=Canis familiaris GN=CD44 PE=2 SV=1	--	--	--	--	--	K06256	3e-27	124	dre:100330801	CD44 antigen	-	-	-	ko04640//Hematopoietic cell lineage;ko04512//ECM-receptor interaction;ko05169//Epstein-Barr virus infection;ko05131//Shigellosis
CL327.Contig6_All	1583	4.8888	16.1697	1.7257	Up	4.3126e-38	7.5787e-36	gi|432940838|ref|XP_004082732.1|	762.3	0	PREDICTED: creatine kinase B-type-like [Oryzias latipes]	gi|432940837|ref|XM_004082684.1|	1778	0	PREDICTED: Oryzias latipes creatine kinase B-type-like (LOC101174062), mRNA	sp|P05122|KCRB_CHICK	698	0	Creatine kinase B-type OS=Gallus gallus GN=CKB PE=1 SV=1	CAC3190	95.5	2e-19	COG3869	Arginine kinase	K00933	0	732	dre:140744	creatine kinase [EC:2.7.3.2]	GO:0016310//phosphorylation	GO:0005524//ATP binding;GO:0004111//creatine kinase activity	-	ko00330//Arginine and proline metabolism;ko01100//Metabolic pathways
CL9369.Contig3_All	4146	2.7111	0.2418	-3.487	Down	4.4202e-38	7.7554e-36	gi|432852760|ref|XP_004067371.1|	2032.3	0	PREDICTED: E3 ubiquitin-protein ligase Arkadia-like [Oryzias latipes]	gi|432852759|ref|XM_004067323.1|	5424	0	PREDICTED: Oryzias latipes E3 ubiquitin-protein ligase Arkadia-like (LOC101154854), mRNA	sp|Q6ZNA4|RN111_HUMAN	1004	0	E3 ubiquitin-protein ligase Arkadia OS=Homo sapiens GN=RNF111 PE=1 SV=3	ECU07g0330	55.1	1e-06	COG5540	RING-finger-containing ubiquitin ligase	K05626	2e-11	72.8	mdo:100033075	atrophin-1 (dentatorubral-pallidoluysian atrophy protein)	GO:0044699;GO:0044267//cellular protein metabolic process;GO:0048522//positive regulation of cellular process	-	-	ko05202//Transcriptional misregulation in cancer
Unigene8827_All	1607	13.7595	3.6701	-1.9065	Down	4.7649e-38	8.3471e-36	--	--	--	--	gi|31076446|dbj|AB110698.1|	77.8	2e-10	Oryzias latipes OlGC-R2 gene for guanylyl cyclase, exon 1-25, complete cds	--	--	--	--	--	--	--	--	--	--	--	--	--	--	-	-	-	--
CL4486.Contig1_All	5637	2.5933	0.408	-2.6681	Down	4.9421e-38	8.6438e-36	gi|432936018|ref|XP_004082080.1|	1122.1	0	PREDICTED: aryl hydrocarbon receptor-like, partial [Oryzias latipes]	gi|432936017|ref|XM_004082032.1|	3305	0	PREDICTED: Oryzias latipes aryl hydrocarbon receptor-like (LOC101170061), partial mRNA	sp|Q95LD9|AHR_DELLE	530	1e-149	Aryl hydrocarbon receptor OS=Delphinapterus leucas GN=AHR PE=2 SV=1	Cgl1939	58.2	2e-07	COG0532	Translation initiation factor 2 (IF-2; GTPase)	K09093	3e-151	538	oaa:100084126	aryl hydrocarbon receptor	GO:0009636//response to toxic substance;GO:0045944//positive regulation of transcription from RNA polymerase II promoter;GO:0009410//response to xenobiotic stimulus	GO:0043565//sequence-specific DNA binding	GO:0005737//cytoplasm;GO:0005634//nucleus	--
CL6637.Contig4_All	3934	5.2615	11.7687	1.1614	Up	5.408e-38	9.4437e-36	gi|432859872|ref|XP_004069278.1|	1213	0	PREDICTED: coiled-coil domain-containing protein 120-like [Oryzias latipes]	gi|432859871|ref|XM_004069230.1|	3979	0	PREDICTED: Oryzias latipes coiled-coil domain-containing protein 120-like (LOC101158938), mRNA	sp|Q96HB5|CC120_HUMAN	162	5e-39	Coiled-coil domain-containing protein 120 OS=Homo sapiens GN=CCDC120 PE=1 SV=1	--	--	--	--	--	K12817	7e-12	74.3	ssc:100513617	pre-mRNA-splicing factor 18	-	-	-	ko03040//Spliceosome
CL16277.Contig1_All	620	0.3963	14.0787	5.1508	Up	7.26e-38	1.2618e-35	--	--	--	--	--	--	--	--	--	--	--	--	--	--	--	--	--	--	--	--	--	--	-	-	-	--
CL6374.Contig1_All	1621	0.6063	6.913	3.5112	Up	1.0643e-37	1.844e-35	gi|432847518|ref|XP_004066062.1|	1149	0	PREDICTED: protocadherin Fat 1-like [Oryzias latipes]	gi|432847517|ref|XM_004066014.1|	3174	0	PREDICTED: Oryzias latipes protocadherin Fat 1-like (LOC101157514), mRNA	sp|Q14517|FAT1_HUMAN	778	0	Protocadherin Fat 1 OS=Homo sapiens GN=FAT1 PE=1 SV=2	SPBC28F2.12	52.8	2e-06	COG0086	DNA-directed RNA polymerase, beta' subunit/160 kD subunit	K02599	4e-39	163	xla:394367	Notch	GO:0016339//calcium-dependent cell-cell adhesion;GO:0007156//homophilic cell adhesion	GO:0005509//calcium ion binding	GO:0016021//integral to membrane;GO:0005886//plasma membrane	ko05020//Prion diseases;ko04320//Dorso-ventral axis formation;ko04330//Notch signaling pathway
CL13180.Contig1_All	1872	14.6334	4.7573	-1.6211	Down	1.3217e-37	2.2829e-35	gi|432878832|ref|XP_004073407.1|	683.3	0	PREDICTED: sterol-4-alpha-carboxylate 3-dehydrogenase, decarboxylating-like [Oryzias latipes]	gi|432878831|ref|XM_004073359.1|	2595	0	PREDICTED: Oryzias latipes sterol-4-alpha-carboxylate 3-dehydrogenase, decarboxylating-like (LOC101171010), mRNA	sp|Q9R1J0|NSDHL_MOUSE	475	1e-133	Sterol-4-alpha-carboxylate 3-dehydrogenase, decarboxylating OS=Mus musculus GN=Nsdhl PE=2 SV=1	YGL001c	207	7e-53	COG0451	Nucleoside-diphosphate-sugar epimerases	K07748	3e-166	585	dre:550369	sterol-4alpha-carboxylate 3-dehydrogenase (decarboxylating) [EC:1.1.1.170]	GO:0007224//smoothened signaling pathway;GO:0055114//oxidation-reduction process;GO:0060716//labyrinthine layer blood vessel development;GO:0001942//hair follicle development;GO:0006695//cholesterol biosynthetic process	GO:0003854//3-beta-hydroxy-delta5-steroid dehydrogenase activity;GO:0000166//nucleotide binding;GO:0047012//sterol-4-alpha-carboxylate 3-dehydrogenase (decarboxylating) activity	GO:0016021//integral to membrane;GO:0005811//lipid particle	ko01100//Metabolic pathways;ko00100//Steroid biosynthesis
CL7573.Contig1_All	393	33.6017	4.5022	-2.8998	Down	1.419e-37	2.4471e-35	gi|432952368|ref|XP_004085080.1|	264.2	1e-69	PREDICTED: uncharacterized protein LOC101175291 [Oryzias latipes]	gi|432952367|ref|XM_004085032.1|	747	0	PREDICTED: Oryzias latipes uncharacterized LOC101175291 (LOC101175291), mRNA	--	--	--	--	--	--	--	--	--	--	--	--	--	--	-	-	-	--
Unigene17750_All	1303	21.1178	6.9253	-1.6085	Down	2.3039e-37	3.9363e-35	gi|292619896|ref|XP_002664121.1|	91.3	1e-16	PREDICTED: hypothetical protein LOC100321084 [Danio rerio]	--	--	--	--	--	--	--	--	--	--	--	--	--	--	--	--	--	--	-	-	-	--
CL9365.Contig2_All	1187	19.7147	5.6643	-1.7993	Down	3.0352e-37	5.1697e-35	gi|432860169|ref|XP_004069425.1|	412.5	2e-113	PREDICTED: AFG3-like protein 1-like [Oryzias latipes]	gi|432860168|ref|XM_004069377.1|	2131	0	PREDICTED: Oryzias latipes AFG3-like protein 1-like (LOC101157690), mRNA	sp|Q920A7|AFG31_MOUSE	315	1e-85	AFG3-like protein 1 OS=Mus musculus GN=Afg3l1 PE=2 SV=2	YER017c	164	3e-40	COG0465	ATP-dependent Zn proteases	K08956	3e-89	329	mdo:100027703	AFG3 family protein [EC:3.4.24.-]	GO:0034982//mitochondrial protein processing;GO:0008053//mitochondrial fusion;GO:0006508//proteolysis;GO:0030163//protein catabolic process;GO:0042407//cristae formation	GO:0017111//nucleoside-triphosphatase activity;GO:0008270//zinc ion binding;GO:0004222//metalloendopeptidase activity;GO:0005524//ATP binding	GO:0005739//mitochondrion;GO:0016021//integral to membrane	--
CL15779.Contig1_All	1229	12.0943	30.1851	1.3195	Up	3.2062e-37	5.4526e-35	gi|348510773|ref|XP_003442919.1|	316.2	2e-84	PREDICTED: centromere protein O-like [Oreochromis niloticus]	--	--	--	--	sp|Q28HU3|CENPO_XENTR	127	4e-29	Centromere protein O OS=Xenopus tropicalis GN=cenpo PE=2 SV=1	RSc1191	58.9	2e-08	COG2812	DNA polymerase III, gamma/tau subunits	K11507	9e-54	211	dre:100126022	centromere protein O	-	-	GO:0043229//intracellular organelle	--
CL7568.Contig3_All	4135	3.9363	0.756	-2.3804	Down	3.4679e-37	5.8886e-35	gi|432869978|ref|XP_004071777.1|	2264.2	0	PREDICTED: protein cramped-like [Oryzias latipes]	gi|432869977|ref|XM_004071729.1|	6566	0	PREDICTED: Oryzias latipes protein cramped-like (LOC101172246), mRNA	sp|Q96RY5|CRML_HUMAN	988	0	Protein cramped-like OS=Homo sapiens GN=CRAMP1L PE=1 SV=3	--	--	--	--	--	K11661	6e-07	58.2	bta:788113	helicase SRCAP [EC:3.6.4.-]	-	-	-	--
CL17060.Contig2_All	2653	5.2091	0.7781	-2.743	Down	4.2311e-37	7.1735e-35	gi|432945337|ref|XP_004083548.1|	1247.3	0	PREDICTED: estrogen receptor-like [Oryzias latipes]	gi|3097500|dbj|D28954.1|ORZMER	5059	0	Oryzias sp. mRNA for estrogen receptor, complete cds	sp|P50241|ESR1_ORYLA	1242	0	Estrogen receptor OS=Oryzias latipes GN=esr1 PE=2 SV=2	--	--	--	--	--	K08550	0	662	dre:259252	estrogen receptor alpha	-	-	-	ko04961//Endocrine and other factor-regulated calcium reabsorption
CL13501.Contig1_All	2626	7.2274	16.5077	1.1916	Up	4.275e-37	7.2369e-35	gi|388452210|dbj|BAM15900.1|	954.9	0	tyrosine hydroxylase 2 [Oryzias latipes]	gi|388452209|dbj|AB691140.1|	5103	0	Oryzias latipes th2 mRNA for tyrosine hydroxylase 2, complete cds	sp|P11982|TY3H_PHASP	616	9e-176	Tyrosine 3-monooxygenase OS=Phasianidae sp. GN=TH PE=3 SV=1	PA0872	147	7e-35	COG3186	Phenylalanine-4-hydroxylase	K00501	5e-178	625	xla:100037248	tyrosine 3-monooxygenase [EC:1.14.16.2]	GO:0052314//phytoalexin metabolic process;GO:0009414//response to water deprivation;GO:0007601//visual perception;GO:0043434//response to peptide hormone stimulus;GO:0051289//protein homotetramerization;GO:0007507//heart development;GO:0042136//neurotransmitter biosynthetic process;GO:0051602//response to electrical stimulus;GO:0021987//cerebral cortex development;GO:0008016//regulation of heart …	GO:0035240//dopamine binding;GO:0004511//tyrosine 3-monooxygenase activity;GO:0034617//tetrahydrobiopterin binding;GO:0019904//protein domain specific binding;GO:0019825//oxygen binding;GO:0008198//ferrous iron binding;GO:0008199//ferric iron binding;GO:0016597//amino acid binding	GO:0005829//cytosol;GO:0005790//smooth endoplasmic reticulum;GO:0009898//internal side of plasma membrane;GO:0033162//melanosome membrane;GO:0043204//perikaryon;GO:0043195//terminal bouton;GO:0005739//mitochondrion;GO:0030425//dendrite;GO:0005634//nucleus;GO:0008021//synaptic vesicle	ko05030//Cocaine addiction;ko00350//Tyrosine metabolism;ko05034//Alcoholism;ko01100//Metabolic pathways;ko05012//Parkinson's disease;ko05031//Amphetamine addiction;ko04728//Dopaminergic synapse
CL7839.Contig4_All	2989	0.8631	5.0513	2.5491	Up	5.7362e-37	9.6957e-35	gi|432953982|ref|XP_004085491.1|	181.8	1e-43	PREDICTED: importin subunit beta-1-like [Oryzias latipes]	gi|432953981|ref|XM_004085443.1|	3426	0	PREDICTED: Oryzias latipes importin subunit beta-1-like (LOC101161216), mRNA	sp|P70168|IMB1_MOUSE	1102	0	Importin subunit beta-1 OS=Mus musculus GN=Kpnb1 PE=1 SV=2	SPAC1B1.03c	457	5e-128	COG5215	Karyopherin (importin) beta	K14293	0	1131	dre:570700	importin subunit beta-1	GO:0006610//ribosomal protein import into nucleus	GO:0019904//protein domain specific binding;GO:0008565//protein transporter activity	GO:0005737//cytoplasm;GO:0005643//nuclear pore;GO:0031965//nuclear membrane	ko03013//RNA transport
CL15795.Contig1_All	3263	1.1671	5.4405	2.2208	Up	6.4112e-37	1.082e-34	gi|432940697|ref|XP_004082721.1|	1523.8	0	PREDICTED: disheveled-associated activator of morphogenesis 1-like [Oryzias latipes]	gi|432940696|ref|XM_004082673.1|	3120	0	PREDICTED: Oryzias latipes disheveled-associated activator of morphogenesis 1-like (LOC101171211), mRNA	sp|Q86T65|DAAM2_HUMAN	1058	0	Disheveled-associated activator of morphogenesis 2 OS=Homo sapiens GN=DAAM2 PE=2 SV=3	CC3494_1	57.4	2e-07	COG3637	Opacity protein and related surface antigens	K04512	0	1144	gga:421422	dishevelled associated activator of morphogenesis	GO:0030036//actin cytoskeleton organization	GO:0003779//actin binding;GO:0017048//Rho GTPase binding	-	ko04310//Wnt signaling pathway
Unigene37418_All	1242	8.0114	23.3634	1.5441	Up	7.0079e-37	1.1809e-34	gi|432944924|ref|XP_004083454.1|	448	4e-124	PREDICTED: cysteine-rich protein 2-like [Oryzias latipes]	gi|432944923|ref|XM_004083406.1|	2355	0	PREDICTED: Oryzias latipes cysteine-rich protein 2-like (LOC101159876), mRNA	sp|P36201|CRIP2_RAT	352	8e-97	Cysteine-rich protein 2 OS=Rattus norvegicus GN=Crip2 PE=2 SV=1	--	--	--	--	--	K09377	2e-34	147	nve:NEMVE_v1g52979	cysteine and glycine-rich protein	GO:0030097//hemopoiesis;GO:0008284//positive regulation of cell proliferation	GO:0005515//protein binding;GO:0008270//zinc ion binding	GO:0031012//extracellular matrix;GO:0005938//cell cortex	--
CL3736.Contig2_All	376	48.0259	10.6663	-2.1708	Down	7.4012e-37	1.2434e-34	gi|432899796|ref|XP_004076643.1|	164.5	1e-39	PREDICTED: aspartoacylase-like [Oryzias latipes]	gi|432899795|ref|XM_004076595.1|	646	0	PREDICTED: Oryzias latipes aspartoacylase-like (LOC101164583), mRNA	sp|A8KB34|ACY2_DANRE	119	2e-27	Aspartoacylase OS=Danio rerio GN=aspa PE=2 SV=1	alr3912	62.4	2e-10	COG2988	Succinylglutamate desuccinylase	K01437	7e-27	119	dre:557232	aspartoacylase [EC:3.5.1.15]	GO:0048714//positive regulation of oligodendrocyte differentiation;GO:0006083//acetate metabolic process	GO:0016788//hydrolase activity, acting on ester bonds;GO:0046872//metal ion binding;GO:0019807//aspartoacylase activity;GO:0004046//aminoacylase activity	GO:0005737//cytoplasm;GO:0005634//nucleus	ko00250//Alanine, aspartate and glutamate metabolism;ko00340//Histidine metabolism
CL2212.Contig1_All	4233	3.7871	0.7245	-2.386	Down	9.5582e-37	1.5961e-34	gi|410907674|ref|XP_003967316.1|	220.3	7e-55	PREDICTED: tudor domain-containing protein 12-like [Takifugu rubripes]	gi|432959433|ref|XM_004086241.1|	1756	0	PREDICTED: Oryzias latipes tudor domain-containing protein 12-like (LOC101165709), mRNA	sp|Q587J7|TDR12_HUMAN	719	0	Tudor domain-containing protein 12 OS=Homo sapiens GN=TDRD12 PE=2 SV=2	ECU08g1080	68.2	1e-10	COG0513	Superfamily II DNA and RNA helicases	K12823	9e-13	77.4	dwi:Dwil_GK12550	ATP-dependent RNA helicase DDX5/DBP2 [EC:3.6.4.13]	-	-	-	ko03040//Spliceosome;ko05202//Transcriptional misregulation in cancer
Unigene9976_All	717	57.9086	25.0062	-1.2115	Down	1.0587e-36	1.7652e-34	--	--	--	--	gi|432892527|ref|XM_004075777.1|	89.7	2e-14	PREDICTED: Oryzias latipes uncharacterized LOC101156909 (LOC101156909), mRNA	--	--	--	--	--	--	--	--	--	--	--	--	--	--	-	-	-	--
CL7706.Contig1_All	1876	1.8662	9.0857	2.2835	Up	1.0951e-36	1.8232e-34	gi|432922349|ref|XP_004080308.1|	228	0	PREDICTED: uncharacterized protein LOC101160694 [Oryzias latipes]	gi|432922348|ref|XM_004080260.1|	3382	0	PREDICTED: Oryzias latipes uncharacterized LOC101160694 (LOC101160694), mRNA	sp|Q6J6J0|BRCA1_PONPY	100	1e-20	Breast cancer type 1 susceptibility protein homolog OS=Pongo pygmaeus GN=BRCA1 PE=3 SV=1	--	--	--	--	--	K10605	4e-23	110	xtr:733513	breast cancer type 1 susceptibility protein	GO:0051569//regulation of histone H3-K4 methylation;GO:0031062//positive regulation of histone methylation;GO:0006259//DNA metabolic process;GO:0019219;GO:0051570//regulation of histone H3-K9 methylation;GO:0034645//cellular macromolecule biosynthetic process;GO:0035066//positive regulation of histone acetylation;GO:0040029//regulation of gene expression, epigenetic;GO:0031061//negative regulatio…	GO:0005515//protein binding;GO:0046872//metal ion binding;GO:0003677//DNA binding	GO:0005634//nucleus	ko04120//Ubiquitin mediated proteolysis;ko03460//Fanconi anemia pathway
Unigene64150_All	1135	10.4984	1.1952	-3.1348	Down	1.1034e-36	1.8343e-34	gi|356582372|ref|NP_001239168.1|	619	1e-175	osteoprotegerin b precursor [Oryzias latipes] >gi|330470892|gb|AEC32094.1| osteoprotegerin b [Oryzias latipes]	gi|356582371|ref|NM_001252239.1|	1703	0	Oryzias latipes osteoprotegerin b (opgb), mRNA >gi|330470891|gb|JF704212.1| Oryzias latipes osteoprotegerin b (opgb) mRNA, complete cds	sp|O95407|TNF6B_HUMAN	169	1e-41	Tumor necrosis factor receptor superfamily member 6B OS=Homo sapiens GN=TNFRSF6B PE=1 SV=1	--	--	--	--	--	K05143	5e-47	189	gga:395096	tumor necrosis factor receptor superfamily member 6B	-	-	-	ko04060//Cytokine-cytokine receptor interaction
CL6374.Contig2_All	1707	16.9114	5.8737	-1.5257	Down	2.4768e-36	4.0926e-34	gi|432847518|ref|XP_004066062.1|	1134.4	0	PREDICTED: protocadherin Fat 1-like [Oryzias latipes]	gi|432847517|ref|XM_004066014.1|	3081	0	PREDICTED: Oryzias latipes protocadherin Fat 1-like (LOC101157514), mRNA	sp|Q14517|FAT1_HUMAN	774	0	Protocadherin Fat 1 OS=Homo sapiens GN=FAT1 PE=1 SV=2	SPBC28F2.12	53.5	1e-06	COG0086	DNA-directed RNA polymerase, beta' subunit/160 kD subunit	K02599	5e-39	163	xla:394367	Notch	GO:0016339//calcium-dependent cell-cell adhesion;GO:0007156//homophilic cell adhesion	GO:0005509//calcium ion binding	GO:0016021//integral to membrane;GO:0005886//plasma membrane	ko05020//Prion diseases;ko04320//Dorso-ventral axis formation;ko04330//Notch signaling pathway
CL7469.Contig3_All	1898	1.1326	7.3335	2.6949	Up	2.8243e-36	4.6531e-34	gi|432867605|ref|XP_004071265.1|	788.5	0	PREDICTED: uncharacterized protein LOC101161888 [Oryzias latipes]	gi|432939097|ref|XM_004082532.1|	1405	0	PREDICTED: Oryzias latipes uncharacterized LOC101155313 (LOC101155313), mRNA	sp|Q86HE5|CF451_DICDI	65.9	3e-10	Counting factor 45-1 OS=Dictyostelium discoideum GN=cf45-1 PE=1 SV=1	XF0818	60.1	1e-08	COG2730	Endoglucanase	K14480	7e-105	382	dre:798813	apolipoprotein L	-	-	-	ko05143//African trypanosomiasis
CL2556.Contig1_All	1903	8.6822	1.7666	-2.2971	Down	3.3383e-36	5.4917e-34	gi|348502387|ref|XP_003438749.1|	582.4	2e-164	PREDICTED: LOW QUALITY PROTEIN: MKL/myocardin-like protein 1-like [Oreochromis niloticus]	gi|432921796|ref|XM_004080180.1|	1673	0	PREDICTED: Oryzias latipes MKL/myocardin-like protein 1-like (LOC101159470), mRNA	sp|Q969V6|MKL1_HUMAN	194	6e-49	MKL/myocardin-like protein 1 OS=Homo sapiens GN=MKL1 PE=1 SV=1	Rv2839c	65.9	2e-10	COG0532	Translation initiation factor 2 (IF-2; GTPase)	K13171	2e-15	85.1	ptr:456632	serine/arginine repetitive matrix protein 1	GO:0009987//cellular process	GO:0005488//binding	-	ko03013//RNA transport;ko03015//mRNA surveillance pathway
CL6204.Contig1_All	4427	10.4056	4.7828	-1.1214	Down	5.0311e-36	8.2154e-34	gi|348542150|ref|XP_003458549.1|	1222.6	0	PREDICTED: uncharacterized protein KIAA1522 homolog [Oreochromis niloticus]	gi|348542149|ref|XM_003458501.1|	155	2e-33	PREDICTED: Oreochromis niloticus uncharacterized protein KIAA1522 homolog (LOC100706879), mRNA	sp|Q1LWM5|K1522_DANRE	754	0	Uncharacterized protein KIAA1522 homolog OS=Danio rerio GN=si:ch211-194e15.5 PE=4 SV=1	mlr2363	55.8	6e-07	COG0515	Serine/threonine protein kinase	K13171	2e-14	83.2	mmu:51796	serine/arginine repetitive matrix protein 1	-	-	-	ko05146//Amoebiasis;ko05110//Vibrio cholerae infection;ko03013//RNA transport;ko03015//mRNA surveillance pathway
CL1940.Contig9_All	6142	0.89	3.3801	1.9252	Up	5.6834e-36	9.2396e-34	gi|432885363|ref|XP_004074684.1|	1554.3	0	PREDICTED: 3-hydroxy-3-methylglutaryl-coenzyme A reductase-like [Oryzias latipes]	gi|432884699|ref|XM_004074499.1|	5707	0	PREDICTED: Oryzias latipes collagen type IV alpha-3-binding protein-like (LOC101174116), mRNA	sp|A7Z064|HMDH_BOVIN	1154	0	3-hydroxy-3-methylglutaryl-coenzyme A reductase OS=Bos taurus GN=HMGCR PE=2 SV=2	YML075c	505	4e-142	COG1257	Hydroxymethylglutaryl-CoA reductase	K00021	0	1174	dre:541479	hydroxymethylglutaryl-CoA reductase (NADPH) [EC:1.1.1.34]	GO:0003007//heart morphogenesis;GO:0015936//coenzyme A metabolic process;GO:0008542//visual learning;GO:0043407//negative regulation of MAP kinase activity;GO:0007517//muscle organ development;GO:0006695//cholesterol biosynthetic process;GO:0009790//embryo development;GO:0055114//oxidation-reduction process;GO:0051262//protein tetramerization;GO:0008299//isoprenoid biosynthetic process	GO:0004420//hydroxymethylglutaryl-CoA reductase (NADPH) activity;GO:0070402//NADPH binding	GO:0016021//integral to membrane;GO:0005789//endoplasmic reticulum membrane;GO:0005778//peroxisomal membrane	ko04976//Bile secretion;ko01100//Metabolic pathways;ko00900//Terpenoid backbone biosynthesis
CL11072.Contig2_All	479	0.5129	17.3611	5.081	Up	6.6913e-36	1.083e-33	gi|432902896|ref|XP_004077065.1|	154.1	2e-36	PREDICTED: uncharacterized protein LOC101172924 isoform 2 [Oryzias latipes]	gi|432902891|ref|XM_004077015.1|	502	1e-139	PREDICTED: Oryzias latipes uncharacterized LOC101172678 (LOC101172678), mRNA	--	--	--	--	--	--	--	--	--	--	--	--	--	--	-	-	-	--
Unigene9159_All	3426	1.6494	6.1457	1.8976	Up	8.5205e-36	1.3771e-33	gi|432940071|ref|XP_004082703.1|	814.3	0	PREDICTED: methionine aminopeptidase 1-like [Oryzias latipes]	gi|432940070|ref|XM_004082655.1|	2359	0	PREDICTED: Oryzias latipes methionine aminopeptidase 1-like (LOC101166516), mRNA	sp|Q4QRK0|AMPM1_DANRE	754	0	Methionine aminopeptidase 1 OS=Danio rerio GN=metap1 PE=2 SV=2	SPBC3E7.10	413	1e-114	COG0024	Methionine aminopeptidase	K01265	0	752	dre:503783	methionyl aminopeptidase [EC:3.4.11.18]	GO:0031365//N-terminal protein amino acid modification;GO:0018206//peptidyl-methionine modification;GO:0006417//regulation of translation;GO:0006508//proteolysis	GO:0046872//metal ion binding;GO:0008235//metalloexopeptidase activity;GO:0004177//aminopeptidase activity	GO:0005737//cytoplasm	--
CL6987.Contig2_All	3603	0.733	4.1414	2.4982	Up	9.3354e-36	1.5066e-33	gi|432907703|ref|XP_004077673.1|	2167.5	0	PREDICTED: E3 ubiquitin-protein ligase UBR5-like isoform 1 [Oryzias latipes]	gi|432907704|ref|XM_004077626.1|	4789	0	PREDICTED: Oryzias latipes E3 ubiquitin-protein ligase UBR5-like, transcript variant 2 (LOC101165756), mRNA	sp|O95071|UBR5_HUMAN	1983	0	E3 ubiquitin-protein ligase UBR5 OS=Homo sapiens GN=UBR5 PE=1 SV=2	XF0818	75.1	8e-13	COG2730	Endoglucanase	K10593	0	2049	dre:334627	E3 ubiquitin-protein ligase EDD1 [EC:6.3.2.19]	GO:0050847//progesterone receptor signaling pathway;GO:0033160//positive regulation of protein import into nucleus, translocation;GO:0090263//positive regulation of canonical Wnt receptor signaling pathway;GO:0042787//protein ubiquitination involved in ubiquitin-dependent protein catabolic process;GO:0008283//cell proliferation;GO:1901315//negative regulation of histone H2A K63-linked ubiquitinat…	GO:0008270//zinc ion binding;GO:0034450//ubiquitin-ubiquitin ligase activity;GO:0043130//ubiquitin binding;GO:0003723//RNA binding	GO:0005737//cytoplasm;GO:0005634//nucleus	ko04120//Ubiquitin mediated proteolysis
CL10340.Contig2_All	2071	1.9871	8.7143	2.1327	Up	9.855e-36	1.5882e-33	gi|432938301|ref|XP_004082523.1|	443	3e-122	PREDICTED: uncharacterized protein LOC101162256 [Oryzias latipes]	gi|432938300|ref|XM_004082475.1|	1873	0	PREDICTED: Oryzias latipes uncharacterized LOC101162256 (LOC101162256), mRNA	sp|Q80VP2|SPAT7_MOUSE	168	5e-41	Spermatogenesis-associated protein 7 homolog OS=Mus musculus GN=Spata7 PE=2 SV=1	--	--	--	--	--	K12740	3e-06	54.7	pon:100439550	NK-tumor recognition protein	-	-	-	--
CL8341.Contig4_All	4351	1.821	5.7745	1.665	Up	1.1819e-35	1.9019e-33	gi|432921536|ref|XP_004080195.1|	983.4	0	PREDICTED: TOM1-like protein 2-like [Oryzias latipes]	gi|432921535|ref|XM_004080147.1|	2629	0	PREDICTED: Oryzias latipes TOM1-like protein 2-like (LOC101172690), mRNA	sp|Q6ZVM7|TM1L2_HUMAN	646	0	TOM1-like protein 2 OS=Homo sapiens GN=TOM1L2 PE=1 SV=1	--	--	--	--	--	K12404	2e-24	116	mmu:106039	ADP-ribosylation factor-binding protein GGA	GO:0015031//protein transport	-	-	ko04142//Lysosome
CL2062.Contig3_All	2606	8.532	2.4442	-1.8035	Down	1.4097e-35	2.2553e-33	gi|432889905|ref|XP_004075389.1|	1312.4	0	PREDICTED: zinc finger and BTB domain-containing protein 16-A-like [Oryzias latipes]	gi|432889904|ref|XM_004075341.1|	3703	0	PREDICTED: Oryzias latipes zinc finger and BTB domain-containing protein 16-A-like (LOC101167059), mRNA	sp|Q802Y8|ZB16A_DANRE	789	0	Zinc finger and BTB domain-containing protein 16-A OS=Danio rerio GN=zbtb16a PE=1 SV=1	SPAC144.09c	77	1e-13	COG5048	FOG: Zn-finger	K10055	0	789	dre:323269	zinc finger and BTB domain-containing protein 16	GO:0009880//embryonic pattern specification;GO:0042733//embryonic digit morphogenesis;GO:0048133//male germ-line stem cell division;GO:0045638//negative regulation of myeloid cell differentiation;GO:0032332//positive regulation of chondrocyte differentiation;GO:0007417//central nervous system development;GO:0035116//embryonic hindlimb morphogenesis;GO:0034504//protein localization to nucleus;GO:0…	GO:0008022//protein C-terminus binding;GO:0046872//metal ion binding;GO:0019904//protein domain specific binding;GO:0003700//sequence-specific DNA binding transcription factor activity;GO:0003690//double-stranded DNA binding;GO:0042803//protein homodimerization activity	GO:0016607//nuclear speck;GO:0016605//PML body;GO:0017053//transcriptional repressor complex;GO:0005829//cytosol;GO:0005886//plasma membrane	ko05221//Acute myeloid leukemia;ko05200//Pathways in cancer;ko05202//Transcriptional misregulation in cancer
Unigene57226_All	1155	4.5201	17.4637	1.9499	Up	1.442e-35	2.3037e-33	gi|432890228|ref|XP_004075427.1|	389.8	1e-106	PREDICTED: latexin-like [Oryzias latipes]	gi|432890227|ref|XM_004075379.1|	1215	0	PREDICTED: Oryzias latipes latexin-like (LOC101155129), mRNA	sp|Q64361|LXN_RAT	134	4e-31	Latexin OS=Rattus norvegicus GN=Lxn PE=1 SV=1	--	--	--	--	--	--	--	--	--	--	-	-	-	--
Unigene92740_All	2178	0.705	5.6054	2.9911	Up	1.6728e-35	2.6686e-33	gi|432881039|ref|XP_004073775.1|	1207.2	0	PREDICTED: cyclic AMP-dependent transcription factor ATF-6 beta-like [Oryzias latipes]	gi|432881038|ref|XM_004073727.1|	3975	0	PREDICTED: Oryzias latipes cyclic AMP-dependent transcription factor ATF-6 beta-like (LOC101165322), mRNA	sp|O35451|ATF6B_MOUSE	343	7e-94	Cyclic AMP-dependent transcription factor ATF-6 beta OS=Mus musculus GN=Atf6b PE=2 SV=1	--	--	--	--	--	K09049	0	760	dre:777612	cAMP response element-binding protein-like 1	GO:0006351//transcription, DNA-dependent	GO:0003677//DNA binding	GO:0005622//intracellular	ko04141//Protein processing in endoplasmic reticulum;ko05030//Cocaine addiction;ko05034//Alcoholism;ko05031//Amphetamine addiction;ko04728//Dopaminergic synapse
Unigene30069_All	4970	6.3522	2.3852	-1.4131	Down	1.7802e-35	2.8318e-33	gi|432882743|ref|XP_004074122.1|	78.6	4e-12	PREDICTED: splicing factor, proline- and glutamine-rich-like [Oryzias latipes]	gi|432882742|ref|XM_004074074.1|	1170	0	PREDICTED: Oryzias latipes splicing factor, proline- and glutamine-rich-like (LOC101169955), mRNA	--	--	--	--	--	--	--	--	--	K13219	1e-05	54.3	dre:406564	splicing factor, proline- and glutamine-rich	-	-	-	--
CL5925.Contig1_All	4031	6.3082	12.9047	1.0326	Up	2.0339e-35	3.2306e-33	gi|432843207|ref|XP_004065567.1|	1159.8	0	PREDICTED: signal recognition particle 68 kDa protein-like [Oryzias latipes]	gi|432843206|ref|XM_004065519.1|	3427	0	PREDICTED: Oryzias latipes signal recognition particle 68 kDa protein-like (LOC101167676), mRNA	sp|Q00004|SRP68_CANFA	879	0	Signal recognition particle 68 kDa protein OS=Canis familiaris GN=SRP68 PE=1 SV=1	MT0017_1	84.3	1e-15	COG0515	Serine/threonine protein kinase	K03107	0	967	dre:446119	signal recognition particle subunit SRP68	GO:0042493//response to drug;GO:0006614//SRP-dependent cotranslational protein targeting to membrane	GO:0030942//endoplasmic reticulum signal peptide binding;GO:0008312//7S RNA binding;GO:0005047//signal recognition particle binding	GO:0005829//cytosol;GO:0005786//signal recognition particle, endoplasmic reticulum targeting;GO:0005730//nucleolus	ko03060//Protein export
CL9424.Contig2_All	1309	5.3491	17.8873	1.7416	Up	2.0666e-35	3.2779e-33	gi|432880937|ref|XP_004073724.1|	387.9	6e-106	PREDICTED: rod cGMP-specific 3&apos;,5&apos;-cyclic phosphodiesterase subunit alpha-like [Oryzias latipes]	gi|432880936|ref|XM_004073676.1|	1255	0	PREDICTED: Oryzias latipes rod cGMP-specific 3',5'-cyclic phosphodiesterase subunit alpha-like (LOC101169371), mRNA	sp|P35270|SPRE_HUMAN	270	7e-72	Sepiapterin reductase OS=Homo sapiens GN=SPR PE=1 SV=1	AGc1567	70.1	8e-12	COG4221	Short-chain alcohol dehydrogenase of unknown specificity	K00072	5e-80	298	dre:554136	sepiapterin reductase [EC:1.1.1.153]	GO:0006729//tetrahydrobiopterin biosynthetic process;GO:0055114//oxidation-reduction process	GO:0004757//sepiapterin reductase activity;GO:0000166//nucleotide binding	-	ko01100//Metabolic pathways;ko00790//Folate biosynthesis
Unigene12436_All	780	8.1894	28.5819	1.8033	Up	2.2068e-35	3.4903e-33	gi|432847911|ref|XP_004066211.1|	256.9	7e-67	PREDICTED: neuropeptide B-like [Oryzias latipes]	gi|432847910|ref|XM_004066163.1|	1493	0	PREDICTED: Oryzias latipes neuropeptide B-like (LOC101155748), mRNA	sp|Q8NG41|NPB_HUMAN	102	1e-21	Neuropeptide B OS=Homo sapiens GN=NPB PE=1 SV=1	--	--	--	--	--	K05267	6e-39	161	dre:563766	preproneuropeptide B	GO:0007186//G-protein coupled receptor signaling pathway	GO:0005515//protein binding	-	--
CL15837.Contig3_All	3685	3.1002	0.3521	-3.1383	Down	2.8822e-35	4.5519e-33	gi|432852465|ref|XP_004067261.1|	1118.6	0	PREDICTED: transcription factor 25-like [Oryzias latipes]	gi|432852464|ref|XM_004067213.1|	2468	0	PREDICTED: Oryzias latipes transcription factor 25-like (LOC101170828), mRNA	sp|Q8R3L2|TCF25_MOUSE	692	0	Transcription factor 25 OS=Mus musculus GN=Tcf25 PE=1 SV=2	--	--	--	--	--	--	--	--	--	--	-	-	-	--
CL710.Contig2_All	5915	2.7414	6.4911	1.2436	Up	3.1461e-35	4.9546e-33	gi|348519324|ref|XP_003447181.1|	163.3	1e-37	PREDICTED: neural-cadherin-like [Oreochromis niloticus]	gi|432864258|ref|XM_004070204.1|	6833	0	PREDICTED: Oryzias latipes neural-cadherin-like (LOC101164397), mRNA	sp|O15943|CADN_DROME	964	0	Neural-cadherin OS=Drosophila melanogaster GN=CadN PE=1 SV=2	--	--	--	--	--	K10414	0	699	dmo:Dmoj_GI22290	dynein heavy chain 2, cytosolic	-	-	-	ko04145//Phagosome;ko04962//Vasopressin-regulated water reabsorption;ko05132//Salmonella infection
Unigene56363_All	1780	16.1488	5.7322	-1.4943	Down	3.8719e-35	6.0804e-33	--	--	--	--	--	--	--	--	--	--	--	--	--	--	--	--	--	--	--	--	--	--	-	-	-	--
CL3679.Contig4_All	8164	0.4063	1.9867	2.2898	Up	4.2456e-35	6.6578e-33	gi|432885731|ref|XP_004074735.1|	122.9	3e-25	PREDICTED: uncharacterized protein LOC101159208 [Oryzias latipes]	gi|432885730|ref|XM_004074687.1|	4750	0	PREDICTED: Oryzias latipes uncharacterized LOC101159208 (LOC101159208), mRNA	sp|Q5VU43|MYOME_HUMAN	462	7e-129	Myomegalin OS=Homo sapiens GN=PDE4DIP PE=1 SV=1	aq_1006	107	3e-22	COG0419	ATPase involved in DNA repair	K11499	5e-48	195	spu:592172	centromere protein F	-	GO:0005515//protein binding	GO:0005737//cytoplasm;GO:0043232;GO:0043231//intracellular membrane-bounded organelle	--
CL10652.Contig2_All	1625	0.4158	5.9523	3.8395	Up	4.4954e-35	7.0296e-33	gi|432857345|ref|XP_004068650.1|	852	0	PREDICTED: CCA tRNA nucleotidyltransferase 1, mitochondrial-like [Oryzias latipes]	gi|432857344|ref|XM_004068602.1|	2976	0	PREDICTED: Oryzias latipes CCA tRNA nucleotidyltransferase 1, mitochondrial-like (LOC101164144), mRNA	sp|Q96Q11|TRNT1_HUMAN	570	2e-162	CCA tRNA nucleotidyltransferase 1, mitochondrial OS=Homo sapiens GN=TRNT1 PE=1 SV=2	BMEI0463	186	8e-47	COG0617	tRNA nucleotidyltransferase/poly(A) polymerase	K00974	7e-177	620	dre:415249	tRNA nucleotidyltransferase (CCA-adding enzyme) [EC:2.7.7.72 3.1.3.- 3.1.4.-]	GO:0006626//protein targeting to mitochondrion;GO:0001680//tRNA 3'-terminal CCA addition	GO:0004810//tRNA adenylyltransferase activity;GO:0052928//CTP:3'-cytidine-tRNA cytidylyltransferase activity;GO:0009022//tRNA nucleotidyltransferase activity;GO:0005524//ATP binding;GO:0052929//ATP:3'-cytidine-cytidine-tRNA adenylyltransferase activity;GO:0000049//tRNA binding;GO:0052927//CTP:tRNA cytidylyltransferase activity	GO:0005739//mitochondrion;GO:0005813//centrosome	ko03013//RNA transport
CL13257.Contig1_All	2889	5.4426	13.0042	1.2566	Up	4.7877e-35	7.4551e-33	gi|432849059|ref|XP_004066512.1|	705.3	0	PREDICTED: myc box-dependent-interacting protein 1-like isoform 2 [Oryzias latipes]	gi|432849058|ref|XM_004066464.1|	1061	0	PREDICTED: Oryzias latipes myc box-dependent-interacting protein 1-like, transcript variant 2 (LOC101158258), mRNA	sp|O00499|BIN1_HUMAN	389	2e-107	Myc box-dependent-interacting protein 1 OS=Homo sapiens GN=BIN1 PE=1 SV=1	--	--	--	--	--	K12562	5e-73	276	mmu:218038	amphiphysin	GO:0008283//cell proliferation;GO:0009987//cellular process	GO:0005515//protein binding	GO:0015629//actin cytoskeleton;GO:0005737//cytoplasm;GO:0030424//axon	ko04666//Fc gamma R-mediated phagocytosis
CL4199.Contig2_All	1770	13.8804	4.3984	-1.658	Down	5.8725e-35	9.1314e-33	--	--	--	--	gi|31076446|dbj|AB110698.1|	73.8	3e-09	Oryzias latipes OlGC-R2 gene for guanylyl cyclase, exon 1-25, complete cds	--	--	--	--	--	--	--	--	--	--	--	--	--	--	-	-	-	--
Unigene90763_All	1392	6.9275	0.5084	-3.7683	Down	5.8781e-35	9.1272e-33	gi|432852435|ref|XP_004067246.1|	848.2	0	PREDICTED: putative sodium-coupled neutral amino acid transporter 8-like [Oryzias latipes]	gi|83308945|emb|CR352249.24|	75.8	5e-10	Zebrafish DNA sequence from clone DKEY-97O18 in linkage group 7, complete sequence	sp|Q9JM15|S38A1_RAT	124	5e-28	Sodium-coupled neutral amino acid transporter 1 OS=Rattus norvegicus GN=Slc38a1 PE=1 SV=1	ECU09g1190	117	6e-26	COG0814	Amino acid permeases	K14994	0	689	dre:795255	solute carrier family 38 (sodium-coupled neutral amino acid transporter), member 7/8	-	-	-	--
CL12626.Contig2_All	581	2.5372	20.5054	3.0147	Up	6.0978e-35	9.4552e-33	--	--	--	--	--	--	--	--	--	--	--	--	--	--	--	--	--	--	--	--	--	--	-	-	-	--
CL3536.Contig1_All	4509	3.2148	7.9004	1.2972	Up	6.3934e-35	9.8859e-33	gi|432892209|ref|XP_004075707.1|	1068.1	0	PREDICTED: egl nine homolog 1-like [Oryzias latipes]	gi|432892208|ref|XM_004075659.1|	3554	0	PREDICTED: Oryzias latipes egl nine homolog 1-like (LOC101164580), mRNA	sp|Q96KS0|EGLN2_HUMAN	374	1e-102	Egl nine homolog 2 OS=Homo sapiens GN=EGLN2 PE=1 SV=1	VCA0949	61.6	1e-08	COG3751	Predicted proline hydroxylase	K09592	8e-137	489	dre:559569	hypoxia-inducible factor prolyl hydroxylase [EC:1.14.11.-]	GO:0055114//oxidation-reduction process	GO:0031418//L-ascorbic acid binding;GO:0005506//iron ion binding;GO:0016706//oxidoreductase activity, acting on paired donors, with incorporation or reduction of molecular oxygen, 2-oxoglutarate as one donor, and incorporation of one atom each of oxygen into both donors	-	ko05211//Renal cell carcinoma;ko05200//Pathways in cancer
CL10545.Contig1_All	3779	3.0881	8.2404	1.416	Up	6.7594e-35	1.0437e-32	gi|348536590|ref|XP_003455779.1|	1778.5	0	PREDICTED: anoctamin-4-like [Oreochromis niloticus]	gi|432952324|ref|XM_004085011.1|	3501	0	PREDICTED: Oryzias latipes anoctamin-4-like (LOC101168426), mRNA	sp|Q32M45|ANO4_HUMAN	1549	0	Anoctamin-4 OS=Homo sapiens GN=ANO4 PE=2 SV=1	--	--	--	--	--	K05169	4e-34	148	ptr:743996	single Ig IL-1R-related molecule	-	-	GO:0005622//intracellular;GO:0005886//plasma membrane;GO:0016021//integral to membrane	--
Unigene16981_All	1735	11.824	3.2294	-1.8724	Down	1.3344e-34	2.0548e-32	gi|410918014|ref|XP_003972481.1|	397.5	1e-108	PREDICTED: max dimerization protein 4-like [Takifugu rubripes]	gi|432847106|ref|XM_004065910.1|	1217	0	PREDICTED: Oryzias latipes max dimerization protein 4-like (LOC101170006), mRNA	sp|Q60948|MAD4_MOUSE	295	2e-79	Max dimerization protein 4 OS=Mus musculus GN=Mxd4 PE=1 SV=1	--	--	--	--	--	K09114	3e-90	333	dre:559531	MAX dimerization protein	GO:0008285//negative regulation of cell proliferation;GO:0000122//negative regulation of transcription from RNA polymerase II promoter	GO:0003677//DNA binding;GO:0003714//transcription corepressor activity;GO:0046983//protein dimerization activity	GO:0005634//nucleus	--
CL7025.Contig1_All	1754	12.7464	3.766	-1.759	Down	1.3369e-34	2.0557e-32	gi|432936460|ref|XP_004082126.1|	57	3e-06	PREDICTED: galectin-3-like [Oryzias latipes]	gi|432936459|ref|XM_004082078.1|	3299	0	PREDICTED: Oryzias latipes galectin-3-like (LOC101161201), mRNA	sp|P38486|LEG3_CANFA	234	6e-61	Galectin-3 OS=Canis familiaris GN=LGALS3 PE=1 SV=3	Rv2839c	87	9e-17	COG0532	Translation initiation factor 2 (IF-2; GTPase)	K06831	3e-135	483	dre:557373	galectin-3	GO:0001501//skeletal system development;GO:0030198//extracellular matrix organization	GO:0005515//protein binding	GO:0005578//proteinaceous extracellular matrix;GO:0005737//cytoplasm;GO:0005634//nucleus	--
CL5280.Contig1_All	1366	7.6439	0.734	-3.3805	Down	1.4537e-34	2.2322e-32	gi|350591402|ref|XP_003483260.1|	150.6	1e-34	PREDICTED: probable protein BRICK1-like [Sus scrofa]	gi|432857356|ref|XM_004068608.1|	2076	0	PREDICTED: Oryzias latipes probable protein BRICK1-like (LOC101165630), mRNA	sp|Q6IQ86|BRK1_DANRE	150	8e-36	Probable protein BRICK1 OS=Danio rerio GN=brk1 PE=2 SV=1	--	--	--	--	--	K05752	3e-35	150	dre:415187	chromosome 3 open reading frame 10	GO:0048870//cell motility;GO:0001701//in utero embryonic development;GO:0008284//positive regulation of cell proliferation;GO:0030036//actin cytoskeleton organization	-	GO:0005737//cytoplasm;GO:0005856//cytoskeleton	ko04810//Regulation of actin cytoskeleton
CL16477.Contig1_All	8793	5.7488	2.8171	-1.0291	Down	1.9287e-34	2.9575e-32	gi|432927775|ref|XP_004081037.1|	60.8	1e-06	PREDICTED: zinc finger homeobox protein 4-like [Oryzias latipes]	gi|432927774|ref|XM_004080989.1|	9809	0	PREDICTED: Oryzias latipes zinc finger homeobox protein 4-like (LOC101165849), mRNA	sp|O73590|ZFHX4_CHICK	3326	0	Zinc finger homeobox protein 4 OS=Gallus gallus GN=ZFHX4 PE=2 SV=2	Rv3876	76.3	9e-13	COG0455	ATPases involved in chromosome partitioning	K09380	0	3778	dre:556453	zinc finger homeobox protein 4	-	GO:0005488//binding	-	--
Unigene92485_All	552	28.1512	5.6628	-2.3136	Down	1.9893e-34	3.0378e-32	gi|432921899|ref|XP_004080277.1|	105.5	1e-21	PREDICTED: angiotensin-converting enzyme-like [Oryzias latipes]	gi|432921898|ref|XM_004080229.1|	1021	0	PREDICTED: Oryzias latipes angiotensin-converting enzyme-like (LOC101173018), mRNA	sp|P12821|ACE_HUMAN	167	9e-42	Angiotensin-converting enzyme OS=Homo sapiens GN=ACE PE=1 SV=1	--	--	--	--	--	K01283	7e-52	203	dre:565980	peptidyl-dipeptidase A [EC:3.4.15.1]	GO:0002005//angiotensin catabolic process in blood;GO:0043171//peptide catabolic process;GO:0001822//kidney development;GO:0042312//regulation of vasodilation;GO:0060218//hematopoietic stem cell differentiation;GO:0050482//arachidonic acid secretion;GO:0019229//regulation of vasoconstriction;GO:0002019//regulation of renal output by angiotensin;GO:0001974//blood vessel remodeling;GO:0032943//mono…	GO:0004175//endopeptidase activity;GO:0008270//zinc ion binding;GO:0008144//drug binding;GO:0031404//chloride ion binding;GO:0008241//peptidyl-dipeptidase activity;GO:0031711//bradykinin receptor binding;GO:0003779//actin binding;GO:0008237//metallopeptidase activity	GO:0005615//extracellular space;GO:0009897//external side of plasma membrane;GO:0005768//endosome	ko05142//Chagas disease (American trypanosomiasis);ko04614//Renin-angiotensin system;ko05410//Hypertrophic cardiomyopathy (HCM)
CL7206.Contig3_All	4557	4.1783	9.2797	1.1512	Up	2.2149e-34	3.3729e-32	gi|348507070|ref|XP_003441080.1|	1803.9	0	PREDICTED: HEAT repeat-containing protein 5B [Oreochromis niloticus]	gi|432906947|ref|XM_004077558.1|	3798	0	PREDICTED: Oryzias latipes HEAT repeat-containing protein 5B-like (LOC101168395), mRNA	sp|Q9P2D3|HTR5B_HUMAN	1721	0	HEAT repeat-containing protein 5B OS=Homo sapiens GN=HEATR5B PE=1 SV=2	--	--	--	--	--	K13169	2e-07	60.1	aga:AgaP_AGAP003276	splicing factor, arginine/serine-rich 17	-	-	-	ko04670//Leukocyte transendothelial migration;ko04530//Tight junction;ko05100//Bacterial invasion of epithelial cells;ko04520//Adherens junction
CL13220.Contig2_All	2878	9.1982	3.1354	-1.5527	Down	2.7568e-34	4.1924e-32	gi|432896580|ref|XP_004076330.1|	944.9	0	PREDICTED: reticulon-4 receptor-like 1-like [Oryzias latipes]	gi|432896579|ref|XM_004076282.1|	3638	0	PREDICTED: Oryzias latipes reticulon-4 receptor-like 1-like (LOC101166652), mRNA	sp|Q86UN2|R4RL1_HUMAN	437	5e-122	Reticulon-4 receptor-like 1 OS=Homo sapiens GN=RTN4RL1 PE=2 SV=1	SPy1798	67.4	1e-10	COG4886	Leucine-rich repeat (LRR) protein	K07523	2e-30	135	xtr:100188921	netrin-G1 ligand	-	GO:0005515//protein binding	-	ko04360//Axon guidance
Unigene17282_All	3137	16.2706	8.028	-1.0192	Down	3.0811e-34	4.6792e-32	gi|410902330|ref|XP_003964647.1|	649.8	0	PREDICTED: septin-9-like [Takifugu rubripes]	gi|432845641|ref|XM_004065790.1|	2385	0	PREDICTED: Oryzias latipes septin-9-like (LOC101157110), mRNA	sp|Q80UG5|SEPT9_MOUSE	602	2e-171	Septin-9 OS=Mus musculus GN=Sept9 PE=1 SV=1	SPAC821.06	311	3e-84	COG5019	Septin family protein	K04557	4e-81	303	tgu:100220874	peanut-like protein 1 (cell division control related protein 1)	-	-	-	ko05012//Parkinson's disease
CL3868.Contig2_All	1381	3.4246	13.6235	1.9921	Up	3.4506e-34	5.2332e-32	gi|432964424|ref|XP_004086938.1|	902.5	0	PREDICTED: LOW QUALITY PROTEIN: telomere-associated protein RIF1-like [Oryzias latipes]	gi|432964423|ref|XM_004086890.1|	2060	0	PREDICTED: Oryzias latipes telomere-associated protein RIF1-like (LOC101165793), mRNA	sp|Q5UIP0|RIF1_HUMAN	74.7	5e-13	Telomere-associated protein RIF1 OS=Homo sapiens GN=RIF1 PE=1 SV=2	--	--	--	--	--	K11138	2e-38	160	dre:567001	telomere-associated protein RIF1	-	-	-	--
Unigene16358_All	1300	7.4177	0.5898	-3.6527	Down	3.97e-34	6.0127e-32	gi|432924068|ref|XP_004080524.1|	56.6	3e-06	PREDICTED: IgGFc-binding protein-like, partial [Oryzias latipes]	gi|432924067|ref|XM_004080476.1|	69.9	3e-08	PREDICTED: Oryzias latipes IgGFc-binding protein-like (LOC101172773), partial mRNA	--	--	--	--	--	--	--	--	--	--	--	--	--	--	-	-	-	--
CL4447.Contig1_All	1453	16.3592	5.155	-1.6661	Down	4.2497e-34	6.4276e-32	gi|432892307|ref|XP_004075756.1|	726.5	0	PREDICTED: uncharacterized protein LOC101155947 [Oryzias latipes]	gi|432892306|ref|XM_004075708.1|	2302	0	PREDICTED: Oryzias latipes uncharacterized LOC101155947 (LOC101155947), mRNA	sp|Q75JC9|Y8484_DICDI	132	2e-30	Uncharacterized protein DDB_G0271670 OS=Dictyostelium discoideum GN=DDB_G0271670 PE=4 SV=1	aq_629	78.2	3e-14	COG1196	Chromosome segregation ATPases	K14822	1e-24	115	tgu:100219403	rRNA-processing protein CGR1	-	-	-	--
Unigene10920_All	1227	20.5737	6.8255	-1.5918	Down	6.39e-34	9.6121e-32	gi|432876097|ref|XP_004072975.1|	616.3	1e-174	PREDICTED: protein NLRC3-like [Oryzias latipes]	gi|432876096|ref|XM_004072927.1|	1931	0	PREDICTED: Oryzias latipes protein NLRC3-like (LOC101161065), mRNA	sp|Q7RTR2|NLRC3_HUMAN	122	1e-27	Protein NLRC3 OS=Homo sapiens GN=NLRC3 PE=2 SV=2	--	--	--	--	--	K12800	2e-62	239	dre:561595	NACHT, LRR and PYD domains-containing protein 3	-	-	-	ko05133//Pertussis;ko05164//Influenza A;ko04621//NOD-like receptor signaling pathway
CL15305.Contig2_All	573	13.9349	0.5146	-4.7591	Down	6.4678e-34	9.716e-32	gi|432871906|ref|XP_004072036.1|	293.9	2e-78	PREDICTED: calponin-1-like [Oryzias latipes]	gi|432871905|ref|XM_004071988.1|	1055	0	PREDICTED: Oryzias latipes calponin-1-like (LOC101163085), mRNA	sp|Q7YRL2|CNN1_SHEEP	223	2e-58	Calponin-1 OS=Ovis aries GN=CNN1 PE=2 SV=1	YOR367w	62.8	4e-10	COG5199	Calponin	K06084	4e-13	74.7	bfo:BRAFLDRAFT_117217	F-box protein 20	GO:0043535//regulation of blood vessel endothelial cell migration;GO:0043408//regulation of MAPK cascade;GO:0031032//actomyosin structure organization	GO:0003779//actin binding	-	ko04520//Adherens junction
Unigene36761_All	3506	2.6453	7.6541	1.5328	Up	7.0221e-34	1.052e-31	gi|348510552|ref|XP_003442809.1|	1584.3	0	PREDICTED: prickle-like protein 2-like [Oreochromis niloticus]	gi|348510551|ref|XM_003442761.1|	954	0	PREDICTED: Oreochromis niloticus prickle-like protein 2-like (LOC100707527), mRNA	sp|Q7Z3G6|PRIC2_HUMAN	986	0	Prickle-like protein 2 OS=Homo sapiens GN=PRICKLE2 PE=1 SV=2	--	--	--	--	--	K04511	0	1189	dre:368250	prickle	GO:0045197//establishment or maintenance of epithelial cell apical/basal polarity;GO:0031175//neuron projection development	GO:0046872//metal ion binding;GO:0005515//protein binding	GO:0016328//lateral plasma membrane;GO:0016327//apicolateral plasma membrane	ko04310//Wnt signaling pathway
CL12264.Contig2_All	755	2.4406	16.6389	2.7693	Up	8.0807e-34	1.209e-31	gi|432847951|ref|XP_004066230.1|	287	6e-76	PREDICTED: stromal membrane-associated protein 1-like [Oryzias latipes]	gi|432847950|ref|XM_004066182.1|	1154	0	PREDICTED: Oryzias latipes stromal membrane-associated protein 1-like (LOC101160389), mRNA	sp|Q8IYB5|SMAP1_HUMAN	256	4e-68	Stromal membrane-associated protein 1 OS=Homo sapiens GN=SMAP1 PE=1 SV=2	SPAC824.09c	125	6e-29	COG5347	GTPase-activating protein that regulates ARFs (ADP-ribosylation factors), involved in ARF-mediated vesicular transport	K12486	1e-69	263	xtr:100145457	stromal membrane-associated protein	GO:0061077//chaperone-mediated protein folding;GO:0007517//muscle organ development;GO:0032312//regulation of ARF GTPase activity;GO:0045648//positive regulation of erythrocyte differentiation;GO:2000369//regulation of clathrin-mediated endocytosis	GO:0008270//zinc ion binding;GO:0051879//Hsp90 protein binding;GO:0030276//clathrin binding;GO:0008060//ARF GTPase activator activity	GO:0048471//perinuclear region of cytoplasm;GO:0005886//plasma membrane;GO:0005634//nucleus	ko04144//Endocytosis
CL2003.Contig3_All	3435	1.5378	5.7519	1.9032	Up	8.1756e-34	1.2215e-31	gi|76593963|gb|ABA54278.1|	664.1	0	DnaJ-like subfamily B member 11 [Paralichthys olivaceus]	gi|432950745|ref|XM_004084543.1|	1842	0	PREDICTED: Oryzias latipes dnaJ homolog subfamily B member 11-like (LOC101166029), mRNA	sp|Q5RAJ6|DJB11_PONAB	605	3e-172	DnaJ homolog subfamily B member 11 OS=Pongo abelii GN=DNAJB11 PE=2 SV=1	YNL064c	186	3e-46	COG0484	DnaJ-class molecular chaperone with C-terminal Zn finger domain	K09517	2e-176	620	dre:386709	DnaJ homolog subfamily B member 11	GO:0006987//activation of signaling protein activity involved in unfolded protein response;GO:0016556//mRNA modification;GO:0006457//protein folding	GO:0051082//unfolded protein binding	GO:0005788//endoplasmic reticulum lumen;GO:0005634//nucleus	ko04141//Protein processing in endoplasmic reticulum
CL7677.Contig2_All	1889	4.5521	0.2498	-4.1877	Down	9.622e-34	1.4318e-31	gi|432889766|ref|XP_004075351.1|	967.2	0	PREDICTED: stromal interaction molecule 1-like [Oryzias latipes]	gi|432889765|ref|XM_004075303.1|	3098	0	PREDICTED: Oryzias latipes stromal interaction molecule 1-like (LOC101156837), mRNA	sp|P84903|STIM1_RAT	700	0	Stromal interaction molecule 1 OS=Rattus norvegicus GN=Stim1 PE=1 SV=1	--	--	--	--	--	K16059	0	799	dre:556360	stromal interaction molecule	GO:2001256//regulation of store-operated calcium entry;GO:0005513//detection of calcium ion;GO:0032237//activation of store-operated calcium channel activity	GO:0051010//microtubule plus-end binding;GO:0005246//calcium channel regulator activity;GO:0005509//calcium ion binding;GO:0042802//identical protein binding;GO:0015279//store-operated calcium channel activity	GO:0030176//integral to endoplasmic reticulum membrane;GO:0005874//microtubule;GO:0032541//cortical endoplasmic reticulum;GO:0030426//growth cone;GO:0005887//integral to plasma membrane	ko04020//Calcium signaling pathway
CL1457.Contig2_All	4276	2.8297	7.3378	1.3747	Up	1.1115e-33	1.6517e-31	gi|348517176|ref|XP_003446111.1|	1431.8	0	PREDICTED: E3 ubiquitin-protein ligase TRIM36 [Oreochromis niloticus]	gi|432873758|ref|XM_004072328.1|	3691	0	PREDICTED: Oryzias latipes uncharacterized LOC101170275 (LOC101170275), mRNA	sp|Q9NQ86|TRI36_HUMAN	959	0	E3 ubiquitin-protein ligase TRIM36 OS=Homo sapiens GN=TRIM36 PE=2 SV=2	--	--	--	--	--	K12013	0	1128	dre:406849	tripartite motif-containing protein 36	-	GO:0008270//zinc ion binding	GO:0043229//intracellular organelle	--
Unigene86221_All	224	37.2912	1.8431	-4.3386	Down	1.4378e-33	2.1338e-31	--	--	--	--	--	--	--	--	--	--	--	--	--	--	--	--	--	--	--	--	--	--	-	-	-	--
CL15563.Contig1_All	494	30.7104	6.2083	-2.3065	Down	1.5794e-33	2.3377e-31	--	--	--	--	gi|22795030|gb|AY129241.1|	515	1e-143	Oryzias latipes strain HNI male sex-determining protein (DMRT1Y) gene, DMRT1Y-HNI allele, complete cds	--	--	--	--	--	--	--	--	--	--	--	--	--	--	-	-	-	--
CL5710.Contig6_All	1987	4.2967	0.2375	-4.1772	Down	1.8595e-33	2.745e-31	gi|432871373|ref|XP_004071932.1|	68.6	1e-09	PREDICTED: protein phosphatase 1 regulatory subunit 35-like [Oryzias latipes]	gi|432871372|ref|XM_004071884.1|	1041	0	PREDICTED: Oryzias latipes protein phosphatase 1 regulatory subunit 35-like (LOC101155771), mRNA	sp|Q0P427|PPR35_DANRE	108	4e-23	Protein phosphatase 1 regulatory subunit 35 OS=Danio rerio GN=ppp1r35 PE=2 SV=1	--	--	--	--	--	--	--	--	--	--	-	-	-	--
Unigene17241_All	1398	28.3379	12.5719	-1.1725	Down	2.1048e-33	3.0988e-31	gi|432867532|ref|XP_004071229.1|	781.6	0	PREDICTED: CD2 antigen cytoplasmic tail-binding protein 2-like [Oryzias latipes]	gi|432867531|ref|XM_004071181.1|	2674	0	PREDICTED: Oryzias latipes CD2 antigen cytoplasmic tail-binding protein 2-like (LOC101172333), mRNA	sp|Q9CWK3|CD2B2_MOUSE	311	2e-84	CD2 antigen cytoplasmic tail-binding protein 2 OS=Mus musculus GN=Cd2bp2 PE=1 SV=1	--	--	--	--	--	K13099	1e-145	517	dre:393936	CD2 antigen cytoplasmic tail-binding protein 2	-	-	-	--
CL11601.Contig2_All	2729	0.045	2.6582	5.8844	Up	2.18e-33	3.2052e-31	gi|432875023|ref|XP_004072636.1|	1711.8	0	PREDICTED: eosinophil peroxidase-like [Oryzias latipes]	gi|432875022|ref|XM_004072588.1|	3806	0	PREDICTED: Oryzias latipes eosinophil peroxidase-like (LOC101174108), mRNA	sp|P05164|PERM_HUMAN	665	0	Myeloperoxidase OS=Homo sapiens GN=MPO PE=1 SV=1	--	--	--	--	--	K10788	0	857	dre:337514	eosinophil peroxidase [EC:1.11.1.7]	GO:0009617//response to bacterium;GO:0010310//regulation of hydrogen peroxide metabolic process	GO:0004601//peroxidase activity	GO:0005737//cytoplasm	ko04145//Phagosome;ko05310//Asthma;ko05202//Transcriptional misregulation in cancer
CL16260.Contig1_All	432	23.8859	2.4574	-3.281	Down	2.6747e-33	3.9273e-31	gi|432843828|ref|XP_004065685.1|	112.5	6e-24	PREDICTED: diacylglycerol kinase epsilon-like [Oryzias latipes]	gi|432843827|ref|XM_004065637.1|	626	1e-176	PREDICTED: Oryzias latipes diacylglycerol kinase epsilon-like (LOC101157668), mRNA	--	--	--	--	--	--	--	--	--	K00901	1e-06	52	dre:100150463	diacylglycerol kinase [EC:2.7.1.107]	-	-	-	ko01100//Metabolic pathways;ko00561//Glycerolipid metabolism;ko00564//Glycerophospholipid metabolism;ko04070//Phosphatidylinositol signaling system
Unigene573_All	4175	6.2524	2.1614	-1.5324	Down	3.2291e-33	4.7226e-31	gi|348542571|ref|XP_003458758.1|	1353.2	0	PREDICTED: hypothetical protein LOC100700692 [Oreochromis niloticus]	gi|432927902|ref|XM_004081036.1|	747	0	PREDICTED: Oryzias latipes serine/threonine-protein kinase Sgk3-like (LOC101156366), mRNA	sp|Q70FJ1|AKAP9_MOUSE	65.1	1e-09	A-kinase anchor protein 9 OS=Mus musculus GN=Akap9 PE=2 SV=2	PAB0812	56.6	3e-07	COG0419	ATPase involved in DNA repair	K12047	4e-107	390	xtr:100379714	maltase-glucoamylase [EC:3.2.1.20 3.2.1.3]	-	-	-	ko00052//Galactose metabolism;ko00500//Starch and sucrose metabolism;ko01100//Metabolic pathways;ko04530//Tight junction;ko04973//Carbohydrate digestion and absorption;ko04270//Vascular smooth muscle contraction
Unigene17654_All	3504	12.463	5.8238	-1.0976	Down	3.9797e-33	5.805e-31	gi|432861658|ref|XP_004069674.1|	1427.2	0	PREDICTED: immunoglobulin superfamily containing leucine-rich repeat protein 2-like [Oryzias latipes]	gi|432861657|ref|XM_004069626.1|	4819	0	PREDICTED: Oryzias latipes immunoglobulin superfamily containing leucine-rich repeat protein 2-like (LOC101164800), mRNA	sp|Q5RKR3|ISLR2_MOUSE	599	2e-170	Immunoglobulin superfamily containing leucine-rich repeat protein 2 OS=Mus musculus GN=Islr2 PE=1 SV=1	alr0124_1	58.2	1e-07	COG4886	Leucine-rich repeat (LRR) protein	K06839	3e-27	125	mdo:100014153	slit 2	GO:0045773//positive regulation of axon extension	GO:0005515//protein binding	GO:0009986//cell surface	ko04360//Axon guidance
CL4812.Contig4_All	3769	2.0696	6.3845	1.6252	Up	4.1288e-33	6.0146e-31	gi|432871768|ref|XP_004072029.1|	1473.8	0	PREDICTED: ral guanine nucleotide dissociation stimulator-like [Oryzias latipes]	gi|432871767|ref|XM_004071981.1|	4793	0	PREDICTED: Oryzias latipes ral guanine nucleotide dissociation stimulator-like (LOC101161408), mRNA	sp|Q9NZL6|RGL1_HUMAN	531	4e-150	Ral guanine nucleotide dissociation stimulator-like 1 OS=Homo sapiens GN=RGL1 PE=2 SV=1	XF1267	55.5	7e-07	COG5297	Cellobiohydrolase A (1,4-beta-cellobiosidase A)	K08732	4e-132	473	oaa:100080818	ral guanine nucleotide dissociation stimulator	GO:0007165//signal transduction;GO:0044710	-	GO:0005622//intracellular	ko05210//Colorectal cancer;ko05212//Pancreatic cancer;ko05200//Pathways in cancer
CL4359.Contig3_All	3577	6.2846	13.0587	1.0551	Up	4.6252e-33	6.7288e-31	gi|432843050|ref|XP_004065559.1|	1682.5	0	PREDICTED: inactive rhomboid protein 2-like [Oryzias latipes]	gi|432843049|ref|XM_004065511.1|	5557	0	PREDICTED: Oryzias latipes inactive rhomboid protein 2-like (LOC101165939), mRNA	sp|A0JPA1|RHDF2_XENTR	1073	0	Inactive rhomboid protein 2 OS=Xenopus tropicalis GN=rhbdf2 PE=2 SV=1	L173329	76.6	3e-13	COG0705	Uncharacterized membrane protein (homolog of Drosophila rhomboid)	K02857	2e-10	69.3	nvi:100122487	rhomboid-related protein 1/2/3 [EC:3.4.21.105]	GO:0050709//negative regulation of protein secretion	-	GO:0005789//endoplasmic reticulum membrane	ko04320//Dorso-ventral axis formation
Unigene17796_All	1184	0.415	7.2727	4.1313	Up	5.1837e-33	7.5217e-31	gi|432921570|ref|XP_004080205.1|	28.5	9e-103	PREDICTED: ras-related C3 botulinum toxin substrate 1-like [Oryzias latipes]	gi|432921569|ref|XM_004080157.1|	1350	0	PREDICTED: Oryzias latipes ras-related C3 botulinum toxin substrate 1-like (LOC101175028), mRNA	sp|Q6RUV5|RAC1_RAT	354	3e-99	Ras-related C3 botulinum toxin substrate 1 OS=Rattus norvegicus GN=Rac1 PE=1 SV=1	SPAC110.03	258	2e-69	COG1100	GTPase SAR1 and related small G proteins	K04392	4e-99	356	xla:734382	Ras-related C3 botulinum toxin substrate 1	GO:0048011//neurotrophin TRK receptor signaling pathway;GO:0006954//inflammatory response;GO:0016032//viral reproduction;GO:0030334//regulation of cell migration;GO:0030838//positive regulation of actin filament polymerization;GO:0048813//dendrite morphogenesis;GO:0006915//apoptotic process;GO:0048261//negative regulation of receptor-mediated endocytosis;GO:0007160//cell-matrix adhesion;GO:000741…	GO:0005525//GTP binding;GO:0017137//Rab GTPase binding;GO:0031996//thioesterase binding;GO:0030742//GTP-dependent protein binding;GO:0019901//protein kinase binding;GO:0003924//GTPase activity	GO:0019897//extrinsic to plasma membrane;GO:0005802//trans-Golgi network;GO:0030027//lamellipodium;GO:0005829//cytosol;GO:0001891//phagocytic cup;GO:0000139//Golgi membrane;GO:0042470//melanosome;GO:0032587//ruffle membrane	ko04145//Phagosome;ko04650//Natural killer cell mediated cytotoxicity;ko04972//Pancreatic secretion;ko04380//Osteoclast differentiation;ko05210//Colorectal cancer;ko05416//Viral myocarditis;ko05211//Renal cell carcinoma;ko04510//Focal adhesion;ko05212//Pancreatic cancer;ko05014//Amyotrophic lateral sclerosis (ALS);ko04370//VEGF signaling pathway;ko05120//Epithelial cell signaling in Helicobacter …
CL13877.Contig1_All	6132	2.9549	0.7502	-1.9778	Down	5.7592e-33	8.3348e-31	gi|432950066|ref|XP_004084372.1|	58.5	5e-06	PREDICTED: titin-like [Oryzias latipes]	gi|432950065|ref|XM_004084324.1|	6242	0	PREDICTED: Oryzias latipes titin-like (LOC101159719), mRNA	sp|Q8WZ42|TITIN_HUMAN	1696	0	Titin OS=Homo sapiens GN=TTN PE=1 SV=4	YAR019c	97.8	2e-19	COG0515	Serine/threonine protein kinase	K12567	0	2079	dre:100001684	titin [EC:2.7.11.1]	-	-	-	ko05410//Hypertrophic cardiomyopathy (HCM);ko05414//Dilated cardiomyopathy
CL14583.Contig1_All	498	1.3567	18.4752	3.7674	Up	5.8059e-33	8.3914e-31	gi|443706402|gb|ELU02469.1|	54.3	2e-06	hypothetical protein CAPTEDRAFT_220779 [Capitella teleta]	--	--	--	--	sp|Q9HC84|MUC5B_HUMAN	49.7	3e-06	Mucin-5B OS=Homo sapiens GN=MUC5B PE=1 SV=3	--	--	--	--	--	K10955	5e-08	57.4	xtr:100493286	intestinal mucin-2	-	-	-	ko05146//Amoebiasis;ko05110//Vibrio cholerae infection
CL5993.Contig1_All	606	0.1014	11.2896	6.7988	Up	7.3579e-33	1.0607e-30	gi|432881506|ref|XP_004073816.1|	244.2	2e-63	PREDICTED: uncharacterized protein LOC101156589 [Oryzias latipes]	gi|432881505|ref|XM_004073768.1|	1007	0	PREDICTED: Oryzias latipes uncharacterized LOC101156589 (LOC101156589), mRNA	--	--	--	--	--	--	--	--	--	--	--	--	--	--	-	-	-	--
CL13005.Contig1_All	3314	5.5787	12.3153	1.1425	Up	7.3659e-33	1.0605e-30	gi|432918773|ref|XP_004079659.1|	102.8	1e-19	PREDICTED: cyclin-dependent kinase-like 2-like [Oryzias latipes]	gi|432918772|ref|XM_004079611.1|	1346	0	PREDICTED: Oryzias latipes cyclin-dependent kinase-like 2-like (LOC101170219), mRNA	sp|Q9QUK0|CDKL2_MOUSE	280	4e-120	Cyclin-dependent kinase-like 2 OS=Mus musculus GN=Cdkl2 PE=2 SV=1	YBL016w	117	9e-38	COG0515	Serine/threonine protein kinase	K08824	2e-119	280	mmu:53886	cyclin-dependent kinase-like [EC:2.7.11.22]	-	GO:0004672//protein kinase activity	GO:0005813//centrosome;GO:0005634//nucleus	--
CL7940.Contig2_All	2616	17.2335	8.2065	-1.0704	Down	7.6232e-33	1.0961e-30	gi|432892469|ref|XP_004075796.1|	1503.4	0	PREDICTED: N-acetylated-alpha-linked acidic dipeptidase 2-like [Oryzias latipes]	gi|432892468|ref|XM_004075748.1|	4724	0	PREDICTED: Oryzias latipes N-acetylated-alpha-linked acidic dipeptidase 2-like (LOC101170696), mRNA	sp|Q04609|FOLH1_HUMAN	1008	0	Glutamate carboxypeptidase 2 OS=Homo sapiens GN=FOLH1 PE=1 SV=1	XF0820	56.6	2e-07	COG2234	Predicted aminopeptidases	K01301	0	1206	dre:393247	glutamate carboxypeptidase II [EC:3.4.17.21]	GO:0006760//folic acid-containing compound metabolic process;GO:0006508//proteolysis	GO:0046872//metal ion binding;GO:0004180//carboxypeptidase activity;GO:0016805//dipeptidase activity;GO:0008237//metallopeptidase activity	GO:0005737//cytoplasm;GO:0005887//integral to plasma membrane;GO:0005634//nucleus	ko04977//Vitamin digestion and absorption
Unigene8445_All	4115	2.0897	6.1487	1.557	Up	9.6518e-33	1.386e-30	gi|432931378|ref|XP_004081680.1|	2256.1	0	PREDICTED: lysine-specific demethylase 6A-like [Oryzias latipes]	gi|432931377|ref|XM_004081632.1|	4645	0	PREDICTED: Oryzias latipes lysine-specific demethylase 6A-like (LOC101167156), mRNA	sp|O70546|KDM6A_MOUSE	1282	0	Lysine-specific demethylase 6A OS=Mus musculus GN=Kdm6a PE=1 SV=2	YBR112c	67.8	1e-10	COG0457	FOG: TPR repeat	K11447	0	1347	dre:569277	histone demethylase [EC:1.14.11.-]	-	-	-	ko05202//Transcriptional misregulation in cancer
Unigene24168_All	1628	4.6028	0.1449	-4.9894	Down	1.0919e-32	1.5659e-30	gi|301620660|ref|XP_002939688.1|	291.6	8e-77	PREDICTED: uncharacterized protein K02A2.6-like [Xenopus (Silurana) tropicalis]	--	--	--	--	--	--	--	--	--	--	--	--	--	K03364	2e-13	78.2	spu:578716	cell division cycle 20-like protein 1, cofactor of APC complex	-	-	-	ko04914//Progesterone-mediated oocyte maturation;ko04110//Cell cycle;ko04120//Ubiquitin mediated proteolysis
CL1253.Contig1_All	2016	9.7189	2.6915	-1.8524	Down	1.16e-32	1.6592e-30	gi|348523616|ref|XP_003449319.1|	159.1	0	PREDICTED: seryl-tRNA synthetase, mitochondrial-like [Oreochromis niloticus]	gi|432892308|ref|XM_004075709.1|	2714	0	PREDICTED: Oryzias latipes serine--tRNA ligase, mitochondrial-like (LOC101156184), mRNA	sp|Q9JJL8|SYSM_MOUSE	535	1e-169	Serine--tRNA ligase, mitochondrial OS=Mus musculus GN=Sars2 PE=2 SV=2	BB0226	260	7e-69	COG0172	Seryl-tRNA synthetase	K01875	0	617	dre:394154	seryl-tRNA synthetase [EC:6.1.1.11]	GO:0097056//selenocysteinyl-tRNA(Sec) biosynthetic process;GO:0006434//seryl-tRNA aminoacylation	GO:0004828//serine-tRNA ligase activity;GO:0005524//ATP binding	GO:0005759//mitochondrial matrix	ko00970//Aminoacyl-tRNA biosynthesis
CL8600.Contig2_All	1043	0.0589	6.5029	6.7867	Up	1.4302e-32	2.0405e-30	gi|348529428|ref|XP_003452215.1|	575.1	2e-162	PREDICTED: maternal embryonic leucine zipper kinase [Oreochromis niloticus]	gi|432846332|ref|XM_004065837.1|	1449	0	PREDICTED: Oryzias latipes maternal embryonic leucine zipper kinase-like (LOC101169663), mRNA	sp|F1QGZ6|MELK_DANRE	545	6e-155	Maternal embryonic leucine zipper kinase OS=Danio rerio GN=melk PE=2 SV=1	ECU01g0630	142	7e-34	COG0515	Serine/threonine protein kinase	K08799	1e-153	542	dre:30724	maternal embryonic leucine zipper kinase [EC:2.7.11.1]	GO:0046777//protein autophosphorylation;GO:0008016//regulation of heart contraction;GO:0007049//cell cycle;GO:0061351//neural precursor cell proliferation;GO:0048821//erythrocyte development;GO:0043065//positive regulation of apoptotic process	GO:0004674//protein serine/threonine kinase activity;GO:0005509//calcium ion binding;GO:0008289//lipid binding;GO:0005524//ATP binding;GO:0004715//non-membrane spanning protein tyrosine kinase activity	GO:0005938//cell cortex;GO:0005886//plasma membrane	--
CL4304.Contig1_All	992	0.1238	7.1345	5.8487	Up	1.5651e-32	2.23e-30	gi|432925900|ref|XP_004080769.1|	355.1	3e-96	PREDICTED: protein HID1-like isoform 3 [Oryzias latipes]	gi|432925899|ref|XM_004080721.1|	1292	0	PREDICTED: Oryzias latipes protein HID1-like, transcript variant 3 (LOC101175356), mRNA	sp|Q8R1F6|HID1_MOUSE	252	8e-67	Protein HID1 OS=Mus musculus GN=Hid1 PE=1 SV=1	--	--	--	--	--	--	--	--	--	--	-	-	-	--
CL3614.Contig3_All	1613	9.5958	22.414	1.2239	Up	1.732e-32	2.4648e-30	gi|348507310|ref|XP_003441199.1|	70.9	2e-10	PREDICTED: golgin subfamily A member 4 [Oreochromis niloticus]	gi|432906530|ref|XR_177506.1|	2006	0	PREDICTED: Oryzias latipes uncharacterized LOC101160758 (LOC101160758), misc_RNA	sp|Q13439|GOGA4_HUMAN	232	2e-60	Golgin subfamily A member 4 OS=Homo sapiens GN=GOLGA4 PE=1 SV=1	aq_1006	118	3e-26	COG0419	ATPase involved in DNA repair	K12478	2e-29	130	cel:T10G3.5	early endosome antigen 1	-	-	-	ko04145//Phagosome;ko05416//Viral myocarditis;ko04144//Endocytosis;ko05152//Tuberculosis;ko05410//Hypertrophic cardiomyopathy (HCM);ko04530//Tight junction;ko04260//Cardiac muscle contraction;ko05414//Dilated cardiomyopathy;ko05132//Salmonella infection;ko04810//Regulation of actin cytoskeleton;ko04270//Vascular smooth muscle contraction
CL7030.Contig4_All	2872	6.095	1.5196	-2.0039	Down	1.9662e-32	2.7944e-30	gi|432867403|ref|XP_004071174.1|	111.7	2e-22	PREDICTED: nuclear distribution protein nudE homolog 1-like [Oryzias latipes]	gi|432867402|ref|XM_004071126.1|	1744	0	PREDICTED: Oryzias latipes nuclear distribution protein nudE homolog 1-like (LOC101158111), mRNA	sp|Q9ES39|NDE1_RAT	334	7e-91	Nuclear distribution protein nudE homolog 1 OS=Rattus norvegicus GN=Nde1 PE=1 SV=1	Cgl1939	56.2	3e-07	COG0532	Translation initiation factor 2 (IF-2; GTPase)	K06560	9e-38	159	smm:Smp_169560	mannose receptor, C type	GO:0000278//mitotic cell cycle;GO:0031023//microtubule organizing center organization;GO:0030900//forebrain development;GO:0022402//cell cycle process;GO:0032536//regulation of cell projection size;GO:0051656;GO:0006928//cellular component movement;GO:0048699//generation of neurons;GO:0051649//establishment of localization in cell	GO:0019904//protein domain specific binding	GO:0005813//centrosome;GO:0000776//kinetochore;GO:0005819//spindle	ko04145//Phagosome;ko05152//Tuberculosis
CL13649.Contig2_All	997	22.1164	6.8621	-1.6884	Down	2.52e-32	3.5678e-30	gi|432852650|ref|XP_004067316.1|	659.1	0	PREDICTED: telomeric repeat-binding factor 2-like [Oryzias latipes]	gi|432852649|ref|XM_004067268.1|	1927	0	PREDICTED: Oryzias latipes telomeric repeat-binding factor 2-like (LOC101162825), mRNA	sp|Q15554|TERF2_HUMAN	83.6	6e-16	Telomeric repeat-binding factor 2 OS=Homo sapiens GN=TERF2 PE=1 SV=2	--	--	--	--	--	K11111	2e-16	87.4	tgu:100220787	telomeric repeat-binding factor 2	GO:0000723//telomere maintenance	GO:0005488//binding	GO:0044428//nuclear part	--
CL421.Contig4_All	816	1.1291	11.9981	3.4096	Up	2.5455e-32	3.5991e-30	gi|432872758|ref|XP_004072126.1|	488.8	1e-136	PREDICTED: 28S ribosomal protein S30, mitochondrial-like [Oryzias latipes]	gi|432872757|ref|XM_004072078.1|	1368	0	PREDICTED: Oryzias latipes 28S ribosomal protein S30, mitochondrial-like (LOC101167212), mRNA	sp|P82924|RT30_BOVIN	192	9e-49	28S ribosomal protein S30, mitochondrial OS=Bos taurus GN=MRPS30 PE=1 SV=4	--	--	--	--	--	--	--	--	--	--	-	-	-	--
CL2238.Contig2_All	4808	5.0971	10.2427	1.0068	Up	2.5507e-32	3.602e-30	gi|432904488|ref|XP_004077356.1|	2275	0	PREDICTED: wings apart-like protein homolog [Oryzias latipes]	gi|432904487|ref|XM_004077308.1|	4026	0	PREDICTED: Oryzias latipes wings apart-like protein homolog (LOC101162153), mRNA	sp|Q7Z5K2|WAPL_HUMAN	1224	0	Wings apart-like protein homolog OS=Homo sapiens GN=WAPAL PE=1 SV=1	--	--	--	--	--	K15178	1e-06	57.4	aga:AgaP_AGAP012057	RNA polymerase-associated protein RTF1	-	-	-	ko03008//Ribosome biogenesis in eukaryotes;ko03022//Basal transcription factors
Unigene90055_All	1656	5.6748	0.4986	-3.5086	Down	3.0946e-32	4.359e-30	gi|432952240|ref|XP_004085017.1|	812	0	PREDICTED: UBX domain-containing protein 4-like [Oryzias latipes]	gi|432952239|ref|XM_004084969.1|	2664	0	PREDICTED: Oryzias latipes UBX domain-containing protein 4-like (LOC101156551), mRNA	sp|Q92575|UBXN4_HUMAN	508	2e-143	UBX domain-containing protein 4 OS=Homo sapiens GN=UBXN4 PE=1 SV=2	VC0643	60.5	9e-09	COG0532	Translation initiation factor 2 (IF-2; GTPase)	K10433	2e-11	71.6	cfa:476214	microtubule-associated protein 7	-	GO:0005515//protein binding	GO:0005730//nucleolus;GO:0005783//endoplasmic reticulum	--
CL2126.Contig6_All	1889	4.7797	0.3747	-3.6731	Down	3.4977e-32	4.9142e-30	gi|432946047|ref|XP_004083782.1|	33.5	8e-10	PREDICTED: uncharacterized protein LOC101160036 [Oryzias latipes]	gi|432947018|ref|XM_004083854.1|	1622	0	PREDICTED: Oryzias latipes uncharacterized LOC101170389 (LOC101170389), mRNA	--	--	--	--	--	--	--	--	--	--	--	--	--	--	-	-	-	--
CL4620.Contig2_All	3012	6.4847	1.821	-1.8323	Down	4.1786e-32	5.8486e-30	gi|432892493|ref|XP_004075808.1|	356.7	0	PREDICTED: protein FAM124B-like [Oryzias latipes]	gi|432892492|ref|XM_004075760.1|	3570	0	PREDICTED: Oryzias latipes protein FAM124B-like (LOC101173486), mRNA	sp|Q9H5Z6|F124B_HUMAN	267	3e-71	Protein FAM124B OS=Homo sapiens GN=FAM124B PE=1 SV=3	--	--	--	--	--	--	--	--	--	--	-	GO:0005515//protein binding	-	--
CL15041.Contig2_All	2211	2.7224	9.3096	1.7738	Up	4.3188e-32	6.0371e-30	gi|432925230|ref|XP_004080708.1|	699.9	0	PREDICTED: nuclear distribution protein nudE-like 1-B-like [Oryzias latipes]	gi|432925229|ref|XM_004080660.1|	3802	0	PREDICTED: Oryzias latipes nuclear distribution protein nudE-like 1-B-like (LOC101158643), mRNA	sp|Q803Q2|NDL1B_DANRE	484	4e-136	Nuclear distribution protein nudE-like 1-B OS=Danio rerio GN=ndel1b PE=2 SV=1	PAB2109	61.2	7e-09	COG1196	Chromosome segregation ATPases	K06560	3e-37	157	smm:Smp_169560	mannose receptor, C type	GO:0001764//neuron migration;GO:0008090//retrograde axon cargo transport;GO:0000226//microtubule cytoskeleton organization;GO:0032864//activation of Cdc42 GTPase activity;GO:0010975//regulation of neuron projection development;GO:0060052//neurofilament cytoskeleton organization;GO:0001833//inner cell mass cell proliferation;GO:0047496//vesicle transport along microtubule;GO:0007059//chromosome se…	GO:0008017//microtubule binding;GO:0043014//alpha-tubulin binding;GO:0048487//beta-tubulin binding	GO:0000777//condensed chromosome kinetochore;GO:0060053//neurofilament cytoskeleton;GO:0005737//cytoplasm;GO:0005874//microtubule;GO:0031252//cell leading edge;GO:0005819//spindle;GO:0005813//centrosome;GO:0030424//axon;GO:0005875//microtubule associated complex	ko04145//Phagosome;ko05416//Viral myocarditis;ko05152//Tuberculosis;ko05410//Hypertrophic cardiomyopathy (HCM);ko04530//Tight junction;ko04260//Cardiac muscle contraction;ko05414//Dilated cardiomyopathy;ko05132//Salmonella infection;ko04810//Regulation of actin cytoskeleton;ko04270//Vascular smooth muscle contraction
CL7986.Contig1_All	1692	19.6387	8.1217	-1.2738	Down	5.2744e-32	7.3545e-30	gi|432910600|ref|XP_004078434.1|	845.1	0	PREDICTED: uncharacterized protein LOC101175680 [Oryzias latipes]	gi|432910599|ref|XM_004078386.1|	3251	0	PREDICTED: Oryzias latipes uncharacterized LOC101175680 (LOC101175680), mRNA	sp|B2DCR8|CTX_SEPES	53.5	1e-06	SE-cephalotoxin OS=Sepia esculenta PE=1 SV=1	--	--	--	--	--	--	--	--	--	--	-	-	-	--
CL2090.Contig3_All	1468	29.2879	13.8206	-1.0835	Down	5.3909e-32	7.5074e-30	gi|432951240|ref|XP_004084765.1|	805.1	0	PREDICTED: eukaryotic initiation factor 4A-III-like [Oryzias latipes]	gi|432951239|ref|XM_004084717.1|	2821	0	PREDICTED: Oryzias latipes eukaryotic initiation factor 4A-III-like (LOC101159793), mRNA	sp|B5DG42|IF4A3_SALSA	787	0	Eukaryotic initiation factor 4A-III OS=Salmo salar GN=eif4a3 PE=2 SV=1	SPAC1F5.10	640	0	COG0513	Superfamily II DNA and RNA helicases	K13025	0	786	dre:394053	ATP-dependent RNA helicase [EC:3.6.4.13]	GO:0000184//nuclear-transcribed mRNA catabolic process, nonsense-mediated decay;GO:0006413//translational initiation;GO:0017148//negative regulation of translation;GO:0051028//mRNA transport;GO:0045727//positive regulation of translation;GO:0019221//cytokine-mediated signaling pathway;GO:0048026//positive regulation of mRNA splicing, via spliceosome;GO:0045944//positive regulation of transcriptio…	GO:0005515//protein binding;GO:0008143//poly(A) RNA binding;GO:0003743//translation initiation factor activity;GO:0004004//ATP-dependent RNA helicase activity;GO:0005524//ATP binding	GO:0016607//nuclear speck;GO:0035145//exon-exon junction complex;GO:0005829//cytosol;GO:0071013//catalytic step 2 spliceosome	ko03013//RNA transport;ko03015//mRNA surveillance pathway;ko03040//Spliceosome
CL12083.Contig1_All	1190	1.0323	8.8715	3.1033	Up	5.5905e-32	7.7755e-30	gi|432883914|ref|XP_004074373.1|	677.2	0	PREDICTED: ephrin type-A receptor 7-like [Oryzias latipes]	gi|432883913|ref|XM_004074325.1|	1651	0	PREDICTED: Oryzias latipes ephrin type-A receptor 7-like (LOC101170110), mRNA	sp|O42422|EPHA7_CHICK	394	2e-109	Ephrin type-A receptor 7 OS=Gallus gallus GN=EPHA7 PE=2 SV=1	YAR019c	54.7	3e-07	COG0515	Serine/threonine protein kinase	K08897	4e-135	481	gga:428219	Eph receptor A10 [EC:2.7.10.1]	GO:0009653//anatomical structure morphogenesis;GO:0007169//transmembrane receptor protein tyrosine kinase signaling pathway;GO:0001932//regulation of protein phosphorylation;GO:0043065//positive regulation of apoptotic process;GO:0006935//chemotaxis;GO:0044767;GO:0007399//nervous system development	GO:0046875//ephrin receptor binding;GO:0005003//ephrin receptor activity	GO:0031594//neuromuscular junction;GO:0045211//postsynaptic membrane;GO:0030425//dendrite;GO:0043025//neuronal cell body	ko04360//Axon guidance
CL13116.Contig1_All	1005	3.8503	16.3731	2.0883	Up	6.7879e-32	9.4173e-30	gi|432879610|ref|XP_004073511.1|	62	5e-08	PREDICTED: uncharacterized protein LOC101174754 [Oryzias latipes]	gi|432879609|ref|XM_004073463.1|	1443	0	PREDICTED: Oryzias latipes uncharacterized LOC101174754 (LOC101174754), mRNA	sp|Q9U7E0|ATRX_CAEEL	101	2e-21	Transcriptional regulator ATRX homolog OS=Caenorhabditis elegans GN=xnp-1 PE=1 SV=1	SPCC825.01	62.4	1e-09	COG0488	ATPase components of ABC transporters with duplicated ATPase domains	K11135	2e-20	100	dya:Dyak_GE13785	Pin2-interacting protein X1	GO:0000003//reproduction;GO:0044767;GO:0048513//organ development	-	-	--
CL9584.Contig3_All	1698	5.028	14.6578	1.5436	Up	7.5203e-32	1.0394e-29	gi|348505793|ref|XP_003440445.1|	706.8	0	PREDICTED: tumor susceptibility gene 101 protein [Oreochromis niloticus]	gi|432950622|ref|XM_004084484.1|	1530	0	PREDICTED: Oryzias latipes tumor susceptibility gene 101 protein-like (LOC101166276), mRNA	sp|Q99816|TS101_HUMAN	636	0	Tumor susceptibility gene 101 protein OS=Homo sapiens GN=TSG101 PE=1 SV=2	--	--	--	--	--	K12183	0	702	dre:415179	ESCRT-I complex subunit TSG101	GO:0016044//cellular membrane organization;GO:0001558//regulation of cell growth;GO:0046755//non-lytic virus budding;GO:0015031//protein transport;GO:0051301//cell division;GO:0016197//endosomal transport;GO:0045892//negative regulation of transcription, DNA-dependent;GO:0008285//negative regulation of cell proliferation;GO:0007050//cell cycle arrest;GO:0006464//cellular protein modification proc…	GO:0003714//transcription corepressor activity;GO:0048306//calcium-dependent protein binding;GO:0043130//ubiquitin binding;GO:0031625//ubiquitin protein ligase binding;GO:0003677//DNA binding	GO:0005730//nucleolus;GO:0031902//late endosome membrane;GO:0005771//multivesicular body;GO:0005769//early endosome;GO:0005886//plasma membrane	ko04144//Endocytosis
Unigene63036_All	5020	0.7096	3.1486	2.1496	Up	8.6954e-32	1.1974e-29	gi|410926081|ref|XP_003976507.1|	891.3	0	PREDICTED: uncharacterized protein LOC101072813 [Takifugu rubripes]	gi|410926080|ref|XM_003976458.1|	117	6e-22	PREDICTED: Takifugu rubripes uncharacterized LOC101072813 (LOC101072813), mRNA	sp|Q6PE13|PRRT3_MOUSE	218	1e-55	Proline-rich transmembrane protein 3 OS=Mus musculus GN=Prrt3 PE=1 SV=1	--	--	--	--	--	--	--	--	--	--	-	-	-	--
Unigene10960_All	232	112.781	40.4206	-1.4804	Down	1.0375e-31	1.4268e-29	gi|432882530|ref|XP_004074076.1|	91.3	1e-17	PREDICTED: peflin-like [Oryzias latipes]	gi|432882529|ref|XM_004074028.1|	256	4e-65	PREDICTED: Oryzias latipes peflin-like (LOC101155780), mRNA	--	--	--	--	--	--	--	--	--	--	--	--	--	--	-	-	-	--
CL9590.Contig3_All	3296	4.9755	11.2911	1.1823	Up	1.0543e-31	1.4482e-29	gi|317419139|emb|CBN81176.1|	1258.4	0	Spermatogenesis-associated protein 20 [Dicentrarchus labrax]	gi|432953999|ref|XM_004085452.1|	2476	0	PREDICTED: Oryzias latipes spermatogenesis-associated protein 20-like (LOC101163635), partial mRNA	sp|Q8TB22|SPT20_HUMAN	897	0	Spermatogenesis-associated protein 20 OS=Homo sapiens GN=SPATA20 PE=2 SV=3	MA3726	529	1e-149	COG1331	Highly conserved protein containing a thioredoxin domain	--	--	--	--	--	GO:0044699;GO:0032502//developmental process;GO:0032501//multicellular organismal process	GO:0003824//catalytic activity	-	--
CL15771.Contig2_All	662	10.2987	33.0529	1.6823	Up	1.0677e-31	1.4648e-29	gi|432859436|ref|XP_004069107.1|	363.6	4e-99	PREDICTED: adenosylhomocysteinase B-like [Oryzias latipes]	gi|432859435|ref|XM_004069059.1|	1201	0	PREDICTED: Oryzias latipes adenosylhomocysteinase B-like (LOC101156886), mRNA	sp|O93477|SAHHB_XENLA	327	2e-89	Adenosylhomocysteinase B OS=Xenopus laevis GN=ahcy-b PE=2 SV=1	SPBC8D2.18c	277	1e-74	COG0499	S-adenosylhomocysteine hydrolase	K01251	1e-95	349	dre:387530	adenosylhomocysteinase [EC:3.3.1.1]	GO:0033353//S-adenosylmethionine cycle;GO:0006730//one-carbon metabolic process	GO:0004013//adenosylhomocysteinase activity;GO:0000166//nucleotide binding	-	ko01100//Metabolic pathways;ko00270//Cysteine and methionine metabolism
CL3444.Contig2_All	2013	13.2728	4.8343	-1.4571	Down	1.2562e-31	1.7212e-29	gi|432912650|ref|XP_004078906.1|	759.2	0	PREDICTED: c-C chemokine receptor type 9-like [Oryzias latipes]	gi|432912649|ref|XM_004078858.1|	3477	0	PREDICTED: Oryzias latipes c-C chemokine receptor type 9-like (LOC101157730), mRNA	sp|Q9WUT7|CCR9_MOUSE	286	2e-76	C-C chemokine receptor type 9 OS=Mus musculus GN=Ccr9 PE=2 SV=1	--	--	--	--	--	K04184	7e-111	402	dre:553366	C-C chemokine receptor type 9	GO:0007166//cell surface receptor signaling pathway;GO:0042221//response to chemical stimulus	GO:0004930//G-protein coupled receptor activity	GO:0016020//membrane	ko04060//Cytokine-cytokine receptor interaction;ko04672//Intestinal immune network for IgA production;ko04062//Chemokine signaling pathway
CL17419.Contig2_All	4335	9.7905	4.6258	-1.0817	Down	1.5938e-31	2.1731e-29	gi|432867912|ref|XP_004071335.1|	937.6	0	PREDICTED: dnaJ homolog subfamily C member 7-like isoform 1 [Oryzias latipes]	gi|432867911|ref|XM_004071287.1|	2938	0	PREDICTED: Oryzias latipes dnaJ homolog subfamily C member 7-like, transcript variant 1 (LOC101161810), mRNA	sp|Q99615|DNJC7_HUMAN	846	0	DnaJ homolog subfamily C member 7 OS=Homo sapiens GN=DNAJC7 PE=1 SV=2	FN1787	109	4e-23	COG0457	FOG: TPR repeat	K09527	0	867	dre:100535346	DnaJ homolog subfamily C member 7	-	-	-	--
Unigene51149_All	1079	6.4893	0.164	-5.3063	Down	1.6568e-31	2.2562e-29	gi|432869928|ref|XP_004071752.1|	682.6	0	PREDICTED: sterile alpha motif domain-containing protein 9-like [Oryzias latipes]	gi|432869927|ref|XM_004071704.1|	2085	0	PREDICTED: Oryzias latipes sterile alpha motif domain-containing protein 9-like (LOC101165807), mRNA	sp|Q69Z37|SAM9L_MOUSE	148	2e-35	Sterile alpha motif domain-containing protein 9-like OS=Mus musculus GN=Samd9l PE=2 SV=2	--	--	--	--	--	--	--	--	--	--	-	-	-	--
CL12041.Contig1_All	5203	3.9074	8.2409	1.0766	Up	1.917e-31	2.6041e-29	gi|348505458|ref|XP_003440278.1|	1959.9	0	PREDICTED: hamartin [Oreochromis niloticus]	gi|432889236|ref|XM_004075131.1|	3340	0	PREDICTED: Oryzias latipes hamartin-like (LOC101175335), mRNA	sp|Q9Z136|TSC1_RAT	966	0	Hamartin OS=Rattus norvegicus GN=Tsc1 PE=1 SV=1	ECU04g1000	56.6	4e-07	COG5022	Myosin heavy chain	K07206	0	1580	dre:100330617	tuberous sclerosis 1	GO:0032868//response to insulin stimulus;GO:0032007//negative regulation of TOR signaling cascade;GO:0051492//regulation of stress fiber assembly;GO:0017148//negative regulation of translation;GO:0032862//activation of Rho GTPase activity;GO:0006407//rRNA export from nucleus;GO:0008285//negative regulation of cell proliferation;GO:0043666//regulation of phosphoprotein phosphatase activity;GO:0051…	GO:0051087//chaperone binding;GO:0047485//protein N-terminus binding	GO:0030027//lamellipodium;GO:0005884//actin filament;GO:0033596//TSC1-TSC2 complex;GO:0005938//cell cortex;GO:0016020//membrane	ko04150//mTOR signaling pathway;ko04910//Insulin signaling pathway
CL6023.Contig8_All	2438	10.6819	3.8464	-1.4736	Down	2.3e-31	3.1206e-29	gi|410920866|ref|XP_003973904.1|	999.2	0	PREDICTED: serine/threonine-protein kinase PAK 2-like isoform 1 [Takifugu rubripes]	gi|432853646|ref|XM_004067763.1|	4050	0	PREDICTED: Oryzias latipes serine/threonine-protein kinase PAK 2-like (LOC101167280), mRNA	sp|Q8CIN4|PAK2_MOUSE	885	0	Serine/threonine-protein kinase PAK 2 OS=Mus musculus GN=Pak2 PE=1 SV=1	YAR019c	147	1e-34	COG0515	Serine/threonine protein kinase	K04410	0	932	dre:325034	p21-activated kinase 2 [EC:2.7.11.1]	GO:0061098//positive regulation of protein tyrosine kinase activity;GO:0043066//negative regulation of apoptotic process;GO:2001271//negative regulation of cysteine-type endopeptidase activity involved in execution phase of apoptosis;GO:0001568//blood vessel development;GO:2001238//positive regulation of extrinsic apoptotic signaling pathway;GO:0046777//protein autophosphorylation;GO:0040008//reg…	GO:0030296//protein tyrosine kinase activator activity;GO:0019901//protein kinase binding;GO:0004674//protein serine/threonine kinase activity;GO:0042802//identical protein binding;GO:0005524//ATP binding	GO:0016020//membrane;GO:0005737//cytoplasm;GO:0005634//nucleus	ko05211//Renal cell carcinoma;ko04510//Focal adhesion;ko04660//T cell receptor signaling pathway;ko04360//Axon guidance;ko04810//Regulation of actin cytoskeleton;ko04012//ErbB signaling pathway;ko04010//MAPK signaling pathway
CL15011.Contig1_All	1911	3.7605	11.7278	1.6409	Up	2.3455e-31	3.1785e-29	gi|432941437|ref|XP_004082851.1|	860.1	0	PREDICTED: LOW QUALITY PROTEIN: interferon regulatory factor 8-like [Oryzias latipes]	gi|432941436|ref|XM_004082803.1|	2529	0	PREDICTED: Oryzias latipes interferon regulatory factor 8-like (LOC101163940), mRNA	sp|Q90871|IRF8_CHICK	429	1e-119	Interferon regulatory factor 8 OS=Gallus gallus GN=IRF8 PE=2 SV=1	--	--	--	--	--	K10155	3e-151	536	dre:436895	interferon regulatory factor 8	GO:0030225//macrophage differentiation;GO:0045658//regulation of neutrophil differentiation;GO:0048518;GO:0051707//response to other organism;GO:0006355//regulation of transcription, DNA-dependent	-	-	ko05133//Pertussis
CL5599.Contig1_All	3485	0.282	2.7924	3.3077	Up	2.5702e-31	3.4744e-29	gi|432940699|ref|XP_004082722.1|	2013.8	0	PREDICTED: isoleucine--tRNA ligase, mitochondrial-like [Oryzias latipes]	gi|432940698|ref|XM_004082674.1|	3838	0	PREDICTED: Oryzias latipes isoleucine--tRNA ligase, mitochondrial-like (LOC101171455), mRNA	sp|Q4R646|SYIM_MACFA	1227	0	Isoleucine--tRNA ligase, mitochondrial (Fragment) OS=Macaca fascicularis GN=IARS2 PE=2 SV=2	sll1362	731	0	COG0060	Isoleucyl-tRNA synthetase	K01870	0	1483	dre:100001219	isoleucyl-tRNA synthetase [EC:6.1.1.5]	GO:0006418//tRNA aminoacylation for protein translation	GO:0003824//catalytic activity	GO:0005759//mitochondrial matrix	ko00970//Aminoacyl-tRNA biosynthesis
Unigene23613_All	2618	6.5456	1.6671	-1.9732	Down	3.5635e-31	4.7879e-29	gi|432870072|ref|XP_004071793.1|	1066.6	0	PREDICTED: epsin-2-like [Oryzias latipes]	gi|432870071|ref|XM_004071745.1|	2282	0	PREDICTED: Oryzias latipes epsin-2-like (LOC101161060), mRNA	sp|Q9Z1Z3|EPN2_RAT	584	3e-166	Epsin-2 OS=Rattus norvegicus GN=Epn2 PE=1 SV=1	--	--	--	--	--	K12471	0	704	dre:560542	epsin	-	-	-	ko04144//Endocytosis
Unigene23878_All	872	20.638	5.5461	-1.8958	Down	4.8624e-31	6.5094e-29	gi|432962496|ref|XP_004086698.1|	327	7e-88	PREDICTED: syntabulin-like [Oryzias latipes]	gi|432962495|ref|XM_004086650.1|	944	0	PREDICTED: Oryzias latipes syntabulin-like (LOC101155835), mRNA	sp|Q9NX95|SYBU_HUMAN	166	6e-41	Syntabulin OS=Homo sapiens GN=SYBU PE=1 SV=2	--	--	--	--	--	--	--	--	--	--	GO:2000053//regulation of Wnt receptor signaling pathway involved in dorsal/ventral axis specification;GO:0060828//regulation of canonical Wnt receptor signaling pathway;GO:0048263//determination of dorsal identity	GO:0019894//kinesin binding;GO:0017075//syntaxin-1 binding	-	--
CL4585.Contig1_All	2650	3.129	9.125	1.5441	Up	5.2745e-31	7.0526e-29	gi|348522038|ref|XP_003448533.1|	847.4	0	PREDICTED: AP-1 complex subunit mu-1 [Oreochromis niloticus]	gi|432917957|ref|XM_004079534.1|	2761	0	PREDICTED: Oryzias latipes AP-1 complex subunit mu-1-like (LOC101167487), mRNA	sp|Q9BXS5|AP1M1_HUMAN	831	0	AP-1 complex subunit mu-1 OS=Homo sapiens GN=AP1M1 PE=1 SV=3	--	--	--	--	--	K12393	0	833	gga:420149	AP-1 complex subunit mu	GO:0006892//post-Golgi vesicle-mediated transport;GO:0032438//melanosome organization;GO:0016044//cellular membrane organization;GO:0035646//endosome to melanosome transport;GO:0050690//regulation of defense response to virus by virus;GO:0019048//virus-host interaction;GO:0006886//intracellular protein transport;GO:0019886//antigen processing and presentation of exogenous peptide antigen via MHC …	GO:0005515//protein binding	GO:0005829//cytosol;GO:0005765//lysosomal membrane;GO:0000139//Golgi membrane;GO:0030131//clathrin adaptor complex;GO:0032588//trans-Golgi network membrane;GO:0030665//clathrin-coated vesicle membrane	ko04142//Lysosome
CL7062.Contig2_All	901	13.0204	2.0292	-2.6818	Down	5.4637e-31	7.2967e-29	gi|348520846|ref|XP_003447938.1|	126.7	1e-27	PREDICTED: hypothetical protein LOC100701921 [Oreochromis niloticus]	gi|471311288|gb|GAGT01003248.1|	129	3e-26	TSA: Anguilla japonica contig03342 transcribed RNA sequence	--	--	--	--	--	--	--	--	--	--	--	--	--	--	-	-	-	--
CL14078.Contig1_All	869	7.9161	0.2036	-5.281	Down	6.5595e-31	8.7285e-29	gi|432868463|ref|XP_004071550.1|	464.9	2e-129	PREDICTED: small G protein signaling modulator 3-like [Oryzias latipes]	gi|432868462|ref|XM_004071502.1|	1360	0	PREDICTED: Oryzias latipes small G protein signaling modulator 3-like (LOC101173226), mRNA	sp|Q7T2D0|SGSM3_DANRE	427	1e-119	Small G protein signaling modulator 3 OS=Danio rerio GN=sgsm3 PE=2 SV=1	YGR100w	159	4e-39	COG5210	GTPase-activating protein	K11837	1e-09	63.9	hsa:9098	ubiquitin carboxyl-terminal hydrolase 6/32 [EC:3.1.2.15]	GO:0032486//Rap protein signal transduction;GO:0045732//positive regulation of protein catabolic process;GO:0007050//cell cycle arrest;GO:0032313//regulation of Rab GTPase activity	GO:0017137//Rab GTPase binding;GO:0005097//Rab GTPase activator activity	GO:0005921//gap junction;GO:0005737//cytoplasm	ko03013//RNA transport
CL10476.Contig1_All	2026	20.0088	9.3446	-1.0984	Down	6.642e-31	8.8277e-29	gi|432871994|ref|XP_004072064.1|	450.7	1e-124	PREDICTED: chromobox protein homolog 1-like [Oryzias latipes]	gi|432871993|ref|XM_004072016.1|	2468	0	PREDICTED: Oryzias latipes chromobox protein homolog 1-like (LOC101170765), mRNA	sp|P83917|CBX1_MOUSE	278	3e-74	Chromobox protein homolog 1 OS=Mus musculus GN=Cbx1 PE=1 SV=1	XF0818	50.8	9e-06	COG2730	Endoglucanase	K11585	5e-75	283	dre:326746	chromobox protein 1	GO:0045892//negative regulation of transcription, DNA-dependent	GO:0042802//identical protein binding;GO:0019899//enzyme binding;GO:0003682//chromatin binding	GO:0005721//centromeric heterochromatin;GO:0001940//male pronucleus;GO:0005720//nuclear heterochromatin;GO:0001939//female pronucleus;GO:0005819//spindle;GO:0010369//chromocenter;GO:0005654//nucleoplasm	--
Unigene90940_All	898	9.302	0.6568	-3.824	Down	8.4337e-31	1.1196e-28	gi|432880227|ref|XP_004073613.1|	436.8	6e-121	PREDICTED: cathepsin F-like [Oryzias latipes]	gi|432880226|ref|XM_004073565.1|	1616	0	PREDICTED: Oryzias latipes cathepsin F-like (LOC101161416), mRNA	sp|P01038|CYT_CHICK	97.4	4e-20	Cystatin OS=Gallus gallus PE=1 SV=2	--	--	--	--	--	K01373	3e-65	249	dre:565588	cathepsin F [EC:3.4.22.41]	-	-	-	ko04142//Lysosome;ko04970//Salivary secretion
CL11.Contig3_All	2139	8.9303	19.0529	1.0932	Up	1.1101e-30	1.4719e-28	gi|432852525|ref|XP_004067291.1|	401.7	8e-110	PREDICTED: vacuolar protein sorting-associated protein 26A-like [Oryzias latipes]	gi|432852524|ref|XM_004067243.1|	1631	0	PREDICTED: Oryzias latipes vacuolar protein sorting-associated protein 26A-like (LOC101156639), mRNA	sp|Q6TNP8|VP26A_DANRE	384	6e-106	Vacuolar protein sorting-associated protein 26A OS=Danio rerio GN=vps26a PE=2 SV=1	--	--	--	--	--	--	--	--	--	--	GO:0007034//vacuolar transport;GO:0015031//protein transport	-	GO:0030904//retromer complex;GO:0031982//vesicle;GO:0010008//endosome membrane	--
Unigene1113_All	2466	3.7361	10.3798	1.4742	Up	1.1363e-30	1.503e-28	gi|157278433|ref|NP_001098319.1|	763.8	0	anosmin-1.1 precursor [Oryzias latipes] >gi|88595354|dbj|BAE79774.1| anosmin-1.1 [Oryzias latipes]	gi|157278432|ref|NM_001104849.1|	4129	0	Oryzias latipes anosmin-1.1 (kal1.1), mRNA >gi|88595353|dbj|AB191203.1| Oryzias latipes kal1.1 mRNA for anosmin-1.1, complete cds	sp|P23352|KALM_HUMAN	452	2e-126	Anosmin-1 OS=Homo sapiens GN=KAL1 PE=1 SV=3	--	--	--	--	--	K10955	8e-06	53.5	gga:423101	intestinal mucin-2	GO:0010466//negative regulation of peptidase activity;GO:0007409//axonogenesis;GO:0040011//locomotion	GO:0030414//peptidase inhibitor activity	GO:0005576//extracellular region	ko05146//Amoebiasis;ko05110//Vibrio cholerae infection
Unigene555_All	4499	2.4574	0.3539	-2.7957	Down	1.4524e-30	1.9166e-28	gi|301632088|ref|XP_002945123.1|	654.4	0	PREDICTED: copia protein-like [Xenopus (Silurana) tropicalis]	gi|288860124|emb|FP245456.11|	79.8	1e-10	Zebrafish DNA sequence from clone CH73-210P16 in linkage group 19, complete sequence	sp|P04146|COPIA_DROME	387	9e-107	Copia protein OS=Drosophila melanogaster GN=GIP PE=1 SV=3	--	--	--	--	--	K05658	3e-106	387	acs:100566687	ATP-binding cassette, subfamily B (MDR/TAP), member 1	-	-	-	ko04976//Bile secretion;ko02010//ABC transporters;ko05030//Cocaine addiction;ko04080//Neuroactive ligand-receptor interaction;ko04724//Glutamatergic synapse
CL1104.Contig2_All	4018	2.2012	0.1908	-3.5282	Down	1.4708e-30	1.9385e-28	gi|432860377|ref|XP_004069526.1|	1162.1	0	PREDICTED: tyrosine-protein phosphatase non-receptor type 9-like [Oryzias latipes]	gi|432860376|ref|XM_004069478.1|	4127	0	PREDICTED: Oryzias latipes tyrosine-protein phosphatase non-receptor type 9-like (LOC101171408), mRNA	sp|Q641Z2|PTN9_RAT	813	0	Tyrosine-protein phosphatase non-receptor type 9 OS=Rattus norvegicus GN=Ptpn9 PE=2 SV=1	SPAC11E3.09	132	5e-30	COG5599	Protein tyrosine phosphatase	K01104	0	1001	dre:100526653	protein-tyrosine phosphatase [EC:3.1.3.48]	GO:0035335//peptidyl-tyrosine dephosphorylation	GO:0004726//non-membrane spanning protein tyrosine phosphatase activity;GO:0005515//protein binding	GO:0044444//cytoplasmic part	--
CL4864.Contig2_All	1371	9.3632	1.7207	-2.444	Down	1.525e-30	2.0075e-28	gi|432907545|ref|XP_004077646.1|	626.3	1e-177	PREDICTED: hexaprenyldihydroxybenzoate methyltransferase, mitochondrial-like [Oryzias latipes]	gi|432907544|ref|XM_004077598.1|	2167	0	PREDICTED: Oryzias latipes hexaprenyldihydroxybenzoate methyltransferase, mitochondrial-like (LOC101159463), mRNA	sp|Q9NZJ6|COQ3_HUMAN	342	2e-93	Hexaprenyldihydroxybenzoate methyltransferase, mitochondrial OS=Homo sapiens GN=COQ3 PE=1 SV=3	SMc02440	215	2e-55	COG2227	2-polyprenyl-3-methyl-5-hydroxy-6-metoxy-1,4-benzoquinol methylase	K00591	2e-107	390	dre:436893	hexaprenyldihydroxybenzoate methyltransferase [EC:2.1.1.114]	GO:0008152//metabolic process	GO:0008168//methyltransferase activity	-	ko00130//Ubiquinone and other terpenoid-quinone biosynthesis;ko01100//Metabolic pathways
CL8687.Contig2_All	682	0	8.8208	13.1067	Up	1.5606e-30	2.052e-28	gi|432889198|ref|XP_004075161.1|	427.9	1e-118	PREDICTED: thyrotropin receptor-like [Oryzias latipes]	gi|432889197|ref|XM_004075113.1|	1271	0	PREDICTED: Oryzias latipes thyrotropin receptor-like (LOC101170361), mRNA	sp|P56495|TSHR_SHEEP	159	4e-39	Thyrotropin receptor OS=Ovis aries GN=TSHR PE=2 SV=1	--	--	--	--	--	K04249	4e-41	168	dre:560609	thyroid stimulating hormone receptor	GO:0007186//G-protein coupled receptor signaling pathway	GO:0004996//thyroid-stimulating hormone receptor activity	-	ko05320//Autoimmune thyroid disease;ko04080//Neuroactive ligand-receptor interaction
Unigene63051_All	7002	4.2544	1.7015	-1.3221	Down	1.7618e-30	2.3056e-28	gi|432862347|ref|XP_004069810.1|	4440.2	0	PREDICTED: CCR4-NOT transcription complex subunit 1-like isoform 2 [Oryzias latipes]	gi|432862346|ref|XM_004069762.1|	13110	0	PREDICTED: Oryzias latipes CCR4-NOT transcription complex subunit 1-like, transcript variant 2 (LOC101156649), mRNA	sp|A1A5H6|CNOT1_DANRE	4120	0	CCR4-NOT transcription complex subunit 1 OS=Danio rerio GN=cnot1 PE=2 SV=1	SPAC20G8.06	483	2e-135	COG5103	Cell division control protein, negative regulator of transcription	K12604	0	4120	dre:448949	CCR4-NOT transcription complex subunit 1	GO:0000122//negative regulation of transcription from RNA polymerase II promoter;GO:0010606//positive regulation of cytoplasmic mRNA processing body assembly;GO:1900153//positive regulation of nuclear-transcribed mRNA catabolic process, deadenylation-dependent decay;GO:0048387//negative regulation of retinoic acid receptor signaling pathway;GO:0033147//negative regulation of intracellular estroge…	GO:0004535//poly(A)-specific ribonuclease activity;GO:0042974//retinoic acid receptor binding;GO:0030331//estrogen receptor binding	GO:0030014//CCR4-NOT complex;GO:0005829//cytosol;GO:0000932//cytoplasmic mRNA processing body;GO:0005778//peroxisomal membrane	ko03018//RNA degradation
Unigene30194_All	1008	18.7675	5.383	-1.8018	Down	1.8e-30	2.3528e-28	gi|432871630|ref|XP_004072008.1|	70.5	1e-10	PREDICTED: nucleosome-remodeling factor subunit BPTF-like [Oryzias latipes]	gi|432871629|ref|XM_004071960.1|	948	0	PREDICTED: Oryzias latipes nucleosome-remodeling factor subunit BPTF-like (LOC101155276), mRNA	sp|Q02817|MUC2_HUMAN	110	4e-24	Mucin-2 OS=Homo sapiens GN=MUC2 PE=1 SV=2	YPO2725	92.8	8e-19	COG3501	Uncharacterized protein conserved in bacteria	K10955	1e-23	111	hsa:4583	intestinal mucin-2	-	-	-	ko05146//Amoebiasis;ko05110//Vibrio cholerae infection
CL5239.Contig1_All	4406	3.1784	7.4961	1.2378	Up	2.5195e-30	3.2739e-28	gi|432843794|ref|XP_004065668.1|	2963.3	0	PREDICTED: LOW QUALITY PROTEIN: ubiquitin carboxyl-terminal hydrolase 34-like [Oryzias latipes]	gi|432843793|ref|XM_004065620.1|	6583	0	PREDICTED: Oryzias latipes ubiquitin carboxyl-terminal hydrolase 34-like (LOC101174000), mRNA	sp|Q70CQ2|UBP34_HUMAN	2710	0	Ubiquitin carboxyl-terminal hydrolase 34 OS=Homo sapiens GN=USP34 PE=1 SV=2	SPBC713.02c	134	1e-30	COG5077	Ubiquitin carboxyl-terminal hydrolase	K11853	0	2809	dre:562779	ubiquitin carboxyl-terminal hydrolase 34 [EC:3.1.2.15]	-	-	-	--
CL6881.Contig3_All	2617	2.1827	7.4371	1.7686	Up	2.591e-30	3.3629e-28	gi|432865849|ref|XP_004070644.1|	905.6	0	PREDICTED: protein FAM110B-like [Oryzias latipes]	gi|432865848|ref|XM_004070596.1|	4064	0	PREDICTED: Oryzias latipes protein FAM110B-like (LOC101165636), mRNA	sp|Q4QRD7|F110B_DANRE	239	3e-62	Protein FAM110B OS=Danio rerio GN=fam110b PE=2 SV=1	--	--	--	--	--	K05626	2e-09	59.7	ssc:100153709	atrophin-1 (dentatorubral-pallidoluysian atrophy protein)	-	-	-	--
CL9283.Contig1_All	1823	1.752	8.0234	2.1952	Up	2.8266e-30	3.6601e-28	gi|432908780|ref|XP_004078030.1|	861.7	0	PREDICTED: gamma-enolase-like isoform 1 [Oryzias latipes]	gi|432908779|ref|XM_004077982.1|	3420	0	PREDICTED: Oryzias latipes gamma-enolase-like, transcript variant 1 (LOC101175265), mRNA	sp|P07323|ENOG_RAT	746	0	Gamma-enolase OS=Rattus norvegicus GN=Eno2 PE=1 SV=2	YGR254w	537	2e-152	COG0148	Enolase	K01689	0	771	dre:402874	enolase [EC:4.2.1.11]	GO:0006096//glycolysis;GO:0006094//gluconeogenesis;GO:0032355//response to estradiol stimulus;GO:0042493//response to drug	GO:0000287//magnesium ion binding;GO:0046982//protein heterodimerization activity;GO:0042803//protein homodimerization activity;GO:0004634//phosphopyruvate hydratase activity	GO:0043005//neuron projection;GO:0000015//phosphopyruvate hydratase complex;GO:0001917//photoreceptor inner segment;GO:0097060//synaptic membrane;GO:0005886//plasma membrane;GO:0043204//perikaryon	ko01100//Metabolic pathways;ko03018//RNA degradation;ko00010//Glycolysis / Gluconeogenesis
Unigene92693_All	218	0	27.3249	14.7379	Up	3.0592e-30	3.9566e-28	--	--	--	--	--	--	--	--	--	--	--	--	--	--	--	--	--	--	--	--	--	--	-	-	-	--
Unigene36579_All	6329	2.2321	5.2371	1.2304	Up	3.7194e-30	4.8049e-28	gi|348520518|ref|XP_003447774.1|	2644	0	PREDICTED: eukaryotic translation initiation factor 4 gamma 3-like [Oreochromis niloticus]	gi|432860080|ref|XM_004069333.1|	7023	0	PREDICTED: Oryzias latipes eukaryotic translation initiation factor 4 gamma 3-like (LOC101165229), mRNA	sp|O43432|IF4G3_HUMAN	1594	0	Eukaryotic translation initiation factor 4 gamma 3 OS=Homo sapiens GN=EIF4G3 PE=1 SV=2	RSc2303	65.5	1e-09	COG4796	Type II secretory pathway, component HofQ	K03260	0	1834	dre:568761	translation initiation factor 4G	GO:0044238//primary metabolic process;GO:0044260	GO:0003676//nucleic acid binding	-	ko03013//RNA transport;ko05416//Viral myocarditis
CL2859.Contig2_All	1809	6.2134	0.9455	-2.7162	Down	3.769e-30	4.8633e-28	gi|432853483|ref|XP_004067729.1|	666	0	PREDICTED: N-acetylneuraminate lyase-like [Oryzias latipes]	gi|432853482|ref|XM_004067681.1|	3445	0	PREDICTED: Oryzias latipes N-acetylneuraminate lyase-like (LOC101168031), mRNA	sp|Q6NYR8|NPL_DANRE	382	2e-105	N-acetylneuraminate lyase OS=Danio rerio GN=npl PE=2 SV=1	YPO3024	194	6e-49	COG0329	Dihydrodipicolinate synthase/N-acetylneuraminate lyase	K01639	5e-106	385	dre:100148292	N-acetylneuraminate lyase [EC:4.1.3.3]	GO:0005975//carbohydrate metabolic process	GO:0008747//N-acetylneuraminate lyase activity	GO:0005737//cytoplasm	ko00520//Amino sugar and nucleotide sugar metabolism
CL5814.Contig1_All	6316	6.3502	2.9881	-1.0876	Down	3.9494e-30	5.0842e-28	gi|432935271|ref|XP_004082003.1|	1639.8	0	PREDICTED: Fanconi anemia group B protein-like [Oryzias latipes]	gi|432935270|ref|XM_004081955.1|	2813	0	PREDICTED: Oryzias latipes Fanconi anemia group B protein-like (LOC101170234), mRNA	sp|Q9CWP6|MSPD2_MOUSE	418	9e-116	Motile sperm domain-containing protein 2 OS=Mus musculus GN=Mospd2 PE=1 SV=2	--	--	--	--	--	K10889	7e-115	417	dre:692126	fanconi anemia group B protein	-	GO:0005198//structural molecule activity	-	ko03460//Fanconi anemia pathway
Unigene23818_All	4014	5.0801	1.5722	-1.6921	Down	4.2006e-30	5.3951e-28	gi|432947245|ref|XP_004083962.1|	1973.8	0	PREDICTED: dermatan-sulfate epimerase-like [Oryzias latipes]	gi|432947244|ref|XM_004083914.1|	5632	0	PREDICTED: Oryzias latipes dermatan-sulfate epimerase-like (LOC101165527), mRNA	sp|Q9UL01|DSE_HUMAN	1300	0	Dermatan-sulfate epimerase OS=Homo sapiens GN=DSE PE=1 SV=1	--	--	--	--	--	K01794	0	1496	dre:568713	chondroitin-glucuronate 5-epimerase [EC:5.1.3.19]	GO:0005975//carbohydrate metabolic process;GO:0030204//chondroitin sulfate metabolic process;GO:0030208//dermatan sulfate biosynthetic process	GO:0047757//chondroitin-glucuronate 5-epimerase activity	GO:0000139//Golgi membrane;GO:0005783//endoplasmic reticulum	ko00532//Glycosaminoglycan biosynthesis - chondroitin sulfate
CL10285.Contig2_All	6131	2.5746	0.6253	-2.0417	Down	4.3216e-30	5.544e-28	gi|432905920|ref|XP_004077476.1|	489.6	9e-136	PREDICTED: PHD finger protein 3-like [Oryzias latipes]	gi|432905919|ref|XM_004077428.1|	3727	0	PREDICTED: Oryzias latipes PHD finger protein 3-like (LOC101172188), mRNA	sp|Q92576|PHF3_HUMAN	537	1e-151	PHD finger protein 3 OS=Homo sapiens GN=PHF3 PE=1 SV=3	--	--	--	--	--	K13179	2e-57	226	api:100167834	ATP-dependent RNA helicase DDX18/HAS1 [EC:3.6.4.13]	-	-	-	--
CL624.Contig2_All	2182	7.6002	1.9461	-1.9655	Down	4.5319e-30	5.8004e-28	gi|432843040|ref|XP_004065554.1|	810.1	0	PREDICTED: serine/threonine-protein kinase N2-like [Oryzias latipes]	gi|432843039|ref|XM_004065506.1|	2516	0	PREDICTED: Oryzias latipes serine/threonine-protein kinase N2-like (LOC101164700), mRNA	sp|Q16513|PKN2_HUMAN	598	1e-170	Serine/threonine-protein kinase N2 OS=Homo sapiens GN=PKN2 PE=1 SV=1	SPAC17G8.14c_2	374	3e-103	COG0515	Serine/threonine protein kinase	K06071	0	676	dre:560840	protein kinase N [EC:2.7.11.13]	GO:0071777//positive regulation of cell cycle cytokinesis;GO:0045931//positive regulation of mitotic cell cycle;GO:0006468//protein phosphorylation;GO:0010631//epithelial cell migration;GO:0043297//apical junction assembly;GO:0007165//signal transduction;GO:2000145//regulation of cell motility	GO:0004674//protein serine/threonine kinase activity;GO:0005524//ATP binding;GO:0042826//histone deacetylase binding	GO:0043296//apical junction complex;GO:0030496//midbody;GO:0032154//cleavage furrow;GO:0030027//lamellipodium;GO:0005737//cytoplasm;GO:0005634//nucleus	ko05132//Salmonella infection
Unigene50703_All	1719	3.0728	10.8076	1.8144	Up	5.4605e-30	6.9648e-28	gi|432964146|ref|XP_004086876.1|	824.7	0	PREDICTED: acyl-CoA-binding domain-containing protein 5-like [Oryzias latipes]	gi|432964145|ref|XM_004086828.1|	3330	0	PREDICTED: Oryzias latipes acyl-CoA-binding domain-containing protein 5-like (LOC101168690), mRNA	sp|Q6DGF9|ACBD4_RAT	219	2e-56	Acyl-CoA-binding domain-containing protein 4 OS=Rattus norvegicus GN=Acbd4 PE=2 SV=1	RSc1366	62	3e-09	COG4281	Acyl-CoA-binding protein	K13239	2e-12	75.1	isc:IscW_ISCW017077	peroxisomal 3,2-trans-enoyl-CoA isomerase [EC:5.3.3.8]	-	-	-	ko04146//Peroxisome;ko00071//Fatty acid metabolism
Unigene90008_All	304	26.2655	1.7461	-3.911	Down	5.4939e-30	6.9993e-28	--	--	--	--	--	--	--	--	--	--	--	--	--	--	--	--	--	--	--	--	--	--	-	-	-	--
CL1584.Contig2_All	596	58.9475	26.1247	-1.174	Down	7.2519e-30	9.2178e-28	gi|348534373|ref|XP_003454676.1|	134.8	2e-30	PREDICTED: hypothetical protein LOC100690948 [Oreochromis niloticus]	gi|432844320|ref|XR_177307.1|	906	0	PREDICTED: Oryzias latipes uncharacterized LOC101167016 (LOC101167016), misc_RNA	--	--	--	--	--	--	--	--	--	--	--	--	--	--	-	-	-	--
[truncated: 3,869 more rows]
